# Supplementary material for: Design of high SERS sensitive substrates based on branched Ti nanorods
Source: Sci Rep. 2022 Jul 8;12:11631. doi: 10.1038/s41598-022-15875-3 (PMC9270367; doi:10.1038/s41598-022-15875-3)
Supplement: Supplementary file 1 — Supplementary Information. [file 41598_2022_15875_MOESM1_ESM.zip]

Archive with 83 entries (71 files):
- Supplemantary file/SERS/
- Supplemantary file/SERS/Ti/
- Supplemantary file/SERS/Ti/_1.ngs
- Supplemantary file/SERS/Ti/_1.txt
- Supplemantary file/SERS/Ti/_2.ngs
- Supplemantary file/SERS/Ti/_2.txt
- Supplemantary file/SERS/Ti/_3.ngs
- Supplemantary file/SERS/Ti/_3.txt
- Supplemantary file/SERS/Ti-Ag10/
- Supplemantary file/SERS/Ti-Ag10/_1.ngs
- Supplemantary file/SERS/Ti-Ag10/_1.txt
- Supplemantary file/SERS/Ti-Ag10/_2.ngs
- Supplemantary file/SERS/Ti-Ag10/_2.txt
- Supplemantary file/SERS/Ti-Ag10/_3.ngs
- Supplemantary file/SERS/Ti-Ag10/_3.txt
- Supplemantary file/SERS/Ti-Ag100/
- Supplemantary file/SERS/Ti-Ag100/_1.ngs
- Supplemantary file/SERS/Ti-Ag100/_1.txt
- Supplemantary file/SERS/Ti-Ag100/_2.ngs
- Supplemantary file/SERS/Ti-Ag100/_2.txt
- Supplemantary file/SERS/Ti-Ag100/_3.ngs
- Supplemantary file/SERS/Ti-Ag100/_3.txt
- Supplemantary file/SERS/Ti-Ag20/
- Supplemantary file/SERS/Ti-Ag20/_1.ngs
- Supplemantary file/SERS/Ti-Ag20/_1.txt
- Supplemantary file/SERS/Ti-Ag20/_2.ngs
- Supplemantary file/SERS/Ti-Ag20/_2.txt
- Supplemantary file/SERS/Ti-Ag20/_3.ngs
- Supplemantary file/SERS/Ti-Ag20/_3.txt
- Supplemantary file/SERS/Ti-Ag50/
- Supplemantary file/SERS/Ti-Ag50/_1.ngs
- Supplemantary file/SERS/Ti-Ag50/_1.txt
- Supplemantary file/SERS/Ti-Ag50/_2.ngs
- Supplemantary file/SERS/Ti-Ag50/_2.txt
- Supplemantary file/SERS/Ti-Ag50/_3.ngs
- Supplemantary file/SERS/Ti-Ag50/_3.txt
- Supplemantary file/SERS/TiN/
- Supplemantary file/SERS/TiN/Smaple_2_5_10_1.ngs
- Supplemantary file/SERS/TiN/Smaple_2_5_10_1.txt
- Supplemantary file/SERS/TiN/Smaple_2_5_10_2.ngs
- Supplemantary file/SERS/TiN/Smaple_2_5_10_2.txt
- Supplemantary file/SERS/TiN/Smaple_2_5_10_3.ngs
- Supplemantary file/SERS/TiN/Smaple_2_5_10_3.txt
- Supplemantary file/SERS/T-TiN-Ag10/
- Supplemantary file/SERS/T-TiN-Ag10/Point_2.ngs
- Supplemantary file/SERS/T-TiN-Ag10/Point_2.txt
- Supplemantary file/SERS/T-TiN-Ag10/Point_3.ngs
- Supplemantary file/SERS/T-TiN-Ag10/Point_3.txt
- Supplemantary file/SERS/T-TiN-Ag10/Point_4.ngs
- Supplemantary file/SERS/T-TiN-Ag10/Point_4.txt
- Supplemantary file/SERS/T-TiN-Ag10/Sample_8.ngs
- Supplemantary file/SERS/T-TiN-Ag10/Sample_8.txt
- Supplemantary file/SERS/T-TiN-Ag100/
- Supplemantary file/SERS/T-TiN-Ag100/S11_5_10_1.ngs
- Supplemantary file/SERS/T-TiN-Ag100/S11_5_10_1.txt
- Supplemantary file/SERS/T-TiN-Ag100/S11_5_10_2.ngs
- Supplemantary file/SERS/T-TiN-Ag100/S11_5_10_2.txt
- Supplemantary file/SERS/T-TiN-Ag100/S11_5_10_3.ngs
- Supplemantary file/SERS/T-TiN-Ag100/S11_5_10_3.txt
- Supplemantary file/SERS/T-TiN-Ag20/
- Supplemantary file/SERS/T-TiN-Ag20/Point_2.ngs
- Supplemantary file/SERS/T-TiN-Ag20/Point_2.txt
- Supplemantary file/SERS/T-TiN-Ag20/Point_3.ngs
- Supplemantary file/SERS/T-TiN-Ag20/Point_3.txt
- Supplemantary file/SERS/T-TiN-Ag20/Sample_9.ngs
- Supplemantary file/SERS/T-TiN-Ag20/Sample_9.txt
- Supplemantary file/SERS/T-TiN-Ag50/
- Supplemantary file/SERS/T-TiN-Ag50/Point_2.ngs
- Supplemantary file/SERS/T-TiN-Ag50/Point_2.txt
- Supplemantary file/SERS/T-TiN-Ag50/Point_3.ngs
- Supplemantary file/SERS/T-TiN-Ag50/Point_3.txt
- Supplemantary file/SERS/T-TiN-Ag50/Sample_10.ngs
- Supplemantary file/SERS/T-TiN-Ag50/Sample_10.txt
- Supplemantary file/XRD/
- Supplemantary file/XRD/Ti-Ag100nm.csv
- Supplemantary file/XRD/Ti-Ag10nm.csv
- Supplemantary file/XRD/Ti-Ag20nm.csv
- Supplemantary file/XRD/Ti-Ag50nm.csv
- Supplemantary file/XRD/Ti-TiN.csv
- Supplemantary file/XRD/Ti-TiN-Ag100nm.csv
- Supplemantary file/XRD/Ti-TiN-Ag10nm.csv
- Supplemantary file/XRD/Ti-TiN-Ag20nm.csv
- Supplemantary file/XRD/Ti-TiN-Ag50nm.csv
