# Supplementary material for: Design of high SERS sensitive substrates based on branched Ti nanorods
Source: Sci Rep. 2022 Jul 8;12:11631. doi: 10.1038/s41598-022-15875-3 (PMC9270367; doi:10.1038/s41598-022-15875-3)
Supplement: Supplementary file 1 — Supplementary Information. [file 41598_2022_15875_MOESM1_ESM.zip › Supplemantary file/SERS/Ti/_1.txt]

70	4.2165761
70.457451	-18.283762
70.914909	-2.3147409
71.37236	-3.2981558
71.829819	0.38868037
72.28727	0.058151055
72.744728	-0.5527814
73.202179	-0.61698008
73.659637	0.35374674
74.117088	2.5412271
74.574547	2.453517
75.031998	0.46465126
75.489456	-0.90328199
75.946907	-2.6053934
76.404358	-3.0545285
76.861816	-0.98333138
77.319267	1.9276266
77.776726	2.2918129
78.234177	2.5441701
78.691635	1.6564144
79.149086	1.4570861
79.606544	2.0169463
80.063995	2.5644071
80.521454	2.1638412
80.978905	0.93636322
81.436356	0.87080652
81.893814	5.019084
82.351265	1.2559091
82.808723	0.56816834
83.266174	2.0320778
83.723633	1.4361269
84.181084	-0.82816911
84.638542	-1.0308666
85.095993	1.134779
85.553452	1.8422998
86.010902	1.2760252
86.468361	1.7181028
86.925812	2.2554111
87.383263	2.187793
87.840721	1.0848205
88.298172	-0.54347062
88.75563	-0.23472653
89.213081	2.2970796
89.67054	0.099567421
90.127991	0.56621337
90.585449	-0.16948868
91.0429	1.0369034
91.500359	4.1003494
91.957809	3.1185
92.415268	1.2133888
92.872719	3.6694605
93.33017	1.4788064
93.787628	-0.29032382
94.245079	-0.32717001
94.702538	0.65809727
95.159988	1.7097133
95.617447	2.3829827
96.074898	1.6034943
96.532356	1.6432539
96.989807	-0.48951727
97.447266	0.18581127
97.904716	-0.6133095
98.362167	-1.0382187
98.819626	1.133114
99.277077	1.8871645
99.734535	1.7854489
100.19199	0.085877962
100.64944	-0.044475403
101.1069	1.6564356
101.56435	1.6305561
102.0218	1.5568631
102.47926	3.0831339
102.93671	2.4028349
103.39417	2.2946343
103.85162	0.54357123
104.30907	0.84009355
104.76653	3.2043111
105.22398	4.2328768
105.68144	3.9836693
106.13889	3.9279413
106.59635	2.9271567
107.0538	2.5789464
107.51126	5.5465302
107.96871	4.2203178
108.42617	2.2874849
108.88362	1.460613
109.34108	0.91112578
109.79853	0.45151195
110.25598	1.9639678
110.71344	-0.076851897
111.17089	1.898911
111.62835	1.5537565
112.0858	2.2979808
112.54326	4.0425625
113.00071	2.5695596
113.45817	-1.9850478
113.91562	-1.1670754
114.37308	-1.7605783
114.83053	-2.4201701
115.28798	0.76634192
115.74544	1.0575191
116.20289	2.4118099
116.66035	4.4176698
117.1178	3.6578104
117.57526	1.8010236
118.03271	2.8648634
118.49017	4.2315559
118.94762	1.2186021
119.40508	1.0792149
119.86253	2.6570995
120.31998	3.4240718
120.77744	2.8713634
121.23489	2.2677784
121.69234	1.8337165
122.1498	2.2266343
122.60725	2.7422163
123.0647	4.8338141
123.52216	3.5536106
123.97961	0.87122083
124.43707	1.3898808
124.89452	4.2398963
125.35198	5.2133098
125.80943	0.31940481
126.26689	1.9376167
126.72434	1.7533846
127.18179	2.1858823
127.63925	4.4014492
128.09671	5.4305263
128.55415	2.4528844
129.01161	1.1324993
129.46907	1.9121253
129.92653	2.9335334
130.38397	3.403259
130.84143	3.5031097
131.29889	2.9902716
131.75635	2.6891942
132.21379	3.5909944
132.67125	2.8928897
133.12871	4.6380072
133.58615	3.1053455
134.04361	3.7821062
134.50107	2.533735
134.95853	2.3274109
135.41597	3.2287312
135.87343	1.9039958
136.33089	2.7194259
136.78835	4.5222907
137.24579	6.8181586
137.70325	4.5253696
138.16071	4.2315359
138.61815	4.4709954
139.07561	4.5817733
139.53307	5.4413486
139.99052	4.3935475
140.44797	2.2102759
140.90543	4.6656551
141.36288	4.6361589
141.82034	2.4718442
142.27779	1.7104707
142.73524	2.9372814
143.1927	4.0304165
143.65015	3.7244911
144.1076	3.5888999
144.56506	3.6608276
145.02252	2.0587342
145.47997	2.071007
145.93742	1.5332878
146.39488	-0.61099201
146.85234	-1.4233681
147.30978	1.6651487
147.76724	1.4348119
148.2247	5.9030089
148.68216	4.9626498
149.1396	3.0420408
149.59706	2.9727135
150.05452	2.8648772
150.51196	2.2499166
150.96942	2.8704109
151.42688	3.7644165
151.88434	3.0887275
152.34178	4.8165965
152.79924	6.2589602
153.2567	4.1804781
153.71416	3.0976737
154.1716	2.6388764
154.62906	2.003787
155.08652	5.6256227
155.54396	4.4107299
156.00142	5.0504308
156.45888	3.7863116
156.91634	2.5966904
157.37378	0.936795
157.83124	1.206567
158.2887	4.6503277
158.74615	7.469542
159.2036	3.6543884
159.66106	4.3237042
160.11852	2.8309839
160.57596	3.1134908
161.03342	1.5978872
161.49088	1.5621376
161.94833	2.8979011
162.40578	2.8169119
162.86324	3.6134806
163.32069	5.7258506
163.77815	0.71644169
164.2356	3.4516783
164.69305	2.8058529
165.15051	1.4057696
165.60797	1.7989627
166.06541	3.4771273
166.52287	4.6410055
166.98033	3.3035538
167.43777	5.4954948
167.89523	2.4267757
168.35269	3.7305758
168.81015	3.8514023
169.26759	2.4239881
169.72505	1.8000621
170.18251	3.6161451
170.63997	7.053638
171.09741	3.9929671
171.55487	4.0432348
172.01233	4.226995
172.46977	4.6272507
172.92723	4.9265471
173.38469	4.5181885
173.84215	3.5860918
174.29959	3.5406392
174.75705	5.3446035
175.21451	2.0327888
175.67197	3.2646604
176.12941	4.8427787
176.58687	3.1537638
177.04433	1.9956394
177.50179	3.0748196
177.95923	4.5186191
178.41669	5.7440133
178.87415	7.072926
179.33159	6.6160212
179.78905	1.0838563
180.24651	2.0007713
180.70396	3.3862233
181.16141	3.6628091
181.61887	4.8605185
182.07632	6.6533208
182.53378	5.8736534
182.99123	5.7873778
183.44868	6.6216593
183.90614	7.7769551
184.36359	4.0200343
184.82104	0.56410366
185.2785	2.1064544
185.73596	5.4569154
186.19341	3.8605769
186.65086	3.5540981
187.10832	7.0514159
187.56578	1.8999048
188.02322	1.7040757
188.48068	3.9557128
188.93814	5.100759
189.39558	4.2963324
189.85304	3.5668366
190.3105	5.1056223
190.76796	4.9162855
191.2254	1.7162316
191.68286	2.2747977
192.14032	3.9225152
192.59778	4.6645508
193.05522	4.7935915
193.51268	4.4753757
193.97014	3.6506171
194.4276	4.4255991
194.88504	6.448072
195.3425	6.0752621
195.79996	6.0616779
196.2574	3.7262232
196.71486	3.1244824
197.17232	4.6796808
197.62978	5.8908787
198.08722	5.6903911
198.54468	5.1003599
199.00214	5.2577925
199.45959	3.5863845
199.91704	6.5489354
200.3745	3.9604726
200.83195	3.7300088
201.2894	4.3087416
201.74686	1.7966061
202.20432	2.4819791
202.66177	3.1707354
203.11922	1.7242528
203.57668	3.2835159
204.03413	3.9133117
204.49159	5.1119537
204.94904	3.6667829
205.40649	2.1549134
205.86395	3.1009712
206.3214	1.3432399
206.77885	0.70403874
207.23631	2.0734875
207.69377	3.8991385
208.15121	4.4271097
208.60867	2.9154916
209.06613	3.5866055
209.52359	5.5019102
209.98103	5.7508326
210.43849	6.660615
210.89595	1.5865657
211.35341	4.0630412
211.81085	5.5902543
212.26831	5.0355997
212.72577	5.6451654
213.18321	6.3249922
213.64067	5.1200938
214.09813	3.5860438
214.55559	5.5756826
215.01303	7.0937362
215.47049	3.1559002
215.92795	3.3862474
216.38541	4.7979255
216.84285	5.6252408
217.30031	4.0194206
217.75777	2.5153315
218.21521	4.2248011
218.67267	5.8311067
219.13013	4.5979042
219.58759	3.7597497
220.04503	3.8497527
220.50249	4.636198
220.95995	3.5924382
221.4174	3.0790105
221.87485	4.1033001
222.33231	4.7770643
222.78976	4.8100491
223.24721	6.5653377
223.70467	4.9625063
224.16212	2.762296
224.61958	3.6359868
225.07703	4.3366303
225.53448	4.7664943
225.99194	5.752306
226.4494	6.8128476
226.90685	6.4603977
227.3643	3.0803187
227.82176	2.0018725
228.27922	1.5688994
228.73666	2.4595647
229.19412	2.3754137
229.65158	3.3835738
230.10902	4.4926891
230.56648	3.9680994
231.02394	4.6255431
231.4814	7.3363638
231.93884	5.1786656
232.3963	5.6463361
232.85376	4.4794021
233.31122	7.7489915
233.76866	7.6761899
234.22612	3.9924607
234.68358	2.8009059
235.14102	4.7261958
235.59848	5.8408747
236.05594	4.4906845
236.5134	6.2765465
236.97084	6.7982731
237.4283	4.5952873
237.88576	4.1270428
238.34322	5.028892
238.80066	4.5488267
239.25812	3.299902
239.71558	3.9378352
240.17302	2.3156214
240.63048	3.4608643
241.08794	5.7540088
241.54539	7.1600966
242.00284	7.0071645
242.4603	4.7967362
242.91776	3.3297858
243.37521	4.2757654
243.83266	2.5521324
244.29012	5.4595776
244.74757	5.2666035
245.20503	4.2810202
245.66248	4.9062848
246.11993	3.7573416
246.57739	4.1791883
247.03484	5.4088192
247.49229	4.5742631
247.94975	4.6272764
248.40721	4.6619353
248.86465	3.0215094
249.32211	4.4423575
249.77957	2.4153874
250.23703	1.5670477
250.69447	2.175487
251.15193	2.1725347
251.60939	2.2154787
252.06683	3.2062953
252.52429	-0.52920353
252.98175	3.1320221
253.43921	3.9411588
253.89665	5.4745941
254.35411	4.5307841
254.81157	3.910548
255.26903	4.0387001
255.72647	5.3250442
256.18393	6.4802976
256.64139	3.0430217
257.09885	4.9314609
257.5563	3.972831
258.01373	4.9128914
258.47119	2.7353582
258.92865	3.3271708
259.38611	4.8594117
259.84357	4.9300485
260.30103	3.9923592
260.75848	3.0414441
261.21594	2.2095413
261.67337	5.7789865
262.13083	4.3511772
262.58829	6.2407756
263.04575	5.7433982
263.5032	2.8295076
263.96066	2.1498485
264.41812	3.335017
264.87555	2.6975331
265.33301	2.9374866
265.79047	6.5478792
266.24792	6.6467404
266.70538	4.3346148
267.16284	3.9127316
267.6203	3.2313881
268.07776	2.9705396
268.53519	2.4859488
268.99265	2.0782585
269.4501	3.7362332
269.90756	4.5866456
270.36502	3.2282066
270.82248	3.304837
271.27994	3.1859145
271.73737	1.7770526
272.19482	3.0869772
272.65228	5.9884605
273.10974	5.4419246
273.5672	1.4414957
274.02466	1.1609944
274.48212	2.5387588
274.93954	3.4101503
275.397	1.4227443
275.85446	2.4487092
276.31192	0.79121667
276.76938	1.5911429
277.22684	2.0180466
277.6843	1.9135785
278.14175	5.67731
278.59918	7.2270432
279.05664	5.1932807
279.5141	2.3711255
279.97156	4.4383416
280.42902	4.2232633
280.88647	4.4521132
281.34393	2.8729322
281.80136	0.24016273
282.25882	1.0220811
282.71628	4.6294479
283.17374	1.5830095
283.6312	1.9593816
284.08865	4.7446461
284.54611	2.941288
285.00357	2.3351841
285.461	0.16029257
285.91846	1.3336196
286.37592	3.7267394
286.83337	2.784699
287.29083	2.1122901
287.74829	2.0051541
288.20575	1.4459118
288.66318	5.1938605
289.12064	2.2199681
289.57809	2.0928245
290.03555	2.9190035
290.49301	2.7129567
290.95047	2.9899611
291.40793	4.011035
291.86536	3.195658
292.32281	4.3886757
292.78027	3.9599073
293.23773	5.753231
293.69519	1.4479256
294.15265	-0.27058023
294.61011	0.84619069
295.06757	2.1172769
295.52499	3.344512
295.98245	4.9887509
296.43991	4.7071776
296.89737	2.1031117
297.35483	1.8064201
297.81229	1.5544649
298.26974	4.0047803
298.72717	2.2702236
299.18463	2.4259131
299.64209	4.0069337
300.09955	4.037992
300.55701	2.5545275
301.01447	0.98988378
301.47192	1.5765073
301.92938	1.8011692
302.38681	4.3327417
302.84427	4.6552725
303.30173	3.8949552
303.75919	3.7944098
304.21664	3.9591582
304.6741	3.3761256
305.13156	2.8235297
305.58899	3.5046005
306.04645	1.7356719
306.50391	0.72468865
306.96136	4.7646441
307.41882	6.3461566
307.87628	6.3659849
308.33374	5.2898841
308.79117	1.36496
309.24863	-0.19329518
309.70609	3.5369494
310.16354	3.457324
310.621	-1.2166387
311.07846	3.0100322
311.53592	-3.9366665
311.99338	1.593899
312.45081	2.1249185
312.90826	2.0871837
313.36572	3.455543
313.82318	4.275682
314.28064	3.1033282
314.7381	1.536821
315.19556	2.9167259
315.65298	0.24801491
316.11044	2.1593339
316.5679	1.206187
317.02536	-0.099047594
317.48282	1.9448594
317.94028	3.2547262
318.39774	2.2565422
318.85519	1.550464
319.31262	3.2270007
319.77008	5.8715143
320.22754	2.6518607
320.685	-0.26098147
321.14246	0.26728627
321.59991	-1.2711653
322.05737	3.2887204
322.5148	5.3487959
322.97226	5.0227656
323.42972	4.5729947
323.88718	2.5526772
324.34464	1.4183339
324.80209	0.22190247
325.25955	1.6976099
325.71698	3.9508278
326.17444	2.0570099
326.6319	0.074565589
327.08936	0.610232
327.54681	0.62984681
328.00427	0.24969883
328.46173	0.20452707
328.91919	-2.0086482
329.37662	-1.7139823
329.83408	1.8597456
330.29153	0.93101233
330.74899	3.1660941
331.20645	2.4528949
331.66391	0.37736645
332.12137	-0.28285378
332.5788	0.0074829594
333.03625	0.78522229
333.49371	1.3900894
333.95117	-1.3176379
334.40863	0.8565228
334.86609	3.2385695
335.32355	1.2773647
335.78101	2.5456531
336.23843	2.6317763
336.69589	0.98206884
337.15335	-0.66537839
337.61081	0.10014708
338.06827	0.80441701
338.52573	-2.6963
338.98318	-1.2314956
339.44061	1.2589403
339.89807	-0.59338897
340.35553	1.6620059
340.81299	0.25871548
341.27045	-0.57857513
341.72791	-0.75297278
342.18536	0.091001712
342.64279	2.3569579
343.10025	2.9008467
343.55771	-1.1607364
344.01517	0.18624446
344.47263	-1.6545827
344.93008	-1.0472263
345.38754	1.3182003
345.845	-0.86777514
346.30243	-2.615653
346.75989	-2.8770146
347.21735	-1.5538613
347.6748	0.24872512
348.13226	-0.50780535
348.58972	-2.6210036
349.04718	0.31929168
349.50461	-0.92953807
349.96207	1.1786348
350.41953	0.64296067
350.87698	-0.91372806
351.33444	-0.6382398
351.7919	-0.39720505
352.24936	-0.04263005
352.70682	0.85719281
353.16425	-0.78324461
353.6217	-2.8147361
354.07916	-1.1485463
354.53662	-1.2139763
354.99408	-3.656275
355.45154	-0.3730602
355.909	-0.84581578
356.36642	-1.5566789
356.82388	-0.56046373
357.28134	-0.11909128
357.7388	-1.2314579
358.19626	-2.2722807
358.65372	-2.8739388
359.11118	-2.4708049
359.5686	-3.2702112
360.02606	-1.6321796
360.48352	0.14501432
360.94098	-1.9441855
361.39844	-1.8832045
361.8559	-1.3494499
362.31335	-2.0536485
362.77081	-1.673354
363.22824	-1.1973324
363.6857	0.98871011
364.14316	2.7579114
364.60062	-1.3364099
365.05807	0.18103483
365.51553	-2.93168
365.97299	-2.6923163
366.43042	-1.9690481
366.88788	-1.2148404
367.34534	-1.591081
367.8028	-4.0034199
368.26025	-3.2931144
368.71771	-2.3461595
369.17517	-1.1111131
369.63263	-1.2533927
370.09006	-2.3463662
370.54752	-0.84840542
371.00497	-2.5290155
371.46243	-1.5953945
371.91989	1.1131521
372.37735	0.27009901
372.83481	-3.1219494
373.29224	-2.9261527
373.74969	0.021727627
374.20715	-2.701071
374.66461	-1.9917117
375.12207	-3.3144
375.57953	-3.258564
376.03699	-4.6493573
376.49442	-3.5986712
376.95187	-0.37318698
377.40933	1.3865439
377.86679	0.24208549
378.32425	-1.8845509
378.78171	-2.6527536
379.23917	-1.2147139
379.69662	-0.27395302
380.15405	-1.7926341
380.61151	-1.7162025
381.06897	-0.77494568
381.52643	-0.28512621
381.98389	-2.0294361
382.44135	-3.7074888
382.8988	-2.849767
383.35623	-1.313612
383.81369	-0.83231354
384.27115	-1.4584626
384.72861	-1.5816882
385.18607	-2.5609186
385.64352	-1.5786728
386.10098	-0.058254242
386.55844	0.9216125
387.01587	-0.103903
387.47333	-1.1307213
387.93079	-1.6878091
388.38824	-2.734705
388.8457	-1.4645041
389.30316	0.26406282
389.76062	-2.5215087
390.21805	-4.0857444
390.67551	-2.8469625
391.13297	-2.4801588
391.59042	0.82856619
392.04788	-1.9899026
392.50534	-4.7249408
392.9628	-3.4459069
393.42023	-2.2824614
393.87769	-1.1041406
394.33514	-0.45848757
394.7926	-0.235176
395.25006	-2.2429225
395.70752	-0.1462855
396.16498	-2.5659065
396.62244	-1.9364076
397.07986	-2.6207693
397.53732	-2.4026964
397.99478	-2.738404
398.45224	-3.8612611
398.9097	-2.8908823
399.36716	-2.3565314
399.82462	-1.4517714
400.28204	-3.1809583
400.7395	-1.1029968
401.19696	-1.6728246
401.65442	-2.062654
402.11188	-1.1070522
402.56934	-1.5216504
403.02679	-3.5914969
403.48425	-3.0252275
403.94168	-0.81308597
404.39914	-1.9839423
404.8566	-1.7367944
405.31406	-2.7713745
405.77151	-2.6592824
406.22897	-2.6330488
406.68643	-1.2908663
407.14386	-4.5772877
407.60132	-0.76001239
408.05878	0.026731392
408.51624	-0.3855626
408.97369	-0.45370108
409.43115	-3.0927327
409.88861	-3.9112415
410.34604	-3.1644957
410.8035	-1.4402186
411.26096	-2.2777267
411.71841	-0.041484702
412.17587	-1.0997541
412.63333	-2.3963983
413.09079	-2.9452658
413.54825	-3.9865646
414.00568	-2.937443
414.46313	-0.38543683
414.92059	-0.54427016
415.37805	-3.0451529
415.83551	-4.237812
416.29297	1.0303918
416.75043	0.48115572
417.20786	0.27394682
417.66531	-2.5878732
418.12277	-2.5759771
418.58023	-3.2206023
419.03769	-1.9259659
419.49515	-1.1017348
419.95261	-1.1999948
420.41006	0.39715958
420.86749	0.64324081
421.32495	-1.1118029
421.78241	-1.0528271
422.23987	-2.330374
422.69733	-1.1192923
423.15479	-0.36031035
423.61224	0.87407082
424.06967	-0.30444896
424.52713	-1.0438418
424.98459	-0.73369902
425.44205	-0.87841821
425.89951	-0.70051455
426.35696	0.3712931
426.81442	-1.2656525
427.27185	-0.92897165
427.72931	0.47581071
428.18677	0.16944164
428.64423	-4.1955247
429.10168	-3.6676655
429.55914	-3.3459032
430.0166	-2.5791287
430.47406	-1.8394966
430.93149	-0.69741642
431.38895	-0.24439037
431.84641	-2.3689454
432.30386	-0.89416015
432.76132	-1.3797965
433.21878	-1.5971496
433.67624	-3.8433704
434.13367	-1.4623888
434.59113	0.30260009
435.04858	0.021433283
435.50604	-1.9180589
435.9635	-2.7028513
436.42096	-1.8194772
436.87842	-0.87689418
437.33588	-0.094387569
437.7933	0.91831303
438.25076	-0.038466409
438.70822	-1.4811549
439.16568	-1.8576688
439.62314	2.0846171
440.0806	-1.7726557
440.53806	-0.25883076
440.99548	1.6240009
441.45294	0.070808217
441.9104	-0.76449221
442.36786	-1.3501228
442.82532	-1.9695431
443.28278	1.5275325
443.74023	-1.3736466
444.19766	1.3142831
444.65512	0.44754869
445.11258	-0.33857167
445.57004	1.873418
446.0275	-1.6193018
446.48495	-1.0780212
446.94241	-1.3700398
447.39987	-1.839556
447.8573	-2.2469785
448.31476	-1.0158428
448.77222	2.4900632
449.22968	0.32463232
449.68713	0.5779019
450.14459	3.038131
450.60205	1.2204052
451.05948	0.98598832
451.51694	1.0179591
451.9744	2.0895796
452.43185	0.42921993
452.88931	1.162763
453.34677	1.3954498
453.80423	-0.7966159
454.26169	-1.7053618
454.71912	-0.57811254
455.17657	0.53853309
455.63403	-0.6549961
456.09149	-2.0591664
456.54895	-1.1568568
457.00641	-0.531847
457.46387	-1.7406675
457.9213	-2.3042009
458.37875	-2.6509409
458.83621	-1.3681988
459.29367	-1.1099764
459.75113	-1.3652785
460.20859	0.28894708
460.66605	0.33369809
461.12347	-2.7582519
461.58093	-3.615911
462.03839	-3.0452607
462.49585	0.21336643
462.95331	-4.5442853
463.41077	-1.1227627
463.86823	-3.4826567
464.32568	0.35391071
464.78311	-1.0497255
465.24057	-3.6988599
465.69803	-2.4292371
466.15549	-2.2547529
466.61295	-0.82595235
467.0704	1.7668989
467.52786	2.1327958
467.98529	-2.1377056
468.44275	-2.7424314
468.90021	-1.3112421
469.35767	-2.7494321
469.81512	-2.1201808
470.27258	-0.47925943
470.73004	-0.56018871
471.1875	-1.9003755
471.64493	-1.9523745
472.10239	-1.3757871
472.55984	-2.1421332
473.0173	-1.4360178
473.47476	-1.3375375
473.93222	0.45086107
474.38968	-1.0872926
474.84711	-2.9927576
475.30457	2.5214596
475.76202	3.6027129
476.21948	2.9069672
476.67694	0.29901311
477.1344	-1.9871646
477.59186	-2.0650337
478.04929	-1.4581786
478.50674	-0.72281229
478.9642	1.204378
479.42166	0.0080600902
479.87912	0.063753411
480.33658	2.3648653
480.79404	-0.97539347
481.2515	0.72547895
481.70892	-0.80829787
482.16638	2.6747677
482.62384	2.2489216
483.0813	1.3081694
483.53876	0.94819176
483.99622	0.73754692
484.45367	1.0307188
484.9111	-0.96756321
485.36856	-0.2365057
485.82602	-0.22397333
486.28348	-2.8402126
486.74094	0.47828126
487.19839	-1.6850117
487.65585	-0.16434324
488.11331	1.0718688
488.57074	-0.92429
489.0282	-2.1075144
489.48566	-1.7532461
489.94312	-0.26978767
490.40057	-0.025168834
490.85803	-3.4883611
491.31549	-4.9735746
491.77292	-0.04944874
492.23038	-0.016357826
492.68784	-1.6725327
493.14529	0.64754021
493.60275	-3.1166878
494.06021	-4.3879695
494.51767	-5.3808403
494.9751	-2.0694551
495.43256	-1.3171315
495.89001	-1.7675573
496.34747	-2.4608648
496.80493	-4.0930862
497.26239	-3.3376536
497.71985	-2.3755221
498.17731	-0.69711047
498.63474	-0.98859155
499.09219	-5.041997
499.54965	0.73841935
500.00711	0.47430578
500.46457	-0.38564837
500.92203	-3.2689304
501.37949	-3.4167314
501.83691	-4.5952549
502.29437	-5.1647406
502.75183	-5.0769353
503.20929	-4.9136224
503.66675	-2.1712523
504.12421	-1.9005622
504.58167	-2.1865661
505.03912	-1.3620181
505.49655	-1.2572823
505.95401	-1.9414886
506.41147	-0.95962107
506.86893	-3.3098071
507.32639	-2.2094295
507.78384	-3.0925009
508.2413	-4.41746
508.69873	-3.2268448
509.15619	-2.7059586
509.61365	-4.2287083
510.07111	-4.9359245
510.52856	-5.428091
510.98602	-3.6821437
511.44348	-3.4973664
511.90091	-3.8289154
512.3584	-3.9113879
512.81586	-2.5071774
513.27332	-4.1859508
513.73071	-3.5346684
514.18817	-3.2473235
514.64563	-5.4514427
515.10309	-4.6518021
515.56055	-3.5259597
516.01801	-5.1649818
516.47546	-4.4884562
516.93292	-1.4614013
517.39038	-1.7650241
517.84784	-3.9570944
518.3053	-5.6434093
518.76276	-6.1482887
519.22021	-5.3479381
519.67767	-2.8300779
520.13513	-4.286634
520.59253	-6.0410523
521.04999	-5.6247907
521.50745	-1.692036
521.9649	-2.1401949
522.42236	-5.6838551
522.87982	-5.664803
523.33728	-4.4443126
523.79474	-2.8948846
524.2522	-4.0375972
524.70966	-0.85856777
525.16711	-5.148941
525.62457	-5.4242105
526.08203	-2.8872898
526.53949	-4.0529652
526.99695	-4.6390576
527.45435	-2.1593254
527.9118	-2.5014384
528.36926	-4.5174494
528.82672	-5.8328118
529.28418	-6.1627202
529.74164	-4.9608135
530.1991	-3.8841197
530.65656	-5.6526847
531.11401	-5.0660706
531.57147	-3.5211966
532.02893	-2.8152554
532.48639	-4.8750138
532.94385	-6.2784548
533.40131	-4.367002
533.85876	-3.775522
534.31616	-2.7443409
534.77362	-4.750586
535.23108	-5.1718745
535.68854	-2.6615829
536.146	-1.8920345
536.60345	-3.7048366
537.06091	-4.8468757
537.51837	-4.8247418
537.97583	-3.5066295
538.43329	-6.3257256
538.89075	-7.1526289
539.34821	-4.3071079
539.80566	-3.9063079
540.26312	-4.4844565
540.72052	-4.5828214
541.17798	-4.5825939
541.63544	-3.749917
542.0929	-2.9035335
542.55035	-4.309979
543.00781	-5.412744
543.46527	-5.1213417
543.92273	-6.3148232
544.38019	-5.9783931
544.83765	-6.4355979
545.2951	-6.0944114
545.75256	-4.6600642
546.21002	-4.8994436
546.66748	-4.1030993
547.12494	-2.4154055
547.58234	-5.479959
548.03979	-5.0664816
548.49725	-4.132309
548.95471	-5.1050634
549.41217	-5.8376284
549.86963	-4.8517485
550.32709	-3.1479318
550.78455	-2.6249297
551.242	-4.4642701
551.69946	-5.683569
552.15692	-4.1785765
552.61438	-3.8874879
553.07184	-6.4733467
553.5293	-3.1905096
553.98676	-3.8125196
554.44415	-6.3294821
554.90161	-4.9062266
555.35907	-5.7324939
555.81653	-5.2967248
556.27399	-4.7194657
556.73145	-4.3104091
557.1889	-4.421207
557.64636	-3.9517546
558.10382	-5.1287818
558.56128	-5.3335729
559.01874	-4.3720698
559.4762	-4.1135249
559.93365	-3.8348532
560.39111	-1.9642695
560.84857	-5.2161703
561.30597	-5.2789268
561.76343	-3.6553407
562.22089	-3.6832273
562.67834	-3.4933665
563.1358	-4.3688502
563.59326	-4.7124205
564.05072	-5.7889924
564.50818	-4.3353357
564.96564	-6.0217142
565.4231	-5.3477449
565.88055	-4.9124742
566.33801	-6.3117681
566.79547	-6.7873716
567.25293	-7.0775089
567.71039	-6.0440731
568.16779	-5.4734778
568.62524	-6.018281
569.0827	-5.1422243
569.54016	-4.3788061
569.99762	-4.774796
570.45508	-3.7592463
570.91254	-4.241745
571.37	-4.9864678
571.82745	-5.3251672
572.28491	-7.4252124
572.74237	-4.9141374
573.19983	-3.9582899
573.65729	-4.496233
574.11475	-5.4192543
574.57214	-4.2253151
575.0296	-3.8863323
575.48706	-5.5692616
575.94452	-5.3658819
576.40198	-6.9554319
576.85944	-7.467886
577.31689	-6.1057916
577.77435	-6.1859841
578.23181	-4.8487601
578.68927	-4.8608422
579.14673	-4.7421994
579.60419	-2.5199215
580.06165	-1.5391519
580.5191	-1.9835714
580.97656	-3.0884583
581.43396	-3.7113025
581.89142	-5.0731621
582.34888	-7.0590143
582.80634	-2.5094366
583.26379	-1.8054942
583.72125	-5.3962579
584.17871	-3.6686561
584.63617	-4.5713477
585.09363	-5.0853148
585.55109	-5.8104448
586.00854	-5.0560622
586.466	-4.9551654
586.92346	-4.9850631
587.38092	-3.8365495
587.83838	-3.7932258
588.29578	-4.1826806
588.75323	-3.2249467
589.21069	-6.3565264
589.66815	-3.6595097
590.12561	-1.0712856
590.58307	-2.9799716
591.04053	-4.9685898
591.49799	-6.1806574
591.95544	-4.5273266
592.4129	-2.9751308
592.87036	-5.58812
593.32782	-6.3455615
593.78528	-4.4711094
594.24274	-2.2382789
594.7002	-2.576833
595.15759	-3.6937413
595.61505	-1.2578927
596.07251	-6.0961437
596.52997	-5.9792328
596.98743	-5.1471972
597.44489	-6.6869364
597.90234	-5.4960876
598.3598	-4.2148128
598.81726	-2.5587096
599.27472	-3.614223
599.73218	-1.7345161
600.18964	-0.50569594
600.64709	-1.7005469
601.10455	-2.9570699
601.56201	-4.0927091
602.01941	-6.2392454
602.47687	-6.8484726
602.93433	-3.5875323
603.39178	-6.3655853
603.84924	-6.01548
604.3067	-3.3274772
604.76416	-2.4342647
605.22162	-2.4391911
605.67908	-0.81769335
606.13654	-2.6063185
606.59399	-2.0699153
607.05145	-1.9303051
607.50891	-2.2090042
607.96637	-3.0774975
608.42377	-5.8392487
608.88123	-6.0983
609.33868	-2.6381161
609.79614	-4.7866278
610.2536	-5.2086139
610.71106	-1.1373668
611.16852	-5.0230889
611.62598	-6.1802621
612.08344	-7.7819934
612.54089	-4.0674863
612.99835	-2.3518953
613.45581	-2.935735
613.91327	-4.7274766
614.37073	-5.9823813
614.82819	-6.4096265
615.28558	-6.0785346
615.74304	-4.6834106
616.2005	-4.5895338
616.65796	-7.2367296
617.11542	-6.4268417
617.57288	-8.4240313
618.03033	-6.2256975
618.48779	-4.9213262
618.94525	-5.1349564
619.40271	-5.7742696
619.86017	-7.8270278
620.31763	-7.6541891
620.77509	-5.8165126
621.23254	-2.9412138
621.69	-2.615032
622.1474	-4.9743834
622.60486	-5.4938493
623.06232	-4.084971
623.51978	-4.4734945
623.97723	-7.4568872
624.43469	-9.1412849
624.89215	-4.3811293
625.34961	-2.3569958
625.80707	-2.6876204
626.26453	-5.101687
626.72198	-7.876699
627.17944	-7.2390656
627.6369	-6.3959799
628.09436	-7.1441588
628.55182	-7.211091
629.00922	-6.1611824
629.46667	-4.8240089
629.92413	-3.2375088
630.38159	-2.9489038
630.83905	-4.3844767
631.29651	-3.8035636
631.75397	-5.507328
632.21143	-4.5684485
632.66888	-6.3015556
633.12634	-5.174262
633.5838	-3.7425425
634.04126	-7.6003046
634.49872	-6.2302113
634.95618	-5.7913079
635.41364	-5.8512449
635.87103	-5.2767944
636.32849	-4.9694462
636.78595	-5.1434302
637.24341	-4.9735303
637.70087	-4.8537579
638.15833	-7.9050035
638.61578	-10.471436
639.07324	-6.6671286
639.5307	-4.0645633
639.98816	-5.4632092
640.44562	-6.725481
640.90308	-3.1494362
641.36053	-5.6489654
641.81799	-7.8752947
642.27539	-5.6887832
642.73285	-6.3367081
643.19031	-8.3426332
643.64777	-7.3380327
644.10522	-6.2173095
644.56268	-7.6761346
645.02014	-8.5756655
645.4776	-7.4459152
645.93506	-6.0721869
646.39252	-7.0861707
646.84998	-3.2542081
647.30743	-5.9411592
647.76489	-5.5426164
648.22235	-6.8044424
648.67981	-5.9792266
649.13721	-5.5787268
649.59467	-6.0106835
650.05212	-5.9798136
650.50958	-6.6384339
650.96704	-6.7310004
651.4245	-7.1525345
651.88196	-6.5404224
652.33942	-3.763118
652.79688	-5.8034663
653.25433	-9.2233553
653.71179	-6.5835118
654.16925	-6.2084923
654.62671	-3.8914773
655.08417	-8.3577871
655.54163	-6.3726354
655.99902	-7.680728
656.45648	-7.854403
656.91394	-5.8074999
657.3714	-6.7265725
657.82886	-5.7745862
658.28632	-5.6214471
658.74377	-7.1303806
659.20123	-7.9437232
659.65869	-7.7299643
660.11615	-8.20329
660.57361	-9.8436356
661.03107	-7.5649686
661.48853	-6.7663999
661.94598	-5.2992845
662.40344	-6.8899894
662.86084	-5.6963615
663.3183	-5.5349479
663.77576	-6.9175086
664.23322	-6.5656586
664.69067	-7.6894627
665.14813	-6.2450747
665.60559	-4.8511224
666.06305	-4.1862564
666.52051	-6.4316921
666.97797	-7.8247528
667.43542	-5.7995591
667.89288	-5.3039494
668.35034	-6.4301834
668.8078	-7.6225958
669.26526	-8.194191
669.72266	-7.4904666
670.18011	-6.8089676
670.63757	-4.7563968
671.09503	-3.9590614
671.55249	-2.9801364
672.00995	-5.4686356
672.46741	-5.1187105
672.92487	-6.1449471
673.38232	-5.3999047
673.83978	-5.9868836
674.29724	-5.7914867
674.7547	-4.7490959
675.21216	-5.7720623
675.66962	-7.8720031
676.12701	-8.6295948
676.58447	-7.4734421
677.04193	-5.9031672
677.49939	-5.227294
677.95685	-7.4485092
678.41431	-6.5846896
678.87177	-8.271121
679.32922	-6.3583379
679.78668	-6.638526
680.24414	-5.1023078
680.7016	-7.0522442
681.15906	-4.9145589
681.61652	-4.8280773
682.07397	-5.8718071
682.53143	-6.8115883
682.98883	-7.2880788
683.44629	-7.4010754
683.90375	-7.7396431
684.36121	-6.3892055
684.81866	-3.7783566
685.27612	-4.8770366
685.73358	-6.772233
686.19104	-6.5487199
686.6485	-5.3853192
687.10596	-7.5246687
687.56342	-7.5353265
688.02087	-8.6198921
688.47833	-7.3396883
688.93579	-8.4545078
689.39325	-7.7889419
689.85065	-7.9090357
690.30811	-8.2334442
690.76556	-9.7297058
691.22302	-9.6778593
691.68048	-8.100029
692.13794	-7.5045619
692.5954	-6.9578314
693.05286	-7.5989265
693.51031	-8.5791302
693.96777	-6.8530202
694.42523	-8.2008982
694.88269	-9.6830492
695.34015	-10.414035
695.79761	-10.421368
696.25507	-8.3239136
696.71246	-7.3323045
697.16992	-8.7385206
697.62738	-9.1409588
698.08484	-8.718811
698.5423	-6.695467
698.99976	-6.6050715
699.45721	-7.3191419
699.91467	-7.2632504
700.37213	-8.2499151
700.82959	-10.901804
701.28705	-10.925029
701.74451	-6.5662794
702.20197	-6.6253347
702.65942	-6.2504444
703.11688	-6.797636
703.57428	-7.3939776
704.03174	-8.2907267
704.4892	-9.3981619
704.94666	-9.8465776
705.40411	-11.21397
705.86157	-9.1393909
706.31903	-8.2461233
706.77649	-7.9230886
707.23395	-8.1887226
707.69141	-8.0142555
708.14886	-7.9948111
708.60632	-8.4296885
709.06378	-9.3832779
709.52124	-8.8460112
709.97864	-6.591538
710.4361	-7.2009568
710.89355	-7.4312997
711.35101	-6.144712
711.80847	-9.5698004
712.26593	-7.4037786
712.72339	-8.7447653
713.18085	-5.0791121
713.63831	-8.0284901
714.09576	-9.2292423
714.55322	-9.6905346
715.01068	-5.9235015
715.46814	-5.806282
715.9256	-6.9134202
716.38306	-7.5429406
716.84045	-6.9019222
717.29791	-7.5092702
717.75537	-9.5730562
718.21283	-9.5424347
718.67029	-8.6824484
719.12775	-9.0063066
719.58521	-7.5330834
720.04266	-7.5357676
720.50012	-6.3040929
720.95758	-6.0376649
721.41504	-5.7174897
721.8725	-5.8852897
722.32996	-5.3723927
722.78741	-7.56317
723.24487	-8.9904461
723.70227	-8.9807901
724.15973	-6.4543023
724.61719	-8.3065586
725.07465	-7.9450307
725.5321	-7.9100728
725.98956	-7.3759575
726.44702	-7.1712732
726.90448	-7.7019725
727.36194	-8.2875843
727.8194	-7.8319492
728.27686	-7.3655152
728.73431	-9.622571
729.19177	-9.6597805
729.64923	-8.7967701
730.10669	-8.7635355
730.56409	-9.2995243
731.02155	-8.7176657
731.479	-5.7349405
731.93646	-2.870508
732.39392	-7.9152102
732.85138	-8.3037148
733.30884	-10.935743
733.7663	-9.9181757
734.22375	-9.3812981
734.68121	-10.764483
735.13867	-8.5245543
735.59613	-7.5907536
736.05359	-7.4510417
736.51105	-7.9508815
736.96851	-8.8916922
737.4259	-8.3143806
737.88336	-7.6545572
738.34082	-8.1865721
738.79828	-11.57834
739.25574	-10.467831
739.7132	-9.9317007
740.17065	-9.0055017
740.62811	-9.2603798
741.08557	-12.105412
741.54303	-10.700107
742.00049	-9.5273161
742.45795	-7.4584575
742.91541	-8.0840063
743.37286	-6.2242303
743.83026	-8.4619131
744.28772	-8.861412
744.74518	-8.3826323
745.20264	-8.3215227
745.6601	-6.8959117
746.11755	-6.3628922
746.57501	-7.6562929
747.03247	-8.7503042
747.48993	-9.1042862
747.94739	-9.3544779
748.40485	-10.060718
748.8623	-9.5786438
749.31976	-10.031965
749.77722	-10.337163
750.23468	-8.0519447
750.69208	-6.0378203
751.14954	-7.9070721
751.60699	-8.0066662
752.06445	-9.1396847
752.52191	-7.245213
752.97937	-9.251771
753.43683	-9.9514751
753.89429	-10.748525
754.35175	-9.0561228
754.8092	-6.6346455
755.26666	-6.3806973
755.72412	-7.718545
756.18158	-9.4894066
756.63904	-9.6448383
757.0965	-7.6788235
757.55389	-7.0508013
758.01135	-7.4793634
758.46881	-6.8460197
758.92627	-10.002674
759.38373	-11.622815
759.84119	-10.263404
760.29865	-9.0974932
760.7561	-8.743021
761.21356	-8.4190893
761.67102	-5.7075858
762.12848	-8.1177273
762.58594	-6.0870166
763.0434	-7.9866242
763.50085	-7.4607663
763.95831	-5.7660527
764.41571	-6.482367
764.87317	-7.9901967
765.33063	-8.9564171
765.78809	-9.3150787
766.24554	-9.6913662
766.703	-8.5674791
767.16046	-8.1566057
767.61792	-9.4114046
768.07538	-8.4188128
768.53284	-7.040483
768.9903	-8.073638
769.44775	-7.3218026
769.90521	-7.8664875
770.36267	-7.4031763
770.82013	-6.3483901
771.27753	-8.8008804
771.73499	-6.2283692
772.19244	-6.9468775
772.6499	-8.2615108
773.10736	-7.3114433
773.56482	-7.1274872
774.02228	-8.8061647
774.47974	-9.047801
774.93719	-10.850466
775.39465	-9.1856365
775.85211	-8.0628386
776.30957	-8.1434746
776.76703	-7.4431653
777.22449	-7.2386274
777.68188	-8.6332016
778.13934	-7.9861255
778.5968	-7.1771641
779.05426	-9.4709558
779.51172	-10.526938
779.96918	-9.812171
780.42664	-8.5296345
780.88409	-6.6618404
781.34155	-9.6968498
781.79901	-9.3093977
782.25647	-8.6282339
782.71393	-6.6490149
783.17139	-6.9736967
783.62885	-12.656338
784.0863	-8.0011444
784.5437	-7.713511
785.00116	-6.0969615
785.45862	-5.542006
785.91608	-7.0288053
786.37354	-9.252697
786.83099	-8.5988369
787.28845	-7.5979171
787.74591	-8.0885181
788.20337	-9.559926
788.66083	-9.8113251
789.11829	-8.3052711
789.57574	-7.9265356
790.0332	-8.1271925
790.49066	-7.9163227
790.94812	-9.2377758
791.40552	-9.8137989
791.86298	-8.6831913
792.32043	-7.9795356
792.77789	-8.0117874
793.23535	-8.6305962
793.69281	-8.3481255
794.15027	-7.7859735
794.60773	-8.9592667
795.06519	-9.7257147
795.52264	-9.4112692
795.9801	-11.069686
796.43756	-9.4355574
796.89502	-4.2801261
797.35248	-5.6409216
797.80994	-8.1363573
798.26733	-9.2756214
798.72479	-9.1546078
799.18225	-7.1678104
799.63971	-8.0104809
800.09717	-8.3024826
800.55463	-6.0418468
801.01208	-6.6508136
801.46954	-9.1196709
801.927	-8.2522106
802.38446	-6.785975
802.84192	-8.1868401
803.29938	-9.3200397
803.75684	-7.9931231
804.21429	-6.9273691
804.67175	-10.219125
805.12915	-8.3534613
805.58661	-8.9837914
806.04407	-6.3819385
806.50153	-5.8557978
806.95898	-6.1672759
807.41644	-6.7104411
807.8739	-7.8194122
808.33136	-9.7617302
808.78882	-9.2870502
809.24628	-7.6715012
809.70374	-8.5174847
810.16119	-8.198225
810.61865	-9.3976479
811.07611	-9.1476727
811.53351	-9.9369154
811.99097	-8.698
812.44843	-9.155982
812.90588	-9.5534725
813.36334	-8.9476843
813.8208	-9.8527308
814.27826	-10.200952
814.73572	-8.5746956
815.19318	-7.3267117
815.65063	-6.8442173
816.10809	-7.0922551
816.56555	-8.0999136
817.02301	-8.359417
817.48047	-9.3474226
817.93793	-10.312337
818.39532	-12.480643
818.85278	-11.763176
819.31024	-7.9900932
819.7677	-6.9137659
820.22516	-7.9500771
820.68262	-9.5359268
821.14008	-9.4357405
821.59753	-9.3459692
822.05499	-8.3204985
822.51245	-7.2927947
822.96991	-7.4561138
823.42737	-9.9578924
823.88483	-10.039461
824.34229	-10.555781
824.79974	-9.5955286
825.25714	-7.8878322
825.7146	-7.2660303
826.17206	-7.6972241
826.62952	-8.0802126
827.08698	-8.0018435
827.54443	-8.1936302
828.00189	-9.3764048
828.45935	-9.8557024
828.91681	-8.5650663
829.37427	-8.7932301
829.83173	-9.3982716
830.28918	-7.3270583
830.74664	-9.3242559
831.2041	-7.709342
831.66156	-8.1352768
832.11896	-8.5272121
832.57642	-4.7783265
833.03387	-9.1322861
833.49133	-10.413301
833.94879	-6.78088
834.40625	-10.891497
834.86371	-8.8420715
835.32117	-9.0364704
835.77863	-11.057232
836.23608	-7.3833318
836.69354	-8.5160255
837.151	-8.6275787
837.60846	-8.6290665
838.06592	-9.0745277
838.52338	-9.8297567
838.98077	-9.9671869
839.43823	-10.676403
839.89569	-10.144622
840.35315	-8.4038639
840.81061	-10.023475
841.26807	-9.8560581
841.72552	-9.11374
842.18298	-9.4856005
842.64044	-7.9713988
843.0979	-7.9437428
843.55536	-10.035163
844.01282	-12.006381
844.47028	-9.2370644
844.92773	-7.3649273
845.38519	-10.111137
845.84259	-11.283196
846.30005	-10.437195
846.75751	-8.4513216
847.21497	-4.934113
847.67242	-6.5332851
848.12988	-6.5167918
848.58734	-10.433429
849.0448	-11.096141
849.50226	-11.680412
849.95972	-7.353857
850.41718	-7.8165836
850.87463	-9.8969765
851.33209	-9.5645132
851.78955	-9.0868921
852.24695	-10.353859
852.70441	-12.084086
853.16187	-11.594869
853.61932	-11.694317
854.07678	-8.4192181
854.53424	-7.9253387
854.9917	-8.4180641
855.44916	-10.064442
855.90662	-11.642352
856.36407	-8.595768
856.82153	-6.830626
857.27899	-7.3538599
857.73645	-8.3634691
858.19391	-9.649642
858.65137	-9.4546127
859.10876	-10.682338
859.56622	-10.100831
860.02368	-10.911523
860.48114	-10.890774
860.9386	-9.7535629
861.39606	-8.3769712
861.85352	-9.3221521
862.31097	-10.107169
862.76843	-8.1632967
863.22589	-9.620676
863.68335	-8.6277065
864.14081	-9.7058849
864.59827	-11.030829
865.05573	-8.9907408
865.51318	-7.8336401
865.97058	-6.5076246
866.42804	-11.107629
866.8855	-8.9907665
867.34296	-9.8052273
867.80042	-11.471306
868.25787	-9.7025537
868.71533	-10.786885
869.17279	-10.221367
869.63025	-9.3695879
870.08771	-7.5191731
870.54517	-8.3516836
871.00262	-8.8173122
871.46008	-8.974597
871.91754	-9.3826303
872.375	-8.8638601
872.8324	-9.594574
873.28986	-11.133137
873.74731	-10.099026
874.20477	-9.9127865
874.66223	-10.455809
875.11969	-9.7918844
875.57715	-10.042103
876.03461	-10.136459
876.49207	-11.494058
876.94952	-10.156393
877.40698	-9.1794701
877.86444	-8.6924076
878.3219	-8.8311739
878.77936	-7.6096601
879.23682	-7.8497038
879.69421	-6.7392764
880.15167	-7.6451163
880.60913	-8.2255859
881.06659	-9.3149891
881.52405	-8.9452658
881.98151	-8.4503365
882.43896	-9.8518324
882.89642	-8.9116859
883.35388	-10.195324
883.81134	-9.3258295
884.2688	-9.1269102
884.72626	-7.6164203
885.18372	-10.902304
885.64117	-7.9978423
886.09857	-9.2599449
886.55603	-9.9767523
887.01349	-10.52357
887.47095	-9.6237431
887.92841	-9.4202471
888.38586	-8.3806725
888.84332	-8.6420183
889.30078	-9.0229216
889.75824	-9.2275057
890.2157	-8.9017525
890.67316	-9.9698591
891.13062	-9.1086521
891.58807	-8.476963
892.04553	-9.0522041
892.50299	-10.033659
892.96039	-9.2236738
893.41785	-6.816174
893.87531	-8.0681639
894.33276	-10.148495
894.79022	-10.725569
895.24768	-10.429813
895.70514	-8.1538382
896.1626	-7.6221294
896.62006	-8.1115675
897.07751	-9.4304752
897.53497	-7.0483418
897.99243	-10.206774
898.44989	-10.339806
898.90735	-8.195878
899.36481	-9.7952309
899.8222	-10.650523
900.27966	-8.7845287
900.73712	-8.7876034
901.19458	-7.232151
901.65204	-5.7184253
902.1095	-8.5345354
902.56696	-6.679049
903.02441	-8.0982113
903.48187	-8.7007265
903.93933	-6.9039307
904.39679	-8.204073
904.85425	-8.7114716
905.31171	-6.8479934
905.76917	-6.9575572
906.22662	-8.7994652
906.68402	-9.0283413
907.14148	-8.0832071
907.59894	-7.5805845
908.0564	-7.6366272
908.51385	-8.3724213
908.97131	-8.8795557
909.42877	-6.913012
909.88623	-5.7832437
910.34369	-8.8608303
910.80115	-9.58881
911.25861	-8.1777382
911.71606	-6.9339213
912.17352	-8.2297134
912.63098	-8.4159794
913.08844	-9.7464056
913.54584	-11.577415
914.0033	-9.4975471
914.46075	-7.8263783
914.91821	-8.1753693
915.37567	-7.9965639
915.83313	-7.4329596
916.29059	-7.9138708
916.74805	-9.2086325
917.20551	-10.005217
917.66296	-10.789271
918.12042	-7.6626649
918.57788	-8.1427441
919.03534	-11.179207
919.4928	-10.741074
919.9502	-11.144597
920.40765	-10.582526
920.86511	-10.031249
921.32257	-11.195464
921.78003	-9.8702545
922.23749	-10.972952
922.69495	-12.54801
923.1524	-9.729537
923.60986	-11.495378
924.06732	-12.971379
924.52478	-9.95228
924.98224	-9.5664749
925.4397	-8.4726915
925.89716	-9.828023
926.35461	-10.126545
926.81201	-10.880077
927.26947	-11.14815
927.72693	-11.003943
928.18439	-12.171474
928.64185	-9.30266
929.0993	-9.7411022
929.55676	-8.6068544
930.01422	-8.1078444
930.47168	-10.43018
930.92914	-11.419046
931.3866	-11.524283
931.84406	-10.988272
932.30151	-12.903801
932.75897	-13.010887
933.21643	-11.714822
933.67383	-8.1692915
934.13129	-8.4868269
934.58875	-9.8074093
935.0462	-10.335644
935.50366	-8.2010622
935.96112	-8.4938221
936.41858	-9.441514
936.87604	-9.7218103
937.3335	-13.039632
937.79095	-13.96089
938.24841	-11.451443
938.70587	-11.319842
939.16333	-11.549289
939.62079	-9.7921257
940.07825	-9.7034101
940.53564	-10.434345
940.9931	-10.235054
941.45056	-10.782685
941.90802	-12.773191
942.36548	-13.049228
942.82294	-11.477262
943.2804	-10.117755
943.73785	-7.4506316
944.19531	-8.7724609
944.65277	-10.674664
945.11023	-11.182938
945.56769	-11.954133
946.02515	-12.278214
946.4826	-10.495903
946.94006	-10.018257
947.39746	-10.452602
947.85492	-9.1767101
948.31238	-10.059429
948.76984	-11.107396
949.22729	-9.4927015
949.68475	-9.8210554
950.14221	-10.773784
950.59967	-9.4467392
951.05713	-11.117318
951.51459	-11.11149
951.97205	-11.337251
952.4295	-13.188297
952.88696	-11.724432
953.34442	-10.937104
953.80182	-10.350327
954.25928	-11.494057
954.71674	-8.7492247
955.17419	-10.65299
955.63165	-13.272159
956.08911	-11.595525
956.54657	-10.961499
957.00403	-10.541554
957.46149	-8.8997498
957.91895	-10.095347
958.3764	-13.036441
958.83386	-11.371166
959.29132	-14.820769
959.74878	-9.1257496
960.20624	-10.698585
960.66364	-10.674592
961.12109	-10.696584
961.57855	-11.208633
962.03601	-13.450612
962.49347	-12.036684
962.95093	-12.565588
963.40839	-11.332738
963.86584	-10.582355
964.3233	-9.4245977
964.78076	-10.468163
965.23822	-7.4485745
965.69568	-10.144729
966.15314	-12.344625
966.6106	-10.088052
967.06805	-12.062688
967.52545	-10.623827
967.98291	-10.610492
968.44037	-9.0629168
968.89783	-9.4338913
969.35529	-10.045105
969.81274	-11.790311
970.2702	-10.897395
970.72766	-10.984359
971.18512	-13.347057
971.64258	-13.545405
972.10004	-11.548065
972.5575	-9.8963823
973.01495	-9.6609755
973.47241	-9.5227365
973.92987	-10.432037
974.38727	-10.110879
974.84473	-10.098202
975.30219	-10.694295
975.75964	-11.329137
976.2171	-11.545473
976.67456	-13.568568
977.13202	-12.821968
977.58948	-9.7207355
978.04694	-9.6407366
978.50439	-10.447708
978.96185	-11.053549
979.41931	-11.772504
979.87677	-12.871758
980.33423	-12.413917
980.79169	-11.459703
981.24908	-11.883088
981.70654	-10.632886
982.164	-10.54703
982.62146	-12.322451
983.07892	-10.629529
983.53638	-9.0333195
983.99384	-9.2563515
984.45129	-10.907987
[truncated: 2,220 more rows]
