# Supplementary material for: Design of high SERS sensitive substrates based on branched Ti nanorods
Source: Sci Rep. 2022 Jul 8;12:11631. doi: 10.1038/s41598-022-15875-3 (PMC9270367; doi:10.1038/s41598-022-15875-3)
Supplement: Supplementary file 1 — Supplementary Information. [file 41598_2022_15875_MOESM1_ESM.zip › Supplemantary file/SERS/Ti/_2.txt]

70	-2.5699258
70.457451	-20.559109
70.914909	-4.6590867
71.37236	-7.8396664
71.829819	-7.7102532
72.28727	-4.9612751
72.744728	-4.0975838
73.202179	-4.2024069
73.659637	-4.5182581
74.117088	-6.142374
74.574547	-8.1550035
75.031998	-6.4910789
75.489456	-3.3267891
75.946907	-2.1377249
76.404358	-3.8683147
76.861816	-6.9746122
77.319267	-8.2778902
77.776726	-6.4178429
78.234177	-8.5116043
78.691635	-7.3546572
79.149086	-5.2315845
79.606544	-4.3202562
80.063995	-5.9366851
80.521454	-7.9627128
80.978905	-6.7656069
81.436356	-2.1042521
81.893814	-4.6674871
82.351265	-6.0540195
82.808723	-6.3404903
83.266174	-4.5172272
83.723633	-2.7613454
84.181084	-2.7630095
84.638542	-4.4890261
85.095993	-6.6780591
85.553452	-3.4379232
86.010902	-5.0536809
86.468361	-6.787797
86.925812	-7.1584725
87.383263	-6.4470258
87.840721	-4.9650354
88.298172	-3.7844605
88.75563	-6.3640909
89.213081	-3.7148092
89.67054	-6.0153294
90.127991	-4.4929867
90.585449	-2.992141
91.0429	-4.1553588
91.500359	-6.939014
91.957809	-8.1388941
92.415268	-6.1708341
92.872719	-5.999115
93.33017	-5.9263878
93.787628	-7.6412358
94.245079	-5.9059386
94.702538	-5.4703684
95.159988	-8.8059149
95.617447	-8.5753098
96.074898	-3.7121418
96.532356	-4.5118022
96.989807	-8.0103693
97.447266	-7.6839743
97.904716	-6.4214654
98.362167	-5.560338
98.819626	-5.6123595
99.277077	-7.4675326
99.734535	-4.0842724
100.19199	-5.1135573
100.64944	-6.1414819
101.1069	-6.6553755
101.56435	-7.6473546
102.0218	-7.8573961
102.47926	-6.6491542
102.93671	-6.4601583
103.39417	-5.9329953
103.85162	-5.0941916
104.30907	-4.4437184
104.76653	-5.2461782
105.22398	-4.8962049
105.68144	-3.9312446
106.13889	-4.7015119
106.59635	-6.6150599
107.0538	-5.8562894
107.51126	-7.5061116
107.96871	-8.9699984
108.42617	-5.1194272
108.88362	-3.3016913
109.34108	-4.4520288
109.79853	-4.2089162
110.25598	-3.003855
110.71344	-4.9913411
111.17089	-7.3678827
111.62835	-9.4136295
112.0858	-7.0012045
112.54326	-6.0655422
113.00071	-6.8701644
113.45817	-4.9065399
113.91562	-0.96390593
114.37308	-6.0290217
114.83053	-2.9889596
115.28798	-4.9463797
115.74544	-4.8062749
116.20289	-4.0438972
116.66035	-4.2803268
117.1178	-4.6084075
117.57526	-3.7115929
118.03271	-3.1629643
118.49017	-4.9089613
118.94762	-3.4267359
119.40508	-2.6154969
119.86253	-3.3485205
120.31998	-5.7554507
120.77744	-8.054328
121.23489	-6.9508896
121.69234	-6.9706354
122.1498	-3.6243534
122.60725	-3.5825257
123.0647	-4.5097685
123.52216	-4.8266006
123.97961	-4.9621449
124.43707	-5.1205916
124.89452	-4.593967
125.35198	-7.2537699
125.80943	-9.9973593
126.26689	-5.7438817
126.72434	-5.9135556
127.18179	-5.3724427
127.63925	-3.4687853
128.09671	-2.2634864
128.55415	-1.6700799
129.01161	-4.7675424
129.46907	-7.5016975
129.92653	-5.832684
130.38397	-4.6763377
130.84143	-5.0585117
131.29889	-5.5311384
131.75635	-4.6466084
132.21379	-3.1642554
132.67125	-4.3995967
133.12871	-3.5354874
133.58615	-4.3353639
134.04361	-3.119523
134.50107	-5.0760875
134.95853	-5.6509295
135.41597	-4.7622962
135.87343	-6.3842754
136.33089	-2.8858602
136.78835	-3.4276872
137.24579	-3.5497961
137.70325	-4.9242744
138.16071	-5.4154558
138.61815	-3.0757647
139.07561	-2.1861038
139.53307	-5.4517131
139.99052	-5.06599
140.44797	-7.6891646
140.90543	-5.9703698
141.36288	-3.5239494
141.82034	-3.8236113
142.27779	-5.4995661
142.73524	-6.2894006
143.1927	-6.2848468
143.65015	-7.0850425
144.1076	-4.2607713
144.56506	-3.9894183
145.02252	-3.2615666
145.47997	-4.3085237
145.93742	-4.7267261
146.39488	-5.2896357
146.85234	-5.8291197
147.30978	-3.7947202
147.76724	-1.9123549
148.2247	-2.5482006
148.68216	-3.5260959
149.1396	-4.546958
149.59706	-3.9353168
150.05452	-3.5448129
150.51196	-4.6403508
150.96942	-6.1024046
151.42688	-6.6744232
151.88434	-6.6147938
152.34178	-6.5078835
152.79924	-5.1116581
153.2567	-3.8282201
153.71416	-4.6061177
154.1716	-5.7202172
154.62906	-5.316011
155.08652	-5.5027523
155.54396	-6.1361523
156.00142	-4.4573259
156.45888	-5.2669001
156.91634	-4.7574248
157.37378	-4.3097067
157.83124	-4.9923167
158.2887	-6.4448504
158.74615	-7.3637452
159.2036	-6.2414455
159.66106	-3.8289762
160.11852	-2.9436035
160.57596	-3.9444506
161.03342	-4.1741366
161.49088	-2.7606454
161.94833	-3.9100959
162.40578	-8.373765
162.86324	-7.3160353
163.32069	-10.394422
163.77815	-9.9480162
164.2356	-5.6332426
164.69305	-4.5375266
165.15051	-6.3745422
165.60797	-6.0492249
166.06541	-3.2135549
166.52287	-3.6041737
166.98033	-5.3115544
167.43777	-2.6084092
167.89523	-5.0292363
168.35269	-5.1032805
168.81015	-4.7890811
169.26759	-4.3119001
169.72505	-2.873554
170.18251	-1.6039633
170.63997	-3.522382
171.09741	-3.5056779
171.55487	-4.9642339
172.01233	-4.752315
172.46977	-3.7420475
172.92723	-3.2354348
173.38469	-4.2700701
173.84215	-5.3330917
174.29959	-4.7102728
174.75705	-7.7430258
175.21451	-6.5043125
175.67197	-3.8739986
176.12941	-4.9045348
176.58687	-5.4449401
177.04433	-5.0756712
177.50179	-5.3872085
177.95923	-6.7972198
178.41669	-7.3854246
178.87415	-5.2963114
179.33159	-4.7060814
179.78905	-6.8949871
180.24651	-3.7620733
180.70396	-4.101809
181.16141	-5.706295
181.61887	-4.8251419
182.07632	-3.4283812
182.53378	-0.99756616
182.99123	-3.8294089
183.44868	-6.8145437
183.90614	-3.6504605
184.36359	-2.9508481
184.82104	-2.8641653
185.2785	-3.2331495
185.73596	-3.8734691
186.19341	-2.0782859
186.65086	-4.0065179
187.10832	-0.94277036
187.56578	-4.3640218
188.02322	-4.5852127
188.48068	-4.9355063
188.93814	-4.6326795
189.39558	-3.3841901
189.85304	-3.9658856
190.3105	-7.6273546
190.76796	-4.6586862
191.2254	-2.0907528
191.68286	-4.6691351
192.14032	-5.4192319
192.59778	-6.8439312
193.05522	-5.7435274
193.51268	-2.3115764
193.97014	-1.517821
194.4276	-1.5983249
194.88504	-3.5018206
195.3425	-1.6411341
195.79996	-7.1562734
196.2574	-5.8768587
196.71486	-6.1624284
197.17232	-6.7570624
197.62978	-5.1681819
198.08722	-5.9992018
198.54468	-4.5408263
199.00214	-8.2483206
199.45959	-6.5278482
199.91704	-5.2575145
200.3745	-4.9713969
200.83195	-5.2990117
201.2894	-5.2866368
201.74686	-5.8331304
202.20432	-7.9083185
202.66177	-3.7729499
203.11922	-2.5263841
203.57668	-4.6784959
204.03413	-4.6247492
204.49159	-4.5649066
204.94904	-4.7251754
205.40649	-5.4735456
205.86395	-5.9941926
206.3214	-4.3504148
206.77885	-6.7160478
207.23631	-5.0041804
207.69377	-4.7852983
208.15121	-5.1031947
208.60867	-4.957828
209.06613	-5.2889948
209.52359	-5.752296
209.98103	-5.2899952
210.43849	-4.5857534
210.89595	-3.3790855
211.35341	-3.6111231
211.81085	-7.6369224
212.26831	-3.5277822
212.72577	-2.9842238
213.18321	-5.0476904
213.64067	-4.9876451
214.09813	-2.9681773
214.55559	-1.5972517
215.01303	-0.9582898
215.47049	-4.8456373
215.92795	-6.3021517
216.38541	-6.1481462
216.84285	-4.9665008
217.30031	-4.5786638
217.75777	-4.4171143
218.21521	-2.8950546
218.67267	-2.0694325
219.13013	-5.8121824
219.58759	-4.6217885
220.04503	-3.9108
220.50249	-6.8570733
220.95995	-5.5635285
221.4174	-4.991282
221.87485	-5.4749765
222.33231	-2.8247938
222.78976	-2.0848365
223.24721	-3.5859063
223.70467	-3.2219274
224.16212	-5.0167251
224.61958	-4.1934962
225.07703	-4.0834823
225.53448	-3.6590197
225.99194	-3.7876277
226.4494	-4.5433297
226.90685	-1.7229034
227.3643	-3.6784801
227.82176	-5.7522106
228.27922	-8.8404465
228.73666	-7.3100405
229.19412	-4.533412
229.65158	-2.9066131
230.10902	-2.7930183
230.56648	-2.7376142
231.02394	-1.523808
231.4814	-3.1558418
231.93884	-6.6608467
232.3963	-7.3075986
232.85376	-6.8866763
233.31122	-6.199667
233.76866	-4.9363127
234.22612	-4.2450366
234.68358	-3.5995905
235.14102	-1.5342597
235.59848	-4.7812872
236.05594	-4.750329
236.5134	-3.5680988
236.97084	-4.9311533
237.4283	-4.5973201
237.88576	-4.3843265
238.34322	-5.9283924
238.80066	-7.2399478
239.25812	-6.3028021
239.71558	-6.7056603
240.17302	-5.5040627
240.63048	-2.6576467
241.08794	-3.3484888
241.54539	-3.1756158
242.00284	-3.6065378
242.4603	-2.6577735
242.91776	-3.0218406
243.37521	-7.1634626
243.83266	-5.8996744
244.29012	-9.7473125
244.74757	-5.1000423
245.20503	-5.0044594
245.66248	-4.1513891
246.11993	-3.8806717
246.57739	-5.5385628
247.03484	-5.4977016
247.49229	-3.5772274
247.94975	-6.6912603
248.40721	-6.0714474
248.86465	-5.5789933
249.32211	-5.1047645
249.77957	-5.0067544
250.23703	-3.3607128
250.69447	-2.6788015
251.15193	-2.9953792
251.60939	-4.300148
252.06683	-6.8048754
252.52429	-4.4956827
252.98175	-2.9112234
253.43921	-4.2442288
253.89665	-4.6831307
254.35411	-3.5140526
254.81157	-3.7641053
255.26903	-5.7384486
255.72647	-7.1090097
256.18393	-6.225317
256.64139	-4.7536664
257.09885	-6.0964398
257.5563	-2.4089592
258.01373	-4.6366901
258.47119	-5.1138301
258.92865	-3.9666982
259.38611	-2.7332215
259.84357	-2.8849664
260.30103	-3.8845918
260.75848	-4.378962
261.21594	-7.0313258
261.67337	-8.2313671
262.13083	-7.0260177
262.58829	-6.2375069
263.04575	-3.9674869
263.5032	-2.9703205
263.96066	-4.9604268
264.41812	-6.9004769
264.87555	-5.3461566
265.33301	-3.4513412
265.79047	-6.4098644
266.24792	-7.2608075
266.70538	-9.41535
267.16284	-7.7572012
267.6203	-5.4660864
268.07776	-6.0913773
268.53519	-6.8093195
268.99265	-4.0148735
269.4501	-0.71832269
269.90756	-3.2198217
270.36502	-4.5356431
270.82248	-6.9501772
271.27994	-6.4059834
271.73737	-5.7530608
272.19482	-6.6893725
272.65228	-6.6505189
273.10974	-5.3698678
273.5672	-5.5238776
274.02466	-6.5633354
274.48212	-2.8745463
274.93954	-4.0920315
275.397	-5.6295924
275.85446	-5.5566654
276.31192	-7.2087212
276.76938	-5.6459208
277.22684	-3.8518996
277.6843	-5.9181552
278.14175	-8.2129841
278.59918	-5.4977546
279.05664	-5.7827301
279.5141	-4.4019113
279.97156	-1.1923231
280.42902	-6.9266133
280.88647	-8.5913706
281.34393	-6.6847548
281.80136	-5.7453613
282.25882	-5.6858182
282.71628	-4.9245625
283.17374	-6.4760556
283.6312	-3.5299556
284.08865	-7.1272902
284.54611	-6.3871107
285.00357	-5.6638379
285.461	-6.3551002
285.91846	-6.8329043
286.37592	-6.117939
286.83337	-5.8890905
287.29083	-7.5304155
287.74829	-7.2004609
288.20575	-7.3402166
288.66318	-5.2592845
289.12064	-3.6687498
289.57809	-3.7396562
290.03555	-4.1530933
290.49301	-5.1374002
290.95047	-6.6043262
291.40793	-6.6337776
291.86536	-4.3318715
292.32281	-4.773046
292.78027	-7.212615
293.23773	-5.4445357
293.69519	-7.7854629
294.15265	-7.1111555
294.61011	-4.9241991
295.06757	-5.953228
295.52499	-6.7135668
295.98245	-3.8516445
296.43991	-4.4198589
296.89737	-5.4434624
297.35483	-6.1195993
297.81229	-6.0510039
298.26974	-5.2508712
298.72717	-4.9819512
299.18463	-5.3305459
299.64209	-5.3779168
300.09955	-5.3448482
300.55701	-5.9266109
301.01447	-6.1194186
301.47192	-4.7109323
301.92938	-3.7355485
302.38681	-5.9898992
302.84427	-7.2500286
303.30173	-8.1194191
303.75919	-6.2593737
304.21664	-5.6069484
304.6741	-5.515903
305.13156	-2.9985905
305.58899	-2.827137
306.04645	-6.8580694
306.50391	-6.5153942
306.96136	-6.2074184
307.41882	-6.31811
307.87628	-7.5929174
308.33374	-9.3332987
308.79117	-9.7926121
309.24863	-8.5038538
309.70609	-6.1825585
310.16354	-4.1473126
310.621	-5.8363762
311.07846	-7.883698
311.53592	-7.5172973
311.99338	-3.802078
312.45081	-5.8228507
312.90826	-7.7453828
313.36572	-8.0630798
313.82318	-7.1929049
314.28064	-6.6323485
314.7381	-7.2876253
315.19556	-3.3159471
315.65298	-4.0894861
316.11044	-6.1428094
316.5679	-3.7382309
317.02536	-5.9760032
317.48282	-5.8123193
317.94028	-5.0386782
318.39774	-5.5737696
318.85519	-5.2307754
319.31262	-3.6031802
319.77008	-5.4992943
320.22754	-6.2878022
320.685	-5.2124343
321.14246	-5.6459856
321.59991	-8.6044683
322.05737	-8.7310495
322.5148	-4.6322145
322.97226	-4.5826869
323.42972	-6.7491779
323.88718	-4.9224958
324.34464	-7.8965406
324.80209	-7.7514634
325.25955	-5.7115574
325.71698	-5.846662
326.17444	-2.6456211
326.6319	-4.8804708
327.08936	-5.569747
327.54681	-6.4033809
328.00427	-7.2619929
328.46173	-6.1234097
328.91919	-6.7803073
329.37662	-9.2360935
329.83408	-7.3736649
330.29153	-6.6307158
330.74899	-5.7508664
331.20645	-5.2652254
331.66391	-6.8455215
332.12137	-8.4572687
332.5788	-6.8378911
333.03625	-5.1986055
333.49371	-7.2996287
333.95117	-6.0140243
334.40863	-5.486764
334.86609	-7.6216559
335.32355	-7.412324
335.78101	-9.3110094
336.23843	-8.7731533
336.69589	-8.786705
337.15335	-8.1405916
337.61081	-7.2445679
338.06827	-8.034688
338.52573	-8.1927099
338.98318	-5.5265479
339.44061	-5.7315612
339.89807	-9.6634769
340.35553	-13.210076
340.81299	-8.9206924
341.27045	-5.6283603
341.72791	-5.2657571
342.18536	-6.5971208
342.64279	-7.5068521
343.10025	-7.3522596
343.55771	-8.5338974
344.01517	-8.1611967
344.47263	-5.203876
344.93008	-7.3123741
345.38754	-8.2242489
345.845	-6.4547701
346.30243	-4.3331995
346.75989	-5.6668372
347.21735	-7.2434077
347.6748	-6.1859617
348.13226	-6.3047109
348.58972	-8.5243254
349.04718	-9.5443163
349.50461	-6.9358425
349.96207	-5.1137567
350.41953	-8.6332788
350.87698	-8.5164776
351.33444	-8.4167061
351.7919	-8.638979
352.24936	-8.7623158
352.70682	-7.8420749
353.16425	-4.5871649
353.6217	-5.9787579
354.07916	-5.7350817
354.53662	-7.40308
354.99408	-9.0495119
355.45154	-10.361414
355.909	-9.8123608
356.36642	-6.8883624
356.82388	-6.8609905
357.28134	-9.4407721
357.7388	-9.1773119
358.19626	-6.9876356
358.65372	-7.2549152
359.11118	-7.1144271
359.5686	-6.7105584
360.02606	-8.2339563
360.48352	-8.8043489
360.94098	-9.1828833
361.39844	-7.4098415
361.8559	-7.620822
362.31335	-8.3200598
362.77081	-7.0822873
363.22824	-10.172913
363.6857	-7.0425835
364.14316	-8.9824457
364.60062	-6.7804294
365.05807	-6.2085662
365.51553	-6.9929948
365.97299	-7.5936723
366.43042	-6.1347861
366.88788	-7.4987936
367.34534	-10.877762
367.8028	-9.5992136
368.26025	-6.2896218
368.71771	-8.7390814
369.17517	-9.0873032
369.63263	-8.2167053
370.09006	-7.2989864
370.54752	-9.0801954
371.00497	-9.0723114
371.46243	-8.7510309
371.91989	-9.5719852
372.37735	-9.4431982
372.83481	-8.0092249
373.29224	-7.870585
373.74969	-4.7800422
374.20715	-9.7313385
374.66461	-8.9985552
375.12207	-7.8834958
375.57953	-8.2619715
376.03699	-8.9940052
376.49442	-7.4252615
376.95187	-6.9863605
377.40933	-8.029192
377.86679	-8.4951286
378.32425	-9.3753223
378.78171	-7.9163008
379.23917	-9.3748722
379.69662	-10.169991
380.15405	-7.3679914
380.61151	-5.631453
381.06897	-5.8316789
381.52643	-8.1702042
381.98389	-10.348023
382.44135	-10.005076
382.8988	-8.5866261
383.35623	-8.4288988
383.81369	-7.4653015
384.27115	-10.49646
384.72861	-8.4039164
385.18607	-8.1211853
385.64352	-9.1593561
386.10098	-8.7892227
386.55844	-9.3988552
387.01587	-7.4403949
387.47333	-6.3717599
387.93079	-7.5806422
388.38824	-7.0586152
388.8457	-7.1196876
389.30316	-8.0228863
389.76062	-10.301085
390.21805	-8.7431059
390.67551	-9.0452318
391.13297	-9.5957212
391.59042	-8.6999722
392.04788	-7.0243411
392.50534	-6.6222754
392.9628	-7.81212
393.42023	-8.8834667
393.87769	-8.8824854
394.33514	-9.2891035
394.7926	-11.324784
395.25006	-8.6276417
395.70752	-6.5094991
396.16498	-8.588131
396.62244	-8.1416578
397.07986	-9.5081625
397.53732	-9.2904377
397.99478	-8.4376812
398.45224	-8.3672543
398.9097	-7.8068562
399.36716	-8.5457907
399.82462	-6.4961195
400.28204	-8.0144053
400.7395	-10.613627
401.19696	-10.324568
401.65442	-10.860514
402.11188	-9.343791
402.56934	-8.4680557
403.02679	-8.7422781
403.48425	-9.2432222
403.94168	-8.4323196
404.39914	-6.960597
404.8566	-9.0877256
405.31406	-6.1125045
405.77151	-8.4589205
406.22897	-6.767427
406.68643	-5.673079
407.14386	-7.9623222
407.60132	-7.1687665
408.05878	-7.1040645
408.51624	-8.7702837
408.97369	-8.9987383
409.43115	-8.8906422
409.88861	-10.971892
410.34604	-8.595335
410.8035	-9.6368322
411.26096	-9.8744822
411.71841	-10.534944
412.17587	-8.1234694
412.63333	-6.7261286
413.09079	-6.3762102
413.54825	-9.177681
414.00568	-10.393575
414.46313	-8.4739618
414.92059	-7.1233606
415.37805	-6.0490413
415.83551	-6.1258335
416.29297	-9.2495441
416.75043	-9.3114367
417.20786	-5.1152735
417.66531	-7.6298423
418.12277	-9.592
418.58023	-8.9919653
419.03769	-8.7197742
419.49515	-7.5890098
419.95261	-6.280159
420.41006	-8.5418091
420.86749	-11.521836
421.32495	-8.3026991
421.78241	-9.6348515
422.23987	-7.429493
422.69733	-7.8434167
423.15479	-4.2009697
423.61224	-6.4820385
424.06967	-8.4992952
424.52713	-6.6313381
424.98459	-5.8878927
425.44205	-7.8156071
425.89951	-8.4561348
426.35696	-7.3648272
426.81442	-6.4078298
427.27185	-6.8213258
427.72931	-4.7144189
428.18677	-7.5191374
428.64423	-4.2279153
429.10168	-7.2494092
429.55914	-8.8430004
430.0166	-6.604084
430.47406	-4.7410288
430.93149	-7.2102051
431.38895	-9.0342741
431.84641	-5.15522
432.30386	-6.4449477
432.76132	-6.3969698
433.21878	-9.8355417
433.67624	-7.0244474
434.13367	-5.6254177
434.59113	-6.4458346
435.04858	-9.4002438
435.50604	-9.4560366
435.9635	-6.7170944
436.42096	-6.880188
436.87842	-9.3536491
437.33588	-7.8577399
437.7933	-4.7607145
438.25076	-5.1435008
438.70822	-7.5183258
439.16568	-5.2464113
439.62314	-7.9269528
440.0806	-6.0491695
440.53806	-7.8795185
440.99548	-6.6588278
441.45294	-3.3864596
441.9104	-2.9342878
442.36786	-3.7515323
442.82532	-3.2597408
443.28278	-4.162684
443.74023	-4.6493044
444.19766	-6.5059109
444.65512	-5.9102278
445.11258	-4.2293673
445.57004	-5.2897544
446.0275	-1.9977041
446.48495	-2.2802031
446.94241	-1.7975802
447.39987	-2.500334
447.8573	-2.5410838
448.31476	-2.7762249
448.77222	-5.654212
449.22968	-2.8459539
449.68713	-5.3389311
450.14459	-5.2061825
450.60205	-5.5871048
451.05948	-5.7330713
451.51694	-5.6026254
451.9744	-3.1865363
452.43185	-4.3303046
452.88931	-4.5989814
453.34677	-3.7818954
453.80423	-3.3403618
454.26169	-2.9849777
454.71912	-3.9097486
455.17657	-6.2504539
455.63403	-7.4012117
456.09149	-7.6075368
456.54895	-2.6592958
457.00641	-5.5176549
457.46387	-3.5385909
457.9213	-4.333003
458.37875	-7.0617504
458.83621	-7.0346904
459.29367	-5.8774543
459.75113	-6.4483318
460.20859	-6.8473887
460.66605	-5.6216278
461.12347	-6.0423927
461.58093	-5.1212149
462.03839	-6.3645859
462.49585	-4.8859115
462.95331	-8.8927631
463.41077	-7.0364008
463.86823	-4.1220255
464.32568	-5.6347189
464.78311	-7.6444674
465.24057	-7.5385318
465.69803	-6.1125441
466.15549	-5.2238636
466.61295	-5.5678844
467.0704	-4.7468047
467.52786	-7.1590557
467.98529	-4.4777322
468.44275	-6.4711452
468.90021	-7.70292
469.35767	-7.6434507
469.81512	-8.3480673
470.27258	-6.2861938
470.73004	-6.8477478
471.1875	-4.7955341
471.64493	-2.7478225
472.10239	-4.7346897
472.55984	-3.8718886
473.0173	-5.6144981
473.47476	-4.6402354
473.93222	-5.6175079
474.38968	-5.3139148
474.84711	-4.9157896
475.30457	-4.1447978
475.76202	-5.4347644
476.21948	-5.8890805
476.67694	-5.6428699
477.1344	-4.3939109
477.59186	-2.5456293
478.04929	-3.6024733
478.50674	-6.538867
478.9642	-4.4529781
479.42166	-5.1499867
479.87912	-4.5678005
480.33658	-3.1529298
480.79404	-3.7698777
481.2515	-4.7342777
481.70892	-1.5461118
482.16638	-1.9333708
482.62384	-3.7856374
483.0813	-3.2936363
483.53876	-4.0976577
483.99622	-6.1488676
484.45367	-6.25705
484.9111	-6.1818194
485.36856	-4.0933676
485.82602	-8.9849739
486.28348	-5.9067769
486.74094	-6.526382
487.19839	-6.7005167
487.65585	-8.451005
488.11331	-8.4367905
488.57074	-8.307065
489.0282	-8.4464483
489.48566	-7.1915817
489.94312	-5.5004139
490.40057	-4.3042636
490.85803	-3.2717013
491.31549	-4.0994449
491.77292	-5.3240495
492.23038	-7.2327628
492.68784	-7.6488185
493.14529	-6.4678035
493.60275	-8.3543072
494.06021	-6.7663965
494.51767	-7.3654418
494.9751	-8.1296082
495.43256	-5.6768918
495.89001	-5.8554926
496.34747	-7.2102633
496.80493	-6.5619297
497.26239	-7.6043348
497.71985	-6.7730594
498.17731	-7.5644822
498.63474	-6.570168
499.09219	-9.3270807
499.54965	-5.179091
500.00711	-4.6919913
500.46457	-7.577405
500.92203	-7.9442692
501.37949	-6.095892
501.83691	-6.2267766
502.29437	-6.7097611
502.75183	-6.8168993
503.20929	-7.9030852
503.66675	-9.2488108
504.12421	-10.191885
504.58167	-5.874907
505.03912	-5.5061655
505.49655	-6.7222996
505.95401	-7.9279814
506.41147	-4.4696136
506.86893	-6.7675552
507.32639	-5.5981154
507.78384	-6.3679352
508.2413	-6.9148574
508.69873	-6.6140566
509.15619	-7.0001669
509.61365	-6.6961269
510.07111	-5.2664495
510.52856	-6.047956
510.98602	-8.4742689
511.44348	-10.526108
511.90091	-11.54967
512.3584	-13.438812
512.81586	-10.117306
513.27332	-8.2201052
513.73071	-7.9720464
514.18817	-8.9566689
514.64563	-9.5650082
515.10309	-8.7129326
515.56055	-9.1245489
516.01801	-10.929124
516.47546	-10.142015
516.93292	-8.1031818
517.39038	-9.6840305
517.84784	-8.5541697
518.3053	-8.004653
518.76276	-8.5900812
519.22021	-9.2805376
519.67767	-7.6203055
520.13513	-9.0694618
520.59253	-9.1984339
521.04999	-9.494276
521.50745	-8.7444334
521.9649	-9.6601782
522.42236	-10.682626
522.87982	-9.9927483
523.33728	-9.8584089
523.79474	-7.2894135
524.2522	-7.8743405
524.70966	-6.3264494
525.16711	-7.9318438
525.62457	-8.1089401
526.08203	-7.6103339
526.53949	-7.583703
526.99695	-9.5088873
527.45435	-8.9300613
527.9118	-7.6602454
528.36926	-8.9455671
528.82672	-9.4780684
529.28418	-9.1305504
529.74164	-9.9238749
530.1991	-8.7069778
530.65656	-8.132493
531.11401	-11.781267
531.57147	-8.5859537
532.02893	-9.6805696
532.48639	-10.114984
532.94385	-7.977325
533.40131	-10.346832
533.85876	-7.0343466
534.31616	-6.5875707
534.77362	-8.7071457
535.23108	-7.6962085
535.68854	-8.1667242
536.146	-9.8637409
536.60345	-8.9661121
537.06091	-9.6183662
537.51837	-8.9636011
537.97583	-9.4876757
538.43329	-10.870562
538.89075	-9.3643951
539.34821	-8.4167528
539.80566	-9.8442678
540.26312	-10.120494
540.72052	-9.2900734
541.17798	-10.32157
541.63544	-9.2978916
542.0929	-10.223219
542.55035	-9.5138645
543.00781	-7.8312268
543.46527	-9.3109837
543.92273	-10.391499
544.38019	-11.482592
544.83765	-12.287043
545.2951	-11.16369
545.75256	-10.058187
546.21002	-10.971972
546.66748	-9.507431
547.12494	-8.560482
547.58234	-10.323188
548.03979	-10.16
548.49725	-10.435376
548.95471	-11.102194
549.41217	-10.196756
549.86963	-8.4836006
550.32709	-7.6905017
550.78455	-9.078722
551.242	-11.614095
551.69946	-9.4259567
552.15692	-8.7918081
552.61438	-8.9227772
553.07184	-11.465853
553.5293	-9.6437149
553.98676	-10.086531
554.44415	-9.5321884
554.90161	-10.232069
555.35907	-10.68466
555.81653	-11.045339
556.27399	-9.8755293
556.73145	-9.4020576
557.1889	-9.7753735
557.64636	-9.8941441
558.10382	-9.5624323
558.56128	-10.003911
559.01874	-10.695006
559.4762	-10.096709
559.93365	-8.9600887
560.39111	-8.7887793
560.84857	-9.9794083
561.30597	-9.8471537
561.76343	-9.1924553
562.22089	-9.8125782
562.67834	-10.118097
563.1358	-9.4050379
563.59326	-10.435646
564.05072	-9.2175236
564.50818	-9.3004875
564.96564	-8.8989277
565.4231	-10.18417
565.88055	-10.052135
566.33801	-10.4369
566.79547	-10.629276
567.25293	-11.016551
567.71039	-11.110888
568.16779	-11.599074
568.62524	-9.3216362
569.0827	-9.5724068
569.54016	-10.301041
569.99762	-10.385113
570.45508	-10.501231
570.91254	-11.270403
571.37	-10.940903
571.82745	-10.374229
572.28491	-10.202305
572.74237	-9.9700623
573.19983	-8.3461924
573.65729	-6.9323678
574.11475	-7.5286818
574.57214	-9.3950396
575.0296	-10.262618
575.48706	-11.311491
575.94452	-10.787641
576.40198	-12.754277
576.85944	-9.8125181
577.31689	-10.205482
577.77435	-8.4496603
578.23181	-10.884687
578.68927	-8.5513554
579.14673	-8.8357439
579.60419	-9.780407
580.06165	-10.401033
580.5191	-9.8695917
580.97656	-9.515276
581.43396	-10.28756
581.89142	-10.50816
582.34888	-9.7391024
582.80634	-11.37214
583.26379	-9.6235476
583.72125	-10.266301
584.17871	-9.0103722
584.63617	-9.7822704
585.09363	-11.155209
585.55109	-12.473969
586.00854	-11.00162
586.466	-10.737158
586.92346	-10.694646
587.38092	-11.270813
587.83838	-10.749125
588.29578	-8.4306269
588.75323	-8.683548
589.21069	-9.3562555
589.66815	-10.198669
590.12561	-10.983325
590.58307	-9.618372
591.04053	-9.4213619
591.49799	-10.582372
591.95544	-9.0639105
592.4129	-13.181254
592.87036	-10.157907
593.32782	-8.4605379
593.78528	-7.3891506
594.24274	-6.9255185
594.7002	-8.1138725
595.15759	-7.3894286
595.61505	-7.673697
596.07251	-9.0057735
596.52997	-8.7226257
596.98743	-8.9471169
597.44489	-11.602326
597.90234	-8.7558699
598.3598	-10.22718
598.81726	-8.7044287
599.27472	-9.1460867
599.73218	-9.1479473
600.18964	-9.7987661
600.64709	-9.7499332
601.10455	-8.4186211
601.56201	-7.9003434
602.01941	-9.7835035
602.47687	-12.630898
602.93433	-9.6153202
603.39178	-8.6425924
603.84924	-7.9363565
604.3067	-7.0940657
604.76416	-7.2308097
605.22162	-7.5085664
605.67908	-9.1012211
606.13654	-9.8693848
606.59399	-9.3392591
607.05145	-8.6695766
607.50891	-8.863409
607.96637	-8.7560625
608.42377	-8.9893351
608.88123	-10.853335
609.33868	-11.112707
609.79614	-10.184991
610.2536	-7.9760499
610.71106	-7.6727419
611.16852	-11.074023
611.62598	-8.2179375
612.08344	-11.258342
612.54089	-9.0778036
612.99835	-9.0166559
613.45581	-9.7598801
613.91327	-10.289532
614.37073	-9.3174086
614.82819	-8.3516588
615.28558	-7.7996173
615.74304	-6.9000373
616.2005	-8.3254776
616.65796	-9.6795282
617.11542	-9.9285603
617.57288	-7.4983702
618.03033	-11.335202
618.48779	-11.125525
618.94525	-7.8533401
619.40271	-8.7980537
619.86017	-9.3935471
620.31763	-9.9926233
620.77509	-10.591648
621.23254	-10.217461
621.69	-9.4758463
622.1474	-10.030248
622.60486	-10.75537
623.06232	-9.8456612
623.51978	-9.9789734
623.97723	-10.581739
624.43469	-9.5046387
624.89215	-10.304556
625.34961	-9.2069893
625.80707	-10.70102
626.26453	-12.564942
626.72198	-10.212145
627.17944	-9.6380968
627.6369	-9.577733
628.09436	-11.952224
628.55182	-11.494256
629.00922	-8.5042
629.46667	-7.6379852
629.92413	-8.3506727
630.38159	-9.349926
630.83905	-9.4661884
631.29651	-8.6080542
631.75397	-10.490668
632.21143	-15.701639
632.66888	-10.078701
633.12634	-11.404169
633.5838	-10.02128
634.04126	-9.8899698
634.49872	-10.755973
634.95618	-9.6952
635.41364	-9.2877588
635.87103	-10.858199
636.32849	-11.33485
636.78595	-10.561605
637.24341	-12.018219
637.70087	-13.68613
638.15833	-11.519452
638.61578	-12.830026
639.07324	-10.936603
639.5307	-10.438784
639.98816	-8.4674292
640.44562	-8.4772816
640.90308	-10.898861
641.36053	-11.161689
641.81799	-11.414104
642.27539	-13.013981
642.73285	-11.222098
643.19031	-9.7862244
643.64777	-10.666639
644.10522	-10.803308
644.56268	-9.5354824
645.02014	-8.4753351
645.4776	-9.0127745
645.93506	-10.404057
646.39252	-9.11798
646.84998	-11.985912
647.30743	-12.039082
647.76489	-12.867911
648.22235	-12.599466
648.67981	-11.801772
649.13721	-11.756017
649.59467	-9.6543789
650.05212	-8.302124
650.50958	-8.8419828
650.96704	-9.6838884
651.4245	-10.029492
651.88196	-10.646031
652.33942	-12.178599
652.79688	-12.834172
653.25433	-10.820716
653.71179	-12.844347
654.16925	-11.932394
654.62671	-11.926219
655.08417	-10.344027
655.54163	-10.991616
655.99902	-10.205214
656.45648	-11.814164
656.91394	-12.478603
657.3714	-12.918962
657.82886	-12.686903
658.28632	-11.667526
658.74377	-12.160157
659.20123	-12.37348
659.65869	-11.310825
660.11615	-10.990726
660.57361	-10.211788
661.03107	-11.360002
661.48853	-9.3039455
661.94598	-10.906374
662.40344	-8.6607122
662.86084	-9.9970255
663.3183	-14.08699
663.77576	-12.985805
664.23322	-11.459852
664.69067	-9.9572401
665.14813	-9.9361668
665.60559	-12.717141
666.06305	-12.905395
666.52051	-11.977515
666.97797	-10.041506
667.43542	-7.9595337
667.89288	-10.633745
668.35034	-12.544386
668.8078	-8.7250586
669.26526	-9.5324583
669.72266	-11.369928
670.18011	-8.5048237
670.63757	-8.8393888
671.09503	-10.805561
671.55249	-10.176361
672.00995	-10.002358
672.46741	-9.9562931
672.92487	-13.406784
673.38232	-12.300449
673.83978	-11.409138
674.29724	-11.336156
674.7547	-10.545369
675.21216	-11.610512
675.66962	-12.119291
676.12701	-8.5243225
676.58447	-7.7584085
677.04193	-11.025722
677.49939	-12.230414
677.95685	-10.434995
678.41431	-9.7900896
678.87177	-10.050777
679.32922	-12.007056
679.78668	-11.537666
680.24414	-10.720762
680.7016	-11.78739
681.15906	-9.9953423
681.61652	-8.9325027
682.07397	-10.522867
682.53143	-9.9426422
682.98883	-10.833773
683.44629	-12.843219
683.90375	-12.49805
684.36121	-13.261393
684.81866	-12.138371
685.27612	-13.020023
685.73358	-10.916219
686.19104	-8.2865191
686.6485	-11.384681
687.10596	-9.3630419
687.56342	-11.21317
688.02087	-10.273911
688.47833	-8.9030418
688.93579	-9.4844303
689.39325	-10.890323
689.85065	-12.554619
690.30811	-11.310701
690.76556	-10.368578
691.22302	-10.674324
691.68048	-10.186344
692.13794	-11.243396
692.5954	-12.682109
693.05286	-9.8049669
693.51031	-10.94121
693.96777	-14.578886
694.42523	-12.418378
694.88269	-10.684152
695.34015	-10.600934
695.79761	-9.3913727
696.25507	-9.1996861
696.71246	-12.20748
697.16992	-13.087876
697.62738	-11.916384
698.08484	-11.47051
698.5423	-11.57008
698.99976	-12.446394
699.45721	-11.332108
699.91467	-9.7191801
700.37213	-11.592082
700.82959	-13.384292
701.28705	-11.510601
701.74451	-10.394587
702.20197	-10.55364
702.65942	-14.676977
703.11688	-9.5074282
703.57428	-12.719267
704.03174	-14.479666
704.4892	-10.115452
704.94666	-11.293135
705.40411	-12.579498
705.86157	-11.464853
706.31903	-11.971826
706.77649	-9.7345362
707.23395	-9.3831701
707.69141	-10.663005
708.14886	-13.146778
708.60632	-14.413873
709.06378	-13.207807
709.52124	-12.483252
709.97864	-12.427666
710.4361	-10.809613
710.89355	-9.8798437
711.35101	-10.630363
711.80847	-11.424279
712.26593	-12.226038
712.72339	-12.233932
713.18085	-13.588756
713.63831	-11.678422
714.09576	-13.810299
714.55322	-11.375344
715.01068	-10.098312
715.46814	-9.5612803
715.9256	-7.9214644
716.38306	-9.4970846
716.84045	-12.064704
717.29791	-11.624543
717.75537	-11.597714
718.21283	-12.267388
718.67029	-12.212493
719.12775	-13.259851
719.58521	-12.538583
720.04266	-12.406927
720.50012	-10.594208
720.95758	-8.7543116
721.41504	-9.6760092
721.8725	-7.3311653
722.32996	-12.211022
722.78741	-9.2166681
723.24487	-11.983353
723.70227	-11.059252
724.15973	-12.19718
724.61719	-12.616474
725.07465	-11.783742
725.5321	-12.125248
725.98956	-11.413056
726.44702	-10.787115
726.90448	-12.011495
727.36194	-13.412052
727.8194	-13.030381
728.27686	-12.056343
728.73431	-12.741441
729.19177	-12.32775
729.64923	-9.693161
730.10669	-13.179747
730.56409	-12.14261
731.02155	-9.4271889
731.479	-11.875115
731.93646	-12.497714
732.39392	-11.667294
732.85138	-11.55012
733.30884	-12.388961
733.7663	-11.896238
734.22375	-12.29761
734.68121	-11.771152
735.13867	-11.733706
735.59613	-11.17793
736.05359	-11.807387
736.51105	-11.952338
736.96851	-11.267655
737.4259	-11.345414
737.88336	-12.143706
738.34082	-14.662954
738.79828	-13.31224
739.25574	-11.120104
739.7132	-13.130331
740.17065	-11.00265
740.62811	-12.106979
741.08557	-14.067635
741.54303	-12.285253
742.00049	-10.804252
742.45795	-10.557595
742.91541	-12.078281
743.37286	-10.98858
743.83026	-12.614897
744.28772	-11.995827
744.74518	-12.256222
745.20264	-12.517395
745.6601	-12.080539
746.11755	-13.223362
746.57501	-13.388307
747.03247	-11.360307
747.48993	-10.490651
747.94739	-10.410434
748.40485	-11.055933
748.8623	-12.558007
749.31976	-10.316439
749.77722	-11.035984
750.23468	-12.715008
750.69208	-10.61964
751.14954	-14.163148
751.60699	-11.619229
752.06445	-10.834609
752.52191	-11.362829
752.97937	-12.756256
753.43683	-12.257977
753.89429	-11.975108
754.35175	-14.847267
754.8092	-13.249472
755.26666	-12.475709
755.72412	-12.382278
756.18158	-12.062388
756.63904	-12.729515
757.0965	-13.175216
757.55389	-13.591492
758.01135	-14.253592
758.46881	-12.677355
758.92627	-11.240298
759.38373	-13.851288
759.84119	-12.829337
760.29865	-12.829977
760.7561	-13.184948
761.21356	-11.4737
761.67102	-8.087389
762.12848	-10.961246
762.58594	-11.91793
763.0434	-13.149434
763.50085	-13.784076
763.95831	-13.014391
764.41571	-13.553512
764.87317	-15.907933
765.33063	-11.476236
765.78809	-9.5120497
766.24554	-9.285594
766.703	-10.338479
767.16046	-11.068523
767.61792	-9.5617266
768.07538	-9.457408
768.53284	-10.661973
768.9903	-11.66647
769.44775	-12.340917
769.90521	-11.486959
770.36267	-12.020757
770.82013	-11.702898
771.27753	-13.182889
771.73499	-8.4467716
772.19244	-10.105321
772.6499	-9.9917698
773.10736	-9.32969
773.56482	-11.511217
774.02228	-9.9735146
774.47974	-9.4639149
774.93719	-12.116489
775.39465	-11.351239
775.85211	-11.822927
776.30957	-10.589878
776.76703	-10.542436
777.22449	-9.904253
777.68188	-9.4531088
778.13934	-11.913252
778.5968	-12.850326
779.05426	-11.330571
779.51172	-11.409648
779.96918	-10.970233
780.42664	-10.065207
780.88409	-11.60709
781.34155	-13.908013
781.79901	-9.0779343
782.25647	-9.9962873
782.71393	-9.1048756
783.17139	-14.355112
783.62885	-11.478928
784.0863	-11.784225
784.5437	-10.438703
785.00116	-13.137865
785.45862	-14.599419
785.91608	-12.413531
786.37354	-10.911183
786.83099	-11.206975
787.28845	-11.873803
787.74591	-12.409686
788.20337	-10.589524
788.66083	-9.3863668
789.11829	-10.59674
789.57574	-12.961517
790.0332	-13.210706
790.49066	-11.985508
790.94812	-12.105428
791.40552	-11.089604
791.86298	-11.081926
792.32043	-12.158864
792.77789	-11.693744
793.23535	-10.939329
793.69281	-10.801789
794.15027	-11.501599
794.60773	-12.345949
795.06519	-8.3085804
795.52264	-11.436976
795.9801	-9.5573692
796.43756	-12.219837
796.89502	-10.653166
797.35248	-12.501427
797.80994	-11.944241
798.26733	-10.011089
798.72479	-11.214529
799.18225	-11.482394
799.63971	-11.9456
800.09717	-11.73947
800.55463	-10.886872
801.01208	-10.03809
801.46954	-10.059673
801.927	-9.5483694
802.38446	-9.0299883
802.84192	-10.780611
803.29938	-12.346189
803.75684	-12.382674
804.21429	-9.9746523
804.67175	-8.8847046
805.12915	-9.2100706
805.58661	-9.7505865
806.04407	-8.7878895
806.50153	-9.5511551
806.95898	-10.152244
807.41644	-9.9455233
807.8739	-11.30509
808.33136	-10.145267
808.78882	-14.098346
809.24628	-13.57296
809.70374	-12.218828
810.16119	-11.568984
810.61865	-11.005
811.07611	-10.565894
811.53351	-11.047259
811.99097	-11.671537
812.44843	-10.182741
812.90588	-11.355693
813.36334	-11.832897
813.8208	-10.599225
814.27826	-11.18196
814.73572	-12.308718
815.19318	-12.710054
815.65063	-13.176887
816.10809	-12.890564
816.56555	-10.853448
817.02301	-10.323031
817.48047	-11.589914
817.93793	-11.054874
818.39532	-13.52412
818.85278	-12.019552
819.31024	-12.412859
819.7677	-14.284171
820.22516	-12.083595
820.68262	-9.863307
821.14008	-10.725074
821.59753	-10.228195
822.05499	-11.421152
822.51245	-12.358264
822.96991	-11.970134
823.42737	-10.832462
823.88483	-13.024535
824.34229	-13.487394
824.79974	-13.86657
825.25714	-14.262581
825.7146	-11.867601
826.17206	-11.755197
826.62952	-14.004036
827.08698	-12.891823
827.54443	-10.128389
828.00189	-9.8001699
828.45935	-11.550117
828.91681	-12.781842
829.37427	-12.373298
829.83173	-12.291962
830.28918	-11.192326
830.74664	-11.067783
831.2041	-10.409768
831.66156	-10.105433
832.11896	-11.592184
832.57642	-9.4988089
833.03387	-9.2587519
833.49133	-12.239791
833.94879	-14.696836
834.40625	-14.16205
834.86371	-9.6406536
835.32117	-10.187182
835.77863	-15.479092
836.23608	-13.191423
836.69354	-12.31208
837.151	-12.135545
837.60846	-10.755426
838.06592	-13.114694
838.52338	-10.491821
838.98077	-11.684488
839.43823	-12.705096
839.89569	-12.87925
840.35315	-12.323579
840.81061	-10.435358
841.26807	-10.346594
841.72552	-11.842025
842.18298	-12.070337
842.64044	-12.336139
843.0979	-13.695063
843.55536	-13.558885
844.01282	-12.717208
844.47028	-13.41049
844.92773	-12.394232
845.38519	-11.045464
845.84259	-10.512476
846.30005	-10.890733
846.75751	-9.9580135
847.21497	-12.03861
847.67242	-11.622784
848.12988	-13.043566
848.58734	-12.106008
849.0448	-12.011646
849.50226	-13.045809
849.95972	-12.721245
850.41718	-12.34607
850.87463	-11.270017
851.33209	-11.34286
851.78955	-10.643191
852.24695	-10.203537
852.70441	-13.307408
853.16187	-12.131474
853.61932	-12.770145
854.07678	-11.575823
854.53424	-11.640115
854.9917	-13.312691
855.44916	-13.323925
855.90662	-10.883722
856.36407	-10.953287
856.82153	-11.336928
857.27899	-12.731372
857.73645	-13.506198
858.19391	-12.174785
858.65137	-13.868638
859.10876	-13.397042
859.56622	-11.51378
860.02368	-10.166329
860.48114	-10.326209
860.9386	-11.111362
861.39606	-13.193929
861.85352	-12.213174
862.31097	-12.353677
862.76843	-14.07088
863.22589	-11.772891
863.68335	-12.013256
864.14081	-12.377801
864.59827	-13.188261
865.05573	-9.3821526
865.51318	-9.9202271
865.97058	-14.195064
866.42804	-10.561496
866.8855	-12.243498
867.34296	-11.359503
867.80042	-14.133518
868.25787	-14.374925
868.71533	-18.459517
869.17279	-14.139254
869.63025	-9.6046066
870.08771	-10.586661
870.54517	-10.563327
871.00262	-9.5663919
871.46008	-10.486095
871.91754	-12.333127
872.375	-14.137967
872.8324	-13.657293
873.28986	-12.126146
873.74731	-11.762083
874.20477	-12.261132
874.66223	-12.414892
875.11969	-12.908527
875.57715	-13.703036
876.03461	-12.350902
876.49207	-12.029839
876.94952	-13.236735
877.40698	-12.876984
877.86444	-12.042807
878.3219	-11.562595
878.77936	-11.236127
879.23682	-11.976436
879.69421	-13.884124
880.15167	-16.226002
880.60913	-12.353337
881.06659	-12.189745
881.52405	-11.543885
881.98151	-10.086056
882.43896	-10.569513
882.89642	-11.020877
883.35388	-13.882037
883.81134	-14.780507
884.2688	-13.519141
884.72626	-12.412615
885.18372	-11.71897
885.64117	-11.013603
886.09857	-11.018902
886.55603	-13.379377
887.01349	-11.638894
887.47095	-11.020014
887.92841	-11.776483
888.38586	-11.882771
888.84332	-12.753368
889.30078	-10.732029
889.75824	-9.5995226
890.2157	-10.397067
890.67316	-9.7198496
891.13062	-11.834428
891.58807	-12.050556
892.04553	-9.6968956
892.50299	-10.43636
892.96039	-12.047123
893.41785	-13.111042
893.87531	-13.060118
894.33276	-12.457439
894.79022	-12.777102
895.24768	-11.278166
895.70514	-10.150213
896.1626	-9.4209356
896.62006	-10.803727
897.07751	-10.034439
897.53497	-9.5692329
897.99243	-10.971227
898.44989	-8.3915424
898.90735	-11.943707
899.36481	-9.6339836
899.8222	-9.1907873
900.27966	-10.477844
900.73712	-11.97508
901.19458	-7.422266
901.65204	-7.7323136
902.1095	-9.9669037
902.56696	-9.4779596
903.02441	-8.9042368
903.48187	-11.539766
903.93933	-11.768513
904.39679	-13.55484
904.85425	-10.986708
905.31171	-10.582237
905.76917	-10.123593
906.22662	-11.248222
906.68402	-10.81651
907.14148	-13.766787
907.59894	-12.212732
908.0564	-12.125216
908.51385	-11.246886
908.97131	-11.651101
909.42877	-9.5494556
909.88623	-9.3199148
910.34369	-9.0098133
910.80115	-9.72472
911.25861	-12.657454
911.71606	-14.839773
912.17352	-12.317055
912.63098	-11.1418
913.08844	-10.399028
913.54584	-10.242604
914.0033	-10.278591
914.46075	-9.8240242
914.91821	-10.805145
915.37567	-11.666316
915.83313	-10.009488
916.29059	-8.844842
916.74805	-12.737871
917.20551	-13.137156
917.66296	-12.760345
918.12042	-12.915389
918.57788	-12.866701
919.03534	-12.131899
919.4928	-10.520936
919.9502	-10.272348
920.40765	-11.676238
920.86511	-10.648523
921.32257	-12.135582
921.78003	-10.550534
922.23749	-12.130659
922.69495	-12.962537
923.1524	-15.642181
923.60986	-11.395905
924.06732	-13.691525
924.52478	-10.798119
924.98224	-12.508299
925.4397	-13.061105
925.89716	-12.459815
926.35461	-11.783112
926.81201	-11.379294
927.26947	-13.343912
927.72693	-13.397608
928.18439	-12.416674
928.64185	-13.309605
929.0993	-11.387396
929.55676	-12.929265
930.01422	-14.282007
930.47168	-12.038147
930.92914	-11.980057
931.3866	-15.241218
931.84406	-14.554846
932.30151	-15.458821
932.75897	-14.088536
933.21643	-11.587669
933.67383	-13.295045
934.13129	-13.930714
934.58875	-13.134832
935.0462	-12.373689
935.50366	-12.208103
935.96112	-13.214365
936.41858	-13.841345
936.87604	-13.94248
937.3335	-14.123914
937.79095	-13.183681
938.24841	-14.56695
938.70587	-14.351458
939.16333	-14.597809
939.62079	-12.916107
940.07825	-11.102633
940.53564	-13.649052
940.9931	-14.771553
941.45056	-14.096836
941.90802	-13.423059
942.36548	-13.409125
942.82294	-14.153491
943.2804	-15.1126
943.73785	-15.032816
944.19531	-14.17194
944.65277	-14.477284
945.11023	-11.912854
945.56769	-11.180679
946.02515	-11.121029
946.4826	-13.766947
946.94006	-15.195745
947.39746	-12.170591
947.85492	-12.328609
948.31238	-13.104361
948.76984	-13.287186
949.22729	-13.398549
949.68475	-13.724095
950.14221	-12.564404
950.59967	-15.290564
951.05713	-15.083906
951.51459	-13.840597
951.97205	-13.740204
952.4295	-14.826947
952.88696	-13.231774
953.34442	-12.344369
953.80182	-11.399297
954.25928	-13.522757
954.71674	-14.58128
955.17419	-12.823562
955.63165	-12.275562
956.08911	-13.56942
956.54657	-15.528657
957.00403	-13.632781
957.46149	-14.847038
957.91895	-13.173503
958.3764	-10.91389
958.83386	-13.250215
959.29132	-13.235214
959.74878	-14.044883
960.20624	-13.34083
960.66364	-11.678477
961.12109	-15.134459
961.57855	-14.773935
962.03601	-14.091147
962.49347	-11.112537
962.95093	-12.35956
963.40839	-13.957584
963.86584	-14.616133
964.3233	-12.034097
964.78076	-12.735556
965.23822	-14.996426
965.69568	-13.944519
966.15314	-14.072811
966.6106	-14.962211
967.06805	-11.9739
967.52545	-13.133791
967.98291	-13.805221
968.44037	-12.162814
968.89783	-11.455243
969.35529	-11.918203
969.81274	-13.126446
970.2702	-14.190924
970.72766	-12.886908
971.18512	-16.35062
971.64258	-14.956628
972.10004	-13.741379
972.5575	-12.266832
973.01495	-12.725474
973.47241	-13.117543
973.92987	-14.594234
974.38727	-13.998069
974.84473	-12.408122
975.30219	-13.818258
975.75964	-14.894691
976.2171	-13.36967
976.67456	-13.777632
977.13202	-14.63199
977.58948	-13.978938
978.04694	-12.537806
978.50439	-12.118142
978.96185	-12.935889
979.41931	-14.950708
979.87677	-16.205864
980.33423	-15.192131
980.79169	-15.48007
981.24908	-14.516572
981.70654	-13.768013
982.164	-13.988897
982.62146	-13.34299
983.07892	-12.695924
983.53638	-12.675928
983.99384	-14.271723
984.45129	-14.613228
[truncated: 2,220 more rows]
