# Supplementary material for: Design of high SERS sensitive substrates based on branched Ti nanorods
Source: Sci Rep. 2022 Jul 8;12:11631. doi: 10.1038/s41598-022-15875-3 (PMC9270367; doi:10.1038/s41598-022-15875-3)
Supplement: Supplementary file 1 — Supplementary Information. [file 41598_2022_15875_MOESM1_ESM.zip › Supplemantary file/SERS/Ti/_3.txt]

70	-3.4481499
70.457451	-22.566395
70.914909	-7.15769
71.37236	-6.6381593
71.829819	-7.4761662
72.28727	-7.5461364
72.744728	-7.2281799
73.202179	-7.1748242
73.659637	-7.2332015
74.117088	-6.542243
74.574547	-4.9769516
75.031998	-7.4905605
75.489456	-6.0141721
75.946907	-3.6651947
76.404358	-4.8759427
76.861816	-5.3433628
77.319267	-3.8726356
77.776726	-6.3813295
78.234177	-7.0445609
78.691635	-6.6102796
79.149086	-9.2303677
79.606544	-7.6439462
80.063995	-5.4745159
80.521454	-5.4499898
80.978905	-6.0173512
81.436356	-4.5250549
81.893814	-8.0477514
82.351265	-5.5619597
82.808723	-3.4597936
83.266174	-4.6956754
83.723633	-5.1564107
84.181084	-4.376565
84.638542	-5.5610332
85.095993	-8.2173204
85.553452	-5.1401234
86.010902	-5.134726
86.468361	-4.9088311
86.925812	-4.4859471
87.383263	-4.4040718
87.840721	-4.3358989
88.298172	-4.0617409
88.75563	-5.6199212
89.213081	-5.5296288
89.67054	-5.5194974
90.127991	-6.9632168
90.585449	-6.1926823
91.0429	-4.8969407
91.500359	-4.5721269
91.957809	-4.0702262
92.415268	-5.5879807
92.872719	-6.9104815
93.33017	-6.3533359
93.787628	-4.2817512
94.245079	-5.5203776
94.702538	-5.9148622
95.159988	-3.9924319
95.617447	-5.7741079
96.074898	-5.3319321
96.532356	-5.907969
96.989807	-6.0832763
97.447266	-5.9373813
97.904716	-5.7867827
98.362167	-5.358788
98.819626	-4.8014908
99.277077	-4.5583315
99.734535	-1.1783056
100.19199	-5.3611331
100.64944	-6.3620315
101.1069	-4.8999891
101.56435	-4.5366616
102.0218	-5.63943
102.47926	-6.7569919
102.93671	-7.349544
103.39417	-4.4061456
103.85162	-4.0246778
104.30907	-4.5678878
104.76653	-3.1661932
105.22398	-2.7119789
105.68144	-2.7513402
106.13889	-2.3343649
106.59635	-4.2147431
107.0538	-2.6526649
107.51126	-8.6487961
107.96871	-6.9320264
108.42617	-6.0304556
108.88362	-5.7055888
109.34108	-4.5417409
109.79853	-3.8863516
110.25598	-5.8593698
110.71344	-3.145287
111.17089	-3.1107585
111.62835	-7.0851283
112.0858	-6.9362469
112.54326	-7.2855096
113.00071	-7.122498
113.45817	-4.1627984
113.91562	-4.6299438
114.37308	-4.7466865
114.83053	-6.0866203
115.28798	-6.124146
115.74544	-6.1131721
116.20289	-5.3329973
116.66035	-4.9869943
117.1178	-5.1213832
117.57526	-2.3754272
118.03271	-1.9190073
118.49017	-1.860301
118.94762	-4.8983049
119.40508	-4.4479451
119.86253	-4.5365481
120.31998	-5.6799974
120.77744	-5.6486063
121.23489	-5.0200596
121.69234	-3.1523376
122.1498	-7.0234175
122.60725	-6.3448219
123.0647	-5.3789349
123.52216	-3.6701143
123.97961	-3.8540947
124.43707	-7.2498193
124.89452	-9.272501
125.35198	-7.2804689
125.80943	-5.6778903
126.26689	-4.125041
126.72434	-3.8553329
127.18179	-4.6227345
127.63925	-4.8433595
128.09671	-4.0919971
128.55415	-4.0319719
129.01161	-5.3891859
129.46907	-8.3120747
129.92653	-7.6970434
130.38397	-4.1392951
130.84143	-1.5430386
131.29889	-2.9045885
131.75635	-5.5193954
132.21379	-4.5317369
132.67125	-5.0096703
133.12871	-6.805366
133.58615	-3.0825953
134.04361	-3.0765486
134.50107	-4.8127751
134.95853	-5.6257749
135.41597	-5.1114902
135.87343	-4.6051335
136.33089	-4.79109
136.78835	-4.7564106
137.24579	-2.2433124
137.70325	-2.4206016
138.16071	-3.8932076
138.61815	-4.3054552
139.07561	-4.1769991
139.53307	-5.0272098
139.99052	-5.1579509
140.44797	-2.1643422
140.90543	-9.0351248
141.36288	-6.4263306
141.82034	-2.6122451
142.27779	-2.1523056
142.73524	-4.0635128
143.1927	-5.0184197
143.65015	-3.5969565
144.1076	-1.9879777
144.56506	-4.4898467
145.02252	-5.8441825
145.47997	-7.7661057
145.93742	-6.8507972
146.39488	-5.4448233
146.85234	-4.9873829
147.30978	-3.2588005
147.76724	-4.6488342
148.2247	-5.426445
148.68216	-4.7725897
149.1396	-3.7727098
149.59706	-5.9117956
150.05452	-7.0132785
150.51196	-5.2108517
150.96942	-3.9406533
151.42688	-4.8827028
151.88434	-4.8619366
152.34178	-6.8134418
152.79924	-6.6280885
153.2567	-3.3679469
153.71416	-1.3603648
154.1716	-2.2023387
154.62906	-4.1112204
155.08652	-5.6724648
155.54396	-7.1906881
156.00142	-6.0358186
156.45888	-5.2944722
156.91634	-7.271893
157.37378	-4.8077374
157.83124	-3.0368004
158.2887	-4.9136109
158.74615	-4.1373854
159.2036	-2.4750226
159.66106	-6.3957295
160.11852	-4.9687009
160.57596	-5.4908686
161.03342	-5.989295
161.49088	-3.4959867
161.94833	-2.1355221
162.40578	-5.6270647
162.86324	-6.8291383
163.32069	-5.2242589
163.77815	-7.5118151
164.2356	-4.4948616
164.69305	-3.1331804
165.15051	-3.1145535
165.60797	-4.7316551
166.06541	-6.2920599
166.52287	-4.361608
166.98033	-3.8968005
167.43777	-7.3369985
167.89523	-6.8298554
168.35269	-7.0033555
168.81015	-5.004374
169.26759	-3.226876
169.72505	-3.6891541
170.18251	-5.0413332
170.63997	-4.9829793
171.09741	-3.0662589
171.55487	-4.7586546
172.01233	-4.2807631
172.46977	-4.2235875
172.92723	-3.5385954
173.38469	-3.4212897
173.84215	-4.4417591
174.29959	-4.4472871
174.75705	-3.4234021
175.21451	-6.5086665
175.67197	-5.1518474
176.12941	-3.7955604
176.58687	-3.3026288
177.04433	-4.0595698
177.50179	-4.8884773
177.95923	-5.0050821
178.41669	-5.8716583
178.87415	-5.6526942
179.33159	-4.1650815
179.78905	-3.68857
180.24651	-4.6619086
180.70396	-4.0066943
181.16141	-3.6090415
181.61887	-3.5796533
182.07632	-2.2973144
182.53378	-5.4179335
182.99123	-5.2418561
183.44868	-6.3352084
183.90614	-5.5125599
184.36359	-3.1213605
184.82104	-2.4279354
185.2785	-2.5482252
185.73596	-2.4272401
186.19341	-3.9866862
186.65086	-3.1616902
187.10832	-2.1503994
187.56578	-3.7570941
188.02322	-4.6363297
188.48068	-3.6286318
188.93814	-4.2305617
189.39558	-4.1556234
189.85304	-1.2627476
190.3105	-3.2650328
190.76796	-5.6332164
191.2254	-3.4780061
191.68286	-4.6991315
192.14032	-4.389339
192.59778	-4.9681292
193.05522	-4.9228978
193.51268	-4.1488667
193.97014	-4.7522426
194.4276	-4.2768807
194.88504	-5.400877
195.3425	-4.0315075
195.79996	-4.3845372
196.2574	-5.2515464
196.71486	-4.6681809
197.17232	-5.5267982
197.62978	-7.0695753
198.08722	-4.3027043
198.54468	-3.277004
199.00214	-4.0588622
199.45959	-6.2785506
199.91704	-7.9159193
200.3745	-6.278728
200.83195	-5.7860842
201.2894	-6.8532739
201.74686	-6.0331626
202.20432	-3.2497933
202.66177	-5.0615263
203.11922	-5.8557334
203.57668	-7.7733355
204.03413	-6.2190185
204.49159	-6.9159083
204.94904	-6.0312443
205.40649	-4.6546798
205.86395	-5.9031258
206.3214	-6.1665301
206.77885	-7.5546174
207.23631	-4.5874982
207.69377	-3.4488082
208.15121	-5.7386932
208.60867	-4.51333
209.06613	-3.8520095
209.52359	-2.8971579
209.98103	-0.44318867
210.43849	-4.7446995
210.89595	-3.2948945
211.35341	-5.5496039
211.81085	-3.305244
212.26831	-4.6575227
212.72577	-5.013689
213.18321	-6.5186529
213.64067	-6.8323717
214.09813	-2.559437
214.55559	-0.76155436
215.01303	-2.0078604
215.47049	-5.2622914
215.92795	-5.7644625
216.38541	-5.146904
216.84285	-5.0503988
217.30031	-4.8105984
217.75777	-4.5611968
218.21521	-4.5113173
218.67267	-3.1904335
219.13013	-4.6641722
219.58759	-3.0420706
220.04503	-3.8237247
220.50249	-4.0634379
220.95995	-2.0431218
221.4174	-2.4712143
221.87485	-4.8983922
222.33231	-5.1003432
222.78976	-4.5686455
223.24721	-2.8472803
223.70467	-2.8608239
224.16212	-3.0867426
224.61958	-2.4220872
225.07703	-0.50185305
225.53448	-3.1715298
225.99194	-7.1110148
226.4494	-6.1003761
226.90685	-5.1311011
227.3643	-3.8827896
227.82176	-4.6702824
228.27922	-3.9406672
228.73666	-5.7428956
229.19412	-5.7582545
229.65158	-3.74827
230.10902	-3.7059097
230.56648	-6.5038571
231.02394	-6.6123514
231.4814	-2.8222356
231.93884	-2.829201
232.3963	-3.916177
232.85376	-3.8854523
233.31122	-4.067276
233.76866	-3.1088271
234.22612	-3.4929891
234.68358	-5.1694217
235.14102	-3.1543815
235.59848	-3.0408325
236.05594	-8.7474165
236.5134	-5.84934
236.97084	-3.2701292
237.4283	-3.9386082
237.88576	-4.6702375
238.34322	-5.8101602
238.80066	-6.7125301
239.25812	-5.2700181
239.71558	-6.6914129
240.17302	-4.987916
240.63048	-5.139904
241.08794	-6.4612589
241.54539	-2.6941175
242.00284	-0.88448626
242.4603	-2.1489463
242.91776	-4.6375237
243.37521	-7.1068959
243.83266	-6.6949677
244.29012	-6.5426908
244.74757	-4.3112469
245.20503	-4.9543123
245.66248	-4.57443
246.11993	-5.3437085
246.57739	-3.7600513
247.03484	-1.5360608
247.49229	-2.7208545
247.94975	-4.7111006
248.40721	-7.42379
248.86465	-4.9548764
249.32211	-3.3856294
249.77957	-3.7185478
250.23703	-4.8826346
250.69447	-5.7828822
251.15193	-4.3406205
251.60939	-2.2763629
252.06683	-3.9335251
252.52429	-6.2265816
252.98175	-7.815948
253.43921	-8.1560707
253.89665	-8.1202574
254.35411	-5.9035678
254.81157	-3.9245279
255.26903	-3.6486778
255.72647	-4.2666721
256.18393	-4.4738975
256.64139	-4.4298563
257.09885	-4.2347078
257.5563	-1.8430279
258.01373	-3.29601
258.47119	-5.7552505
258.92865	-5.5433688
259.38611	-4.9414396
259.84357	-5.1989365
260.30103	-4.896811
260.75848	-3.7794991
261.21594	-4.8344688
261.67337	-6.114347
262.13083	-5.3589091
262.58829	-4.597301
263.04575	-2.5848033
263.5032	-2.7340808
263.96066	-4.0247092
264.41812	-3.59426
264.87555	-2.1087122
265.33301	-3.5241683
265.79047	-6.3633819
266.24792	-7.3191977
266.70538	-6.6810851
267.16284	-2.229403
267.6203	-6.8860478
268.07776	-9.8242741
268.53519	-6.8722596
268.99265	-4.1857495
269.4501	-4.7146683
269.90756	-6.3578005
270.36502	-7.1583738
270.82248	-6.5719543
271.27994	-6.036428
271.73737	-3.7068605
272.19482	-1.9523854
272.65228	-2.4547849
273.10974	-3.7613404
273.5672	-4.3437495
274.02466	-4.818542
274.48212	-2.1279864
274.93954	-3.1725523
275.397	-4.5305853
275.85446	-6.5302439
276.31192	-5.9311733
276.76938	-4.9188824
277.22684	-3.5958221
277.6843	-3.9201119
278.14175	-6.1907377
278.59918	-2.7117226
279.05664	-5.1550713
279.5141	-6.7076726
279.97156	-5.6668272
280.42902	-8.1397305
280.88647	-5.7935128
281.34393	-1.8230859
281.80136	-1.4369223
282.25882	-3.9970157
282.71628	-5.7512312
283.17374	-6.8835282
283.6312	-5.1176162
284.08865	-6.9413862
284.54611	-6.5920105
285.00357	-7.6168489
285.461	-8.2824831
285.91846	-5.8036952
286.37592	-3.3278117
286.83337	-3.5919001
287.29083	-3.6357396
287.74829	-5.1424813
288.20575	-4.4821482
288.66318	-4.154902
289.12064	-6.2590833
289.57809	-7.5821466
290.03555	-5.3857927
290.49301	-5.3143096
290.95047	-6.5513635
291.40793	-5.0796957
291.86536	-4.775085
292.32281	-5.329226
292.78027	-2.8495128
293.23773	-4.063231
293.69519	-4.2309422
294.15265	-4.9817419
294.61011	-5.7469468
295.06757	-6.3637996
295.52499	-8.6590157
295.98245	-10.394475
296.43991	-5.6337962
296.89737	-4.6321783
297.35483	-3.797617
297.81229	-3.9669082
298.26974	-5.6258035
298.72717	-6.122005
299.18463	-4.7681427
299.64209	-5.6268144
300.09955	-7.3162332
300.55701	-6.3351259
301.01447	-6.4800682
301.47192	-7.3522263
301.92938	-1.8010533
302.38681	-5.4441915
302.84427	-6.7929583
303.30173	-6.631443
303.75919	-5.3626904
304.21664	-4.4889855
304.6741	-4.104022
305.13156	-3.911783
305.58899	-5.4088697
306.04645	-7.5478115
306.50391	-4.5946565
306.96136	-7.0133333
307.41882	-6.9211812
307.87628	-6.1226611
308.33374	-5.8719506
308.79117	-6.807025
309.24863	-6.7401953
309.70609	-5.1907878
310.16354	-5.8991022
310.621	-6.7842088
311.07846	-5.1317315
311.53592	-7.3399792
311.99338	-3.8617203
312.45081	-3.0626819
312.90826	-7.1445141
313.36572	-6.9193015
313.82318	-4.3723502
314.28064	-5.0723968
314.7381	-5.4273424
315.19556	-8.0725527
315.65298	-5.0310254
316.11044	-3.3815515
316.5679	-5.1159229
317.02536	-5.3925505
317.48282	-4.1272755
317.94028	-4.3428426
318.39774	-6.5409355
318.85519	-7.6708984
319.31262	-6.2086425
319.77008	-5.8598142
320.22754	-3.995517
320.685	-6.2366242
321.14246	-5.3763146
321.59991	-6.2316461
322.05737	-4.6876259
322.5148	-6.9445271
322.97226	-8.5209923
323.42972	-6.066318
323.88718	-5.4813738
324.34464	-8.47719
324.80209	-5.6177917
325.25955	-5.0260506
325.71698	-5.1673403
326.17444	-6.0735898
326.6319	-4.1087327
327.08936	-4.8270178
327.54681	-6.305861
328.00427	-6.6247969
328.46173	-5.8650069
328.91919	-4.1773419
329.37662	-7.4261255
329.83408	-8.8911104
330.29153	-6.9594793
330.74899	-6.6441579
331.20645	-2.734982
331.66391	-4.2994409
332.12137	-5.898962
332.5788	-6.8651004
333.03625	-7.8706689
333.49371	-6.4261532
333.95117	-5.7724814
334.40863	-4.1023049
334.86609	-5.881134
335.32355	-6.0123811
335.78101	-5.5094147
336.23843	-6.1039982
336.69589	-6.8315496
337.15335	-7.2047906
337.61081	-5.9546723
338.06827	-3.9030299
338.52573	-4.5325108
338.98318	-5.7385311
339.44061	-7.4902663
339.89807	-9.5263176
340.35553	-6.799242
340.81299	-5.3011451
341.27045	-4.4521971
341.72791	-5.0897732
342.18536	-7.2615705
342.64279	-8.041605
343.10025	-5.9008045
343.55771	-5.3915591
344.01517	-8.4112902
344.47263	-6.8197002
344.93008	-5.5111313
345.38754	-7.8809915
345.845	-7.0670152
346.30243	-6.3260622
346.75989	-5.6735353
347.21735	-4.6853776
347.6748	-4.3673697
348.13226	-5.22646
348.58972	-6.3929095
349.04718	-6.079524
349.50461	-6.8484182
349.96207	-8.1760006
350.41953	-5.2837982
350.87698	-7.1011658
351.33444	-5.8737912
351.7919	-4.0955706
352.24936	-5.1563206
352.70682	-6.8422642
353.16425	-6.8357258
353.6217	-3.5947871
354.07916	-5.8491483
354.53662	-6.3235259
354.99408	-8.8608456
355.45154	-6.2407975
355.909	-4.4688587
356.36642	-5.7418652
356.82388	-6.8083496
357.28134	-5.724175
357.7388	-5.447803
358.19626	-7.2862186
358.65372	-3.4584196
359.11118	-9.9858351
359.5686	-8.5228615
360.02606	-7.3804908
360.48352	-7.3798704
360.94098	-6.7195139
361.39844	-7.1103668
361.8559	-7.3950539
362.31335	-6.5296512
362.77081	-6.260622
363.22824	-6.9695554
363.6857	-5.3613825
364.14316	-7.762805
364.60062	-9.7299366
365.05807	-6.8911352
365.51553	-6.9874682
365.97299	-7.5281763
366.43042	-6.737967
366.88788	-6.1608396
367.34534	-6.8883247
367.8028	-7.5082397
368.26025	-7.024148
368.71771	-7.7778206
369.17517	-9.2829628
369.63263	-9.2755299
370.09006	-7.2911749
370.54752	-8.4902477
371.00497	-6.7603126
371.46243	-6.2013125
371.91989	-6.66535
372.37735	-6.9305215
372.83481	-7.9885492
373.29224	-8.7686052
373.74969	-8.8670025
374.20715	-10.007051
374.66461	-6.340003
375.12207	-8.7692947
375.57953	-8.6865053
376.03699	-7.837256
376.49442	-9.0844603
376.95187	-9.1957188
377.40933	-7.9900379
377.86679	-7.3682132
378.32425	-6.2420306
378.78171	-7.9419746
379.23917	-7.8980122
379.69662	-6.4793024
380.15405	-9.4513235
380.61151	-8.8602724
381.06897	-6.4130502
381.52643	-7.3092737
381.98389	-8.4466257
382.44135	-7.1320448
382.8988	-6.610014
383.35623	-7.9848528
383.81369	-5.2526727
384.27115	-6.5606833
384.72861	-8.0392523
385.18607	-7.7893057
385.64352	-6.8750134
386.10098	-8.741478
386.55844	-6.2053432
387.01587	-7.104578
387.47333	-9.0388994
387.93079	-8.2942429
388.38824	-9.0722113
388.8457	-9.7164106
389.30316	-8.0598183
389.76062	-6.8902593
390.21805	-7.1977596
390.67551	-8.9360342
391.13297	-8.5691175
391.59042	-9.2696142
392.04788	-8.1549234
392.50534	-6.1516185
392.9628	-6.0263319
393.42023	-7.2220988
393.87769	-7.7808685
394.33514	-8.723567
394.7926	-7.2679243
395.25006	-6.7095838
395.70752	-11.283257
396.16498	-10.280964
396.62244	-10.128777
397.07986	-8.1312637
397.53732	-6.5598054
397.99478	-7.7387824
398.45224	-9.0755692
398.9097	-8.543643
399.36716	-8.68682
399.82462	-6.3805022
400.28204	-7.8604612
400.7395	-8.2876492
401.19696	-10.077089
401.65442	-7.1882396
402.11188	-7.6875429
402.56934	-9.366971
403.02679	-10.181341
403.48425	-9.3325272
403.94168	-9.0836468
404.39914	-10.206626
404.8566	-5.534564
405.31406	-4.2469363
405.77151	-6.8678346
406.22897	-9.6568842
406.68643	-7.8756566
407.14386	-6.0766664
407.60132	-7.7844586
408.05878	-9.0093546
408.51624	-7.4343052
408.97369	-6.6252031
409.43115	-6.1883273
409.88861	-2.9320533
410.34604	-7.1436734
410.8035	-7.4463615
411.26096	-4.1039677
411.71841	-7.1902742
412.17587	-9.0304518
412.63333	-8.9771671
413.09079	-9.3252382
413.54825	-7.2452798
414.00568	-5.729372
414.46313	-5.9841175
414.92059	-6.0665236
415.37805	-8.0002699
415.83551	-9.3508024
416.29297	-4.9809008
416.75043	-7.3885722
417.20786	-8.091238
417.66531	-6.6323018
418.12277	-7.1280656
418.58023	-7.7380128
419.03769	-5.8642178
419.49515	-4.5425754
419.95261	-5.6648388
420.41006	-6.3425636
420.86749	-5.7956915
421.32495	-7.4289579
421.78241	-5.6008086
422.23987	-7.5710831
422.69733	-9.6117382
423.15479	-7.5826998
423.61224	-5.0792513
424.06967	-4.4137502
424.52713	-5.6940475
424.98459	-5.2929187
425.44205	-4.4320941
425.89951	-5.6557989
426.35696	-5.0965405
426.81442	-4.2397723
427.27185	-11.294042
427.72931	-9.1003332
428.18677	-10.707259
428.64423	-6.6904373
429.10168	-6.608511
429.55914	-7.8366337
430.0166	-8.0433474
430.47406	-6.7328515
430.93149	-6.0841928
431.38895	-6.9508214
431.84641	-7.8963342
432.30386	-10.163309
432.76132	-8.4034643
433.21878	-8.1691484
433.67624	-7.7974
434.13367	-5.406848
434.59113	-5.5955009
435.04858	-8.1214962
435.50604	-7.2712846
435.9635	-5.8006744
436.42096	-5.3822708
436.87842	-6.5620198
437.33588	-8.7976875
437.7933	-6.4505086
438.25076	-6.296257
438.70822	-3.9353971
439.16568	-3.2853723
439.62314	-6.1286716
440.0806	-4.5968719
440.53806	-3.9227345
440.99548	-3.4167337
441.45294	-3.5636654
441.9104	-4.1405172
442.36786	-5.9221711
442.82532	-6.6185679
443.28278	-2.3565047
443.74023	-1.6975658
444.19766	-1.71068
444.65512	-2.3441639
445.11258	-3.2534387
445.57004	-3.6436601
446.0275	-4.0435939
446.48495	-4.3418798
446.94241	-3.6269906
447.39987	-3.7330408
447.8573	-3.1458719
448.31476	-2.1763937
448.77222	-2.8970783
449.22968	-2.1233361
449.68713	-4.9086189
450.14459	-2.1774507
450.60205	-3.1937077
451.05948	-2.104732
451.51694	-3.5274122
451.9744	-4.7436924
452.43185	-5.3830104
452.88931	-4.259263
453.34677	-4.7226844
453.80423	-6.1330843
454.26169	-6.0088925
454.71912	-6.1307468
455.17657	-5.5211372
455.63403	-5.0304871
456.09149	-5.4671726
456.54895	-3.8818817
457.00641	-6.2828231
457.46387	-5.0852294
457.9213	-4.9638953
458.37875	-5.212256
458.83621	-5.6952529
459.29367	-5.6556644
459.75113	-5.4509373
460.20859	-5.3137274
460.66605	-3.9083817
461.12347	-3.0399394
461.58093	-4.6121898
462.03839	-7.4762287
462.49585	-3.8588626
462.95331	-5.1784964
463.41077	-5.0083847
463.86823	-5.311605
464.32568	-6.0089488
464.78311	-6.3522596
465.24057	-5.4239936
465.69803	-3.9924767
466.15549	-4.1354194
466.61295	-5.3313899
467.0704	-4.5376663
467.52786	-4.961473
467.98529	-2.5262353
468.44275	-4.2683625
468.90021	-4.5910454
469.35767	-2.7692821
469.81512	-6.0182171
470.27258	-5.5408559
470.73004	-3.8736641
471.1875	-5.3361917
471.64493	-7.0987978
472.10239	-5.6378012
472.55984	-3.094965
473.0173	-2.5893264
473.47476	-4.214705
473.93222	-5.6037192
474.38968	-4.5395269
474.84711	-5.8484912
475.30457	-1.5644555
475.76202	-5.7865567
476.21948	-7.2216625
476.67694	-6.5447283
477.1344	-4.0134654
477.59186	-1.4981303
478.04929	-1.2934031
478.50674	-1.7792122
478.9642	-2.4643903
479.42166	-2.8887656
479.87912	-1.587929
480.33658	-3.3717873
480.79404	-6.0147619
481.2515	-3.7884903
481.70892	-1.5757639
482.16638	0.19017497
482.62384	0.65504587
483.0813	-2.3818638
483.53876	-4.4043732
483.99622	-3.427012
484.45367	-4.149343
484.9111	-6.1977682
485.36856	-4.8180485
485.82602	-7.2484684
486.28348	-5.3082552
486.74094	-3.1432371
487.19839	-4.2858706
487.65585	-5.5950603
488.11331	-4.7557149
488.57074	-5.4005861
489.0282	-5.1831784
489.48566	-4.6049323
489.94312	-4.866281
490.40057	-5.1400094
490.85803	-5.3654571
491.31549	-5.5482745
491.77292	-3.5468028
492.23038	-6.5663352
492.68784	-5.8114529
493.14529	-7.2485099
493.60275	-3.3210526
494.06021	-3.7150185
494.51767	-5.5683932
494.9751	-6.4008007
495.43256	-8.2117167
495.89001	-7.565764
496.34747	-5.1843143
496.80493	-5.4841895
497.26239	-7.3358264
497.71985	-8.1115694
498.17731	-6.3955631
498.63474	-7.6026778
499.09219	-4.8709044
499.54965	-8.6798391
500.00711	-10.208735
500.46457	-4.9649796
500.92203	-5.1675625
501.37949	-7.1289711
501.83691	-6.6792841
502.29437	-6.0274215
502.75183	-6.3798447
503.20929	-6.1791863
503.66675	-6.1023612
504.12421	-7.5666647
504.58167	-8.0500298
505.03912	-5.9710464
505.49655	-9.9252968
505.95401	-5.9208102
506.41147	-4.8323274
506.86893	-5.5733151
507.32639	-8.7085009
507.78384	-8.0354815
508.2413	-8.1214275
508.69873	-8.617219
509.15619	-8.3234777
509.61365	-8.6292658
510.07111	-8.3050127
510.52856	-6.5978279
510.98602	-5.6306772
511.44348	-5.9379873
511.90091	-11.0447
512.3584	-12.75465
512.81586	-9.9988718
513.27332	-5.5961847
513.73071	-7.8218694
514.18817	-8.4409447
514.64563	-8.8016472
515.10309	-7.7557683
515.56055	-7.0209365
516.01801	-9.004714
516.47546	-9.6697445
516.93292	-8.3968983
517.39038	-12.437911
517.84784	-9.7525978
518.3053	-7.5401506
518.76276	-7.1595583
519.22021	-8.5238228
519.67767	-8.9548388
520.13513	-10.891076
520.59253	-8.9319668
521.04999	-9.3323431
521.50745	-9.2936611
521.9649	-8.386507
522.42236	-9.4998674
522.87982	-10.474318
523.33728	-9.1701422
523.79474	-9.2641163
524.2522	-9.490694
524.70966	-12.659818
525.16711	-5.8745513
525.62457	-4.8321486
526.08203	-7.7429252
526.53949	-8.2381296
526.99695	-9.8060532
527.45435	-7.6055722
527.9118	-7.1003571
528.36926	-7.7365675
528.82672	-7.4794121
529.28418	-7.9031463
529.74164	-8.8360338
530.1991	-8.1968288
530.65656	-8.8484354
531.11401	-12.718128
531.57147	-12.230078
532.02893	-10.207881
532.48639	-8.0531359
532.94385	-7.3890595
533.40131	-7.885705
533.85876	-8.3859892
534.31616	-6.8485451
534.77362	-8.2350922
535.23108	-8.8895884
535.68854	-8.9404001
536.146	-9.5318995
536.60345	-9.6126194
537.06091	-10.480381
537.51837	-10.637607
537.97583	-11.742716
538.43329	-9.6326637
538.89075	-9.2888813
539.34821	-8.7983027
539.80566	-9.1856966
540.26312	-8.1388712
540.72052	-9.1812172
541.17798	-9.2804575
541.63544	-8.8518953
542.0929	-9.9524879
542.55035	-8.675456
543.00781	-8.4178066
543.46527	-10.368519
543.92273	-7.9528756
544.38019	-7.4911237
544.83765	-8.8400688
545.2951	-7.6135631
545.75256	-10.560917
546.21002	-9.9269333
546.66748	-9.4543428
547.12494	-11.229878
547.58234	-10.921839
548.03979	-10.986839
548.49725	-10.338033
548.95471	-8.7024975
549.41217	-8.0709991
549.86963	-7.6257224
550.32709	-8.186183
550.78455	-9.3339233
551.242	-8.8015223
551.69946	-9.6302443
552.15692	-9.7533541
552.61438	-10.737727
553.07184	-8.1925383
553.5293	-8.8013124
553.98676	-6.7426357
554.44415	-8.1022291
554.90161	-9.3348198
555.35907	-9.639348
555.81653	-9.3173752
556.27399	-8.8944349
556.73145	-9.6837797
557.1889	-9.4200621
557.64636	-9.5738916
558.10382	-10.971414
558.56128	-11.058007
559.01874	-8.3866463
559.4762	-9.8156376
559.93365	-9.0870132
560.39111	-9.794384
560.84857	-8.3279686
561.30597	-8.0416536
561.76343	-8.8305435
562.22089	-9.8736858
562.67834	-9.8076649
563.1358	-8.1417999
563.59326	-9.5412359
564.05072	-9.5689354
564.50818	-9.4187241
564.96564	-9.1634903
565.4231	-8.963192
565.88055	-9.9880524
566.33801	-10.148012
566.79547	-9.4635706
567.25293	-8.7172842
567.71039	-8.7163591
568.16779	-10.075622
568.62524	-10.033342
569.0827	-10.543615
569.54016	-10.797274
569.99762	-11.029115
570.45508	-10.032524
570.91254	-8.3195505
571.37	-8.5027523
571.82745	-9.4343443
572.28491	-9.8037157
572.74237	-10.719038
573.19983	-9.8098755
573.65729	-10.216823
574.11475	-11.114182
574.57214	-10.513793
575.0296	-8.6390066
575.48706	-9.0644054
575.94452	-9.3514824
576.40198	-9.3021441
576.85944	-9.890276
577.31689	-11.95887
577.77435	-9.2479887
578.23181	-8.6375523
578.68927	-9.4964514
579.14673	-10.090353
579.60419	-8.8534126
580.06165	-10.232373
580.5191	-10.086302
580.97656	-9.0221682
581.43396	-9.521965
581.89142	-10.64154
582.34888	-12.045079
582.80634	-13.269613
583.26379	-9.9450073
583.72125	-10.655993
584.17871	-9.5774221
584.63617	-7.769208
585.09363	-7.0449352
585.55109	-7.8585968
586.00854	-8.7898922
586.466	-8.3427286
586.92346	-9.7604723
587.38092	-8.5911627
587.83838	-7.2259545
588.29578	-10.334729
588.75323	-11.579029
589.21069	-11.291404
589.66815	-9.1721535
590.12561	-9.2271996
590.58307	-8.6073236
591.04053	-6.2112436
591.49799	-7.317646
591.95544	-8.3954496
592.4129	-10.481816
592.87036	-9.5709229
593.32782	-8.6310997
593.78528	-8.4406939
594.24274	-8.4821777
594.7002	-9.1369467
595.15759	-9.6339521
595.61505	-10.219007
596.07251	-12.987208
596.52997	-10.726701
596.98743	-8.7287731
597.44489	-10.918408
597.90234	-7.5185633
598.3598	-7.6116352
598.81726	-6.3398957
599.27472	-7.7198305
599.73218	-8.6577654
600.18964	-12.312488
600.64709	-11.648169
601.10455	-8.4995394
601.56201	-9.9144144
602.01941	-9.5700026
602.47687	-5.8792782
602.93433	-8.788249
603.39178	-9.5653057
603.84924	-8.4023399
604.3067	-9.8492508
604.76416	-11.876544
605.22162	-9.0178013
605.67908	-6.2938557
606.13654	-7.418529
606.59399	-7.9217925
607.05145	-8.6718969
607.50891	-9.7730122
607.96637	-8.5223036
608.42377	-7.7053938
608.88123	-10.488146
609.33868	-10.786801
609.79614	-9.2038069
610.2536	-9.1576271
610.71106	-7.0505061
611.16852	-9.7560501
611.62598	-11.010364
612.08344	-9.523303
612.54089	-9.3411083
612.99835	-7.8704424
613.45581	-9.4310589
613.91327	-10.661294
614.37073	-8.5829391
614.82819	-8.1695118
615.28558	-10.732616
615.74304	-10.474683
616.2005	-8.3302298
616.65796	-9.683856
617.11542	-10.427828
617.57288	-6.418077
618.03033	-8.7279787
618.48779	-11.330416
618.94525	-6.8912873
619.40271	-8.5385656
619.86017	-9.4121494
620.31763	-12.073143
620.77509	-12.233513
621.23254	-11.460974
621.69	-10.557284
622.1474	-10.435725
622.60486	-11.217341
623.06232	-9.6549006
623.51978	-8.6296139
623.97723	-9.7856321
624.43469	-10.243925
624.89215	-10.799594
625.34961	-11.910979
625.80707	-10.660282
626.26453	-11.298945
626.72198	-9.2402668
627.17944	-8.2610321
627.6369	-9.110363
628.09436	-8.5790491
628.55182	-9.1551523
629.00922	-10.953475
629.46667	-10.635388
629.92413	-9.0408764
630.38159	-9.3481464
630.83905	-9.9634037
631.29651	-7.1912355
631.75397	-11.773152
632.21143	-11.240288
632.66888	-10.893517
633.12634	-10.11822
633.5838	-8.3258743
634.04126	-10.908128
634.49872	-9.9027929
634.95618	-9.7449579
635.41364	-9.1959743
635.87103	-9.1156301
636.32849	-10.737737
636.78595	-10.467331
637.24341	-8.2150984
637.70087	-9.1821699
638.15833	-10.161379
638.61578	-8.0784998
639.07324	-10.95933
639.5307	-12.503552
639.98816	-9.613719
640.44562	-9.3404627
640.90308	-11.302109
641.36053	-11.156199
641.81799	-10.286873
642.27539	-9.9857674
642.73285	-10.547046
643.19031	-10.304928
643.64777	-10.825779
644.10522	-11.748077
644.56268	-11.35845
645.02014	-12.217471
645.4776	-13.029412
645.93506	-10.547903
646.39252	-12.308634
646.84998	-9.5642767
647.30743	-10.964876
647.76489	-11.14643
648.22235	-12.211572
648.67981	-13.802231
649.13721	-14.647394
649.59467	-12.354185
650.05212	-9.7639599
650.50958	-8.670661
650.96704	-9.2813301
651.4245	-10.185303
651.88196	-10.547395
652.33942	-10.35898
652.79688	-9.7596617
653.25433	-11.036907
653.71179	-9.9608898
654.16925	-11.216573
654.62671	-12.182605
655.08417	-12.603906
655.54163	-11.581358
655.99902	-11.701517
656.45648	-11.502439
656.91394	-10.897651
657.3714	-11.438845
657.82886	-11.072225
658.28632	-10.974554
658.74377	-11.192928
659.20123	-11.304769
659.65869	-11.241073
660.11615	-10.407902
660.57361	-10.507256
661.03107	-12.361369
661.48853	-11.819822
661.94598	-8.8851318
662.40344	-12.26475
662.86084	-12.098712
663.3183	-10.61892
663.77576	-11.949837
664.23322	-8.4504337
664.69067	-7.2890658
665.14813	-8.4928389
665.60559	-9.6174631
666.06305	-9.433588
666.52051	-10.097012
666.97797	-11.204764
667.43542	-10.847197
667.89288	-10.280774
668.35034	-10.108134
668.8078	-9.5609064
669.26526	-10.634933
669.72266	-9.1356668
670.18011	-9.7738943
670.63757	-7.5654736
671.09503	-10.714208
671.55249	-9.2205791
672.00995	-11.472098
672.46741	-10.809469
672.92487	-10.923105
673.38232	-10.345783
673.83978	-9.2392216
674.29724	-7.7417283
674.7547	-7.0965052
675.21216	-9.1952744
675.66962	-12.42356
676.12701	-12.050348
676.58447	-8.7814131
677.04193	-10.63825
677.49939	-12.200255
677.95685	-9.6857548
678.41431	-7.6999073
678.87177	-9.7811375
679.32922	-10.393532
679.78668	-10.500964
680.24414	-11.168262
680.7016	-10.971255
681.15906	-10.970079
681.61652	-10.307913
682.07397	-9.0371828
682.53143	-8.7082262
682.98883	-9.7003498
683.44629	-10.373889
683.90375	-10.757328
684.36121	-10.675622
684.81866	-9.162571
685.27612	-12.263964
685.73358	-11.06294
686.19104	-8.4566259
686.6485	-8.9357891
687.10596	-12.647264
687.56342	-10.642053
688.02087	-10.210034
688.47833	-8.7873135
688.93579	-8.9538136
689.39325	-9.2522745
689.85065	-9.0068903
690.30811	-9.6140184
690.76556	-10.14064
691.22302	-10.654945
691.68048	-11.551408
692.13794	-12.34851
692.5954	-12.453521
693.05286	-11.034485
693.51031	-10.103442
693.96777	-10.946814
694.42523	-8.311429
694.88269	-9.9518652
695.34015	-11.846798
695.79761	-11.631579
696.25507	-13.35287
696.71246	-11.811099
697.16992	-13.191816
697.62738	-12.056464
698.08484	-11.037938
698.5423	-10.078072
698.99976	-11.767214
699.45721	-11.405478
699.91467	-9.9355745
700.37213	-10.713874
700.82959	-10.993908
701.28705	-10.243435
701.74451	-10.422171
702.20197	-11.123404
702.65942	-11.793377
703.11688	-15.48936
703.57428	-12.004158
704.03174	-9.2860632
704.4892	-9.8258276
704.94666	-13.488054
705.40411	-13.363332
705.86157	-12.339767
706.31903	-12.395089
706.77649	-12.448046
707.23395	-11.024438
707.69141	-12.697481
708.14886	-13.491839
708.60632	-11.585239
709.06378	-9.3730869
709.52124	-9.6455154
709.97864	-11.536434
710.4361	-11.516554
710.89355	-14.489009
711.35101	-11.255623
711.80847	-11.75852
712.26593	-13.145166
712.72339	-13.619922
713.18085	-9.7724371
713.63831	-11.05279
714.09576	-8.8162575
714.55322	-11.003375
715.01068	-12.879886
715.46814	-12.605905
715.9256	-12.509577
716.38306	-12.326452
716.84045	-9.6034155
717.29791	-9.2211695
717.75537	-10.434855
718.21283	-11.379561
718.67029	-12.152567
719.12775	-11.392795
719.58521	-12.518679
720.04266	-12.202455
720.50012	-13.37429
720.95758	-11.539174
721.41504	-10.65792
721.8725	-10.815175
722.32996	-9.2019901
722.78741	-10.892142
723.24487	-11.477172
723.70227	-11.974971
724.15973	-12.337379
724.61719	-9.0312824
725.07465	-10.903231
725.5321	-10.754601
725.98956	-11.961972
726.44702	-13.895658
726.90448	-12.69618
727.36194	-11.138707
727.8194	-10.749909
728.27686	-10.08839
728.73431	-10.883167
729.19177	-12.092809
729.64923	-11.269015
730.10669	-12.042322
730.56409	-10.90968
731.02155	-11.571362
731.479	-12.553841
731.93646	-12.913429
732.39392	-12.357368
732.85138	-12.39957
733.30884	-11.937486
733.7663	-11.17018
734.22375	-10.609427
734.68121	-12.020832
735.13867	-10.338345
735.59613	-9.2543774
736.05359	-12.197429
736.51105	-13.863185
736.96851	-12.071962
737.4259	-11.669529
737.88336	-12.519475
738.34082	-11.269828
738.79828	-11.230204
739.25574	-11.401772
739.7132	-12.569287
740.17065	-10.674151
740.62811	-12.002538
741.08557	-10.385747
741.54303	-12.658741
742.00049	-12.723597
742.45795	-14.70478
742.91541	-11.98872
743.37286	-13.541494
743.83026	-12.157002
744.28772	-10.30667
744.74518	-11.608933
745.20264	-12.011879
745.6601	-11.763275
746.11755	-12.288311
746.57501	-11.642206
747.03247	-11.195522
747.48993	-11.957406
747.94739	-12.31237
748.40485	-13.43579
748.8623	-10.806621
749.31976	-11.111732
749.77722	-13.536666
750.23468	-14.505863
750.69208	-13.08144
751.14954	-10.477298
751.60699	-8.9498425
752.06445	-11.027843
752.52191	-11.681615
752.97937	-14.542902
753.43683	-13.08841
753.89429	-12.143466
754.35175	-12.211468
754.8092	-12.655621
755.26666	-11.548523
755.72412	-11.672186
756.18158	-11.410634
756.63904	-10.106246
757.0965	-11.222784
757.55389	-13.16729
758.01135	-12.515011
758.46881	-11.168069
758.92627	-10.777253
759.38373	-11.823694
759.84119	-12.566043
760.29865	-10.206011
760.7561	-13.346963
761.21356	-9.482317
761.67102	-10.50907
762.12848	-11.861864
762.58594	-15.268709
763.0434	-12.314027
763.50085	-12.25691
763.95831	-10.668885
764.41571	-10.501262
764.87317	-9.4338274
765.33063	-10.643134
765.78809	-11.251379
766.24554	-11.230085
766.703	-10.980614
767.16046	-11.188129
767.61792	-12.100783
768.07538	-12.032942
768.53284	-10.888283
768.9903	-10.475874
769.44775	-11.003208
769.90521	-9.4442234
770.36267	-10.622948
770.82013	-9.0388422
771.27753	-10.172741
771.73499	-12.834864
772.19244	-13.077542
772.6499	-12.63482
773.10736	-13.013653
773.56482	-11.932749
774.02228	-8.7117357
774.47974	-8.678134
774.93719	-9.595437
775.39465	-9.248188
775.85211	-10.444621
776.30957	-13.094681
776.76703	-13.284945
777.22449	-12.959342
777.68188	-11.78565
778.13934	-11.442426
778.5968	-11.350584
779.05426	-9.760685
779.51172	-10.585797
779.96918	-12.532909
780.42664	-13.160001
780.88409	-13.349508
781.34155	-13.969463
781.79901	-11.616881
782.25647	-9.3204165
782.71393	-12.270135
783.17139	-11.656655
783.62885	-11.61792
784.0863	-12.304091
784.5437	-10.519041
785.00116	-14.351796
785.45862	-13.134388
785.91608	-12.772199
786.37354	-12.589862
786.83099	-11.941261
787.28845	-11.738578
787.74591	-10.745889
788.20337	-11.093726
788.66083	-10.323439
789.11829	-11.592019
789.57574	-11.829954
790.0332	-9.5108032
790.49066	-9.3046284
790.94812	-11.069694
791.40552	-13.580366
791.86298	-12.147235
792.32043	-13.277251
792.77789	-12.903697
793.23535	-12.592299
793.69281	-8.3390608
794.15027	-12.134653
794.60773	-10.423181
795.06519	-9.4270058
795.52264	-9.2314091
795.9801	-10.370346
796.43756	-8.69487
796.89502	-11.273647
797.35248	-11.188883
797.80994	-12.865804
798.26733	-12.662343
798.72479	-12.486959
799.18225	-10.731223
799.63971	-10.646023
800.09717	-9.1354771
800.55463	-9.0147486
801.01208	-9.9184551
801.46954	-10.554984
801.927	-11.784994
802.38446	-12.007938
802.84192	-11.665247
803.29938	-10.875175
803.75684	-8.9439163
804.21429	-9.5825653
804.67175	-8.7898321
805.12915	-8.4594069
805.58661	-8.2648783
806.04407	-9.3264284
806.50153	-11.43477
806.95898	-10.694858
807.41644	-8.4521017
807.8739	-10.099961
808.33136	-8.1491718
808.78882	-8.6587191
809.24628	-8.9792204
809.70374	-11.591114
810.16119	-12.982965
810.61865	-11.295627
811.07611	-10.982415
811.53351	-12.967335
811.99097	-10.941772
812.44843	-10.169771
812.90588	-11.111395
813.36334	-11.598275
813.8208	-11.455973
814.27826	-11.649545
814.73572	-11.907948
815.19318	-12.48313
815.65063	-13.542196
816.10809	-11.830395
816.56555	-9.9516287
817.02301	-11.100227
817.48047	-11.636049
817.93793	-10.386017
818.39532	-11.380839
818.85278	-11.882529
819.31024	-11.672305
819.7677	-12.409209
820.22516	-10.276498
820.68262	-10.252763
821.14008	-11.384557
821.59753	-10.732447
822.05499	-12.227026
822.51245	-13.95168
822.96991	-12.877892
823.42737	-11.557251
823.88483	-10.76952
824.34229	-11.084073
824.79974	-9.7837124
825.25714	-9.6130867
825.7146	-9.9441261
826.17206	-11.508602
826.62952	-13.225847
827.08698	-14.065209
827.54443	-13.853537
828.00189	-12.460061
828.45935	-12.280491
828.91681	-11.434305
829.37427	-9.2941246
829.83173	-11.172312
830.28918	-10.603665
830.74664	-11.623134
831.2041	-13.001366
831.66156	-15.43201
832.11896	-15.879331
832.57642	-15.10542
833.03387	-13.608124
833.49133	-14.566995
833.94879	-9.2350979
834.40625	-11.0172
834.86371	-9.5672464
835.32117	-12.574739
835.77863	-15.185842
836.23608	-14.101665
836.69354	-13.081073
837.151	-13.107468
837.60846	-15.740333
838.06592	-15.515676
838.52338	-13.189072
838.98077	-13.1443
839.43823	-9.9005728
839.89569	-9.64715
840.35315	-11.769574
840.81061	-13.040984
841.26807	-14.295399
841.72552	-14.4682
842.18298	-12.364157
842.64044	-11.847488
843.0979	-13.465894
843.55536	-13.029141
844.01282	-12.480791
844.47028	-12.210444
844.92773	-13.659583
845.38519	-15.393443
845.84259	-13.872659
846.30005	-12.626213
846.75751	-12.481152
847.21497	-12.691398
847.67242	-13.35177
848.12988	-9.7316856
848.58734	-13.895338
849.0448	-13.085037
849.50226	-13.662469
849.95972	-12.107416
850.41718	-10.806284
850.87463	-11.338031
851.33209	-13.343287
851.78955	-12.496413
852.24695	-11.056808
852.70441	-9.883647
853.16187	-11.712237
853.61932	-9.2709312
854.07678	-11.953814
854.53424	-12.027696
854.9917	-13.052915
855.44916	-12.773784
855.90662	-11.950738
856.36407	-12.697308
856.82153	-13.788994
857.27899	-12.768937
857.73645	-10.661042
858.19391	-10.194644
858.65137	-11.182883
859.10876	-12.411246
859.56622	-11.425704
860.02368	-11.564281
860.48114	-11.122145
860.9386	-12.952717
861.39606	-14.906327
861.85352	-12.607951
862.31097	-13.557775
862.76843	-12.846788
863.22589	-14.57613
863.68335	-11.218819
864.14081	-12.303374
864.59827	-10.134022
865.05573	-9.756175
865.51318	-9.8394403
865.97058	-12.328339
866.42804	-12.562515
866.8855	-13.555076
867.34296	-12.760244
867.80042	-12.247284
868.25787	-11.303007
868.71533	-11.129367
869.17279	-11.060038
869.63025	-11.07322
870.08771	-12.96913
870.54517	-11.779898
871.00262	-10.712926
871.46008	-9.8397131
871.91754	-11.413169
872.375	-12.191066
872.8324	-12.461797
873.28986	-11.246981
873.74731	-10.022513
874.20477	-10.614837
874.66223	-10.98791
875.11969	-12.916362
875.57715	-13.472981
876.03461	-11.760917
876.49207	-12.277341
876.94952	-10.989268
877.40698	-11.289803
877.86444	-9.2044086
878.3219	-13.872187
878.77936	-10.690415
879.23682	-13.020756
879.69421	-10.550281
880.15167	-11.47818
880.60913	-13.26435
881.06659	-10.132578
881.52405	-12.773097
881.98151	-13.480786
882.43896	-13.572134
882.89642	-10.741505
883.35388	-11.723237
883.81134	-11.114152
884.2688	-13.486239
884.72626	-13.592629
885.18372	-12.077868
885.64117	-12.59303
886.09857	-13.097321
886.55603	-12.512139
887.01349	-13.743984
887.47095	-11.236347
887.92841	-12.786384
888.38586	-10.999898
888.84332	-9.3984213
889.30078	-10.440473
889.75824	-10.599462
890.2157	-10.863225
890.67316	-11.292048
891.13062	-11.744464
891.58807	-12.76217
892.04553	-13.533179
892.50299	-12.108082
892.96039	-10.634875
893.41785	-9.3903999
893.87531	-8.6788511
894.33276	-9.9192514
894.79022	-11.138489
895.24768	-11.93279
895.70514	-10.403936
896.1626	-13.638036
896.62006	-12.222064
897.07751	-11.03114
897.53497	-11.726231
897.99243	-11.802262
898.44989	-10.41103
898.90735	-8.4475145
899.36481	-9.4176283
899.8222	-12.041068
900.27966	-10.911226
900.73712	-9.4641104
901.19458	-13.257651
901.65204	-13.725596
902.1095	-15.184907
902.56696	-11.322824
903.02441	-10.595678
903.48187	-10.551387
903.93933	-10.703405
904.39679	-11.973492
904.85425	-14.499194
905.31171	-12.628611
905.76917	-12.127308
906.22662	-10.959416
906.68402	-9.5164871
907.14148	-9.2716808
907.59894	-10.612574
908.0564	-9.7410965
908.51385	-8.5403662
908.97131	-10.580543
909.42877	-11.015417
909.88623	-9.5515585
910.34369	-9.8674173
910.80115	-11.705181
911.25861	-11.169147
911.71606	-8.3038855
912.17352	-8.2971611
912.63098	-10.379507
913.08844	-10.980773
913.54584	-11.316339
914.0033	-11.477139
914.46075	-10.592059
914.91821	-9.3464622
915.37567	-9.5689983
915.83313	-11.123325
916.29059	-11.172153
916.74805	-10.597458
917.20551	-10.88367
917.66296	-11.399467
918.12042	-10.870387
918.57788	-12.061897
919.03534	-11.687997
919.4928	-10.177506
919.9502	-9.8859758
920.40765	-11.834906
920.86511	-13.920647
921.32257	-12.125347
921.78003	-14.532511
922.23749	-12.392562
922.69495	-11.361617
923.1524	-12.795449
923.60986	-11.354659
924.06732	-15.414257
924.52478	-9.4445791
924.98224	-10.365732
925.4397	-12.298346
925.89716	-12.935091
926.35461	-13.148851
926.81201	-14.492599
927.26947	-12.721301
927.72693	-11.324562
928.18439	-12.126077
928.64185	-11.179015
929.0993	-14.763595
929.55676	-12.739813
930.01422	-14.191554
930.47168	-14.705342
930.92914	-14.753788
931.3866	-15.962529
931.84406	-16.461267
932.30151	-14.709189
932.75897	-11.993159
933.21643	-12.414701
933.67383	-13.356393
934.13129	-12.918806
934.58875	-14.089058
935.0462	-13.88064
935.50366	-14.236983
935.96112	-14.274873
936.41858	-14.132154
936.87604	-14.424026
937.3335	-13.858051
937.79095	-11.78422
938.24841	-11.55455
938.70587	-13.173381
939.16333	-14.099841
939.62079	-14.152468
940.07825	-13.758428
940.53564	-14.07678
940.9931	-14.410228
941.45056	-13.326424
941.90802	-13.253834
942.36548	-13.677053
942.82294	-13.380849
943.2804	-13.571838
943.73785	-13.262177
944.19531	-13.86151
944.65277	-14.211066
945.11023	-14.827965
945.56769	-14.169555
946.02515	-12.5756
946.4826	-11.255909
946.94006	-11.444276
947.39746	-12.396533
947.85492	-11.050259
948.31238	-11.744507
948.76984	-11.728046
949.22729	-13.671515
949.68475	-14.134092
950.14221	-14.712656
950.59967	-13.449415
951.05713	-14.158431
951.51459	-11.953015
951.97205	-11.793725
952.4295	-13.068997
952.88696	-13.629378
953.34442	-13.149737
953.80182	-15.118432
954.25928	-16.270626
954.71674	-14.632673
955.17419	-13.77816
955.63165	-14.369187
956.08911	-15.424064
956.54657	-15.553969
957.00403	-14.055621
957.46149	-11.331962
957.91895	-12.704576
958.3764	-10.124629
958.83386	-12.682031
959.29132	-13.881903
959.74878	-14.309813
960.20624	-16.293629
960.66364	-14.285574
961.12109	-13.103968
961.57855	-14.578449
962.03601	-13.647097
962.49347	-14.420017
962.95093	-13.699609
963.40839	-13.431586
963.86584	-16.292059
964.3233	-14.67564
964.78076	-13.927594
965.23822	-12.627681
965.69568	-13.924221
966.15314	-11.808994
966.6106	-12.500292
967.06805	-14.539385
967.52545	-13.883739
967.98291	-16.211895
968.44037	-16.147455
968.89783	-14.319249
969.35529	-14.800858
969.81274	-16.08803
970.2702	-14.923498
970.72766	-14.160841
971.18512	-13.59835
971.64258	-14.080501
972.10004	-13.908137
972.5575	-14.632842
973.01495	-14.27859
973.47241	-13.760888
973.92987	-13.294059
974.38727	-13.6414
974.84473	-14.294625
975.30219	-13.682603
975.75964	-13.893067
976.2171	-14.104056
976.67456	-14.054352
977.13202	-15.079288
977.58948	-15.687488
978.04694	-15.213603
978.50439	-14.3567
978.96185	-13.581591
979.41931	-13.375951
979.87677	-14.217582
980.33423	-14.115669
980.79169	-13.500517
981.24908	-13.715713
981.70654	-13.89681
982.164	-14.354321
982.62146	-14.699125
983.07892	-14.553836
983.53638	-14.234543
983.99384	-13.976317
984.45129	-14.825665
[truncated: 2,220 more rows]
