# Supplementary material for: Design of high SERS sensitive substrates based on branched Ti nanorods
Source: Sci Rep. 2022 Jul 8;12:11631. doi: 10.1038/s41598-022-15875-3 (PMC9270367; doi:10.1038/s41598-022-15875-3)
Supplement: Supplementary file 1 — Supplementary Information. [file 41598_2022_15875_MOESM1_ESM.zip › Supplemantary file/SERS/Ti-Ag10/_1.txt]

70	4.9791617
70.457451	-12.838953
70.914909	4.3726153
71.37236	4.902256
71.829819	8.0122299
72.28727	4.8205013
72.744728	4.8766069
73.202179	6.357801
73.659637	6.1489568
74.117088	5.421546
74.574547	5.8095493
75.031998	5.6062479
75.489456	3.0185916
75.946907	1.6701877
76.404358	2.1921058
76.861816	2.3754413
77.319267	2.0983431
77.776726	3.7658651
78.234177	3.1371875
78.691635	6.5958319
79.149086	4.5720205
79.606544	3.5831189
80.063995	2.9851782
80.521454	2.8583169
80.978905	3.6848574
81.436356	4.1936049
81.893814	5.1305566
82.351265	5.6161742
82.808723	4.5097127
83.266174	5.5393291
83.723633	6.5806088
84.181084	4.7827764
84.638542	1.3231169
85.095993	1.7758311
85.553452	0.96598697
86.010902	4.2721162
86.468361	6.5553026
86.925812	6.997838
87.383263	5.7846823
87.840721	5.2415714
88.298172	5.8184571
88.75563	0.38104358
89.213081	4.4908805
89.67054	5.2343016
90.127991	3.8352454
90.585449	3.1735916
91.0429	2.5685441
91.500359	1.5882119
91.957809	1.4995275
92.415268	1.1563479
92.872719	4.8606606
93.33017	1.1196198
93.787628	0.81293845
94.245079	2.1349316
94.702538	0.82632375
95.159988	-0.87594742
95.617447	2.938112
96.074898	1.0488636
96.532356	1.1845024
96.989807	1.7174993
97.447266	1.7332428
97.904716	2.3489666
98.362167	2.3253024
98.819626	0.4518469
99.277077	-0.82765031
99.734535	4.6237025
100.19199	4.9981222
100.64944	2.5369399
101.1069	1.5802022
101.56435	3.3960662
102.0218	4.4493222
102.47926	2.5548875
102.93671	1.6570183
103.39417	3.8868322
103.85162	1.6082839
104.30907	2.7354198
104.76653	0.84699154
105.22398	0.5461719
105.68144	2.1525881
106.13889	1.8851311
106.59635	-0.18440674
107.0538	2.5078437
107.51126	0.5756681
107.96871	3.0030651
108.42617	2.82408
108.88362	1.3841922
109.34108	0.96222204
109.79853	0.50523067
110.25598	-2.453191
110.71344	0.6507507
111.17089	-1.3867462
111.62835	-0.98104614
112.0858	3.1221011
112.54326	2.2359588
113.00071	-1.1324062
113.45817	-0.23270459
113.91562	0.99895614
114.37308	1.8433576
114.83053	-1.5953389
115.28798	-0.18216901
115.74544	0.4178628
116.20289	0.27598289
116.66035	0.14006782
117.1178	0.60910106
117.57526	2.2155809
118.03271	-0.82807982
118.49017	3.8171165
118.94762	5.6849751
119.40508	3.0752032
119.86253	0.56380808
120.31998	-0.30780721
120.77744	-1.4270089
121.23489	-3.3185377
121.69234	-0.12143681
122.1498	-1.7412617
122.60725	-1.3054624
123.0647	-0.90109402
123.52216	1.0234848
123.97961	1.8770603
124.43707	0.40753055
124.89452	1.2023188
125.35198	3.7308552
125.80943	1.9552627
126.26689	-1.0904211
126.72434	-1.4315588
127.18179	0.65418667
127.63925	1.9293114
128.09671	1.20948
128.55415	1.0499233
129.01161	1.8564869
129.46907	2.9042606
129.92653	2.6915514
130.38397	-0.47436643
130.84143	-0.10529331
131.29889	0.076188914
131.75635	-0.35018194
132.21379	3.8590338
132.67125	2.6451023
133.12871	0.2233135
133.58615	-0.74981904
134.04361	-1.7323858
134.50107	1.0404047
134.95853	0.56548315
135.41597	-3.4568515
135.87343	-2.4254382
136.33089	3.1757336
136.78835	1.7107309
137.24579	-0.49792191
137.70325	-2.3005536
138.16071	-2.2408092
138.61815	-0.51238441
139.07561	0.60720205
139.53307	0.66708595
139.99052	3.3881557
140.44797	2.5746422
140.90543	0.9161278
141.36288	-3.7865269
141.82034	-4.8117576
142.27779	-2.3287451
142.73524	-1.2067981
143.1927	-1.9011779
143.65015	1.6083369
144.1076	2.0253069
144.56506	-0.4114162
145.02252	1.5642304
145.47997	-0.72743064
145.93742	-3.5053847
146.39488	-3.0326338
146.85234	-0.067088142
147.30978	1.7017663
147.76724	0.89935321
148.2247	-0.37080345
148.68216	-0.70670462
149.1396	-1.0080906
149.59706	-3.0213535
150.05452	-3.7538657
150.51196	-1.9251111
150.96942	-0.89517725
151.42688	-3.6374929
151.88434	2.4856443
152.34178	-1.4333872
152.79924	-0.78269273
153.2567	0.71912628
153.71416	-0.0010707531
154.1716	-0.72981805
154.62906	-0.53770977
155.08652	-3.5164583
155.54396	-1.5434705
156.00142	-0.39019936
156.45888	-1.0241592
156.91634	-1.995985
157.37378	0.33860293
157.83124	0.91421098
158.2887	-1.5780908
158.74615	-1.869652
159.2036	-4.6228991
159.66106	-3.1921651
160.11852	-2.8225343
160.57596	-2.5555596
161.03342	-3.0211139
161.49088	-0.69444978
161.94833	0.79307216
162.40578	-2.8755653
162.86324	-4.231741
163.32069	-2.1017344
163.77815	-2.1129346
164.2356	-3.4312406
164.69305	-2.4610174
165.15051	-2.579808
165.60797	-3.1807094
166.06541	-3.4580343
166.52287	-4.7614522
166.98033	-2.4736073
167.43777	-1.8500407
167.89523	-1.2036906
168.35269	-0.9620111
168.81015	-1.0256776
169.26759	-1.6527016
169.72505	-0.89557105
170.18251	1.6884741
170.63997	0.31456545
171.09741	-6.0347166
171.55487	-5.8751931
172.01233	-3.8210859
172.46977	-2.4523141
172.92723	-2.1507223
173.38469	-2.3963552
173.84215	-1.8475109
174.29959	-0.45758769
174.75705	-3.2700045
175.21451	-4.7190213
175.67197	-3.1251094
176.12941	-4.2257762
176.58687	-2.589782
177.04433	-1.7613729
177.50179	-2.2749054
177.95923	-0.9902423
178.41669	0.599823
178.87415	-1.8553821
179.33159	-3.7980509
179.78905	-2.3085201
180.24651	-2.0049801
180.70396	-3.0380943
181.16141	-3.4082773
181.61887	-2.490185
182.07632	-1.930724
182.53378	-2.7744827
182.99123	-1.0760137
183.44868	-2.412503
183.90614	-3.7990739
184.36359	-3.5799608
184.82104	-1.2940211
185.2785	0.3826597
185.73596	-0.5368728
186.19341	-2.185642
186.65086	-3.2406528
187.10832	-6.9219227
187.56578	-4.7420235
188.02322	-1.3385178
188.48068	-0.2625654
188.93814	-1.8029917
189.39558	-3.4203212
189.85304	-3.6843929
190.3105	-4.1598964
190.76796	0.29694754
191.2254	-1.3777636
191.68286	-3.3302915
192.14032	-3.7474656
192.59778	-3.1157558
193.05522	-1.769297
193.51268	-0.6923247
193.97014	-0.76242936
194.4276	-0.78136504
194.88504	-2.9964173
195.3425	-2.3332369
195.79996	-1.6296556
196.2574	-2.8820403
196.71486	-2.9157391
197.17232	-2.9848664
197.62978	-3.7781398
198.08722	-2.5769715
198.54468	-1.6796041
199.00214	-2.4929063
199.45959	-5.4223623
199.91704	-6.8253689
200.3745	-3.5902753
200.83195	-1.5934594
201.2894	-2.1277292
201.74686	-2.8811765
202.20432	-3.3253806
202.66177	-0.6523726
203.11922	-1.6599535
203.57668	-3.2006094
204.03413	-4.8073359
204.49159	-5.5532727
204.94904	-4.0870171
205.40649	-2.3071823
205.86395	-2.3817105
206.3214	-2.9116633
206.77885	-3.8304
207.23631	-4.0505195
207.69377	-2.0873752
208.15121	-3.562753
208.60867	-4.2306557
209.06613	-4.4204655
209.52359	-3.6797464
209.98103	-2.0443852
210.43849	-2.5870914
210.89595	2.4484129
211.35341	-0.028658917
211.81085	-0.63010013
212.26831	-0.79064226
212.72577	-1.4004618
213.18321	-3.0683935
213.64067	-5.6776772
214.09813	-6.7188845
214.55559	-3.0161762
215.01303	-2.6046383
215.47049	-3.6324947
215.92795	-0.202656
216.38541	-3.1332357
216.84285	-2.9748859
217.30031	-0.62962037
217.75777	-1.4618144
218.21521	-5.0678988
218.67267	-5.2730069
219.13013	-2.4732957
219.58759	-1.6074769
220.04503	-0.092481144
220.50249	-2.2242424
220.95995	-2.0157959
221.4174	-1.9908926
221.87485	-2.9601312
222.33231	-2.4384069
222.78976	-2.3780086
223.24721	-4.403131
223.70467	-4.2705374
224.16212	-2.2273459
224.61958	-2.9838424
225.07703	-5.434216
225.53448	-5.2592082
225.99194	-2.9900689
226.4494	-1.6902934
226.90685	-0.44472244
227.3643	-0.15482065
227.82176	-3.210638
228.27922	-3.2185099
228.73666	-3.8279154
229.19412	-4.0682673
229.65158	-3.2801538
230.10902	-1.723204
230.56648	-0.6584031
231.02394	-1.2594085
231.4814	-1.5036508
231.93884	-1.3435137
232.3963	-1.8109341
232.85376	-0.47660148
233.31122	0.76108503
233.76866	-1.3616185
234.22612	-2.4953654
234.68358	-1.0597761
235.14102	-3.5663619
235.59848	-5.2188253
236.05594	-3.5894303
236.5134	-0.025423585
236.97084	-0.30850577
237.4283	-1.8591287
237.88576	-2.2182157
238.34322	-0.97610718
238.80066	-0.15604696
239.25812	-1.8294284
239.71558	-3.9915893
240.17302	-1.0849417
240.63048	-3.1643453
241.08794	-3.2606065
241.54539	-2.0259914
242.00284	-2.2829833
242.4603	-2.9012699
242.91776	-2.2284639
243.37521	-2.1552827
243.83266	-5.2147717
244.29012	-1.7609258
244.74757	-3.2817838
245.20503	-4.6857305
245.66248	-1.8522683
246.11993	-2.0736895
246.57739	-0.78823602
247.03484	-0.70247215
247.49229	-4.7126284
247.94975	-2.8061683
248.40721	-2.4051697
248.86465	-2.2358043
249.32211	-1.6657692
249.77957	-3.3696039
250.23703	-3.8403323
250.69447	-2.4397092
251.15193	-2.3655829
251.60939	-3.1798165
252.06683	-1.6658698
252.52429	-3.2172258
252.98175	-2.3315775
253.43921	-1.9339104
253.89665	-3.6686113
254.35411	-4.1361637
254.81157	-2.1286693
255.26903	-1.1203613
255.72647	-2.2376568
256.18393	-3.4526243
256.64139	-4.610682
257.09885	-3.1718042
257.5563	-2.6422296
258.01373	-1.1362159
258.47119	-3.6413682
258.92865	-4.5827494
259.38611	-3.3416185
259.84357	-2.7104669
260.30103	-2.5935495
260.75848	-0.74899143
261.21594	-2.0080903
261.67337	-2.76752
262.13083	-1.0684766
262.58829	-1.2849743
263.04575	-1.6655381
263.5032	-2.5313978
263.96066	-1.8972583
264.41812	-1.107136
264.87555	-2.7156126
265.33301	-3.4734383
265.79047	-4.7704444
266.24792	-3.5739298
266.70538	-3.6562543
267.16284	-1.6836388
267.6203	-2.3944809
268.07776	-4.2625608
268.53519	-5.5802031
268.99265	-5.7299514
269.4501	-4.6781688
269.90756	-5.4729948
270.36502	-6.6354365
270.82248	-4.3619113
271.27994	-2.6454294
271.73737	-0.93453676
272.19482	0.33591825
272.65228	-0.90636498
273.10974	-1.8019315
273.5672	-2.3799708
274.02466	-7.817379
274.48212	0.54767543
274.93954	-3.0637863
275.397	-2.3334241
275.85446	-3.0143871
276.31192	-1.7551049
276.76938	-1.3224102
277.22684	-2.7686284
277.6843	-3.7745883
278.14175	-3.1447818
278.59918	-3.7081687
279.05664	-3.8267963
279.5141	-3.2247691
279.97156	-5.7625451
280.42902	-6.1409078
280.88647	-4.4593196
281.34393	-4.1497855
281.80136	-4.5037246
282.25882	-3.4146531
282.71628	-2.1567836
283.17374	-2.6637163
283.6312	-2.586951
284.08865	-5.5840611
284.54611	-5.7692914
285.00357	-5.8920279
285.461	-4.7362652
285.91846	-5.3042078
286.37592	-4.8285346
286.83337	-1.0251331
287.29083	-0.6399008
287.74829	-6.1577325
288.20575	-5.2388225
288.66318	-6.0872293
289.12064	-2.5903349
289.57809	-2.877383
290.03555	-2.8453133
290.49301	-1.3743091
290.95047	-1.3275697
291.40793	-3.6227896
291.86536	-4.5966601
292.32281	-2.4839559
292.78027	-5.1529379
293.23773	-5.0030189
293.69519	-3.5484447
294.15265	-5.5417905
294.61011	-5.1890068
295.06757	-3.7967815
295.52499	-3.0514047
295.98245	-2.3953888
296.43991	-3.4819088
296.89737	-4.9793048
297.35483	-3.5354657
297.81229	-4.9637141
298.26974	-3.4724944
298.72717	-4.2136955
299.18463	-4.2048912
299.64209	-3.5739005
300.09955	-3.2800968
300.55701	-2.6899626
301.01447	-2.0669508
301.47192	-3.2780957
301.92938	-2.524183
302.38681	-4.2758474
302.84427	-4.0310998
303.30173	-6.1010194
303.75919	-5.3848467
304.21664	-3.3393769
304.6741	-2.5426733
305.13156	-2.6199436
305.58899	-2.6978123
306.04645	-0.53665864
306.50391	-6.1970587
306.96136	-4.1361065
307.41882	-4.8437777
307.87628	-4.4462891
308.33374	-3.0441227
308.79117	-4.4125438
309.24863	-5.6891336
309.70609	-3.4868462
310.16354	-2.8808465
310.621	-4.4402647
311.07846	-5.9749994
311.53592	-5.974771
311.99338	-6.7011137
312.45081	-5.7154417
312.90826	-4.9622169
313.36572	-4.305479
313.82318	-4.3688116
314.28064	-5.2993493
314.7381	-4.8464365
315.19556	-2.8696837
315.65298	-2.74437
316.11044	-2.7827933
316.5679	-3.8884771
317.02536	-4.2017426
317.48282	-7.0741553
317.94028	-6.8456035
318.39774	-6.246592
318.85519	-8.0407648
319.31262	-6.7669592
319.77008	-3.0277584
320.22754	-4.7962246
320.685	-2.9794371
321.14246	-4.0035787
321.59991	-4.3139601
322.05737	-4.958993
322.5148	-6.0442781
322.97226	-6.3472509
323.42972	-5.9388781
323.88718	-6.2912164
324.34464	-7.2921133
324.80209	-6.2311954
325.25955	-1.7153938
325.71698	-2.3286188
326.17444	-4.0105734
326.6319	-4.6487813
327.08936	-4.9620218
327.54681	-4.5595303
328.00427	-4.8093143
328.46173	-6.4524393
328.91919	-7.2186332
329.37662	-7.4950323
329.83408	-5.5846839
330.29153	-3.5247788
330.74899	-5.3609743
331.20645	-4.3049045
331.66391	-3.0799856
332.12137	-4.1812525
332.5788	-4.5360456
333.03625	-4.7662358
333.49371	-7.872817
333.95117	-7.5618615
334.40863	-6.6693325
334.86609	-4.6287007
335.32355	-3.6347597
335.78101	-4.5355372
336.23843	-2.9034941
336.69589	-2.3039255
337.15335	-2.9950058
337.61081	-4.1935625
338.06827	-5.0335236
338.52573	-4.2116528
338.98318	-4.606482
339.44061	-4.7701731
339.89807	-2.8799415
340.35553	-7.7062292
340.81299	-4.9831676
341.27045	-6.1418591
341.72791	-5.6148324
342.18536	-4.403945
342.64279	-4.1473861
343.10025	-3.2586317
343.55771	-5.9982762
344.01517	-2.3800261
344.47263	-3.7823203
344.93008	-3.5354114
345.38754	-5.1651149
345.845	-3.6341588
346.30243	-3.3963134
346.75989	-5.2712007
347.21735	-5.3794651
347.6748	-4.5184393
348.13226	-6.0753331
348.58972	-3.5609517
349.04718	-2.7999334
349.50461	-2.1138449
349.96207	-4.607327
350.41953	-4.3067541
350.87698	-3.9454179
351.33444	-5.6146107
351.7919	-6.7159753
352.24936	-5.038312
352.70682	-3.0571039
353.16425	-4.1645718
353.6217	-4.7840652
354.07916	-2.0455229
354.53662	-6.2121315
354.99408	-5.6108346
355.45154	-6.9219398
355.909	-7.5111589
356.36642	-6.5639529
356.82388	-4.4206166
357.28134	-2.6258466
357.7388	-3.2446783
358.19626	-5.4794393
358.65372	-4.0577641
359.11118	-3.9889016
359.5686	-3.2495766
360.02606	-5.3439078
360.48352	-4.4834161
360.94098	-5.2263565
361.39844	-6.2809982
361.8559	-6.1689463
362.31335	-4.3132019
362.77081	-3.0601244
363.22824	-6.0843954
363.6857	-5.6403008
364.14316	-4.5727715
364.60062	-3.692059
365.05807	-2.7320452
365.51553	-6.9255919
365.97299	-6.9838853
366.43042	-4.7161245
366.88788	-4.257309
367.34534	-4.6796317
367.8028	-3.8972123
368.26025	-3.9385974
368.71771	-5.2987914
369.17517	-2.8792498
369.63263	-5.3268857
370.09006	-7.1069961
370.54752	-6.5627594
371.00497	-5.5541024
371.46243	-4.6279769
371.91989	-4.1703687
372.37735	-5.0647235
372.83481	-6.5112524
373.29224	-6.4911461
373.74969	-7.3112397
374.20715	-5.9382734
374.66461	-4.263279
375.12207	-5.447268
375.57953	-7.1805778
376.03699	-7.6779294
376.49442	-6.1605077
376.95187	-5.5142465
377.40933	-5.2372999
377.86679	-4.8431611
378.32425	-6.6899538
378.78171	-4.6849661
379.23917	-2.3811896
379.69662	-1.2141894
380.15405	-2.3154159
380.61151	-3.6278307
381.06897	-6.4056377
381.52643	-7.1630821
381.98389	-6.0752635
382.44135	-4.2877016
382.8988	-3.6509113
383.35623	-5.9867334
383.81369	-7.5816069
384.27115	-4.3349061
384.72861	-6.3711128
385.18607	-5.2321668
385.64352	-3.1473753
386.10098	-4.1462755
386.55844	-4.2691641
387.01587	-4.233151
387.47333	-4.5979209
387.93079	-4.9005451
388.38824	-5.2707829
388.8457	-5.7100191
389.30316	-6.8825488
389.76062	-7.5549307
390.21805	-4.2625976
390.67551	-2.2213516
391.13297	-5.4403658
391.59042	-2.5114589
392.04788	-0.57601464
392.50534	-2.3934431
392.9628	-4.2392001
393.42023	-4.4599304
393.87769	-4.3879328
394.33514	-3.3437114
394.7926	-1.9257565
395.25006	-6.7213769
395.70752	-3.7827828
396.16498	-6.2079787
396.62244	-5.2755136
397.07986	-3.8547597
397.53732	-2.7557304
397.99478	-3.7966883
398.45224	-5.0277357
398.9097	-3.5678577
399.36716	-3.881016
399.82462	-4.0058565
400.28204	-4.6715388
400.7395	-1.9648819
401.19696	-2.4702966
401.65442	-1.9421619
402.11188	-3.3992231
402.56934	-3.8960531
403.02679	-3.7915552
403.48425	-2.7685702
403.94168	-2.557956
404.39914	-5.2003951
404.8566	-3.5668809
405.31406	-1.7429
405.77151	-4.2273321
406.22897	-0.69866902
406.68643	-3.1325312
407.14386	-4.4579477
407.60132	-2.064744
408.05878	-2.178983
408.51624	-3.0400643
408.97369	-2.1676135
409.43115	-1.4986438
409.88861	-1.2019305
410.34604	-0.26138505
410.8035	-2.8781481
411.26096	-0.90678209
411.71841	-0.37404743
412.17587	-0.16274808
412.63333	-0.4440558
413.09079	2.3403804
413.54825	2.2297411
414.00568	0.24778439
414.46313	-2.0731666
414.92059	-3.547816
415.37805	-0.3101472
415.83551	-1.3437192
416.29297	-0.59920871
416.75043	0.95290482
417.20786	-3.4958017
417.66531	-0.82339287
418.12277	-1.3488727
418.58023	-3.1343486
419.03769	-1.6607894
419.49515	-1.0973029
419.95261	-2.988651
420.41006	-3.0233288
420.86749	-1.782819
421.32495	-2.185987
421.78241	-0.7288419
422.23987	-2.1814263
422.69733	-1.712464
423.15479	-2.8251929
423.61224	-0.9531765
424.06967	-1.3157961
424.52713	-1.3185579
424.98459	-1.5295054
425.44205	-2.3303006
425.89951	-1.6015568
426.35696	-0.35955843
426.81442	-0.025896547
427.27185	0.84608525
427.72931	0.74065417
428.18677	2.3631186
428.64423	1.8603365
429.10168	1.9066123
429.55914	0.0015169862
430.0166	0.51981014
430.47406	0.92922854
430.93149	-0.9348228
431.38895	-0.69620979
431.84641	1.9557881
432.30386	-0.57539123
432.76132	2.0582304
433.21878	-0.47117454
433.67624	1.0118394
434.13367	-0.11985418
434.59113	0.9253031
435.04858	0.084989183
435.50604	1.1859599
435.9635	2.0516367
436.42096	3.0705283
436.87842	3.9312019
437.33588	2.8257692
437.7933	5.0263801
438.25076	6.3130159
438.70822	7.0037289
439.16568	4.4719677
439.62314	9.9781389
440.0806	7.4855161
440.53806	8.8092937
440.99548	8.5425768
441.45294	10.043819
441.9104	13.361156
442.36786	15.304297
442.82532	15.177902
443.28278	14.458206
443.74023	15.970979
444.19766	11.759419
444.65512	12.943228
445.11258	17.649035
445.57004	18.430485
446.0275	14.228727
446.48495	12.302807
446.94241	13.936072
447.39987	14.018573
447.8573	13.517289
448.31476	14.478499
448.77222	14.763537
449.22968	15.023392
449.68713	13.190176
450.14459	11.96726
450.60205	10.518722
451.05948	11.951075
451.51694	9.6063042
451.9744	7.9126911
452.43185	9.8158197
452.88931	9.6902828
453.34677	6.1238179
453.80423	4.6165166
454.26169	7.7269897
454.71912	9.5783339
455.17657	6.6992536
455.63403	9.809432
456.09149	4.1967015
456.54895	6.9341903
457.00641	5.4393497
457.46387	2.8187809
457.9213	6.143013
458.37875	6.9227991
458.83621	5.2818713
459.29367	3.9995427
459.75113	3.9800417
460.20859	5.1515903
460.66605	5.5203424
461.12347	2.9506238
461.58093	3.8410585
462.03839	2.0245764
462.49585	5.7211156
462.95331	3.9447286
463.41077	3.8999205
463.86823	3.065402
464.32568	4.2149644
464.78311	5.1274929
465.24057	5.4502134
465.69803	4.9289207
466.15549	3.2170944
466.61295	2.4160981
467.0704	2.6275668
467.52786	5.0770736
467.98529	2.6107571
468.44275	5.8651824
468.90021	8.9160156
469.35767	5.5057669
469.81512	3.2235725
470.27258	5.2531514
470.73004	7.2971277
471.1875	8.5504313
471.64493	7.139009
472.10239	5.0867062
472.55984	6.6825705
473.0173	4.1276183
473.47476	6.8487077
473.93222	7.6679611
474.38968	11.883224
474.84711	8.7811899
475.30457	6.0997863
475.76202	6.7530251
476.21948	8.1231117
476.67694	8.9812889
477.1344	7.3344121
477.59186	4.8202662
478.04929	5.2534685
478.50674	8.1767178
478.9642	8.9822865
479.42166	6.1911936
479.87912	8.2634907
480.33658	4.8670049
480.79404	4.0641651
481.2515	4.599143
481.70892	6.156106
482.16638	6.4558344
482.62384	6.0165429
483.0813	5.1155624
483.53876	6.6499519
483.99622	6.2702131
484.45367	1.5722948
484.9111	1.3408651
485.36856	1.6233529
485.82602	4.0959449
486.28348	3.9697208
486.74094	2.7449079
487.19839	3.2643158
487.65585	4.4723377
488.11331	3.077847
488.57074	2.188086
489.0282	3.558043
489.48566	3.7206178
489.94312	3.8131392
490.40057	5.0726218
490.85803	5.7340145
491.31549	7.7063079
491.77292	6.9832015
492.23038	4.1806321
492.68784	2.493078
493.14529	1.3886802
493.60275	1.4048849
494.06021	1.0705887
494.51767	0.9077428
494.9751	3.4835732
495.43256	5.9411469
495.89001	7.7030315
496.34747	9.1604767
496.80493	8.8763885
497.26239	7.0574889
497.71985	7.0978923
498.17731	9.2691336
498.63474	5.604136
499.09219	6.0247808
499.54965	6.161447
500.00711	5.9641767
500.46457	3.7874193
500.92203	5.805357
501.37949	5.5141077
501.83691	3.4658992
502.29437	3.8965311
502.75183	5.9829044
503.20929	6.4257197
503.66675	5.0153069
504.12421	4.0545597
504.58167	6.8484406
505.03912	6.2436781
505.49655	3.480391
505.95401	4.7091765
506.41147	2.7208366
506.86893	0.76516974
507.32639	0.99764687
507.78384	-0.68213153
508.2413	-0.28863505
508.69873	-0.51774752
509.15619	-0.51819426
509.61365	0.5920825
510.07111	-0.2076413
510.52856	1.0771319
510.98602	-0.82488155
511.44348	0.080432691
511.90091	-3.9120641
512.3584	-0.42454845
512.81586	-2.4090931
513.27332	0.2238353
513.73071	1.0775172
514.18817	-0.5136053
514.64563	-3.0318069
515.10309	-4.0815878
515.56055	-2.5461099
516.01801	-0.78269708
516.47546	-1.4210912
516.93292	-2.9477308
517.39038	-2.6105223
517.84784	-0.45968714
518.3053	-1.1713395
518.76276	-4.7952056
519.22021	-3.1760252
519.67767	-1.4358072
520.13513	-4.5589533
520.59253	-1.6870292
521.04999	0.29823175
521.50745	-0.3129679
521.9649	-1.1271511
522.42236	-2.4156601
522.87982	-3.834847
523.33728	-3.2200119
523.79474	-2.3921373
524.2522	-3.5818691
524.70966	-0.54880661
525.16711	-2.4563839
525.62457	-1.7266636
526.08203	2.6952059
526.53949	-2.1421485
526.99695	0.11960505
527.45435	-0.75682878
527.9118	-0.48711172
528.36926	-0.61967933
528.82672	-1.6670402
529.28418	-0.28525978
529.74164	1.1578407
530.1991	-1.1648167
530.65656	-2.7981293
531.11401	-3.5348771
531.57147	-0.37488872
532.02893	-5.614152
532.48639	-0.1225553
532.94385	-1.9311272
533.40131	-1.750597
533.85876	-1.4679455
534.31616	-1.428135
534.77362	-4.2496614
535.23108	-4.2602987
535.68854	-3.4648716
536.146	-5.074101
536.60345	-6.2270823
537.06091	-6.0814934
537.51837	-4.527669
537.97583	-2.7099578
538.43329	-1.5619178
538.89075	-3.4878414
539.34821	-3.2926583
539.80566	-3.6876361
540.26312	-2.5601118
540.72052	-4.4800892
541.17798	-5.4903679
541.63544	-6.2652841
542.0929	-5.8290901
542.55035	-5.2303619
543.00781	-5.3533459
543.46527	-4.3882923
543.92273	-2.6523094
544.38019	-3.0384486
544.83765	-4.1061692
545.2951	-2.7741392
545.75256	-1.3956406
546.21002	-5.6325564
546.66748	-4.6535473
547.12494	-3.6161416
547.58234	-5.6798663
548.03979	-5.1124468
548.49725	-4.4781389
548.95471	-4.395443
549.41217	-4.0967817
549.86963	-3.7745457
550.32709	-3.3483393
550.78455	-3.7297344
551.242	-3.5296934
551.69946	-3.8945751
552.15692	-3.1802335
552.61438	-3.3932812
553.07184	-1.4490746
553.5293	-5.2821102
553.98676	-5.1889772
554.44415	-2.5714099
554.90161	-2.848772
555.35907	-3.041003
555.81653	-2.4409666
556.27399	-1.7378994
556.73145	-1.5693882
557.1889	-2.3244832
557.64636	-2.6794093
558.10382	-5.1789589
558.56128	-3.9254718
559.01874	-2.6903625
559.4762	-1.676145
559.93365	-1.9925271
560.39111	-2.613981
560.84857	-3.3895154
561.30597	-4.8164258
561.76343	-4.4167051
562.22089	-5.0097899
562.67834	-4.8029089
563.1358	-4.7427459
563.59326	-3.4795282
564.05072	-2.2727275
564.50818	-1.5188549
564.96564	-2.6150355
565.4231	-2.6537311
565.88055	-2.93694
566.33801	-3.227361
566.79547	-2.3192372
567.25293	-3.4296885
567.71039	-5.0694532
568.16779	-5.3876615
568.62524	-5.2318521
569.0827	-6.2048526
569.54016	-4.4798684
569.99762	-3.3619914
570.45508	-3.7619677
570.91254	-4.3129258
571.37	-6.0215707
571.82745	-4.965631
572.28491	-3.7185619
572.74237	-3.7230761
573.19983	-4.4918098
573.65729	-5.7611842
574.11475	-7.0325804
574.57214	-6.844039
575.0296	-5.6084547
575.48706	-2.7140169
575.94452	-3.1912198
576.40198	-3.8112042
576.85944	-4.1736484
577.31689	-4.7512088
577.77435	-5.0548902
578.23181	-7.9037747
578.68927	-5.064652
579.14673	-4.3022008
579.60419	-4.9376378
580.06165	-5.3900027
580.5191	-5.4056706
580.97656	-5.1786261
581.43396	-4.8710604
581.89142	-4.2025814
582.34888	-2.8956099
582.80634	-3.6181488
583.26379	-7.9856691
583.72125	-3.8113217
584.17871	-2.4682672
584.63617	-3.1507025
585.09363	-4.5546346
585.55109	-4.5598502
586.00854	-5.1186838
586.466	-3.8253555
586.92346	-4.525661
587.38092	-6.0967503
587.83838	-3.8709884
588.29578	-0.41050848
588.75323	-0.9239623
589.21069	-2.3715289
589.66815	-1.4595579
590.12561	-0.44088498
590.58307	0.68287784
591.04053	-3.4001384
591.49799	-0.6341356
591.95544	4.2032447
592.4129	3.9068663
592.87036	2.6927669
593.32782	1.5339537
593.78528	-1.5184317
594.24274	-1.4147197
594.7002	0.23708685
595.15759	-2.6208401
595.61505	-3.2269833
596.07251	-2.1437457
596.52997	-0.54609084
596.98743	0.56712598
597.44489	-1.1399237
597.90234	-0.52505559
598.3598	-0.21204121
598.81726	-1.8389252
599.27472	-3.9570646
599.73218	-3.5535371
600.18964	-3.3293438
600.64709	-2.3139396
601.10455	-1.0499101
601.56201	-1.5830353
602.01941	-3.349
602.47687	-5.5012584
602.93433	-3.2328234
603.39178	-1.8739885
603.84924	-2.3652625
604.3067	-1.1635455
604.76416	-3.554599
605.22162	-3.7154927
605.67908	-2.9384468
606.13654	-2.4467442
606.59399	-1.2266693
607.05145	-2.846194
607.50891	-4.3098907
607.96637	-4.5573864
608.42377	-4.2344542
608.88123	-3.2260733
609.33868	-4.8225279
609.79614	-2.4519708
610.2536	-4.1008992
610.71106	-3.5728958
611.16852	-4.1891727
611.62598	-7.2730923
612.08344	-3.6405659
612.54089	-5.6269965
612.99835	-5.0586495
613.45581	-4.776567
613.91327	-4.6401935
614.37073	-3.6563158
614.82819	-2.7064328
615.28558	-2.9981382
615.74304	-3.7886844
616.2005	-3.7980061
616.65796	-4.7199621
617.11542	-4.1262431
617.57288	-5.7351136
618.03033	-3.3345945
618.48779	-3.3337936
618.94525	-1.7262062
619.40271	-3.7396028
619.86017	-3.8915932
620.31763	-1.3749514
620.77509	-2.0006223
621.23254	-2.5697327
621.69	-4.0570703
622.1474	-5.7162356
622.60486	-4.6020994
623.06232	-4.4000793
623.51978	-4.5198374
623.97723	-4.9067969
624.43469	-6.1627374
624.89215	-3.8719354
625.34961	-4.8483629
625.80707	-3.5296593
626.26453	-6.0435777
626.72198	-6.6142259
627.17944	-5.509593
627.6369	-5.3438969
628.09436	-6.5112009
628.55182	-8.6759644
629.00922	-7.1815286
629.46667	-4.3532634
629.92413	-5.1195698
630.38159	-4.9208555
630.83905	-6.1466775
631.29651	-7.6242738
631.75397	-6.147037
632.21143	-7.162519
632.66888	-5.6310172
633.12634	-8.5380211
633.5838	-4.0823317
634.04126	-5.9764924
634.49872	-6.5909386
634.95618	-4.5468163
635.41364	-5.6221962
635.87103	-6.1031942
636.32849	-5.952323
636.78595	-6.7510562
637.24341	-6.0129118
637.70087	-5.761981
638.15833	-6.1373315
638.61578	-5.3007507
639.07324	-5.511549
639.5307	-5.9980855
639.98816	-9.3287525
640.44562	-5.4161711
640.90308	-6.2866693
641.36053	-4.3642197
641.81799	-6.2480917
642.27539	-7.179481
642.73285	-6.7319055
643.19031	-6.5036049
643.64777	-5.9148879
644.10522	-5.1681695
644.56268	-5.9724102
645.02014	-6.8227429
645.4776	-5.2557702
645.93506	-6.53723
646.39252	-6.668653
646.84998	-4.9098992
647.30743	-7.2307315
647.76489	-5.6846085
648.22235	-5.9887443
648.67981	-5.335948
649.13721	-5.7045488
649.59467	-6.1696639
650.05212	-6.4113393
650.50958	-7.9351416
650.96704	-7.5749612
651.4245	-6.9232311
651.88196	-7.6777129
652.33942	-6.9969697
652.79688	-6.2205458
653.25433	-4.8008533
653.71179	-5.8353386
654.16925	-5.6617951
654.62671	-3.8514948
655.08417	-6.2862959
655.54163	-6.6880598
655.99902	-4.5255647
656.45648	-3.8872657
656.91394	-3.8242919
657.3714	-4.7017245
657.82886	-5.8424058
658.28632	-5.6773772
658.74377	-6.2337694
659.20123	-6.40627
659.65869	-4.2872033
660.11615	-3.315304
660.57361	-4.5347342
661.03107	-4.589788
661.48853	-3.4494205
661.94598	-3.529649
662.40344	-3.57094
662.86084	-4.7288327
663.3183	-5.3165784
663.77576	-4.6816716
664.23322	-2.7572067
664.69067	-3.8245025
665.14813	-0.029933903
665.60559	0.51183504
666.06305	-2.0197716
666.52051	-2.2095351
666.97797	-1.9657131
667.43542	-3.4319355
667.89288	-3.9526322
668.35034	-3.8602531
668.8078	-4.3241506
669.26526	-2.573741
669.72266	-3.6142437
670.18011	-1.5438998
670.63757	-1.3553981
671.09503	-4.185214
671.55249	-1.7185047
672.00995	-4.5974951
672.46741	-3.1225848
672.92487	-5.3845763
673.38232	-3.7171681
673.83978	-2.7864287
674.29724	-2.2502265
674.7547	-2.1033838
675.21216	-4.1517324
675.66962	-5.20154
676.12701	-3.0283942
676.58447	-0.57063878
677.04193	-1.1689184
677.49939	-4.0482211
677.95685	-6.6617141
678.41431	-4.5958619
678.87177	-4.3681083
679.32922	-5.2461905
679.78668	-5.5562105
680.24414	-5.6940689
680.7016	-2.0791831
681.15906	-2.4244657
681.61652	-1.4629197
682.07397	-2.3847806
682.53143	-3.0109439
682.98883	-4.0860224
683.44629	-5.614295
683.90375	-4.3054104
684.36121	-2.7914782
684.81866	-2.2244143
685.27612	-3.7485373
685.73358	-7.1354442
686.19104	-3.1305089
686.6485	-4.6440964
687.10596	-4.0980816
687.56342	-4.1769795
688.02087	-2.8712745
688.47833	-3.1705945
688.93579	-3.7423806
689.39325	-4.7474108
689.85065	-4.9243207
690.30811	-5.1999102
690.76556	-4.502533
691.22302	-4.062325
691.68048	-4.9433789
692.13794	-5.4203801
692.5954	-4.8002496
693.05286	-4.7216125
693.51031	-6.1856432
693.96777	-5.7706127
694.42523	-8.4772358
694.88269	-8.5764904
695.34015	-6.8517423
695.79761	-4.9846845
696.25507	-6.2994461
696.71246	-6.9094415
697.16992	-6.8583918
697.62738	-5.0292292
698.08484	-4.8211188
698.5423	-4.4567943
698.99976	-5.9248948
699.45721	-8.2077885
699.91467	-7.8263202
700.37213	-5.6708374
700.82959	-5.386858
701.28705	-5.5394368
701.74451	-3.5965674
702.20197	-5.3820486
702.65942	-6.148603
703.11688	-7.0125718
703.57428	-3.8968635
704.03174	-8.1063643
704.4892	-6.5636477
704.94666	-6.5642443
705.40411	-5.1872826
705.86157	-3.9646754
706.31903	-3.3946695
706.77649	-4.7466292
707.23395	-4.651
707.69141	-4.4278736
708.14886	-6.3327351
708.60632	-7.0910211
709.06378	-5.6563907
709.52124	-5.7839279
709.97864	-6.3243093
710.4361	-4.6421347
710.89355	-5.7311554
711.35101	-6.8728013
711.80847	-6.3883481
712.26593	-6.2653122
712.72339	-5.9031367
713.18085	-6.5172415
713.63831	-6.0599737
714.09576	-7.3106928
714.55322	-4.3957415
715.01068	-5.1401205
715.46814	-6.0541592
715.9256	-8.5795908
716.38306	-5.5503063
716.84045	-5.5914669
717.29791	-6.1253614
717.75537	-5.8717909
718.21283	-5.5833383
718.67029	-4.3577194
719.12775	-5.2741318
719.58521	-4.087111
720.04266	-3.7856364
720.50012	-6.1354799
720.95758	-6.7804012
721.41504	-6.5056777
721.8725	-6.9873672
722.32996	-8.9681463
722.78741	-7.7863407
723.24487	-6.9822912
723.70227	-3.6735263
724.15973	-4.4954967
724.61719	-3.6323509
725.07465	-3.1313763
725.5321	-4.9135389
725.98956	-6.8017297
726.44702	-6.1093187
726.90448	-6.3606982
727.36194	-6.7576246
727.8194	-5.3980236
728.27686	-5.5460439
728.73431	-6.1488128
729.19177	-7.048068
729.64923	-7.423841
730.10669	-8.2994623
730.56409	-6.4651098
731.02155	-4.6848841
731.479	-6.3185644
731.93646	-5.3708892
732.39392	-4.4390359
732.85138	-5.3183327
733.30884	-4.5899172
733.7663	-5.6244507
734.22375	-5.3545256
734.68121	-6.7650928
735.13867	-6.9754634
735.59613	-6.6581163
736.05359	-5.297483
736.51105	-5.6479754
736.96851	-6.3494487
737.4259	-4.6813278
737.88336	-4.9134512
738.34082	-5.8706207
738.79828	-5.4805064
739.25574	-6.6975427
739.7132	-7.6101928
740.17065	-9.5664845
740.62811	-9.5832329
741.08557	-4.3306584
741.54303	-4.3080225
742.00049	-7.1040096
742.45795	-7.4884152
742.91541	-4.8404794
743.37286	-1.9828308
743.83026	-2.5618453
744.28772	-4.4296451
744.74518	-6.6052046
745.20264	-7.287035
745.6601	-6.140779
746.11755	-7.4964418
746.57501	-8.4906206
747.03247	-7.2195835
747.48993	-6.4713702
747.94739	-5.0317411
748.40485	-5.1563616
748.8623	-5.107666
749.31976	-6.5858984
749.77722	-4.6686935
750.23468	-5.2502041
750.69208	-6.952569
751.14954	-6.6016088
751.60699	-3.5752611
752.06445	-4.4733839
752.52191	-4.9116373
752.97937	-6.3545871
753.43683	-6.4831328
753.89429	-6.9556394
754.35175	-4.6628351
754.8092	-6.593833
755.26666	-5.0778894
755.72412	-5.9611435
756.18158	-7.6957912
756.63904	-7.2447848
757.0965	-6.4559937
757.55389	-5.6457953
758.01135	-5.2989993
758.46881	-4.9366856
758.92627	-8.0503302
759.38373	-4.7315154
759.84119	-2.4048667
760.29865	-4.305851
760.7561	-6.3499632
761.21356	-6.9911051
761.67102	-5.0313187
762.12848	-4.3104305
762.58594	-4.4356651
763.0434	-5.8227916
763.50085	-4.9995308
763.95831	-1.3906513
764.41571	-2.6880417
764.87317	-3.0558486
765.33063	-3.1713159
765.78809	-4.9552169
766.24554	-3.4161899
766.703	-0.7134757
767.16046	-1.3150622
767.61792	-1.4229279
768.07538	0.28183943
768.53284	-0.09372928
768.9903	-0.92809021
769.44775	-1.2352291
769.90521	-2.0894356
770.36267	-2.3355434
770.82013	-4.6051388
771.27753	-5.8093476
771.73499	-3.0609119
772.19244	-2.1054378
772.6499	0.023130141
773.10736	-3.1052706
773.56482	-3.9115884
774.02228	-0.7269879
774.47974	-0.080076545
774.93719	-1.7398226
775.39465	-2.3509686
775.85211	-2.1436844
776.30957	-2.6988418
776.76703	-3.8034825
777.22449	-5.1075587
777.68188	-3.922461
778.13934	-3.0725975
778.5968	-3.9365854
779.05426	-2.595072
779.51172	-1.9677465
779.96918	-4.3841171
780.42664	-4.4797206
780.88409	-5.0641718
781.34155	-8.6236563
781.79901	-6.1133704
782.25647	-8.2623205
782.71393	-4.092339
783.17139	-6.7936664
783.62885	-3.0718722
784.0863	-0.93130869
784.5437	-6.2107925
785.00116	-5.6566405
785.45862	-4.7954626
785.91608	-1.2596565
786.37354	-3.0030675
786.83099	-5.2864523
787.28845	-7.9285359
787.74591	-8.6050644
788.20337	-5.9460025
788.66083	-1.9430991
789.11829	-0.92637724
789.57574	-2.91556
790.0332	-3.7604446
790.49066	-3.2428796
790.94812	-2.7376924
791.40552	-2.8769968
791.86298	-4.9643197
792.32043	-3.8046343
792.77789	-4.5701489
793.23535	-4.9217644
793.69281	-1.8590577
794.15027	-2.0736911
794.60773	-2.7078569
795.06519	-4.5772185
795.52264	-5.949337
795.9801	-5.4422536
796.43756	-5.3759599
796.89502	-4.7363153
797.35248	-4.0960116
797.80994	-2.8232739
798.26733	0.84432435
798.72479	-0.66109419
799.18225	-2.1991394
799.63971	-1.8173362
800.09717	-1.052796
800.55463	-1.639339
801.01208	-2.357039
801.46954	-3.6647749
801.927	-2.4873185
802.38446	0.033903748
802.84192	-0.76417077
803.29938	-0.068648055
803.75684	0.11691177
804.21429	-0.84085655
804.67175	1.513055
805.12915	-0.435633
805.58661	0.10047767
806.04407	2.2127569
806.50153	-3.2683637
806.95898	1.491637
807.41644	-4.9997129
807.8739	-2.0201771
808.33136	-1.0326509
808.78882	-0.43768039
809.24628	-2.164202
809.70374	-2.056052
810.16119	-2.3730395
810.61865	-3.3945682
811.07611	-1.8445863
811.53351	-4.0865293
811.99097	-4.9869947
812.44843	-3.8694019
812.90588	-3.5265238
813.36334	-4.0930572
813.8208	-3.9432292
814.27826	-3.9819295
814.73572	-3.9957435
815.19318	-3.4856791
815.65063	-5.6340027
816.10809	-6.6805463
816.56555	-3.3778017
817.02301	-4.7170081
817.48047	-3.6911929
817.93793	-6.1677423
818.39532	-6.3281913
818.85278	-4.4599457
819.31024	-2.6093075
819.7677	-1.1552474
820.22516	-4.5985661
820.68262	-3.0896966
821.14008	-2.5242312
821.59753	-3.2727787
822.05499	-4.4998293
822.51245	-3.1792774
822.96991	-1.1404372
823.42737	0.89567059
823.88483	-1.3529034
824.34229	-2.353199
824.79974	-1.0965806
825.25714	-3.3805759
825.7146	-3.8669081
826.17206	-2.6132491
826.62952	-3.8043187
827.08698	-3.6130505
827.54443	-1.5665852
828.00189	-2.0292954
828.45935	-3.6925092
828.91681	-3.0650718
829.37427	-2.2948911
829.83173	-3.9404914
830.28918	-3.4624574
830.74664	-4.4294658
831.2041	-7.3463106
831.66156	-3.1166716
832.11896	-4.5376048
832.57642	-7.5324283
833.03387	-8.1400499
833.49133	-3.9262187
833.94879	-7.0711613
834.40625	-3.7613382
834.86371	-4.7122216
835.32117	-3.3371987
835.77863	-6.9528813
836.23608	-7.8072605
836.69354	-6.5523381
837.151	-6.2422824
837.60846	-6.5041213
838.06592	-3.4782259
838.52338	-5.9492159
838.98077	-6.1646175
839.43823	-4.2889214
839.89569	-4.6733847
840.35315	-4.8311877
840.81061	-3.5218465
841.26807	-4.1536098
841.72552	-5.0318751
842.18298	-4.5724607
842.64044	-4.2671151
843.0979	-5.1625967
843.55536	-6.7935472
844.01282	-5.381906
844.47028	-4.7973595
844.92773	-5.9047627
845.38519	-4.3814197
845.84259	-6.1008086
846.30005	-6.309051
846.75751	-4.040339
847.21497	-6.2685781
847.67242	-5.6553922
848.12988	-7.1450849
848.58734	-4.2629852
849.0448	-3.7601295
849.50226	-2.0996976
849.95972	-4.9639158
850.41718	-3.591182
850.87463	-4.9367332
851.33209	-6.2415948
851.78955	-6.0051103
852.24695	-4.1983919
852.70441	-5.6592889
853.16187	-4.00283
853.61932	-3.8971927
854.07678	-2.9747567
854.53424	-1.6501126
854.9917	-1.4943364
855.44916	-0.53410059
855.90662	-2.5222356
856.36407	-4.1649861
856.82153	-3.85971
857.27899	-3.682142
857.73645	-3.2255569
858.19391	-4.3423643
858.65137	-5.3209872
859.10876	-3.4636004
859.56622	-2.3041773
860.02368	-2.5324869
860.48114	-2.8401833
860.9386	-4.5772223
861.39606	-3.2160807
861.85352	-4.3285451
862.31097	-4.3291135
862.76843	-5.790339
863.22589	-3.5197058
863.68335	-1.1706303
864.14081	-4.9315634
864.59827	-4.2494998
865.05573	-3.427017
865.51318	-4.3308873
865.97058	-4.7874937
866.42804	-4.224884
866.8855	-6.0919089
867.34296	-3.3857143
867.80042	-2.5653512
868.25787	-2.9254673
868.71533	-2.7172728
869.17279	-2.5121069
869.63025	-3.1734004
870.08771	-2.3979056
870.54517	-5.062983
871.00262	-2.8919415
871.46008	-2.4363921
871.91754	-2.453373
872.375	-1.0948292
872.8324	-2.8625295
873.28986	-2.8114147
873.74731	-2.5877175
874.20477	-4.1719689
874.66223	-3.7245829
875.11969	-1.9391266
875.57715	-0.20490116
876.03461	-0.82914215
876.49207	-1.5672635
876.94952	-1.1487014
877.40698	-0.85651797
877.86444	-4.6079021
878.3219	-4.5818996
878.77936	-1.9672165
879.23682	-4.1462507
879.69421	-2.6370382
880.15167	-2.5167396
880.60913	1.6044033
881.06659	-1.092389
881.52405	-2.1447065
881.98151	-3.0403109
882.43896	-3.0552812
882.89642	-4.1172595
883.35388	-3.6333132
883.81134	-1.9818844
884.2688	0.61399209
884.72626	-1.539206
885.18372	-2.7640419
885.64117	-0.73889971
886.09857	-0.65040976
886.55603	0.35164821
887.01349	-1.5094727
887.47095	-1.7503453
887.92841	-2.6288254
888.38586	0.25610191
888.84332	0.71027422
889.30078	-0.031345569
889.75824	1.1129845
890.2157	1.4508125
890.67316	0.95899826
891.13062	0.50740647
891.58807	0.35230276
892.04553	1.4175024
892.50299	1.5021758
892.96039	-1.4340521
893.41785	-1.8910176
893.87531	1.4313067
894.33276	2.972054
894.79022	2.4222009
895.24768	0.19663844
895.70514	-0.52316034
896.1626	1.3095045
896.62006	0.43105459
897.07751	-0.67574483
897.53497	0.49423796
897.99243	-1.7805157
898.44989	-1.3267081
898.90735	0.38255242
899.36481	0.4610306
899.8222	0.42958435
900.27966	0.81856519
900.73712	2.2909262
901.19458	0.76558983
901.65204	-1.9993525
902.1095	-1.2494955
902.56696	-4.1091299
903.02441	1.3424304
903.48187	-0.52656811
903.93933	1.5149556
904.39679	-0.013974073
904.85425	1.6195056
905.31171	1.6657915
905.76917	1.4026387
906.22662	-2.4733655
906.68402	-2.3905497
907.14148	-0.61246455
907.59894	-0.76882225
908.0564	-2.2504163
908.51385	0.84092164
908.97131	1.5832932
909.42877	-0.76608354
909.88623	0.39411822
910.34369	0.89985311
910.80115	-1.0790206
911.25861	-2.3978493
911.71606	-3.3366938
912.17352	-3.0805371
912.63098	-1.1707569
913.08844	-0.66700411
913.54584	-1.009612
914.0033	-0.77361768
914.46075	-2.1789131
914.91821	-4.1860676
915.37567	-4.054183
915.83313	-2.7850473
916.29059	-2.8125226
916.74805	-3.1594908
917.20551	-3.129283
917.66296	-6.0318804
918.12042	-6.4271107
918.57788	-4.9408083
919.03534	-3.3109486
919.4928	-3.0324512
919.9502	-6.3275347
920.40765	-5.203733
920.86511	-4.5393701
921.32257	-4.4681401
921.78003	-5.1643524
922.23749	-9.0488482
922.69495	-5.149857
923.1524	-6.1158514
923.60986	-8.5140648
924.06732	-8.3379173
924.52478	-3.5814679
924.98224	-2.5050089
925.4397	-6.2133732
925.89716	-5.0548496
926.35461	-7.8588657
926.81201	-8.3759937
927.26947	-6.1859741
927.72693	-6.644413
928.18439	-5.3391833
928.64185	-3.823241
929.0993	-5.2613788
929.55676	-3.7146554
930.01422	-5.5662975
930.47168	-7.4539428
930.92914	-7.6511412
931.3866	-5.3241553
931.84406	-8.6036968
932.30151	-9.4940481
932.75897	-6.3435187
933.21643	-6.9196801
933.67383	-6.2708507
934.13129	-6.3010802
934.58875	-4.5810757
935.0462	-4.8243284
935.50366	-5.0096216
935.96112	-7.7945776
936.41858	-8.4455147
936.87604	-5.5255513
937.3335	-4.9235005
937.79095	-7.7196908
938.24841	-7.2564754
938.70587	-5.2112556
939.16333	-4.366364
939.62079	-4.8631654
940.07825	-5.421227
940.53564	-4.4577069
940.9931	-6.1064906
941.45056	-8.7108173
941.90802	-5.8697195
942.36548	-4.1731262
942.82294	-6.0670261
943.2804	-5.1384373
943.73785	-5.2861409
944.19531	-5.4277444
944.65277	-5.0083327
945.11023	-6.0858622
945.56769	-6.1252046
946.02515	-6.7768383
946.4826	-6.5875874
946.94006	-2.5254529
947.39746	-3.6764543
947.85492	-5.8443437
948.31238	-4.0086999
948.76984	-5.4704537
949.22729	-5.4642339
949.68475	-2.4423406
950.14221	-4.8624892
950.59967	-6.663312
951.05713	-4.4041729
951.51459	-5.1696172
951.97205	-7.7788334
952.4295	-5.5153723
952.88696	-5.3696165
953.34442	-3.435369
953.80182	-4.4795499
954.25928	-4.3493409
954.71674	-5.6210051
955.17419	-5.3049903
955.63165	-5.7312012
956.08911	-3.0675149
956.54657	-7.1182232
957.00403	-7.7443347
957.46149	-7.196918
957.91895	-8.1956835
958.3764	-7.8081684
958.83386	-6.1439509
959.29132	-4.5220547
959.74878	-5.4023399
960.20624	-3.6301737
960.66364	-5.0556693
961.12109	-7.5079284
961.57855	-7.0482907
962.03601	-8.2988291
962.49347	-9.4701462
962.95093	-6.5041103
963.40839	-6.7317247
963.86584	-4.8946567
964.3233	-6.521102
964.78076	-7.9582825
965.23822	-10.142375
965.69568	-10.400683
966.15314	-9.7340984
966.6106	-9.7452526
967.06805	-9.2121639
967.52545	-6.6041875
967.98291	-5.4711709
968.44037	-6.6198773
968.89783	-6.9458036
969.35529	-5.9397297
969.81274	-8.1709528
970.2702	-9.1315289
970.72766	-9.4507637
971.18512	-11.66331
971.64258	-7.3632846
972.10004	-5.0034232
972.5575	-5.7127676
973.01495	-5.4618912
973.47241	-6.7265539
973.92987	-7.3104777
974.38727	-5.8075924
974.84473	-5.9156032
975.30219	-7.7050114
975.75964	-7.905056
976.2171	-8.791275
976.67456	-9.7063236
977.13202	-8.6400719
977.58948	-8.0962725
978.04694	-9.4368696
978.50439	-9.1759682
978.96185	-5.6965036
979.41931	-4.676055
979.87677	-7.6327939
980.33423	-9.3280602
980.79169	-9.7561798
981.24908	-8.1915636
981.70654	-6.3628135
982.164	-7.8274193
982.62146	-8.6519289
983.07892	-8.809557
983.53638	-8.112154
983.99384	-6.6955357
984.45129	-6.7135992
[truncated: 2,220 more rows]
