# Supplementary material for: Design of high SERS sensitive substrates based on branched Ti nanorods
Source: Sci Rep. 2022 Jul 8;12:11631. doi: 10.1038/s41598-022-15875-3 (PMC9270367; doi:10.1038/s41598-022-15875-3)
Supplement: Supplementary file 1 — Supplementary Information. [file 41598_2022_15875_MOESM1_ESM.zip › Supplemantary file/SERS/Ti-Ag10/_2.txt]

70	-3.3151572
70.457451	-23.600315
70.914909	-7.4326611
71.37236	-5.8744464
71.829819	-7.0935397
72.28727	-3.6604326
72.744728	-0.91250628
73.202179	-2.3278189
73.659637	-5.2900605
74.117088	-5.4878964
74.574547	-6.7904363
75.031998	-5.9674053
75.489456	-6.5090532
75.946907	-7.1041245
76.404358	-8.5830889
76.861816	-7.768477
77.319267	-4.3498874
77.776726	-3.2731724
78.234177	-3.8861485
78.691635	-8.4713888
79.149086	-6.4436898
79.606544	-5.4262242
80.063995	-5.8071194
80.521454	-6.4547491
80.978905	-6.7102966
81.436356	-6.2908664
81.893814	-4.1451273
82.351265	-4.3312659
82.808723	-7.0104747
83.266174	-6.6479445
83.723633	-6.9620991
84.181084	-8.2699986
84.638542	-7.7002668
85.095993	-6.9955788
85.553452	-5.962563
86.010902	-4.6255465
86.468361	-3.631603
86.925812	-4.1683917
87.383263	-3.7106094
87.840721	-3.6764984
88.298172	-7.1573091
88.75563	-8.0441055
89.213081	-5.5674267
89.67054	-4.4049478
90.127991	-5.0425029
90.585449	-5.8020697
91.0429	-6.3592992
91.500359	-6.0501895
91.957809	-4.7239265
92.415268	-7.4030371
92.872719	-8.1694012
93.33017	-5.8756118
93.787628	-6.929759
94.245079	-7.6328998
94.702538	-6.5469475
95.159988	-5.5673003
95.617447	-6.3138852
96.074898	-5.0757003
96.532356	-6.0973663
96.989807	-5.062717
97.447266	-6.2225494
97.904716	-8.7099781
98.362167	-10.314515
98.819626	-9.5411863
99.277077	-7.0953231
99.734535	-7.5537567
100.19199	-8.2125225
100.64944	-8.1722546
101.1069	-7.2302709
101.56435	-6.7753825
102.0218	-7.2068295
102.47926	-7.1388311
102.93671	-4.9740934
103.39417	-3.9772542
103.85162	-8.3375053
104.30907	-7.6333733
104.76653	-5.4320064
105.22398	-5.036694
105.68144	-5.4603958
106.13889	-4.6433239
106.59635	-4.2201867
107.0538	-7.4568658
107.51126	-7.1814294
107.96871	-6.5142164
108.42617	-7.9718719
108.88362	-8.2917414
109.34108	-8.7307825
109.79853	-9.6751509
110.25598	-5.1540556
110.71344	-6.2880492
111.17089	-3.3983581
111.62835	-5.618681
112.0858	-5.7850132
112.54326	-7.2456179
113.00071	-9.185194
113.45817	-9.1822004
113.91562	-9.9429121
114.37308	-3.7828405
114.83053	-5.5178943
115.28798	-7.9933181
115.74544	-8.2132835
116.20289	-7.4416451
116.66035	-7.7768421
117.1178	-8.4600744
117.57526	-6.4104548
118.03271	-8.1463842
118.49017	-7.0929084
118.94762	-6.9729605
119.40508	-6.7749844
119.86253	-6.3660874
120.31998	-7.2856116
120.77744	-9.3349371
121.23489	-8.8370132
121.69234	-6.2039495
122.1498	-8.5866318
122.60725	-8.635849
123.0647	-8.1601095
123.52216	-8.1835985
123.97961	-8.5607796
124.43707	-8.3461895
124.89452	-6.9472408
125.35198	-6.1549187
125.80943	-8.2458248
126.26689	-5.6134925
126.72434	-6.7162108
127.18179	-7.7210679
127.63925	-7.8856769
128.09671	-7.7740831
128.55415	-6.4301634
129.01161	-7.8351684
129.46907	-7.1203523
129.92653	-5.8242588
130.38397	-7.7071218
130.84143	-8.0187445
131.29889	-6.2974939
131.75635	-5.3620353
132.21379	-7.2432332
132.67125	-10.721577
133.12871	-6.6805787
133.58615	-7.3361897
134.04361	-6.5260296
134.50107	-6.9311743
134.95853	-8.3180113
135.41597	-7.3474422
135.87343	-4.0385222
136.33089	-7.5072999
136.78835	-8.9477558
137.24579	-7.6765118
137.70325	-5.4583869
138.16071	-6.2032266
138.61815	-8.2977715
139.07561	-8.0845537
139.53307	-5.921658
139.99052	-7.4964237
140.44797	-6.5662446
140.90543	-9.2851639
141.36288	-9.3530312
141.82034	-9.2451324
142.27779	-9.3101864
142.73524	-8.1068077
143.1927	-5.75108
143.65015	-5.5276785
144.1076	-8.7048807
144.56506	-6.2626319
145.02252	-7.9615302
145.47997	-8.2857885
145.93742	-8.4329519
146.39488	-9.3778257
146.85234	-10.327253
147.30978	-10.435073
147.76724	-11.226407
148.2247	-7.8471503
148.68216	-8.4131489
149.1396	-7.8532491
149.59706	-6.91013
150.05452	-5.6639123
150.51196	-6.3663759
150.96942	-9.9145861
151.42688	-9.8218117
151.88434	-9.9481726
152.34178	-7.1695948
152.79924	-9.3161583
153.2567	-9.16646
153.71416	-8.6510897
154.1716	-8.8368845
154.62906	-8.0310078
155.08652	-6.4799514
155.54396	-9.795249
156.00142	-10.192371
156.45888	-7.8525672
156.91634	-8.9927235
157.37378	-9.1045151
157.83124	-8.3253012
158.2887	-8.1081696
158.74615	-7.1355081
159.2036	-5.1480031
159.66106	-7.4967356
160.11852	-7.4664097
160.57596	-7.9283037
161.03342	-10.396091
161.49088	-10.116439
161.94833	-7.907537
162.40578	-7.7742691
162.86324	-7.2954741
163.32069	-7.2061501
163.77815	-7.5316
164.2356	-8.0391665
164.69305	-7.3440604
165.15051	-7.3174372
165.60797	-8.5008869
166.06541	-8.9196825
166.52287	-7.8695335
166.98033	-12.060312
167.43777	-11.393539
167.89523	-8.7415476
168.35269	-7.2493629
168.81015	-6.6250629
169.26759	-6.5097394
169.72505	-6.7144523
170.18251	-7.5375409
170.63997	-9.4103546
171.09741	-8.8714533
171.55487	-7.1597838
172.01233	-8.388299
172.46977	-8.5139084
172.92723	-9.2668638
173.38469	-10.002674
173.84215	-9.2887955
174.29959	-8.2626238
174.75705	-9.1974573
175.21451	-9.0176554
175.67197	-10.773582
176.12941	-10.373872
176.58687	-8.2246284
177.04433	-7.6926012
177.50179	-8.1209764
177.95923	-7.4929619
178.41669	-7.9392505
178.87415	-7.4745045
179.33159	-7.1008778
179.78905	-9.0274305
180.24651	-9.7791042
180.70396	-9.6015682
181.16141	-10.317459
181.61887	-9.9823971
182.07632	-6.9731069
182.53378	-9.3320036
182.99123	-5.6120543
183.44868	-7.203743
183.90614	-7.4375553
184.36359	-9.1089115
184.82104	-10.276085
185.2785	-9.7940969
185.73596	-9.1788149
186.19341	-10.106412
186.65086	-10.35824
187.10832	-8.9932699
187.56578	-9.2891178
188.02322	-7.3731928
188.48068	-8.102313
188.93814	-8.938798
189.39558	-7.6222177
189.85304	-6.3635383
190.3105	-7.9187551
190.76796	-8.999547
191.2254	-7.1871557
191.68286	-10.088182
192.14032	-9.7816534
192.59778	-9.3280268
193.05522	-9.2065153
193.51268	-9.1454582
193.97014	-9.0161686
194.4276	-5.9635649
194.88504	-5.5182648
195.3425	-9.4309454
195.79996	-10.662537
196.2574	-8.9191275
196.71486	-7.9491658
197.17232	-8.2888012
197.62978	-8.2360134
198.08722	-7.9134016
198.54468	-10.126047
199.00214	-9.3342905
199.45959	-10.553865
199.91704	-11.473676
200.3745	-10.312736
200.83195	-7.1604095
201.2894	-4.8690143
201.74686	-5.7460275
202.20432	-7.8567467
202.66177	-6.2436166
203.11922	-9.8400164
203.57668	-10.588489
204.03413	-10.199799
204.49159	-9.5763645
204.94904	-10.048731
205.40649	-10.193361
205.86395	-8.477416
206.3214	-7.2125602
206.77885	-9.1671286
207.23631	-9.1051359
207.69377	-9.3027058
208.15121	-10.021337
208.60867	-10.826249
209.06613	-10.275031
209.52359	-10.074488
209.98103	-10.102426
210.43849	-5.2359886
210.89595	-4.4712324
211.35341	-7.8338346
211.81085	-7.5709167
212.26831	-7.8148494
212.72577	-10.536014
213.18321	-10.591717
213.64067	-7.8303008
214.09813	-7.4417491
214.55559	-9.1580372
215.01303	-4.4150472
215.47049	-9.7272806
215.92795	-7.7864704
216.38541	-8.8900871
216.84285	-9.8915672
217.30031	-9.9622841
217.75777	-9.4126081
218.21521	-9.5242376
218.67267	-12.623446
219.13013	-11.372563
219.58759	-12.003125
220.04503	-8.6539049
220.50249	-8.5947599
220.95995	-7.6720476
221.4174	-9.397912
221.87485	-12.035745
222.33231	-10.467607
222.78976	-9.0575018
223.24721	-11.742666
223.70467	-8.7451506
224.16212	-11.404627
224.61958	-10.240519
225.07703	-9.9462509
225.53448	-9.3346109
225.99194	-8.7618275
226.4494	-9.928359
226.90685	-10.027923
227.3643	-8.9249516
227.82176	-11.364912
228.27922	-7.1919522
228.73666	-8.0768833
229.19412	-8.0175838
229.65158	-8.8148804
230.10902	-8.633296
230.56648	-6.2545609
231.02394	-8.1348963
231.4814	-10.99269
231.93884	-8.7533159
232.3963	-8.9410133
232.85376	-9.3981724
233.31122	-6.1596909
233.76866	-6.2109284
234.22612	-7.4500241
234.68358	-5.6925397
235.14102	-5.7603469
235.59848	-8.3751087
236.05594	-9.6582041
236.5134	-7.6440082
236.97084	-9.2148075
237.4283	-8.2042446
237.88576	-7.6585884
238.34322	-8.3279486
238.80066	-8.5948772
239.25812	-8.0640783
239.71558	-7.2188911
240.17302	-11.557696
240.63048	-11.731997
241.08794	-10.002908
241.54539	-8.761343
242.00284	-8.8883047
242.4603	-9.9487991
242.91776	-9.8592033
243.37521	-7.6390171
243.83266	-6.5059199
244.29012	-7.6835251
244.74757	-8.4767818
245.20503	-11.256115
245.66248	-10.075575
246.11993	-9.5930004
246.57739	-9.1087084
247.03484	-7.9036446
247.49229	-7.3728323
247.94975	-7.945364
248.40721	-9.3378954
248.86465	-6.8061366
249.32211	-5.7571645
249.77957	-5.6331058
250.23703	-6.0966454
250.69447	-8.0605869
251.15193	-10.748799
251.60939	-11.486343
252.06683	-9.7601461
252.52429	-10.558047
252.98175	-8.14363
253.43921	-8.2325897
253.89665	-6.6228533
254.35411	-8.9197655
254.81157	-9.6194572
255.26903	-9.1921625
255.72647	-9.5696859
256.18393	-9.9615145
256.64139	-10.066634
257.09885	-9.6646585
257.5563	-10.898492
258.01373	-7.3961377
258.47119	-7.1449714
258.92865	-8.0467415
259.38611	-9.5871496
259.84357	-11.057195
260.30103	-10.323123
260.75848	-7.6216102
261.21594	-9.6425476
261.67337	-9.1529055
262.13083	-9.2900238
262.58829	-9.8647575
263.04575	-7.9051914
263.5032	-8.0873709
263.96066	-8.3030262
264.41812	-7.2671633
264.87555	-7.5241652
265.33301	-8.1888885
265.79047	-7.0907431
266.24792	-8.1379595
266.70538	-9.027648
267.16284	-10.536096
267.6203	-8.8117371
268.07776	-8.8321199
268.53519	-9.0472183
268.99265	-7.7990713
269.4501	-9.8138866
269.90756	-12.555351
270.36502	-10.053507
270.82248	-11.70076
271.27994	-11.256334
271.73737	-10.305064
272.19482	-8.8766527
272.65228	-8.7445879
273.10974	-9.7000723
273.5672	-10.906076
274.02466	-12.966743
274.48212	-10.766303
274.93954	-11.080169
275.397	-11.318913
275.85446	-11.133793
276.31192	-10.436303
276.76938	-10.171288
277.22684	-10.299234
277.6843	-10.377597
278.14175	-10.064656
278.59918	-8.988183
279.05664	-9.0087976
279.5141	-8.6276112
279.97156	-9.2425108
280.42902	-8.8153362
280.88647	-9.1175957
281.34393	-8.6274958
281.80136	-8.706624
282.25882	-9.1941271
282.71628	-8.2319965
283.17374	-11.882589
283.6312	-14.899833
284.08865	-8.9185982
284.54611	-9.4865932
285.00357	-9.9821215
285.461	-8.251359
285.91846	-7.2293329
286.37592	-8.4494143
286.83337	-10.308105
287.29083	-10.323902
287.74829	-7.4430585
288.20575	-14.666125
288.66318	-12.166078
289.12064	-9.2795067
289.57809	-8.9556417
290.03555	-9.047286
290.49301	-8.6586075
290.95047	-8.4508772
291.40793	-8.7195234
291.86536	-9.1279039
292.32281	-10.958746
292.78027	-13.255498
293.23773	-10.250894
293.69519	-9.1965714
294.15265	-9.2670345
294.61011	-10.356221
295.06757	-10.292679
295.52499	-9.1074486
295.98245	-8.5934696
296.43991	-8.9079599
296.89737	-11.380319
297.35483	-9.4103365
297.81229	-10.971114
298.26974	-9.8409567
298.72717	-10.912434
299.18463	-11.374642
299.64209	-10.183961
300.09955	-8.945756
300.55701	-9.0024843
301.01447	-10.165759
301.47192	-11.977674
301.92938	-11.211606
302.38681	-11.046542
302.84427	-12.363832
303.30173	-11.485579
303.75919	-9.8742323
304.21664	-9.501894
304.6741	-10.057178
305.13156	-9.9175444
305.58899	-8.6736164
306.04645	-7.9365706
306.50391	-10.616174
306.96136	-12.251819
307.41882	-11.047045
307.87628	-9.583498
308.33374	-8.597209
308.79117	-9.339529
309.24863	-10.637984
309.70609	-10.158774
310.16354	-8.1390667
310.621	-6.4192491
311.07846	-10.656916
311.53592	-9.9568186
311.99338	-10.681993
312.45081	-12.893388
312.90826	-12.511463
313.36572	-11.691569
313.82318	-10.520997
314.28064	-9.6206722
314.7381	-11.48229
315.19556	-8.972415
315.65298	-9.0018969
316.11044	-10.390251
316.5679	-8.6934843
317.02536	-9.343462
317.48282	-10.749905
317.94028	-11.710792
318.39774	-11.139573
318.85519	-10.241383
319.31262	-10.700868
319.77008	-9.3171139
320.22754	-8.1264305
320.685	-10.103932
321.14246	-9.4746103
321.59991	-11.324548
322.05737	-11.199915
322.5148	-8.8219013
322.97226	-8.7996216
323.42972	-10.753734
323.88718	-10.626216
324.34464	-10.635574
324.80209	-12.663529
325.25955	-10.444431
325.71698	-9.681139
326.17444	-9.9462643
326.6319	-11.726773
327.08936	-11.781254
327.54681	-10.632799
328.00427	-9.259881
328.46173	-8.8046665
328.91919	-9.9817934
329.37662	-7.9501772
329.83408	-10.954294
330.29153	-9.9977331
330.74899	-10.179034
331.20645	-11.926114
331.66391	-10.36824
332.12137	-10.844758
332.5788	-11.300558
333.03625	-9.3478098
333.49371	-9.2302771
333.95117	-10.605494
334.40863	-9.2064333
334.86609	-8.6307802
335.32355	-9.3312025
335.78101	-9.6616764
336.23843	-9.0263281
336.69589	-9.958436
337.15335	-9.7311916
337.61081	-9.3175879
338.06827	-10.654142
338.52573	-10.712012
338.98318	-11.775574
339.44061	-11.583362
339.89807	-10.823301
340.35553	-9.2488527
340.81299	-9.0226421
341.27045	-9.3477488
341.72791	-9.5981655
342.18536	-10.230354
342.64279	-10.80111
343.10025	-10.164865
343.55771	-9.1321459
344.01517	-9.322504
344.47263	-8.7102718
344.93008	-8.0532417
345.38754	-8.9577103
345.845	-7.6223755
346.30243	-10.255481
346.75989	-9.3786182
347.21735	-6.9735312
347.6748	-8.7972946
348.13226	-10.718594
348.58972	-11.238399
349.04718	-10.167317
349.50461	-10.314997
349.96207	-12.132362
350.41953	-9.8603888
350.87698	-8.0888815
351.33444	-9.3690977
351.7919	-10.400531
352.24936	-10.918501
352.70682	-11.867742
353.16425	-11.239079
353.6217	-12.347707
354.07916	-11.326198
354.53662	-9.8154764
354.99408	-8.7981577
355.45154	-9.2261648
355.909	-9.1577196
356.36642	-9.0165577
356.82388	-10.084356
357.28134	-11.825413
357.7388	-11.559216
358.19626	-8.6628666
358.65372	-9.2508135
359.11118	-11.232481
359.5686	-10.51881
360.02606	-9.0931215
360.48352	-10.118199
360.94098	-11.726791
361.39844	-11.478894
361.8559	-11.149409
362.31335	-10.496434
362.77081	-9.0535288
363.22824	-11.030619
363.6857	-12.803605
364.14316	-10.291062
364.60062	-12.208982
365.05807	-9.5543909
365.51553	-9.9658566
365.97299	-8.6337652
366.43042	-9.1486244
366.88788	-9.7700243
367.34534	-8.7619972
367.8028	-8.8616638
368.26025	-10.524092
368.71771	-11.8715
369.17517	-10.657689
369.63263	-10.219101
370.09006	-8.2378283
370.54752	-8.4676685
371.00497	-11.765077
371.46243	-13.593177
371.91989	-12.81099
372.37735	-10.583237
372.83481	-8.2527056
373.29224	-7.5782475
373.74969	-8.0995827
374.20715	-9.4404163
374.66461	-9.9559679
375.12207	-9.9090147
375.57953	-10.676255
376.03699	-10.461736
376.49442	-10.29504
376.95187	-10.363811
377.40933	-10.323604
377.86679	-10.311597
378.32425	-11.053474
378.78171	-12.770417
379.23917	-7.8499355
379.69662	-11.887416
380.15405	-7.9380665
380.61151	-9.8309202
381.06897	-9.9156418
381.52643	-9.2265348
381.98389	-9.2249336
382.44135	-8.8363914
382.8988	-7.9362025
383.35623	-7.7042885
383.81369	-7.4728103
384.27115	-10.646771
384.72861	-5.865531
385.18607	-7.9724345
385.64352	-10.072962
386.10098	-9.6057281
386.55844	-10.515236
387.01587	-11.311693
387.47333	-10.658554
387.93079	-9.1033449
388.38824	-7.642302
388.8457	-7.7155566
389.30316	-9.3140936
389.76062	-11.156739
390.21805	-7.1568108
390.67551	-11.062155
391.13297	-11.462344
391.59042	-9.7472544
392.04788	-9.8300076
392.50534	-8.5274525
392.9628	-7.4270449
393.42023	-8.2099037
393.87769	-6.950511
394.33514	-9.4448681
394.7926	-9.0412054
395.25006	-9.1160345
395.70752	-9.5257854
396.16498	-8.7008591
396.62244	-7.903163
397.07986	-7.7947626
397.53732	-7.5445948
397.99478	-7.4133739
398.45224	-9.0456228
398.9097	-10.913195
399.36716	-9.1873941
399.82462	-10.172972
400.28204	-10.410954
400.7395	-6.4773493
401.19696	-6.8909669
401.65442	-9.8662291
402.11188	-7.5778546
402.56934	-6.38802
403.02679	-7.2282495
403.48425	-8.2083521
403.94168	-8.3206844
404.39914	-7.3355217
404.8566	-7.44203
405.31406	-6.7809081
405.77151	-8.5790005
406.22897	-9.3253355
406.68643	-7.6782818
407.14386	-8.1891499
407.60132	-9.2470703
408.05878	-7.843545
408.51624	-6.0224705
408.97369	-6.7178302
409.43115	-8.1044827
409.88861	-7.2968884
410.34604	-7.3552127
410.8035	-5.2248845
411.26096	-6.4631801
411.71841	-6.297863
412.17587	-9.4086666
412.63333	-8.8571291
413.09079	-6.332056
413.54825	-6.2006583
414.00568	-6.8870077
414.46313	-6.5461187
414.92059	-5.5183268
415.37805	-4.3310623
415.83551	-7.5011172
416.29297	-8.8813143
416.75043	-5.8017669
417.20786	-7.6977735
417.66531	-6.3295126
418.12277	-6.5274396
418.58023	-6.6262522
419.03769	-6.3662677
419.49515	-5.2940226
419.95261	-4.4960775
420.41006	-5.5006032
420.86749	-6.601315
421.32495	-6.2909718
421.78241	-7.0387425
422.23987	-6.2057347
422.69733	-8.4984303
423.15479	-4.3625751
423.61224	-3.9133217
424.06967	-4.5248327
424.52713	-3.666996
424.98459	-3.9255161
425.44205	-5.1954584
425.89951	-6.2731709
426.35696	-7.83424
426.81442	-4.6551952
427.27185	-8.169241
427.72931	-7.4077816
428.18677	-6.0552597
428.64423	-6.3268819
429.10168	-4.0963984
429.55914	-4.3252387
430.0166	-6.1036477
430.47406	-6.3309169
430.93149	-5.9622135
431.38895	-6.8017359
431.84641	-7.0684829
432.30386	-6.0697393
432.76132	-6.6116085
433.21878	-2.2932107
433.67624	-6.0969119
434.13367	-2.0982859
434.59113	-1.0694554
435.04858	-4.8539233
435.50604	-4.9569526
435.9635	-3.5890851
436.42096	-4.9554839
436.87842	-5.3474813
437.33588	-1.4480307
437.7933	0.51091838
438.25076	-0.95152271
438.70822	2.9925122
439.16568	3.4626586
439.62314	3.035171
440.0806	2.7639825
440.53806	5.2016864
440.99548	1.9578414
441.45294	4.190536
441.9104	7.2521343
442.36786	7.807456
442.82532	9.1248512
443.28278	7.1559176
443.74023	12.594814
444.19766	11.067493
444.65512	12.387482
445.11258	15.822624
445.57004	7.8063488
446.0275	6.0499511
446.48495	8.4860048
446.94241	8.8617029
447.39987	6.6499038
447.8573	7.0369363
448.31476	8.62185
448.77222	6.9543109
449.22968	7.1904931
449.68713	5.5848708
450.14459	4.2819772
450.60205	1.7551187
451.05948	5.7213387
451.51694	5.8436012
451.9744	3.545985
452.43185	6.1303744
452.88931	5.8708649
453.34677	2.2475343
453.80423	0.080103919
454.26169	-0.095708355
454.71912	-0.062874429
455.17657	-0.28373528
455.63403	-1.627498
456.09149	-3.0611975
456.54895	2.4619708
457.00641	-2.0378749
457.46387	1.0576357
457.9213	1.5161159
458.37875	-2.2562654
458.83621	-1.4134097
459.29367	-1.1564527
459.75113	-3.017303
460.20859	-0.89534301
460.66605	2.002914
461.12347	2.3603506
461.58093	0.85121238
462.03839	-0.81997597
462.49585	0.20085758
462.95331	-2.7490673
463.41077	-0.80632925
463.86823	-1.0797081
464.32568	-1.1866308
464.78311	-3.9907646
465.24057	-4.5962458
465.69803	-0.78828067
466.15549	0.5233531
466.61295	-1.9218742
467.0704	-0.33578575
467.52786	1.5025512
467.98529	-4.4966216
468.44275	-3.1670051
468.90021	-0.97684765
469.35767	-3.0418336
469.81512	-1.3506606
470.27258	-0.8946017
470.73004	-0.35017639
471.1875	-0.87487525
471.64493	-1.5136899
472.10239	-0.79344052
472.55984	-0.92488164
473.0173	0.21536063
473.47476	0.34927332
473.93222	1.1680471
474.38968	0.71261668
474.84711	1.111752
475.30457	2.2738986
475.76202	2.1529775
476.21948	1.4376696
476.67694	0.34746695
477.1344	0.38544747
477.59186	2.2784851
478.04929	2.883024
478.50674	1.5673172
478.9642	2.7156918
479.42166	-0.35865268
479.87912	0.1864817
480.33658	4.4385114
480.79404	0.46881956
481.2515	-0.50097477
481.70892	0.48605645
482.16638	-0.57601982
482.62384	-2.7778709
483.0813	-1.9156948
483.53876	0.23076181
483.99622	0.20983455
484.45367	-1.336109
484.9111	-1.9492947
485.36856	-1.0286121
485.82602	-5.4051714
486.28348	-4.2892237
486.74094	-4.1224136
487.19839	-2.8826067
487.65585	-3.7459037
488.11331	-1.9534025
488.57074	-0.85121262
489.0282	-1.7403736
489.48566	-2.6323946
489.94312	-2.6727972
490.40057	-3.7299669
490.85803	-4.9352603
491.31549	-3.204391
491.77292	-4.129447
492.23038	0.24866214
492.68784	-1.6318655
493.14529	-0.18317887
493.60275	-0.66110307
494.06021	-0.26475534
494.51767	-0.13770503
494.9751	-2.0375478
495.43256	-2.1170974
495.89001	-1.8242043
496.34747	-1.1703948
496.80493	0.28927389
497.26239	-0.049314119
497.71985	0.46290618
498.17731	1.5391268
498.63474	1.6310011
499.09219	2.4059653
499.54965	0.79329592
500.00711	-0.82165223
500.46457	-2.7882397
500.92203	-3.767313
501.37949	-3.9654424
501.83691	-4.391542
502.29437	-0.7810452
502.75183	1.8499304
503.20929	-0.72725087
503.66675	-0.28974822
504.12421	1.2994366
504.58167	-2.7113631
505.03912	-0.20246628
505.49655	-1.8541313
505.95401	-1.5228026
506.41147	0.080945678
506.86893	-3.319088
507.32639	-2.8001137
507.78384	-2.2150042
508.2413	-3.9379015
508.69873	-6.2713771
509.15619	-7.1748829
509.61365	-6.3846264
510.07111	-5.6034408
510.52856	-6.0858026
510.98602	-6.0267892
511.44348	-9.2270145
511.90091	-6.0773206
512.3584	-7.1137466
512.81586	-8.2447071
513.27332	-8.6752491
513.73071	-6.1854186
514.18817	-7.0614262
514.64563	-8.1075106
515.10309	-8.1726274
515.56055	-8.3447962
516.01801	-7.9758859
516.47546	-6.3713732
516.93292	-5.0569735
517.39038	-5.7861552
517.84784	-6.7954445
518.3053	-5.65556
518.76276	-8.1612549
519.22021	-6.0272007
519.67767	-6.0667238
520.13513	-6.9068928
520.59253	-4.4748406
521.04999	-5.080503
521.50745	-3.9334314
521.9649	-3.219424
522.42236	-5.3957739
522.87982	-6.6869111
523.33728	-6.2091441
523.79474	-5.5094972
524.2522	-6.2438931
524.70966	-8.9946747
525.16711	-7.4228888
525.62457	-8.4956703
526.08203	-5.331399
526.53949	-5.8191195
526.99695	-6.4548135
527.45435	-6.2006154
527.9118	-6.2714796
528.36926	-7.6119142
528.82672	-8.1841755
529.28418	-7.1716018
529.74164	-6.4413586
530.1991	-6.0716939
530.65656	-6.0875888
531.11401	-10.445267
531.57147	-7.4407411
532.02893	-8.1140165
532.48639	-9.4641466
532.94385	-8.025095
533.40131	-7.1401529
533.85876	-6.4892015
534.31616	-4.5731153
534.77362	-6.9511223
535.23108	-8.2821608
535.68854	-8.6274385
536.146	-9.2597342
536.60345	-8.3972368
537.06091	-8.5648403
537.51837	-8.5770874
537.97583	-6.601769
538.43329	-6.6842489
538.89075	-8.5515537
539.34821	-8.7128057
539.80566	-9.1827765
540.26312	-10.117912
540.72052	-9.7640963
541.17798	-9.5004759
541.63544	-7.7157278
542.0929	-8.2892017
542.55035	-9.8434477
543.00781	-8.9148979
543.46527	-6.7995915
543.92273	-6.0412269
544.38019	-7.1649837
544.83765	-8.2325039
545.2951	-7.6267595
545.75256	-6.438364
546.21002	-8.4645128
546.66748	-7.8351107
547.12494	-6.8625827
547.58234	-9.186532
548.03979	-8.7382059
548.49725	-7.3417501
548.95471	-7.6559081
549.41217	-8.9973574
549.86963	-9.8945427
550.32709	-10.011361
550.78455	-9.12251
551.242	-8.4039364
551.69946	-10.206782
552.15692	-7.065557
552.61438	-7.4033699
553.07184	-5.7736292
553.5293	-8.2145739
553.98676	-8.1732731
554.44415	-7.560708
554.90161	-6.7393851
555.35907	-7.8275967
555.81653	-8.5889187
556.27399	-7.4524636
556.73145	-6.8344707
557.1889	-7.5890865
557.64636	-7.4064269
558.10382	-8.8948212
558.56128	-7.8114672
559.01874	-8.01511
559.4762	-8.3279209
559.93365	-8.5251141
560.39111	-8.199585
560.84857	-8.1020308
561.30597	-6.889832
561.76343	-7.3375068
562.22089	-9.8207865
562.67834	-9.6931744
563.1358	-9.1010571
563.59326	-8.0377874
564.05072	-7.4769483
564.50818	-7.8644562
564.96564	-8.508976
565.4231	-9.7209549
565.88055	-9.6038332
566.33801	-9.0474577
566.79547	-9.8514204
567.25293	-7.9892683
567.71039	-7.7921095
568.16779	-8.5175495
568.62524	-8.2627563
569.0827	-8.2719355
569.54016	-9.0656395
569.99762	-9.8093786
570.45508	-8.8484154
570.91254	-8.0394316
571.37	-8.8250732
571.82745	-8.8501158
572.28491	-9.3924599
572.74237	-10.720332
573.19983	-9.6368227
573.65729	-8.7478666
574.11475	-7.6710486
574.57214	-8.0973873
575.0296	-9.4665127
575.48706	-8.0336294
575.94452	-7.1510148
576.40198	-7.7609673
576.85944	-8.8240795
577.31689	-10.02007
577.77435	-9.4173098
578.23181	-6.667439
578.68927	-7.4118352
579.14673	-8.3312798
579.60419	-8.415081
580.06165	-10.352495
580.5191	-9.8934221
580.97656	-8.125988
581.43396	-8.7792358
581.89142	-9.1961889
582.34888	-8.1630116
582.80634	-8.9917927
583.26379	-10.41387
583.72125	-10.20671
584.17871	-8.7692623
584.63617	-9.8546829
585.09363	-8.298665
585.55109	-8.2906971
586.00854	-7.3677258
586.466	-6.6632748
586.92346	-8.5092239
587.38092	-9.8670673
587.83838	-9.1552744
588.29578	-6.9711628
588.75323	-4.0342741
589.21069	-5.7690434
589.66815	-8.5523663
590.12561	-3.5077853
590.58307	-3.3940804
591.04053	-3.0559022
591.49799	-0.76747018
591.95544	-2.9623847
592.4129	-6.2263885
592.87036	-7.8164349
593.32782	-3.717766
593.78528	-2.9402852
594.24274	-4.5530205
594.7002	-3.3036797
595.15759	-2.5670199
595.61505	-3.0351322
596.07251	-5.3499856
596.52997	-3.388447
596.98743	-7.1809139
597.44489	-5.6806698
597.90234	-7.7885127
598.3598	-4.0136914
598.81726	-4.5930123
599.27472	-4.248858
599.73218	-6.1491175
600.18964	-6.1142426
600.64709	-6.293026
601.10455	-5.8044362
601.56201	-5.0291777
602.01941	-7.6953201
602.47687	-6.9729323
602.93433	-6.1489377
603.39178	-5.7320776
603.84924	-6.6577234
604.3067	-6.8850656
604.76416	-6.7503467
605.22162	-5.4010115
605.67908	-4.6052151
606.13654	-5.9110069
606.59399	-6.5258451
607.05145	-7.4719191
607.50891	-7.863554
607.96637	-6.8460193
608.42377	-6.7328081
608.88123	-8.3513222
609.33868	-8.662324
609.79614	-7.5348287
610.2536	-8.623353
610.71106	-5.9042182
611.16852	-7.9817672
611.62598	-6.6359749
612.08344	-10.03601
612.54089	-8.326602
612.99835	-7.5001793
613.45581	-7.1757879
613.91327	-8.0524054
614.37073	-8.3621454
614.82819	-7.4086418
615.28558	-6.8510475
615.74304	-7.1731844
616.2005	-7.7893944
616.65796	-8.0139093
617.11542	-6.9253397
617.57288	-8.5638304
618.03033	-8.8023872
618.48779	-9.536088
618.94525	-10.697743
619.40271	-7.4014716
619.86017	-8.6997223
620.31763	-8.6403418
620.77509	-6.6853137
621.23254	-6.2576795
621.69	-6.6300616
622.1474	-9.6321888
622.60486	-13.318694
623.06232	-10.466563
623.51978	-8.6055946
623.97723	-11.127856
624.43469	-9.209693
624.89215	-7.9754472
625.34961	-9.2873688
625.80707	-7.8513522
626.26453	-6.7071166
626.72198	-8.0960073
627.17944	-9.224782
627.6369	-8.8742809
628.09436	-8.5875444
628.55182	-10.658266
629.00922	-11.481037
629.46667	-10.877932
629.92413	-11.43319
630.38159	-9.5434399
630.83905	-7.8494258
631.29651	-8.6500416
631.75397	-6.4342861
632.21143	-7.5087695
632.66888	-9.5288029
633.12634	-10.139616
633.5838	-12.101364
634.04126	-13.409446
634.49872	-11.133059
634.95618	-9.2610283
635.41364	-6.7751465
635.87103	-7.6303906
636.32849	-9.1019201
636.78595	-8.3698502
637.24341	-10.260138
637.70087	-12.690178
638.15833	-10.237111
638.61578	-9.1656322
639.07324	-11.548596
639.5307	-10.875313
639.98816	-11.581388
640.44562	-11.104364
640.90308	-12.677037
641.36053	-8.2411375
641.81799	-9.1876364
642.27539	-10.06346
642.73285	-8.7962294
643.19031	-9.6028662
643.64777	-9.1289625
644.10522	-8.5800943
644.56268	-10.325729
645.02014	-8.7263546
645.4776	-8.2346382
645.93506	-7.6614513
646.39252	-9.3007059
646.84998	-9.1605206
647.30743	-10.686901
647.76489	-10.481228
648.22235	-9.5834188
648.67981	-11.13248
649.13721	-11.108208
649.59467	-8.0182829
650.05212	-7.2164655
650.50958	-8.8399439
650.96704	-8.9934816
651.4245	-8.64676
651.88196	-9.5418663
652.33942	-9.9138765
652.79688	-9.6902876
653.25433	-9.0225821
653.71179	-7.8149772
654.16925	-8.197526
654.62671	-8.2444868
655.08417	-8.8309803
655.54163	-7.3471675
655.99902	-9.6933708
656.45648	-10.005315
656.91394	-8.8725386
657.3714	-10.334242
657.82886	-9.6427088
658.28632	-9.6669264
658.74377	-9.0252419
659.20123	-7.7041144
659.65869	-8.3297482
660.11615	-9.6754961
660.57361	-10.720835
661.03107	-8.1837664
661.48853	-9.2124147
661.94598	-8.0454292
662.40344	-8.4522371
662.86084	-7.294663
663.3183	-6.5699968
663.77576	-9.0954504
664.23322	-8.4083805
664.69067	-8.4480724
665.14813	-6.9481587
665.60559	-7.2098312
666.06305	-6.8913865
666.52051	-5.5788102
666.97797	-5.6474838
667.43542	-6.0187874
667.89288	-6.2278242
668.35034	-7.4374018
668.8078	-6.105001
669.26526	-6.5065498
669.72266	-7.1569557
670.18011	-7.0943332
670.63757	-5.3793888
671.09503	-8.9489489
671.55249	-4.7862902
672.00995	-8.4328518
672.46741	-5.4349627
672.92487	-6.4237747
673.38232	-6.9503527
673.83978	-6.5993195
674.29724	-8.0958395
674.7547	-9.1740894
675.21216	-8.4062271
675.66962	-7.5750313
676.12701	-7.5041265
676.58447	-7.8005695
677.04193	-6.8092308
677.49939	-9.2021847
677.95685	-5.3255548
678.41431	-8.8070803
678.87177	-6.4288383
679.32922	-6.1143355
679.78668	-8.8877583
680.24414	-8.8444223
680.7016	-8.9968929
681.15906	-8.243186
681.61652	-8.4113245
682.07397	-7.3335514
682.53143	-6.5629091
682.98883	-7.2453179
683.44629	-6.5909266
683.90375	-6.1509523
684.36121	-8.7806091
684.81866	-9.6059904
685.27612	-8.7073584
685.73358	-7.9963431
686.19104	-8.9615459
686.6485	-5.411396
687.10596	-8.4551411
687.56342	-10.117154
688.02087	-8.9305
688.47833	-6.5097547
688.93579	-7.3612242
689.39325	-9.1858158
689.85065	-10.709438
690.30811	-8.0837078
690.76556	-7.1096058
691.22302	-7.7606225
691.68048	-8.0334702
692.13794	-8.5547466
692.5954	-7.809999
693.05286	-7.9006448
693.51031	-9.5133791
693.96777	-9.7947245
694.42523	-9.1681814
694.88269	-8.7089472
695.34015	-11.516091
695.79761	-12.095764
696.25507	-10.604891
696.71246	-10.969858
697.16992	-10.374111
697.62738	-7.6483641
698.08484	-6.1942301
698.5423	-9.9510241
698.99976	-11.849552
699.45721	-11.284218
699.91467	-11.281714
700.37213	-10.899404
700.82959	-10.495484
701.28705	-10.506262
701.74451	-8.6334391
702.20197	-8.4789858
702.65942	-10.12851
703.11688	-10.337119
703.57428	-10.628149
704.03174	-13.555519
704.4892	-11.669212
704.94666	-6.1788158
705.40411	-7.1609936
705.86157	-10.346218
706.31903	-10.649795
706.77649	-11.578804
707.23395	-11.521167
707.69141	-10.024269
708.14886	-8.7370176
708.60632	-8.8161888
709.06378	-9.0813446
709.52124	-9.0095587
709.97864	-9.8026285
710.4361	-11.212186
710.89355	-12.325276
711.35101	-10.445018
711.80847	-7.9167528
712.26593	-9.0534477
712.72339	-10.607149
713.18085	-10.080587
713.63831	-10.713637
714.09576	-9.2185698
714.55322	-8.0724211
715.01068	-9.8907614
715.46814	-10.978646
715.9256	-10.344278
716.38306	-10.94424
716.84045	-9.8190851
717.29791	-8.8614807
717.75537	-8.4745054
718.21283	-9.1763468
718.67029	-10.320813
719.12775	-9.0675783
719.58521	-9.9846783
720.04266	-10.624626
720.50012	-9.5337019
720.95758	-8.5151281
721.41504	-11.417605
721.8725	-8.3961716
722.32996	-10.590631
722.78741	-9.6811428
723.24487	-8.6521025
723.70227	-10.590694
724.15973	-8.5654325
724.61719	-9.2391796
725.07465	-8.3809853
725.5321	-10.51078
725.98956	-11.971438
726.44702	-10.171489
726.90448	-9.8162413
727.36194	-11.031374
727.8194	-11.305124
728.27686	-10.71043
728.73431	-9.714325
729.19177	-10.542221
729.64923	-7.1114831
730.10669	-8.3967247
730.56409	-10.911045
731.02155	-10.357165
731.479	-10.60875
731.93646	-8.3448296
732.39392	-11.287827
732.85138	-8.9360476
733.30884	-8.5918484
733.7663	-8.3169374
734.22375	-12.161114
734.68121	-11.439234
735.13867	-11.776856
735.59613	-12.022017
736.05359	-11.387833
736.51105	-10.785822
736.96851	-10.38764
737.4259	-9.8861103
737.88336	-9.3811035
738.34082	-9.907155
738.79828	-8.2005892
739.25574	-7.4814367
739.7132	-10.129553
740.17065	-9.5456247
740.62811	-7.9611568
741.08557	-9.9077768
741.54303	-9.8636999
742.00049	-11.54358
742.45795	-10.211414
742.91541	-9.3852615
743.37286	-8.7302017
743.83026	-8.6555576
744.28772	-9.398984
744.74518	-8.733242
745.20264	-11.810306
745.6601	-11.115576
746.11755	-8.9042282
746.57501	-9.009676
747.03247	-9.0494356
747.48993	-9.4209614
747.94739	-10.109858
748.40485	-11.628407
748.8623	-10.360688
749.31976	-8.9188337
749.77722	-8.2488565
750.23468	-7.4508805
750.69208	-8.0909109
751.14954	-10.477548
751.60699	-8.740901
752.06445	-10.444899
752.52191	-10.295719
752.97937	-9.6042376
753.43683	-9.397934
753.89429	-8.2264309
754.35175	-8.9413195
754.8092	-9.2699776
755.26666	-9.1114531
755.72412	-8.5621252
756.18158	-10.164446
756.63904	-10.319703
757.0965	-9.4340982
757.55389	-9.7062445
758.01135	-8.0819292
758.46881	-8.7568951
758.92627	-9.1765203
759.38373	-8.4674664
759.84119	-6.688026
760.29865	-9.3678675
760.7561	-9.4525299
761.21356	-13.017085
761.67102	-10.027809
762.12848	-8.7148666
762.58594	-8.3240576
763.0434	-7.5604815
763.50085	-7.248394
763.95831	-4.713306
764.41571	-5.9524989
764.87317	-5.2638535
765.33063	-4.9739571
765.78809	-7.7286229
766.24554	-7.442524
766.703	-6.0265956
767.16046	-6.2026734
767.61792	-7.7535176
768.07538	-7.6840253
768.53284	-4.5617533
768.9903	-5.0621748
769.44775	-6.2043309
769.90521	-7.9029498
770.36267	-9.2240257
770.82013	-5.8357396
771.27753	-7.0706592
771.73499	-4.0427489
772.19244	-4.4211512
772.6499	-4.1166229
773.10736	-7.1040149
773.56482	-4.7829223
774.02228	-4.5726247
774.47974	-7.331181
774.93719	-6.1023712
775.39465	-8.282548
775.85211	-8.852725
776.30957	-7.7644682
776.76703	-7.2241893
777.22449	-8.1071568
777.68188	-7.7506528
778.13934	-6.8372135
778.5968	-7.1897345
779.05426	-8.1833086
779.51172	-9.2783375
779.96918	-8.3887272
780.42664	-6.5722618
780.88409	-7.4908257
781.34155	-8.6513062
781.79901	-8.4444914
782.25647	-5.5893698
782.71393	-8.1107826
783.17139	-5.9989719
783.62885	-7.8589802
784.0863	-10.107333
784.5437	-13.828436
785.00116	-8.9162693
785.45862	-8.2166185
785.91608	-8.9599953
786.37354	-7.9856701
786.83099	-7.1801705
787.28845	-8.2090693
787.74591	-7.1949334
788.20337	-5.9420257
788.66083	-7.0792899
789.11829	-7.3137665
789.57574	-6.5102487
790.0332	-8.320446
790.49066	-8.7753115
790.94812	-6.1204796
791.40552	-7.2461147
791.86298	-8.2808342
792.32043	-5.8363652
792.77789	-4.6002555
793.23535	-5.9339008
793.69281	-6.0652452
794.15027	-6.8696213
794.60773	-8.6863804
795.06519	-7.2229285
795.52264	-5.8129625
795.9801	-7.9753923
796.43756	-7.0534139
796.89502	-11.530747
797.35248	-9.3314896
797.80994	-6.7625299
798.26733	-5.3120084
798.72479	-5.7654157
799.18225	-6.0252366
799.63971	-8.376195
800.09717	-7.1448879
800.55463	-5.6383982
801.01208	-6.2767906
801.46954	-4.3673887
801.927	-3.3320584
802.38446	-4.5221968
802.84192	-3.8938479
803.29938	-3.9372058
803.75684	-3.3825634
804.21429	-3.360075
804.67175	-3.5961666
805.12915	-3.6541681
805.58661	-3.4183848
806.04407	-6.3198724
806.50153	-4.262044
806.95898	-6.3852658
807.41644	-3.9933867
807.8739	-7.5744019
808.33136	-5.7729845
808.78882	-5.4914694
809.24628	-4.9219017
809.70374	-6.7511783
810.16119	-7.2497168
810.61865	-8.1943684
811.07611	-5.1109538
811.53351	-7.2554898
811.99097	-10.438031
812.44843	-10.193908
812.90588	-7.8276324
813.36334	-5.5994821
813.8208	-6.7404623
814.27826	-8.07827
814.73572	-8.6904993
815.19318	-8.7400312
815.65063	-6.697288
816.10809	-7.7384734
816.56555	-8.0950298
817.02301	-8.2396374
817.48047	-8.9915924
817.93793	-7.4578228
818.39532	-8.3581829
818.85278	-6.638824
819.31024	-7.2688327
819.7677	-8.7462072
820.22516	-6.1332054
820.68262	-5.5224438
821.14008	-8.4037437
821.59753	-8.196744
822.05499	-7.0784373
822.51245	-5.1347275
822.96991	-5.8738647
823.42737	-5.1827259
823.88483	-4.6643558
824.34229	-6.4316411
824.79974	-7.0226626
825.25714	-8.4480705
825.7146	-9.3359528
826.17206	-7.7002249
826.62952	-5.4617863
827.08698	-4.5937691
827.54443	-7.0198545
828.00189	-9.1526279
828.45935	-7.5326447
828.91681	-6.0079589
829.37427	-6.5696831
829.83173	-6.9815216
830.28918	-5.1694045
830.74664	-7.8107915
831.2041	-10.081065
831.66156	-10.204238
832.11896	-7.6652565
832.57642	-9.5713634
833.03387	-7.7681046
833.49133	-5.5053535
833.94879	-9.1480522
834.40625	-5.8065839
834.86371	-8.0159826
835.32117	-8.7880545
835.77863	-7.2973747
836.23608	-7.7209358
836.69354	-6.6629829
837.151	-6.3852453
837.60846	-6.5401101
838.06592	-6.8789721
838.52338	-7.7839122
838.98077	-9.1202078
839.43823	-9.4353456
839.89569	-11.492579
840.35315	-9.9089527
840.81061	-7.8759279
841.26807	-8.0214863
841.72552	-7.9067192
842.18298	-9.1218958
842.64044	-10.238219
843.0979	-9.1483641
843.55536	-8.6553116
844.01282	-9.1416368
844.47028	-9.4968882
844.92773	-9.0877056
845.38519	-10.008465
845.84259	-8.5615978
846.30005	-8.3658829
846.75751	-10.577301
847.21497	-7.8664217
847.67242	-6.9518251
848.12988	-9.211174
848.58734	-7.4137754
849.0448	-9.5027504
849.50226	-9.8341017
849.95972	-8.0351429
850.41718	-7.5160184
850.87463	-6.2550693
851.33209	-9.7185078
851.78955	-7.6912894
852.24695	-7.5356288
852.70441	-6.6905942
853.16187	-5.901598
853.61932	-6.5167379
854.07678	-8.606823
854.53424	-8.037612
854.9917	-5.7433844
855.44916	-5.8931851
855.90662	-6.7680783
856.36407	-6.8088837
856.82153	-6.6010561
857.27899	-5.9366555
857.73645	-4.5331764
858.19391	-5.4911599
858.65137	-7.1143303
859.10876	-5.8291912
859.56622	-6.4157481
860.02368	-5.257359
860.48114	-6.3809094
860.9386	-8.1945477
861.39606	-6.935853
861.85352	-8.1664047
862.31097	-9.6113653
862.76843	-7.8999262
863.22589	-9.6782055
863.68335	-6.0084734
864.14081	-5.7866111
864.59827	-5.4136415
865.05573	-7.8242755
865.51318	-8.3735533
865.97058	-10.632138
866.42804	-8.5718489
866.8855	-8.3904276
867.34296	-4.251987
867.80042	-6.8514853
868.25787	-5.1159792
868.71533	-3.826221
869.17279	-6.7967095
869.63025	-8.1161671
870.08771	-6.9867668
870.54517	-7.1508842
871.00262	-6.9199438
871.46008	-5.1083922
871.91754	-4.987123
872.375	-6.1481104
872.8324	-7.3950124
873.28986	-7.2467299
873.74731	-5.3534327
874.20477	-2.9341478
874.66223	-2.6495249
875.11969	-4.2966495
875.57715	-5.1786113
876.03461	-5.7495461
876.49207	-5.3062925
876.94952	-6.1461391
877.40698	-7.0216322
877.86444	-6.0842843
878.3219	-5.3508568
878.77936	-4.2974
879.23682	-7.1979761
879.69421	-6.1603236
880.15167	-5.3654323
880.60913	-4.7779651
881.06659	-5.3849726
881.52405	-3.3969388
881.98151	-8.3966799
882.43896	-5.8196864
882.89642	-5.9994578
883.35388	-2.5306473
883.81134	-4.7961974
884.2688	-5.5042038
884.72626	-3.6753843
885.18372	-5.7480187
885.64117	-5.047905
886.09857	-5.8169599
886.55603	-4.8965359
887.01349	-5.8530941
887.47095	-5.8406014
887.92841	-3.6121247
888.38586	-1.701274
888.84332	-3.3870578
889.30078	-5.4554315
889.75824	-3.9018607
890.2157	-4.7168245
890.67316	-5.4872608
891.13062	-5.5340109
891.58807	-5.7541108
892.04553	-4.3458533
892.50299	-2.0271611
892.96039	-0.99057347
893.41785	-1.122591
893.87531	-2.0714786
894.33276	-3.8677764
894.79022	-3.5388947
895.24768	-2.700465
895.70514	-4.1989202
896.1626	-3.5112567
896.62006	-2.646306
897.07751	-0.95018947
897.53497	-1.3695208
897.99243	-4.0263953
898.44989	-2.2266634
898.90735	-0.33111781
899.36481	0.65909952
899.8222	-2.3120525
900.27966	-5.2614126
900.73712	-2.541945
901.19458	-1.8824359
901.65204	-0.01802641
902.1095	0.41206306
902.56696	-1.7877573
903.02441	0.94298881
903.48187	-3.4870386
903.93933	-3.3961983
904.39679	-1.3799179
904.85425	-6.4839482
905.31171	-2.5560069
905.76917	-1.9780612
906.22662	-3.7239463
906.68402	-3.5282018
907.14148	-1.8456635
907.59894	-3.4561601
908.0564	-4.5763302
908.51385	-4.6723337
908.97131	-2.499054
909.42877	-2.1843345
909.88623	-1.9932733
910.34369	-4.2293983
910.80115	-3.4437506
911.25861	-3.209048
911.71606	-3.4378278
912.17352	-6.3562746
912.63098	-5.9190702
913.08844	-2.9740469
913.54584	-4.052938
914.0033	-6.3723817
914.46075	-5.536293
914.91821	-4.6965809
915.37567	-6.9821944
915.83313	-7.6095142
916.29059	-6.9817767
916.74805	-8.1888409
917.20551	-9.0477524
917.66296	-9.2738714
918.12042	-7.7145615
918.57788	-8.5529261
919.03534	-8.8155947
919.4928	-6.3624368
919.9502	-6.4364052
920.40765	-9.6886415
920.86511	-8.3467255
921.32257	-7.3040004
921.78003	-7.2175364
922.23749	-8.9979162
922.69495	-8.7514153
923.1524	-8.48487
923.60986	-10.650088
924.06732	-8.2882767
924.52478	-5.9323835
924.98224	-7.7992849
925.4397	-9.1657619
925.89716	-8.5060148
926.35461	-9.4222946
926.81201	-9.0460806
927.26947	-8.7870579
927.72693	-10.291134
928.18439	-10.391172
928.64185	-5.3668489
929.0993	-9.4369392
929.55676	-10.314936
930.01422	-9.4889469
930.47168	-9.2574425
930.92914	-8.7236071
931.3866	-10.200066
931.84406	-11.59348
932.30151	-11.124505
932.75897	-10.254061
933.21643	-10.758199
933.67383	-8.8892345
934.13129	-9.2952642
934.58875	-9.5715103
935.0462	-8.0882883
935.50366	-10.471213
935.96112	-12.377706
936.41858	-10.991084
936.87604	-10.597734
937.3335	-10.702676
937.79095	-9.3435707
938.24841	-6.1055036
938.70587	-7.0991387
939.16333	-9.6949224
939.62079	-8.1901817
940.07825	-6.7245655
940.53564	-8.3583317
940.9931	-9.2904434
941.45056	-9.4488287
941.90802	-10.081573
942.36548	-7.7921367
942.82294	-6.7425847
943.2804	-8.3389044
943.73785	-7.4809842
944.19531	-7.6443195
944.65277	-8.5545483
945.11023	-7.5420537
945.56769	-6.6057286
946.02515	-8.361639
946.4826	-8.4448957
946.94006	-7.0054846
947.39746	-5.8170667
947.85492	-5.7725792
948.31238	-6.1004868
948.76984	-7.0175714
949.22729	-6.9290552
949.68475	-8.9462156
950.14221	-8.0287018
950.59967	-9.2388163
951.05713	-12.215539
951.51459	-9.470191
951.97205	-6.8704476
952.4295	-8.0830135
952.88696	-7.863349
953.34442	-6.1930985
953.80182	-7.3194976
954.25928	-10.21089
954.71674	-8.2160625
955.17419	-10.626214
955.63165	-8.0445147
956.08911	-8.3052464
956.54657	-7.1050453
957.00403	-9.9142914
957.46149	-9.0464306
957.91895	-7.8008137
958.3764	-8.1644106
958.83386	-8.5080433
959.29132	-10.033834
959.74878	-10.0193
960.20624	-7.9323425
960.66364	-10.759252
961.12109	-12.807385
961.57855	-8.9617662
962.03601	-7.0366936
962.49347	-7.4592443
962.95093	-7.9743066
963.40839	-10.950518
963.86584	-10.318948
964.3233	-11.026726
964.78076	-12.962999
965.23822	-11.501228
965.69568	-11.530213
966.15314	-9.703269
966.6106	-8.2684364
967.06805	-9.6912985
967.52545	-11.118923
967.98291	-11.530966
968.44037	-11.384086
968.89783	-12.435777
969.35529	-11.061508
969.81274	-9.1769838
970.2702	-11.497647
970.72766	-9.5779285
971.18512	-10.465079
971.64258	-12.172821
972.10004	-10.862777
972.5575	-8.3992157
973.01495	-10.870426
973.47241	-11.395309
973.92987	-9.2951269
974.38727	-9.6288137
974.84473	-7.8125815
975.30219	-7.6915617
975.75964	-7.9122472
976.2171	-7.8591681
976.67456	-9.88834
977.13202	-9.6693363
977.58948	-8.8125544
978.04694	-10.177631
978.50439	-9.6632586
978.96185	-9.1515713
979.41931	-10.856347
979.87677	-10.808864
980.33423	-9.9282284
980.79169	-9.9288607
981.24908	-9.4450998
981.70654	-8.8363457
982.164	-9.7840166
982.62146	-11.005305
983.07892	-11.338642
983.53638	-10.968678
983.99384	-10.891734
984.45129	-11.043509
[truncated: 2,220 more rows]
