# Supplementary material for: Design of high SERS sensitive substrates based on branched Ti nanorods
Source: Sci Rep. 2022 Jul 8;12:11631. doi: 10.1038/s41598-022-15875-3 (PMC9270367; doi:10.1038/s41598-022-15875-3)
Supplement: Supplementary file 1 — Supplementary Information. [file 41598_2022_15875_MOESM1_ESM.zip › Supplemantary file/SERS/Ti-Ag10/_3.txt]

70	8.2097111
70.457451	-13.067469
70.914909	3.8046765
71.37236	4.2188654
71.829819	6.647974
72.28727	6.4891768
72.744728	7.6309533
73.202179	5.6812639
73.659637	2.2370167
74.117088	4.3711896
74.574547	7.7286811
75.031998	5.5951147
75.489456	1.8456589
75.946907	4.7185459
76.404358	7.3092623
76.861816	8.6077776
77.319267	8.2742481
77.776726	4.4795341
78.234177	7.322216
78.691635	2.835783
79.149086	3.4289393
79.606544	2.9138598
80.063995	3.1702359
80.521454	4.5155029
80.978905	5.7141562
81.436356	6.774817
81.893814	6.5410047
82.351265	4.8398414
82.808723	4.3369899
83.266174	5.3029547
83.723633	6.5882983
84.181084	6.3739009
84.638542	4.7596445
85.095993	5.0174265
85.553452	2.4535537
86.010902	5.47193
86.468361	5.1197925
86.925812	4.644146
87.383263	5.2875953
87.840721	5.7597213
88.298172	4.4171891
88.75563	2.4302638
89.213081	7.5969043
89.67054	5.4877744
90.127991	1.6806957
90.585449	2.4996543
91.0429	4.2485414
91.500359	3.7838476
91.957809	4.1784463
92.415268	6.5760217
92.872719	5.9431543
93.33017	5.8177347
93.787628	6.7080369
94.245079	5.2546258
94.702538	3.7766521
95.159988	3.4041917
95.617447	1.1186423
96.074898	1.6261518
96.532356	3.6166949
96.989807	3.2622819
97.447266	2.9376485
97.904716	3.2539792
98.362167	2.813978
98.819626	2.236588
99.277077	3.9127388
99.734535	-1.0336516
100.19199	0.061328199
100.64944	5.0079956
101.1069	3.9682121
101.56435	4.1349282
102.0218	6.3670602
102.47926	6.7462807
102.93671	6.0191312
103.39417	6.6674771
103.85162	3.1695344
104.30907	7.1786408
104.76653	6.6231289
105.22398	4.4001131
105.68144	3.4896443
106.13889	3.2769043
106.59635	2.9325964
107.0538	3.7361307
107.51126	1.6377914
107.96871	4.6652174
108.42617	4.302494
108.88362	1.4765314
109.34108	0.010456876
109.79853	1.7246939
110.25598	4.5354605
110.71344	3.2473176
111.17089	2.0663772
111.62835	0.37054819
112.0858	2.3310766
112.54326	4.1463561
113.00071	2.5279295
113.45817	-0.094739705
113.91562	2.1763713
114.37308	3.3179991
114.83053	1.5104611
115.28798	3.5155549
115.74544	4.4694195
116.20289	5.7068243
116.66035	4.6147017
117.1178	1.4232904
117.57526	4.9115353
118.03271	5.7285018
118.49017	2.2655568
118.94762	2.9313116
119.40508	3.2059255
119.86253	4.1710567
120.31998	4.6190672
120.77744	2.7241652
121.23489	0.58700216
121.69234	1.9377346
122.1498	5.5333877
122.60725	5.2155304
123.0647	0.99290282
123.52216	0.72723347
123.97961	4.152555
124.43707	5.9540744
124.89452	4.1009369
125.35198	-0.28256357
125.80943	-0.024821548
126.26689	3.303268
126.72434	3.9115343
127.18179	3.9713755
127.63925	3.4064667
128.09671	1.9367604
128.55415	1.1540506
129.01161	-1.0348598
129.46907	2.3627594
129.92653	2.738322
130.38397	6.5768085
130.84143	5.3858895
131.29889	2.9284675
131.75635	3.3522046
132.21379	3.2242706
132.67125	3.1271434
133.12871	1.5997965
133.58615	-0.45141906
134.04361	1.8905346
134.50107	2.2441728
134.95853	1.2411829
135.41597	1.9882876
135.87343	4.6514034
136.33089	6.1267204
136.78835	5.3796067
137.24579	3.3926609
137.70325	2.3722973
138.16071	1.1580486
138.61815	-0.0036914654
139.07561	0.8851735
139.53307	3.2688212
139.99052	1.9435163
140.44797	3.5821142
140.90543	-0.52929288
141.36288	-1.105799
141.82034	0.84503019
142.27779	2.2914255
142.73524	3.0663304
143.1927	2.9282596
143.65015	0.15221998
144.1076	2.8573904
144.56506	-0.24506857
145.02252	0.7944836
145.47997	1.693939
145.93742	3.5247774
146.39488	2.0824394
146.85234	-1.2826215
147.30978	1.6794146
147.76724	5.4868474
148.2247	3.6302605
148.68216	-0.69340354
149.1396	0.96100003
149.59706	2.1806822
150.05452	1.6296574
150.51196	1.3475723
150.96942	1.6812917
151.42688	0.057907816
151.88434	2.9707389
152.34178	-1.3356409
152.79924	-0.66478872
153.2567	2.1029027
153.71416	2.3655918
154.1716	2.2272635
154.62906	2.9021826
155.08652	-0.87306958
155.54396	0.68994814
156.00142	2.6041708
156.45888	1.3502685
156.91634	1.4595712
157.37378	1.5260373
157.83124	0.34288326
158.2887	-0.96908963
158.74615	-0.46513948
159.2036	0.72311854
159.66106	-3.064651
160.11852	-0.14157876
160.57596	1.4780899
161.03342	0.56493396
161.49088	-0.64689648
161.94833	-0.58052415
162.40578	-0.19041319
162.86324	-1.5450584
163.32069	-3.3288677
163.77815	0.1386442
164.2356	-1.6752716
164.69305	-0.19121735
165.15051	0.45647308
165.60797	1.5336798
166.06541	2.8865967
166.52287	-0.45549589
166.98033	-1.8989315
167.43777	-1.6420482
167.89523	-1.8899943
168.35269	-0.28804034
168.81015	0.6398527
169.26759	0.32406718
169.72505	-0.63472605
170.18251	-1.2883447
170.63997	-0.42348206
171.09741	2.1734562
171.55487	0.31636387
172.01233	-0.92808026
172.46977	-1.5382279
172.92723	-0.35147312
173.38469	1.6107277
173.84215	2.2156229
174.29959	0.60453248
174.75705	-1.6742439
175.21451	0.072209716
175.67197	0.61696452
176.12941	0.26879865
176.58687	-1.2074027
177.04433	-0.14473554
177.50179	0.28623602
177.95923	-2.4600725
178.41669	-0.31961676
178.87415	1.0621678
179.33159	4.2552724
179.78905	1.2459728
180.24651	0.86541831
180.70396	1.0526589
181.16141	1.1963977
181.61887	2.6005201
182.07632	3.6020675
182.53378	-2.2070901
182.99123	-3.3397348
183.44868	0.71362561
183.90614	1.7084154
184.36359	0.44954312
184.82104	-1.8438814
185.2785	-2.1039
185.73596	-0.27747402
186.19341	-0.26484111
186.65086	1.5763594
187.10832	-1.2651838
187.56578	-1.4435695
188.02322	-0.79948837
188.48068	-1.0280685
188.93814	-1.5077162
189.39558	-0.87059343
189.85304	0.3160218
190.3105	-0.33261305
190.76796	0.79301715
191.2254	-0.94782192
191.68286	-0.27584234
192.14032	0.85487145
192.59778	1.2528318
193.05522	0.77020609
193.51268	0.74610388
193.97014	1.057566
194.4276	-2.2677672
194.88504	-0.6506986
195.3425	-2.0259047
195.79996	1.0932584
196.2574	2.6046617
196.71486	3.0603361
197.17232	1.8659896
197.62978	0.061778117
198.08722	1.1284815
198.54468	2.9846222
199.00214	2.4331791
199.45959	-3.7407148
199.91704	-2.4852698
200.3745	-1.7381926
200.83195	0.17455436
201.2894	1.9315197
201.74686	0.83667761
202.20432	-0.49890882
202.66177	1.0758773
203.11922	1.3523002
203.57668	-1.7671306
204.03413	-0.90916562
204.49159	-0.43184328
204.94904	-2.013917
205.40649	-2.8958526
205.86395	-2.1993062
206.3214	-3.0374951
206.77885	1.3762124
207.23631	1.3824241
207.69377	0.45172346
208.15121	-1.0585309
208.60867	-0.75430477
209.06613	-3.1101096
209.52359	-3.3616083
209.98103	1.2976376
210.43849	-2.1101134
210.89595	-1.5739979
211.35341	0.66740471
211.81085	1.2097857
212.26831	0.64851975
212.72577	0.43453595
213.18321	2.1469309
213.64067	3.2310028
214.09813	1.3595432
214.55559	0.38640147
215.01303	-0.26052314
215.47049	-0.97130239
215.92795	0.58443207
216.38541	2.4033568
216.84285	0.44305548
217.30031	-1.4639773
217.75777	-0.12655865
218.21521	1.639541
218.67267	-0.0055359364
219.13013	0.9758184
219.58759	0.69354469
220.04503	-0.48904902
220.50249	-2.3326716
220.95995	-2.0657248
221.4174	-1.0120045
221.87485	0.52483726
222.33231	2.0711105
222.78976	0.18318443
223.24721	1.2871716
223.70467	4.012414
224.16212	1.1724839
224.61958	0.09856718
225.07703	0.091832228
225.53448	0.77562392
225.99194	2.1799414
226.4494	3.3500707
226.90685	2.5988846
227.3643	0.60385746
227.82176	2.1666873
228.27922	-2.4505436
228.73666	-1.6835389
229.19412	-2.3821042
229.65158	-1.0201552
230.10902	1.3382183
230.56648	0.49899751
231.02394	-0.77338463
231.4814	-0.39363912
231.93884	1.7168318
232.3963	-3.3068826
232.85376	-1.1178906
233.31122	0.70166725
233.76866	0.19841824
234.22612	-0.41782185
234.68358	0.81668878
235.14102	2.7017086
235.59848	1.036914
236.05594	1.8175855
236.5134	-0.4777334
236.97084	-1.8618816
237.4283	-1.2988425
237.88576	0.27075845
238.34322	1.5730282
238.80066	1.4946047
239.25812	-0.064475149
239.71558	-0.8890034
240.17302	1.1923974
240.63048	-0.31760532
241.08794	1.1660089
241.54539	0.84033716
242.00284	-0.97051138
242.4603	-1.1387352
242.91776	0.86135542
243.37521	1.7388277
243.83266	-0.8528465
244.29012	-2.2182133
244.74757	0.036244098
245.20503	-1.0086635
245.66248	0.06045486
246.11993	1.9250844
246.57739	0.84913152
247.03484	-1.2202803
247.49229	-0.69625932
247.94975	0.17586875
248.40721	0.088675611
248.86465	2.6236212
249.32211	0.58927327
249.77957	-1.2856082
250.23703	-1.0187306
250.69447	-2.6745546
251.15193	-4.2516179
251.60939	-2.9367573
252.06683	-1.2066227
252.52429	-0.50234479
252.98175	-3.2589648
253.43921	-0.52229166
253.89665	-1.1908925
254.35411	-1.5836949
254.81157	-0.31265143
255.26903	-0.024333341
255.72647	-0.74533838
256.18393	0.38485286
256.64139	2.7883363
257.09885	3.6476099
257.5563	1.9481763
258.01373	1.1225612
258.47119	-1.3585676
258.92865	-1.7334992
259.38611	-0.0095252488
259.84357	-0.043805707
260.30103	-1.3575712
260.75848	0.83149391
261.21594	1.397108
261.67337	2.8530924
262.13083	-1.4275957
262.58829	0.14433584
263.04575	-2.7116358
263.5032	-3.0692744
263.96066	-1.6579287
264.41812	-0.25722513
264.87555	1.448947
265.33301	-0.76968032
265.79047	-3.6004732
266.24792	2.0383418
266.70538	2.4483995
267.16284	0.59273612
267.6203	-0.74318689
268.07776	-1.4095447
268.53519	-1.6393496
268.99265	-0.96199596
269.4501	-0.0034911693
269.90756	-2.1030395
270.36502	-3.1137936
270.82248	-0.28719196
271.27994	-0.052277453
271.73737	0.78977656
272.19482	0.90904576
272.65228	1.1609572
273.10974	0.52666807
273.5672	-0.48692325
274.02466	1.8406126
274.48212	-2.0009208
274.93954	-0.59419817
275.397	-3.3310297
275.85446	-2.7306976
276.31192	-1.736709
276.76938	-0.27167943
277.22684	0.18613887
277.6843	-0.89601308
278.14175	-1.2556374
278.59918	0.15123434
279.05664	-1.4735947
279.5141	-2.155935
279.97156	-0.015981589
280.42902	-1.8665709
280.88647	-1.4885032
281.34393	0.57094646
281.80136	1.4536824
282.25882	1.3480134
282.71628	1.5958889
283.17374	-0.11629955
283.6312	1.5952202
284.08865	1.3301439
284.54611	-0.21544801
285.00357	-1.60834
285.461	-0.89740777
285.91846	-0.41595227
286.37592	-1.122723
286.83337	-1.3808138
287.29083	-0.58483499
287.74829	-0.55117381
288.20575	0.19952853
288.66318	-2.7237275
289.12064	-2.7514222
289.57809	-2.64762
290.03555	-1.2475713
290.49301	-1.3206456
290.95047	-3.1281562
291.40793	-4.2904949
291.86536	-4.4013853
292.32281	-2.4013209
292.78027	-2.9334009
293.23773	-2.2252758
293.69519	1.6183407
294.15265	-0.69861174
294.61011	-2.6267471
295.06757	-1.4618827
295.52499	0.4706409
295.98245	0.60285527
296.43991	-1.0164933
296.89737	-0.71930981
297.35483	0.3202711
297.81229	-3.7022543
298.26974	-2.3323159
298.72717	-3.4552984
299.18463	-2.3551576
299.64209	-1.8860347
300.09955	-2.8326263
300.55701	-2.214638
301.01447	-1.778052
301.47192	-0.3780624
301.92938	-2.4726439
302.38681	-3.3408325
302.84427	-2.0686181
303.30173	-0.35812351
303.75919	-1.8966936
304.21664	-2.5102167
304.6741	-0.59127092
305.13156	0.6658262
305.58899	-0.22064312
306.04645	-5.2823267
306.50391	-4.284708
306.96136	-3.4593527
307.41882	-2.2790101
307.87628	-1.9551114
308.33374	-3.5907545
308.79117	-2.1806922
309.24863	-0.1426928
309.70609	-1.495677
310.16354	-1.1250014
310.621	-0.90329319
311.07846	-2.763968
311.53592	-2.8341975
311.99338	-3.6975746
312.45081	-2.6091199
312.90826	-1.5633595
313.36572	-1.1190016
313.82318	-2.3257842
314.28064	-4.3680177
314.7381	-3.7733736
315.19556	-1.662793
315.65298	0.14293741
316.11044	0.35540423
316.5679	-3.2001224
317.02536	-2.9240427
317.48282	-3.9958143
317.94028	-2.8029666
318.39774	-1.6809838
318.85519	-3.8713832
319.31262	-5.1895146
319.77008	-2.9352226
320.22754	-1.5854623
320.685	-0.87712771
321.14246	0.16055039
321.59991	-2.2682912
322.05737	-3.9352915
322.5148	-1.7763839
322.97226	-2.3105319
323.42972	-3.422802
323.88718	0.32716715
324.34464	-1.3940581
324.80209	-3.937283
325.25955	-0.61703396
325.71698	-1.5025409
326.17444	-1.1759961
326.6319	-0.94644922
327.08936	-2.2830393
327.54681	-2.917836
328.00427	-2.220557
328.46173	-2.6793699
328.91919	-5.318819
329.37662	-6.467876
329.83408	-2.5122833
330.29153	-4.0690651
330.74899	-3.9213035
331.20645	-0.37051457
331.66391	-0.19581631
332.12137	-3.7463124
332.5788	-4.5022678
333.03625	-1.8808414
333.49371	-1.8537861
333.95117	-2.9224324
334.40863	-2.6668303
334.86609	-4.085433
335.32355	-0.69700301
335.78101	-1.3288027
336.23843	-2.8876498
336.69589	-2.2105432
337.15335	-2.3998482
337.61081	-3.4997644
338.06827	-3.6654415
338.52573	-4.7414618
338.98318	-5.1017962
339.44061	-4.2860703
339.89807	-6.0586705
340.35553	-2.8945639
340.81299	-1.646387
341.27045	-1.3563509
341.72791	-1.6643186
342.18536	-2.6503963
342.64279	-3.3743312
343.10025	-2.8149862
343.55771	-2.0606668
344.01517	-3.1695399
344.47263	-3.5442033
344.93008	-2.5588453
345.38754	-2.0996892
345.845	-2.1437445
346.30243	-4.2242064
346.75989	-3.1992314
347.21735	-1.5773613
347.6748	-2.9501357
348.13226	-3.7140644
348.58972	-3.9252703
349.04718	-2.2719176
349.50461	-1.9931751
349.96207	-2.1716976
350.41953	-3.5470922
350.87698	-1.9541599
351.33444	-2.4733586
351.7919	-2.1976361
352.24936	-1.4603282
352.70682	-2.5995538
353.16425	-1.645721
353.6217	0.16185823
354.07916	-1.5488265
354.53662	-4.2967901
354.99408	-5.00067
355.45154	-4.1596217
355.909	-6.5601606
356.36642	-6.1439362
356.82388	-2.9524322
357.28134	-1.4477282
357.7388	-2.2348516
358.19626	-2.5504684
358.65372	-3.2921159
359.11118	-3.6457286
359.5686	-2.0796454
360.02606	-1.1864375
360.48352	-3.9414556
360.94098	-5.5703087
361.39844	-5.3120189
361.8559	-3.4546294
362.31335	-2.2162035
362.77081	-3.0129011
363.22824	-2.3006723
363.6857	1.0290229
364.14316	-1.8403436
364.60062	-2.1117163
365.05807	-2.5085723
365.51553	-0.98405749
365.97299	-3.1137154
366.43042	-4.1578808
366.88788	-3.7026219
367.34534	-4.384233
367.8028	-5.024303
368.26025	-3.5411122
368.71771	-3.7520814
369.17517	-3.4225965
369.63263	-1.5583003
370.09006	-0.27958053
370.54752	-2.5331528
371.00497	-2.2989659
371.46243	-1.4660053
371.91989	-2.2682769
372.37735	-4.1866755
372.83481	-5.5008974
373.29224	-4.8119302
373.74969	-2.6972153
374.20715	-6.4384847
374.66461	-4.2838259
375.12207	-6.1803856
375.57953	-5.6127696
376.03699	-4.6971331
376.49442	-5.54351
376.95187	-3.1263785
377.40933	-0.46984273
377.86679	-2.4321821
378.32425	-2.7090905
378.78171	-0.7915228
379.23917	-3.1510468
379.69662	-4.7702198
380.15405	-2.8985195
380.61151	-5.0390339
381.06897	-4.2698197
381.52643	-5.0361295
381.98389	-3.7365637
382.44135	-1.1855445
382.8988	-1.7678467
383.35623	-3.6262422
383.81369	-3.8068931
384.27115	-1.8902647
384.72861	-2.5113714
385.18607	-0.45543998
385.64352	-2.9603693
386.10098	-3.5780606
386.55844	-3.6436005
387.01587	-5.0038328
387.47333	-4.7164478
387.93079	-3.2966361
388.38824	-4.0494528
388.8457	-3.6002955
389.30316	-1.4157184
389.76062	-4.1165657
390.21805	1.248337
390.67551	-1.7825799
391.13297	-2.8429503
391.59042	-3.6588945
392.04788	-1.1646345
392.50534	1.2822565
392.9628	-0.71980286
393.42023	-4.8598232
393.87769	-5.0270562
394.33514	-1.0191958
394.7926	-3.1498427
395.25006	1.861578
395.70752	-1.9769678
396.16498	-3.6609316
396.62244	-4.3291788
397.07986	-2.6798289
397.53732	-2.0249763
397.99478	-2.4578061
398.45224	-2.4182658
398.9097	-2.1438863
399.36716	-1.2802703
399.82462	0.035583004
400.28204	-0.81120759
400.7395	-0.45411924
401.19696	-0.92498839
401.65442	-0.88398385
402.11188	-1.4207445
402.56934	-0.8786431
403.02679	-2.5144749
403.48425	-2.6325798
403.94168	0.13492882
404.39914	-0.21735848
404.8566	0.75770754
405.31406	0.29048705
405.77151	-0.17857468
406.22897	-2.2508774
406.68643	-0.47270328
407.14386	-1.496596
407.60132	-3.7963126
408.05878	-2.5840702
408.51624	-1.059376
408.97369	-0.67464411
409.43115	-0.86322701
409.88861	-2.4925396
410.34604	1.2745636
410.8035	3.8315754
411.26096	-0.52325529
411.71841	1.6908811
412.17587	-0.15167801
412.63333	1.4497793
413.09079	1.1997747
413.54825	0.82761049
414.00568	1.1535026
414.46313	1.6041147
414.92059	1.6256852
415.37805	0.50042468
415.83551	1.569302
416.29297	4.1071019
416.75043	-3.3040898
417.20786	-3.3695343
417.66531	-1.1337627
418.12277	-1.9799687
418.58023	-0.27854434
419.03769	1.0576719
419.49515	0.40546939
419.95261	0.34087408
420.41006	0.889274
420.86749	-0.41199362
421.32495	-0.58740896
421.78241	-2.5640416
422.23987	-1.8487548
422.69733	-1.3566123
423.15479	0.45735255
423.61224	2.6618958
424.06967	0.5273366
424.52713	-0.10685799
424.98459	0.58095288
425.44205	2.8118889
425.89951	4.4809499
426.35696	-0.10374419
426.81442	2.2783549
427.27185	2.7682638
427.72931	0.86924314
428.18677	1.08845
428.64423	2.6420286
429.10168	2.2681518
429.55914	0.54281962
430.0166	1.0586121
430.47406	2.9512229
430.93149	3.0611231
431.38895	1.8944893
431.84641	1.5611819
432.30386	0.028404335
432.76132	0.84358579
433.21878	3.1677663
433.67624	0.023156753
434.13367	0.71857399
434.59113	2.4382946
435.04858	-0.16502045
435.50604	0.13539919
435.9635	2.8224325
436.42096	3.2608857
436.87842	3.0903025
437.33588	4.9334822
437.7933	4.3836184
438.25076	4.7951188
438.70822	8.0915079
439.16568	4.0993028
439.62314	5.1027284
440.0806	7.7458401
440.53806	12.752176
440.99548	12.976421
441.45294	12.055181
441.9104	13.075487
442.36786	14.655819
442.82532	14.913987
443.28278	13.792003
443.74023	13.848791
444.19766	15.403696
444.65512	11.67922
445.11258	10.122121
445.57004	12.779112
446.0275	11.667866
446.48495	12.340432
446.94241	13.402376
447.39987	13.133882
447.8573	13.153589
448.31476	13.74573
448.77222	12.507095
449.22968	10.089041
449.68713	10.264038
450.14459	9.7716656
450.60205	10.848722
451.05948	7.7172532
451.51694	8.2717142
451.9744	9.2259855
452.43185	8.7338219
452.88931	8.1681252
453.34677	8.6007109
453.80423	7.4327693
454.26169	6.5386667
454.71912	9.2689905
455.17657	6.2544527
455.63403	2.2574918
456.09149	6.057529
456.54895	6.171165
457.00641	5.1069808
457.46387	4.9645586
457.9213	4.906342
458.37875	6.79142
458.83621	4.7545657
459.29367	3.5527232
459.75113	6.0794749
460.20859	6.0440874
460.66605	3.4599857
461.12347	5.6036549
461.58093	6.5046544
462.03839	2.8247266
462.49585	2.3600121
462.95331	4.6697884
463.41077	7.3629436
463.86823	5.0043917
464.32568	4.2148156
464.78311	1.3712051
465.24057	-0.92331392
465.69803	1.9396739
466.15549	5.2770901
466.61295	4.8464613
467.0704	6.6955948
467.52786	5.073319
467.98529	4.2802343
468.44275	4.9501095
468.90021	5.2806287
469.35767	4.0452271
469.81512	5.4390187
470.27258	5.0572124
470.73004	5.2934904
471.1875	4.1173916
471.64493	3.076251
472.10239	4.3469105
472.55984	3.8574491
473.0173	4.1041522
473.47476	6.8030295
473.93222	8.6565857
474.38968	9.0235462
474.84711	7.370019
475.30457	9.2993231
475.76202	8.1869946
476.21948	8.7872114
476.67694	8.6314478
477.1344	6.9575229
477.59186	7.1065474
478.04929	7.840498
478.50674	6.8319898
478.9642	8.5873327
479.42166	9.1113958
479.87912	10.435837
480.33658	6.5157146
480.79404	2.9046206
481.2515	3.7446053
481.70892	4.140862
482.16638	4.9727979
482.62384	5.5528359
483.0813	4.3368855
483.53876	3.653806
483.99622	3.7358482
484.45367	2.8839471
484.9111	3.2982867
485.36856	3.7168734
485.82602	-1.55339
486.28348	3.5063148
486.74094	4.259922
487.19839	4.2288046
487.65585	3.2555573
488.11331	4.0517483
488.57074	3.681659
489.0282	1.5638425
489.48566	2.2086887
489.94312	1.7058761
490.40057	-0.52143103
490.85803	1.147438
491.31549	1.7242928
491.77292	3.4455934
492.23038	4.0755467
492.68784	7.9777722
493.14529	4.2510495
493.60275	8.3086061
494.06021	5.0788212
494.51767	5.7736564
494.9751	4.1044822
495.43256	4.4135427
495.89001	3.9990039
496.34747	2.9159973
496.80493	3.6980209
497.26239	4.0067463
497.71985	5.6401143
498.17731	2.5029628
498.63474	5.2387199
499.09219	4.5077991
499.54965	4.9370818
500.00711	2.987623
500.46457	1.8894677
500.92203	1.1130008
501.37949	3.1816478
501.83691	5.4546189
502.29437	4.6051512
502.75183	1.4360377
503.20929	1.8331877
503.66675	6.5040493
504.12421	5.2502894
504.58167	2.7739916
505.03912	6.4825983
505.49655	2.6809385
505.95401	1.14499
506.41147	0.90888762
506.86893	-1.1387827
507.32639	0.39255032
507.78384	-0.55990487
508.2413	-1.356132
508.69873	0.29982105
509.15619	0.9101271
509.61365	-0.94377476
510.07111	-1.296754
510.52856	-0.28248551
510.98602	-4.1220489
511.44348	-1.9680955
511.90091	-4.6123281
512.3584	-3.1482699
512.81586	-0.48550346
513.27332	-0.48239499
513.73071	0.30385309
514.18817	-1.867939
514.64563	-2.1748362
515.10309	-1.9025133
515.56055	-2.9988718
516.01801	-3.5355189
516.47546	-3.4398913
516.93292	-3.9471529
517.39038	-2.5685103
517.84784	-2.4828174
518.3053	-1.1194311
518.76276	-0.61475682
519.22021	0.86188066
519.67767	-1.9496566
520.13513	-2.1210268
520.59253	0.49668324
521.04999	-0.43726307
521.50745	-0.50695336
521.9649	-0.44286937
522.42236	-1.3900367
522.87982	-1.087865
523.33728	-0.37986389
523.79474	-0.56077719
524.2522	-2.2862308
524.70966	0.23370917
525.16711	-0.28975832
525.62457	1.9777436
526.08203	-1.8599662
526.53949	-0.27194336
526.99695	-0.9915837
527.45435	-0.47393256
527.9118	-1.1344554
528.36926	-1.7982751
528.82672	-0.2119537
529.28418	0.9469285
529.74164	-1.4301752
530.1991	-3.8965747
530.65656	-2.6871932
531.11401	-3.2742989
531.57147	0.1465397
532.02893	-2.8992646
532.48639	-3.5849175
532.94385	-3.4413016
533.40131	-2.0975249
533.85876	-2.7274075
534.31616	-3.4018123
534.77362	-2.1779852
535.23108	0.042881601
535.68854	-1.7826141
536.146	-3.7102683
536.60345	-2.2640004
537.06091	-3.6710718
537.51837	-3.3504491
537.97583	-2.8559265
538.43329	-5.5347419
538.89075	-3.2936885
539.34821	-3.4437041
539.80566	-0.98489529
540.26312	-1.9412698
540.72052	-3.3629265
541.17798	-3.5070941
541.63544	-4.3047767
542.0929	-5.1581049
542.55035	-6.1150146
543.00781	-5.3067179
543.46527	-3.175478
543.92273	-2.705478
544.38019	-2.5418913
544.83765	-4.0175362
545.2951	-4.1783776
545.75256	-2.2103727
546.21002	-1.0511849
546.66748	-0.38930506
547.12494	-1.1412165
547.58234	-2.63692
548.03979	-4.1709924
548.49725	-4.972446
548.95471	-4.4303441
549.41217	-2.67184
549.86963	-2.1066506
550.32709	-3.601125
550.78455	-3.7821329
551.242	-1.4820836
551.69946	-3.3046808
552.15692	-2.6224539
552.61438	-1.6581807
553.07184	-2.2472758
553.5293	-1.2786226
553.98676	-3.6873436
554.44415	-2.3565326
554.90161	-2.1438026
555.35907	-2.3819492
555.81653	-2.6300707
556.27399	-2.9809957
556.73145	-2.2779894
557.1889	-2.6515384
557.64636	-4.8806372
558.10382	-4.3082337
558.56128	-2.3815854
559.01874	-2.4752798
559.4762	-3.2886052
559.93365	-1.8336059
560.39111	-3.3345685
560.84857	-3.1882088
561.30597	-2.5989037
561.76343	-4.8488178
562.22089	-4.4603167
562.67834	-3.4289219
563.1358	-2.8540668
563.59326	-1.5463721
564.05072	-3.5043242
564.50818	-2.6952331
564.96564	-2.5814784
565.4231	-4.0834837
565.88055	-2.361059
566.33801	-1.6377981
566.79547	-3.4240708
567.25293	-3.1152635
567.71039	-3.9764121
568.16779	-3.5318031
568.62524	-3.4723098
569.0827	-3.3049793
569.54016	-3.3996298
569.99762	-3.3696036
570.45508	-4.6593862
570.91254	-2.4441266
571.37	-1.7382443
571.82745	-1.8961374
572.28491	-2.4924221
572.74237	-2.6100159
573.19983	-3.9558454
573.65729	-3.1004956
574.11475	-3.9350705
574.57214	-3.3336999
575.0296	-1.9026736
575.48706	-3.0686815
575.94452	-1.5895342
576.40198	-4.8753476
576.85944	-2.6026294
577.31689	-5.3937926
577.77435	-3.0486403
578.23181	-3.1047361
578.68927	-4.1770768
579.14673	-4.5124407
579.60419	-1.5188893
580.06165	-1.3009837
580.5191	-1.6075053
580.97656	-1.631356
581.43396	-3.2333834
581.89142	-4.0775542
582.34888	-4.7145619
582.80634	-5.4999318
583.26379	-4.776298
583.72125	-3.5771704
584.17871	-2.4668827
584.63617	-3.7986829
585.09363	-2.4749095
585.55109	-3.1413825
586.00854	-2.1917396
586.466	-0.91294003
586.92346	0.043817181
587.38092	-1.4796128
587.83838	-2.8949947
588.29578	-0.8947531
588.75323	1.069198
589.21069	1.1704389
589.66815	-3.1074862
590.12561	-2.7615137
590.58307	1.7701358
591.04053	-1.6310854
591.49799	0.30346382
591.95544	-1.98623
592.4129	-2.9738955
592.87036	-0.83147955
593.32782	-0.55350161
593.78528	-0.13060763
594.24274	2.0095601
594.7002	2.4857373
595.15759	0.1296044
595.61505	-1.2693648
596.07251	0.40564129
596.52997	-0.79141086
596.98743	-3.3407409
597.44489	-1.2135313
597.90234	1.600047
598.3598	-1.1360835
598.81726	-3.1438158
599.27472	-3.5981026
599.73218	-1.4567177
600.18964	-3.928925
600.64709	-3.9096487
601.10455	-0.58946931
601.56201	-1.1455697
602.01941	-1.8254504
602.47687	0.15690745
602.93433	-1.3780181
603.39178	-3.1362185
603.84924	-5.5260382
604.3067	-5.5556736
604.76416	-1.150924
605.22162	-2.2534814
605.67908	-3.0598915
606.13654	-1.0616912
606.59399	-1.9373538
607.05145	-3.5542395
607.50891	-4.1934252
607.96637	-4.2474022
608.42377	-3.8013153
608.88123	-3.650135
609.33868	-3.8878384
609.79614	-2.3632028
610.2536	1.4580469
610.71106	0.19300579
611.16852	-2.1247866
611.62598	-2.9355993
612.08344	-3.2572742
612.54089	-3.1211209
612.99835	-4.3903136
613.45581	-2.4411728
613.91327	-2.0580463
614.37073	-1.8954428
614.82819	-2.1002195
615.28558	-2.9542818
615.74304	-2.103936
616.2005	-2.4131219
616.65796	-2.5563891
617.11542	-2.6822598
617.57288	-1.5385498
618.03033	-3.3830545
618.48779	-2.0508628
618.94525	-2.8937011
619.40271	-4.1064954
619.86017	-3.7296727
620.31763	-4.5368156
620.77509	-5.0027251
621.23254	-2.509944
621.69	-1.1184964
622.1474	-2.4398897
622.60486	-4.4054995
623.06232	-6.1991978
623.51978	-4.4742718
623.97723	-3.8816838
624.43469	-1.121832
624.89215	-1.8385596
625.34961	-1.8492496
625.80707	-1.6440492
626.26453	-3.6965721
626.72198	-4.2731423
627.17944	-5.0181203
627.6369	-4.5460339
628.09436	-4.1605206
628.55182	-3.5912828
629.00922	-2.0435905
629.46667	-3.3675704
629.92413	-5.8048744
630.38159	-2.1878519
630.83905	-2.2849534
631.29651	-6.9295244
631.75397	-2.8475006
632.21143	-6.0953832
632.66888	-4.1342907
633.12634	-7.2963982
633.5838	-6.7931294
634.04126	-5.3271961
634.49872	-4.497437
634.95618	-4.0257597
635.41364	-3.664855
635.87103	-2.6934173
636.32849	-3.8700337
636.78595	-5.4159088
637.24341	-4.4852362
637.70087	-5.4228368
638.15833	-5.4683604
638.61578	-4.4355183
639.07324	-3.7696605
639.5307	-6.1821351
639.98816	-4.3329525
640.44562	-2.858068
640.90308	-3.482547
641.36053	-2.8731749
641.81799	-5.1742439
642.27539	-4.6921096
642.73285	-4.4131546
643.19031	-6.9833221
643.64777	-7.887156
644.10522	-5.9727421
644.56268	-6.048594
645.02014	-6.5379539
645.4776	-2.6885283
645.93506	-3.0235567
646.39252	-2.4829588
646.84998	-2.2458763
647.30743	-5.0343285
647.76489	-3.9989145
648.22235	-5.0857501
648.67981	-5.5039263
649.13721	-6.9061451
649.59467	-4.683773
650.05212	-5.1838093
650.50958	-5.4176173
650.96704	-3.8263464
651.4245	-3.8642089
651.88196	-5.2106433
652.33942	-6.04561
652.79688	-6.0197687
653.25433	-1.8190134
653.71179	-0.60690981
654.16925	-2.7711797
654.62671	-2.8099782
655.08417	-5.0282111
655.54163	-3.6218755
655.99902	-3.1969414
656.45648	-3.2566822
656.91394	-2.8345153
657.3714	-3.2198102
657.82886	-4.6849327
658.28632	-4.8103447
658.74377	-4.8543453
659.20123	-4.2581549
659.65869	-4.3936238
660.11615	-5.2775965
660.57361	-1.5789685
661.03107	-3.6646509
661.48853	-4.709559
661.94598	-7.9081397
662.40344	-2.6902099
662.86084	-4.4815164
663.3183	-6.3613701
663.77576	-1.7361492
664.23322	-4.3942494
664.69067	-3.1926334
665.14813	-3.5843716
665.60559	-1.4353828
666.06305	-2.0264711
666.52051	-2.9533725
666.97797	-2.2158308
667.43542	-2.8858037
667.89288	-3.3377395
668.35034	-1.4741937
668.8078	1.2609363
669.26526	-2.8789885
669.72266	-4.868669
670.18011	-3.5447152
670.63757	0.38352603
671.09503	-0.1137482
671.55249	-6.0996933
672.00995	-2.1004617
672.46741	-0.57671189
672.92487	-0.4698551
673.38232	-0.95138961
673.83978	-1.3411824
674.29724	-2.1161799
674.7547	-3.1881495
675.21216	-3.5453753
675.66962	-3.3851919
676.12701	-3.9739211
676.58447	-4.4841566
677.04193	-2.8632586
677.49939	-3.0421383
677.95685	-1.2437794
678.41431	-1.9039927
678.87177	-5.5025415
679.32922	-2.6882701
679.78668	-4.6613421
680.24414	-3.6916258
680.7016	-2.0560851
681.15906	-1.8233049
681.61652	-2.5552037
682.07397	-1.5791202
682.53143	-1.3916676
682.98883	-1.9890099
683.44629	-3.6917596
683.90375	-4.8056078
684.36121	-2.8428156
684.81866	-4.350491
685.27612	-3.744415
685.73358	-2.8329146
686.19104	-1.954632
686.6485	-1.4566002
687.10596	-0.48784703
687.56342	-0.36661923
688.02087	-4.7227421
688.47833	-2.441426
688.93579	-3.9939272
689.39325	-2.203476
689.85065	-4.2151675
690.30811	-2.6693084
690.76556	-0.77364045
691.22302	-3.7407098
691.68048	-5.4737058
692.13794	-3.9149237
692.5954	-4.4072051
693.05286	-5.5373826
693.51031	-4.7879643
693.96777	-4.4309673
694.42523	-5.5882573
694.88269	-6.1502585
695.34015	-7.4061217
695.79761	-6.0107121
696.25507	-6.5527725
696.71246	-3.5903504
697.16992	-3.914917
697.62738	-5.2160921
698.08484	-3.9175973
698.5423	-3.6546867
698.99976	-4.3554301
699.45721	-5.4791322
699.91467	-5.1176639
700.37213	-4.5343294
700.82959	-5.6687894
701.28705	-5.2968483
701.74451	-5.3041134
702.20197	-9.5708818
702.65942	-7.7076664
703.11688	-7.9174776
703.57428	-6.5182362
704.03174	-4.417654
704.4892	-5.7889724
704.94666	-5.9860296
705.40411	-7.3715682
705.86157	-6.5020704
706.31903	-5.5403495
706.77649	-5.7140517
707.23395	-7.6196952
707.69141	-8.2331657
708.14886	-6.871583
708.60632	-4.9595313
709.06378	-5.0319805
709.52124	-6.6180739
709.97864	-6.6502662
710.4361	-6.3175001
710.89355	-6.4251752
711.35101	-5.822463
711.80847	-7.2261219
712.26593	-6.9180765
712.72339	-3.4297528
713.18085	-6.7655673
713.63831	-4.4215064
714.09576	-4.4430437
714.55322	-5.8718867
715.01068	-6.9329391
715.46814	-5.7317829
715.9256	-4.4480834
716.38306	-1.9320449
716.84045	-3.3438025
717.29791	-5.344275
717.75537	-4.8872781
718.21283	-2.884757
718.67029	-1.2733581
719.12775	-2.7714806
719.58521	-3.4767523
720.04266	-2.0767629
720.50012	-3.7102005
720.95758	-3.8998749
721.41504	-4.8113961
721.8725	-5.3168745
722.32996	-8.0871763
722.78741	-4.0667167
723.24487	-5.1846528
723.70227	-6.253334
724.15973	-5.3446584
724.61719	-5.6471896
725.07465	-4.7176847
725.5321	-4.4227796
725.98956	-4.8462906
726.44702	-5.0279989
726.90448	-5.194942
727.36194	-6.1106606
727.8194	-5.0882068
728.27686	-2.8574576
728.73431	-5.9036908
729.19177	-8.6255865
729.64923	-6.2409959
730.10669	-5.4105892
730.56409	-7.595777
731.02155	-6.274384
731.479	-4.4993143
731.93646	-5.5014825
732.39392	-3.4208927
732.85138	-6.5036249
733.30884	-5.6129842
733.7663	-7.0339828
734.22375	-4.3179235
734.68121	-3.921623
735.13867	-7.0163026
735.59613	-6.3944888
736.05359	-7.2415819
736.51105	-8.8208771
736.96851	-8.0117931
737.4259	-6.5985909
737.88336	-5.3059359
738.34082	-6.2342596
738.79828	-4.31463
739.25574	-3.8714886
739.7132	-5.6648736
740.17065	-5.624856
740.62811	-4.7472591
741.08557	-4.248189
741.54303	-5.2345276
742.00049	-6.9792013
742.45795	-3.9146895
742.91541	-2.9837761
743.37286	-2.3854589
743.83026	-2.7954414
744.28772	-2.7594404
744.74518	-3.6064456
745.20264	-4.1350651
745.6601	-5.7762513
746.11755	-4.8509707
746.57501	-3.2394547
747.03247	-4.3787847
747.48993	-5.2702446
747.94739	-5.6416388
748.40485	-4.7103496
748.8623	-4.0882607
749.31976	-6.6956649
749.77722	-6.8124924
750.23468	-8.2550449
750.69208	-6.4326968
751.14954	-4.8729734
751.60699	-8.6918306
752.06445	-5.7356734
752.52191	-4.522676
752.97937	-4.1388311
753.43683	-4.8669939
753.89429	-5.1391139
754.35175	-8.0219822
754.8092	-7.8731065
755.26666	-7.5049872
755.72412	-7.3208528
756.18158	-6.521677
756.63904	-6.8908176
757.0965	-6.2329669
757.55389	-4.477325
758.01135	-5.6601329
758.46881	-6.0359683
758.92627	-4.364573
759.38373	-6.1268816
759.84119	-6.5832477
760.29865	-5.3200889
760.7561	-5.632525
761.21356	-5.9211273
761.67102	-1.9422591
762.12848	-2.7313018
762.58594	-3.3733132
763.0434	-3.8052883
763.50085	-4.4361372
763.95831	-6.4507775
764.41571	-5.3114939
764.87317	-2.4021699
765.33063	-1.1500744
765.78809	-3.6779094
766.24554	-3.4385695
766.703	-3.4463978
767.16046	-3.6790357
767.61792	-2.2368388
768.07538	-3.2792356
768.53284	-3.5875597
768.9903	-1.3028976
769.44775	-2.4649601
769.90521	-2.9974842
770.36267	-4.1475601
770.82013	-3.1084602
771.27753	-0.33243492
771.73499	2.3246398
772.19244	-1.3096718
772.6499	-4.1408792
773.10736	-1.9321615
773.56482	-1.3361468
774.02228	-2.130995
774.47974	-2.5436778
774.93719	-3.1156561
775.39465	-4.2206898
775.85211	-3.3634253
776.30957	-2.6953118
776.76703	-2.0383964
777.22449	-3.0457816
777.68188	-3.3084631
778.13934	-3.2949579
778.5968	-2.8896978
779.05426	-2.6472886
779.51172	-5.9673152
779.96918	-7.6129293
780.42664	-6.5472312
780.88409	-6.9509139
781.34155	-9.1323633
781.79901	-4.7137065
782.25647	-4.8005743
782.71393	-4.5946765
783.17139	-5.4152293
783.62885	-2.7457192
784.0863	-3.7854333
784.5437	-7.7801557
785.00116	-4.7493153
785.45862	-5.6417379
785.91608	-5.5658817
786.37354	-3.7458229
786.83099	-4.7534246
787.28845	-5.4368968
787.74591	-4.9517846
788.20337	-6.0997009
788.66083	-6.1599455
789.11829	-4.6815228
789.57574	-3.6792905
790.0332	-4.6770635
790.49066	-4.2369032
790.94812	-2.4300141
791.40552	-6.2493105
791.86298	-8.3041515
792.32043	-6.4847689
792.77789	-4.6684723
793.23535	-5.2174506
793.69281	-6.3699865
794.15027	-4.3853769
794.60773	-3.9638028
795.06519	-1.2068001
795.52264	-3.2505791
795.9801	-6.6173825
796.43756	-5.6800957
796.89502	-1.5730567
797.35248	-5.4000802
797.80994	-5.3238373
798.26733	-4.2925415
798.72479	-5.4097271
799.18225	-4.0404725
799.63971	-3.4340487
800.09717	-2.5328321
800.55463	-3.0204768
801.01208	-3.118017
801.46954	-1.3579797
801.927	-0.078785084
802.38446	0.24473986
802.84192	-0.15121602
803.29938	-0.18255711
803.75684	0.32470873
804.21429	-0.69855636
804.67175	0.55768037
805.12915	-2.7707505
805.58661	-3.5819054
806.04407	-1.3563962
806.50153	-1.9040351
806.95898	-4.0945144
807.41644	-2.405292
807.8739	-1.8088399
808.33136	-4.039763
808.78882	-3.6529448
809.24628	-4.7188072
809.70374	-4.3513565
810.16119	-2.8268213
810.61865	-3.8050735
811.07611	-2.7746668
811.53351	-3.526144
811.99097	-4.432508
812.44843	-4.3798532
812.90588	-4.0620914
813.36334	-4.0592608
813.8208	-5.0058684
814.27826	-5.6072721
814.73572	-4.3008714
815.19318	-4.15517
815.65063	-4.5697989
816.10809	-3.2257683
816.56555	-5.4376101
817.02301	-4.3053017
817.48047	-3.3473842
817.93793	-6.2099686
818.39532	-5.9786615
818.85278	-5.3839231
819.31024	-4.0779595
819.7677	-5.2364907
820.22516	-4.1719203
820.68262	-5.802465
821.14008	-4.7800446
821.59753	-4.1735315
822.05499	-4.1872139
822.51245	-2.533694
822.96991	-5.0048642
823.42737	-5.5884767
823.88483	-1.5791142
824.34229	-3.1251976
824.79974	-2.8229742
825.25714	-5.783946
825.7146	-3.8492453
826.17206	-2.00734
826.62952	-3.0113959
827.08698	-4.1429801
827.54443	-3.3843648
828.00189	-2.6729527
828.45935	-3.2445507
828.91681	-3.5087004
829.37427	-4.9511304
829.83173	-4.5666032
830.28918	-4.2420182
830.74664	-3.4354541
831.2041	-5.0540199
831.66156	-6.9309592
832.11896	-5.8605819
832.57642	-4.3434792
833.03387	-4.8628511
833.49133	-8.6612539
833.94879	-2.614192
834.40625	-6.9068189
834.86371	-3.8342636
835.32117	-7.9264207
835.77863	-5.7343826
836.23608	-4.5786629
836.69354	-5.0774612
837.151	-4.5602837
837.60846	-1.8747002
838.06592	-5.2650595
838.52338	-5.7776699
838.98077	-6.71071
839.43823	-3.8465905
839.89569	-3.6360114
840.35315	-5.4686103
840.81061	-4.835968
841.26807	-5.4063282
841.72552	-8.222744
842.18298	-7.9184451
842.64044	-5.8311119
843.0979	-4.1129985
843.55536	-2.8403559
844.01282	-6.2539129
844.47028	-8.0639496
844.92773	-9.3705692
845.38519	-8.1720085
845.84259	-7.0566115
846.30005	-7.190043
846.75751	-5.9087515
847.21497	-3.2085185
847.67242	-4.1362381
848.12988	-4.0877943
848.58734	-5.9284253
849.0448	-6.9901614
849.50226	-8.0189648
849.95972	-3.9710755
850.41718	-6.2302961
850.87463	-6.6826124
851.33209	-6.4415927
851.78955	-7.5296764
852.24695	-6.9150906
852.70441	-4.5080786
853.16187	-4.1369371
853.61932	-6.9398737
854.07678	-6.2004929
854.53424	-3.4436824
854.9917	-1.9007453
855.44916	-2.6590106
855.90662	-3.8552248
856.36407	-4.4550562
856.82153	-4.784471
857.27899	-4.647531
857.73645	-4.3792357
858.19391	-4.7238574
858.65137	-6.0935163
859.10876	-6.574235
859.56622	-4.3075247
860.02368	-3.4503667
860.48114	-3.2380075
860.9386	-1.5985384
861.39606	-5.3472691
861.85352	-3.9817283
862.31097	-6.5993233
862.76843	-5.5910845
863.22589	-2.5829523
863.68335	-4.8645835
864.14081	-4.8635592
864.59827	-7.2074103
865.05573	-7.2476606
865.51318	-6.0274377
865.97058	-6.3962574
866.42804	-2.972743
866.8855	-5.3110595
867.34296	-3.9115276
867.80042	-3.0646663
868.25787	-4.7672873
868.71533	-1.6789095
869.17279	-1.4751819
869.63025	-1.5992426
870.08771	-2.8067541
870.54517	-3.9718654
871.00262	-4.8895111
871.46008	-4.1383944
871.91754	-4.2273612
872.375	-4.1868095
872.8324	-1.4216615
873.28986	-1.4952241
873.74731	-2.278589
874.20477	-1.5729016
874.66223	-3.218843
875.11969	-4.7816057
875.57715	-4.9080367
876.03461	-4.4057159
876.49207	-4.0399384
876.94952	-4.1362982
877.40698	-2.5038357
877.86444	-2.618865
878.3219	-3.9016802
878.77936	-3.5246949
879.23682	-4.7148666
879.69421	-6.117414
880.15167	-1.5916948
880.60913	-3.1405301
881.06659	-2.8855631
881.52405	0.35757628
881.98151	0.2496427
882.43896	-0.39601752
882.89642	-2.2707744
883.35388	-2.6002295
883.81134	-4.5639567
884.2688	-4.6594906
884.72626	-3.2952139
885.18372	-1.3352205
885.64117	-1.7596494
886.09857	-0.3021813
886.55603	-1.8121665
887.01349	-1.0163306
887.47095	-1.3577635
887.92841	-1.9697236
888.38586	-2.9871261
888.84332	-2.9139745
889.30078	-4.6304183
889.75824	-3.2853351
890.2157	-0.83942264
890.67316	-0.010044601
891.13062	0.93423522
891.58807	-1.1619958
892.04553	-2.2694139
892.50299	-3.4551213
892.96039	-5.6758842
893.41785	-2.5621028
893.87531	-0.47527823
894.33276	-1.8971283
894.79022	0.22192687
895.24768	2.0431583
895.70514	0.44580156
896.1626	-1.8687844
896.62006	-1.9521034
897.07751	-0.70761132
897.53497	-0.18708326
897.99243	-0.27129418
898.44989	-1.4812566
898.90735	0.27282277
899.36481	-1.686782
899.8222	-1.7249956
900.27966	-0.8923521
900.73712	-5.0965977
901.19458	-3.7290692
901.65204	1.1239767
902.1095	1.2646087
902.56696	-4.6993175
903.02441	0.45664576
903.48187	0.99589068
903.93933	-3.9448569
904.39679	-1.162448
904.85425	-3.8180041
905.31171	-1.6596371
905.76917	-1.4639467
906.22662	-3.723742
906.68402	-3.78668
907.14148	-0.75062132
907.59894	0.74761635
908.0564	-2.4549046
908.51385	-2.9664543
908.97131	-3.4506905
909.42877	-3.4061773
909.88623	-2.9386945
910.34369	-3.6499701
910.80115	-4.4765162
911.25861	-4.2211595
911.71606	-2.7126021
912.17352	-2.0467815
912.63098	-1.7569429
913.08844	-1.7929502
913.54584	-3.5681791
914.0033	-5.8116727
914.46075	-5.9294553
914.91821	-5.146102
915.37567	-5.0802407
915.83313	-5.4318323
916.29059	-5.3176751
916.74805	-4.8831754
917.20551	-5.9729562
917.66296	-5.54913
918.12042	-4.3921976
918.57788	-2.1751106
919.03534	-4.7941666
919.4928	-4.5152707
919.9502	-1.9376341
920.40765	-3.7559998
920.86511	-5.5774293
921.32257	-8.0069399
921.78003	-7.6515989
922.23749	-7.6152182
922.69495	-5.7463965
923.1524	-6.4445443
923.60986	-8.9847469
924.06732	-7.775423
924.52478	-7.4398046
924.98224	-6.287137
925.4397	-9.946064
925.89716	-8.4893179
926.35461	-6.1912985
926.81201	-7.8146386
927.26947	-6.5456867
927.72693	-7.083303
928.18439	-8.0309544
928.64185	-5.6137686
929.0993	-6.4304609
929.55676	-6.9865203
930.01422	-7.3905931
930.47168	-9.1560869
930.92914	-5.1411743
931.3866	-5.9351516
931.84406	-8.2978563
932.30151	-5.1615424
932.75897	-7.1464844
933.21643	-8.1106262
933.67383	-7.3770275
934.13129	-7.0753202
934.58875	-7.5783601
935.0462	-8.4329433
935.50366	-8.263195
935.96112	-6.8560357
936.41858	-6.3782134
936.87604	-5.9561234
937.3335	-5.9526558
937.79095	-5.387517
938.24841	-6.4390726
938.70587	-6.8304291
939.16333	-6.346179
939.62079	-8.6138172
940.07825	-9.5052414
940.53564	-7.1798358
940.9931	-5.4818692
941.45056	-7.0848041
941.90802	-8.5381079
942.36548	-6.0143437
942.82294	-5.5291815
943.2804	-7.7141762
943.73785	-7.0707092
944.19531	-5.9174023
944.65277	-7.2456899
945.11023	-7.6133976
945.56769	-5.7524714
946.02515	-5.4566107
946.4826	-5.4476042
946.94006	-6.7070122
947.39746	-4.8920565
947.85492	-4.6994004
948.31238	-5.2973289
948.76984	-6.6265225
949.22729	-7.9700036
949.68475	-7.3111615
950.14221	-6.5656629
950.59967	-6.7721219
951.05713	-5.3844128
951.51459	-7.552845
951.97205	-6.6101365
952.4295	-5.401866
952.88696	-5.5410047
953.34442	-7.3612723
953.80182	-8.8973742
954.25928	-6.0469179
954.71674	-8.6125526
955.17419	-6.9552736
955.63165	-9.3278751
956.08911	-6.2976995
956.54657	-9.9184256
957.00403	-7.4626517
957.46149	-3.641345
957.91895	-6.7567348
958.3764	-7.5249977
958.83386	-5.7271023
959.29132	-9.1193676
959.74878	-6.0025463
960.20624	-8.6505308
960.66364	-8.2999725
961.12109	-7.7918191
961.57855	-6.7557688
962.03601	-8.9808578
962.49347	-7.7683597
962.95093	-8.6475468
963.40839	-10.30997
963.86584	-10.942735
964.3233	-9.5836458
964.78076	-10.520075
965.23822	-8.7340117
965.69568	-6.8290157
966.15314	-6.0677328
966.6106	-5.827374
967.06805	-6.5214243
967.52545	-7.0069251
967.98291	-8.8914089
968.44037	-10.413549
968.89783	-7.4524021
969.35529	-7.3114724
969.81274	-8.7844896
970.2702	-9.327774
970.72766	-10.253764
971.18512	-10.991769
971.64258	-8.6073475
972.10004	-7.3606391
972.5575	-7.8830628
973.01495	-7.6420603
973.47241	-8.8283825
973.92987	-9.9021635
974.38727	-8.2801695
974.84473	-7.8564587
975.30219	-7.3925428
975.75964	-6.1056547
976.2171	-6.7424603
976.67456	-9.0455456
977.13202	-8.9861975
977.58948	-8.0799656
978.04694	-7.5446019
978.50439	-7.8484941
978.96185	-8.5173645
979.41931	-8.315752
979.87677	-9.1626301
980.33423	-8.6858492
980.79169	-8.8711157
981.24908	-8.3107996
981.70654	-7.0473819
982.164	-9.5422459
982.62146	-10.607293
983.07892	-8.7367382
983.53638	-7.9742045
983.99384	-9.8069801
984.45129	-9.8593521
[truncated: 2,220 more rows]
