# Supplementary material for: Design of high SERS sensitive substrates based on branched Ti nanorods
Source: Sci Rep. 2022 Jul 8;12:11631. doi: 10.1038/s41598-022-15875-3 (PMC9270367; doi:10.1038/s41598-022-15875-3)
Supplement: Supplementary file 1 — Supplementary Information. [file 41598_2022_15875_MOESM1_ESM.zip › Supplemantary file/SERS/Ti-Ag100/_1.txt]

70	61.498917
70.457451	41.145817
70.914909	64.076065
71.37236	63.554558
71.829819	62.035675
72.28727	65.42186
72.744728	65.948639
73.202179	62.298031
73.659637	61.120922
74.117088	66.185181
74.574547	63.068455
75.031998	67.424332
75.489456	66.935043
75.946907	65.726677
76.404358	64.085159
76.861816	66.970543
77.319267	70.9953
77.776726	65.909378
78.234177	68.610779
78.691635	64.206612
79.149086	66.761688
79.606544	63.124001
80.063995	61.332298
80.521454	63.427715
80.978905	63.911613
81.436356	60.266666
81.893814	63.403366
82.351265	59.364269
82.808723	57.603966
83.266174	60.401386
83.723633	62.400192
84.181084	61.382946
84.638542	60.431454
85.095993	62.053303
85.553452	56.626656
86.010902	58.478428
86.468361	60.503162
86.925812	60.31599
87.383263	59.502625
87.840721	60.597748
88.298172	62.298416
88.75563	56.75798
89.213081	55.610218
89.67054	56.879734
90.127991	54.586163
90.585449	54.347446
91.0429	54.70108
91.500359	54.252686
91.957809	55.165466
92.415268	54.731499
92.872719	52.214668
93.33017	53.563469
93.787628	56.019787
94.245079	56.523045
94.702538	54.362679
95.159988	53.671757
95.617447	58.244911
96.074898	55.458889
96.532356	56.950821
96.989807	53.408455
97.447266	51.36182
97.904716	51.944538
98.362167	49.566502
98.819626	45.7202
99.277077	51.429569
99.734535	52.451874
100.19199	56.785694
100.64944	49.588505
101.1069	48.50161
101.56435	49.949162
102.0218	49.996159
102.47926	49.85865
102.93671	51.74519
103.39417	51.233788
103.85162	55.347279
104.30907	51.533371
104.76653	49.417072
105.22398	49.59766
105.68144	52.403152
106.13889	54.974289
106.59635	50.42802
107.0538	52.863075
107.51126	47.371696
107.96871	46.1604
108.42617	48.547653
108.88362	45.361919
109.34108	41.992382
109.79853	47.116219
110.25598	52.762363
110.71344	49.689762
111.17089	44.613796
111.62835	43.24144
112.0858	46.985226
112.54326	50.057396
113.00071	48.639557
113.45817	43.728924
113.91562	39.739574
114.37308	45.255146
114.83053	46.986481
115.28798	50.487278
115.74544	49.358414
116.20289	46.987301
116.66035	45.950317
117.1178	46.247105
117.57526	47.299778
118.03271	43.42503
118.49017	43.85376
118.94762	48.729092
119.40508	46.985947
119.86253	46.094925
120.31998	44.809109
120.77744	41.469093
121.23489	45.668316
121.69234	48.971714
122.1498	44.653381
122.60725	44.906872
123.0647	44.691685
123.52216	45.735054
123.97961	46.447868
124.43707	44.491711
124.89452	41.816418
125.35198	41.354504
125.80943	36.849468
126.26689	40.44257
126.72434	44.992496
127.18179	44.021111
127.63925	43.101482
128.09671	43.731304
128.55415	38.21994
129.01161	38.390339
129.46907	43.029408
129.92653	45.786968
130.38397	46.754799
130.84143	43.196762
131.29889	41.551552
131.75635	43.83387
132.21379	43.560001
132.67125	42.313805
133.12871	40.818764
133.58615	43.581078
134.04361	41.692627
134.50107	40.973965
134.95853	40.526627
135.41597	39.499916
135.87343	40.227776
136.33089	42.302753
136.78835	40.487648
137.24579	39.969791
137.70325	41.674213
138.16071	41.192135
138.61815	40.219357
139.07561	40.323681
139.53307	41.820679
139.99052	45.549408
140.44797	43.46011
140.90543	37.963356
141.36288	37.1292
141.82034	34.197365
142.27779	37.650631
142.73524	43.315559
143.1927	43.101669
143.65015	41.275501
144.1076	36.082279
144.56506	40.067184
145.02252	40.817368
145.47997	40.611168
145.93742	38.346134
146.39488	37.634167
146.85234	39.3633
147.30978	39.175995
147.76724	38.927063
148.2247	41.808117
148.68216	38.44569
149.1396	39.211914
149.59706	37.392826
150.05452	35.074162
150.51196	37.757732
150.96942	42.863285
151.42688	37.351669
151.88434	35.044987
152.34178	37.6572
152.79924	36.983696
153.2567	40.074566
153.71416	38.37392
154.1716	35.073547
154.62906	36.377331
155.08652	35.561275
155.54396	39.851086
156.00142	40.339344
156.45888	35.20076
156.91634	39.937164
157.37378	39.083813
157.83124	35.247879
158.2887	35.059872
158.74615	35.401588
159.2036	36.947895
159.66106	28.270819
160.11852	30.779963
160.57596	31.591211
161.03342	31.360685
161.49088	35.120815
161.94833	37.181389
162.40578	32.565483
162.86324	33.252346
163.32069	32.887691
163.77815	32.071308
164.2356	31.179352
164.69305	29.619854
165.15051	29.728989
165.60797	31.002798
166.06541	30.938362
166.52287	29.433453
166.98033	32.015461
167.43777	32.372101
167.89523	33.589977
168.35269	32.470486
168.81015	33.27103
169.26759	33.995163
169.72505	32.90139
170.18251	31.582098
170.63997	31.885811
171.09741	33.487904
171.55487	37.906963
172.01233	30.040697
172.46977	29.966619
172.92723	32.318687
173.38469	31.18103
173.84215	29.047575
174.29959	30.932196
174.75705	31.729635
175.21451	30.686993
175.67197	30.108786
176.12941	30.61809
176.58687	29.234915
177.04433	29.340504
177.50179	29.667721
177.95923	28.85215
178.41669	32.594666
178.87415	30.400677
179.33159	34.426579
179.78905	29.861118
180.24651	27.232803
180.70396	26.597281
181.16141	29.27597
181.61887	30.86307
182.07632	26.74864
182.53378	29.337496
182.99123	29.330269
183.44868	27.196772
183.90614	25.789459
184.36359	25.304501
184.82104	26.220877
185.2785	26.26158
185.73596	25.649326
186.19341	28.455694
186.65086	29.749197
187.10832	28.257843
187.56578	31.889095
188.02322	26.559574
188.48068	29.87981
188.93814	31.930395
189.39558	29.808083
189.85304	30.063192
190.3105	26.50662
190.76796	26.368254
191.2254	30.440241
191.68286	34.492699
192.14032	30.355816
192.59778	29.847607
193.05522	29.509937
193.51268	27.333628
193.97014	28.403555
194.4276	27.45281
194.88504	31.510704
195.3425	30.97065
195.79996	30.407406
196.2574	28.486357
196.71486	26.728041
197.17232	27.251963
197.62978	28.974745
198.08722	28.014875
198.54468	24.53142
199.00214	31.238749
199.45959	25.350016
199.91704	27.016588
200.3745	29.752729
200.83195	30.452934
201.2894	27.897007
201.74686	24.147089
202.20432	24.023018
202.66177	26.43693
203.11922	29.928352
203.57668	28.33231
204.03413	26.699764
204.49159	25.810858
204.94904	25.116966
205.40649	26.472269
205.86395	28.895742
206.3214	26.381533
206.77885	24.259569
207.23631	24.372643
207.69377	24.281683
208.15121	27.305988
208.60867	26.427557
209.06613	24.681984
209.52359	25.401541
209.98103	27.369812
210.43849	29.205124
210.89595	32.695618
211.35341	31.39846
211.81085	27.186808
212.26831	27.432184
212.72577	26.111423
213.18321	25.04055
213.64067	27.602674
214.09813	30.516188
214.55559	27.551216
215.01303	31.25596
215.47049	29.759565
215.92795	29.214098
216.38541	26.898813
216.84285	28.11817
217.30031	26.139576
217.75777	24.887802
218.21521	28.610525
218.67267	22.178328
219.13013	25.949518
219.58759	29.095758
220.04503	28.856184
220.50249	27.212866
220.95995	26.885859
221.4174	28.531191
221.87485	28.544935
222.33231	25.816107
222.78976	26.398806
223.24721	25.835148
223.70467	26.554232
224.16212	23.157356
224.61958	26.206102
225.07703	25.005369
225.53448	25.389345
225.99194	26.811277
226.4494	25.150944
226.90685	27.921818
227.3643	26.157084
227.82176	25.220022
228.27922	21.637533
228.73666	25.580288
229.19412	25.180637
229.65158	23.632517
230.10902	24.910789
230.56648	27.603298
231.02394	29.067356
231.4814	24.826128
231.93884	25.672035
232.3963	26.835716
232.85376	25.782133
233.31122	24.925629
233.76866	27.47373
234.22612	29.70085
234.68358	28.47356
235.14102	27.084648
235.59848	24.549181
236.05594	24.00597
236.5134	24.946032
236.97084	25.106621
237.4283	26.813158
237.88576	27.95664
238.34322	26.288134
238.80066	25.055483
239.25812	27.765686
239.71558	26.693872
240.17302	26.315685
240.63048	25.52375
241.08794	25.827196
241.54539	27.28091
242.00284	26.342546
242.4603	25.619678
242.91776	26.526777
243.37521	26.602488
243.83266	25.732288
244.29012	22.702242
244.74757	25.702719
245.20503	25.404131
245.66248	24.893494
246.11993	25.803194
246.57739	24.539879
247.03484	22.502991
247.49229	23.897858
247.94975	25.654339
248.40721	19.780558
248.86465	24.13109
249.32211	22.253473
249.77957	20.559669
250.23703	23.358788
250.69447	25.448933
251.15193	24.439657
251.60939	23.817953
252.06683	26.020395
252.52429	25.828337
252.98175	24.477217
253.43921	28.05526
253.89665	25.262268
254.35411	22.512192
254.81157	24.033365
255.26903	25.814339
255.72647	24.430296
256.18393	23.794786
256.64139	28.47098
257.09885	25.184731
257.5563	27.392155
258.01373	21.220427
258.47119	24.208118
258.92865	26.931608
259.38611	25.102047
259.84357	23.085796
260.30103	23.163265
260.75848	21.811985
261.21594	22.489727
261.67337	22.819115
262.13083	23.797226
262.58829	25.972071
263.04575	25.216324
263.5032	26.754993
263.96066	28.084047
264.41812	26.022758
264.87555	23.570705
265.33301	24.601902
265.79047	24.840153
266.24792	25.555946
266.70538	18.510616
267.16284	22.599556
267.6203	20.955862
268.07776	20.124222
268.53519	23.236538
268.99265	24.538231
269.4501	21.891861
269.90756	19.762207
270.36502	18.762823
270.82248	22.795568
271.27994	23.142685
271.73737	18.983469
272.19482	20.34269
272.65228	23.057199
273.10974	23.508347
273.5672	22.527077
274.02466	19.143568
274.48212	21.807947
274.93954	20.276142
275.397	22.762812
275.85446	22.184937
276.31192	21.254827
276.76938	22.251942
277.22684	23.731642
277.6843	22.9669
278.14175	20.540527
278.59918	20.271444
279.05664	17.402855
279.5141	21.118998
279.97156	22.81353
280.42902	21.311646
280.88647	21.208225
281.34393	20.524679
281.80136	20.305653
282.25882	22.490765
282.71628	25.166685
283.17374	26.850773
283.6312	26.446779
284.08865	22.021704
284.54611	19.11422
285.00357	20.371708
285.461	22.44331
285.91846	21.700617
286.37592	19.171646
286.83337	17.99946
287.29083	18.612114
287.74829	19.420301
288.20575	17.841454
288.66318	23.139786
289.12064	21.640697
289.57809	22.260799
290.03555	23.528969
290.49301	21.796215
290.95047	20.24015
291.40793	22.624594
291.86536	24.063278
292.32281	20.3687
292.78027	23.997791
293.23773	23.526867
293.69519	21.143196
294.15265	20.843933
294.61011	21.787493
295.06757	24.850824
295.52499	26.498465
295.98245	23.321217
296.43991	20.660009
296.89737	21.976255
297.35483	23.600294
297.81229	22.498264
298.26974	19.140211
298.72717	22.095331
299.18463	22.747261
299.64209	22.044601
300.09955	20.954248
300.55701	19.074465
301.01447	21.670263
301.47192	23.608122
301.92938	22.652716
302.38681	21.399082
302.84427	24.62302
303.30173	23.640503
303.75919	21.383099
304.21664	20.763887
304.6741	22.346605
305.13156	23.272783
305.58899	19.880716
306.04645	19.589853
306.50391	23.982904
306.96136	20.998796
307.41882	23.341131
307.87628	20.681677
308.33374	22.402838
308.79117	22.86482
309.24863	20.658409
309.70609	20.488993
310.16354	20.168358
310.621	22.765881
311.07846	21.322496
311.53592	20.512644
311.99338	23.940008
312.45081	20.527079
312.90826	19.523024
313.36572	20.694248
313.82318	21.722937
314.28064	22.223124
314.7381	21.168602
315.19556	20.05188
315.65298	20.581512
316.11044	18.58898
316.5679	22.431562
317.02536	19.614162
317.48282	19.536596
317.94028	19.25301
318.39774	19.277216
318.85519	18.799044
319.31262	15.974319
319.77008	22.21567
320.22754	23.856491
320.685	16.837448
321.14246	20.841116
321.59991	21.034468
322.05737	19.770876
322.5148	18.799406
322.97226	19.209938
323.42972	19.661695
323.88718	18.975132
324.34464	19.293293
324.80209	17.875265
325.25955	22.20715
325.71698	19.586161
326.17444	20.167749
326.6319	19.766394
327.08936	20.989504
327.54681	21.619526
328.00427	20.675346
328.46173	19.392143
328.91919	17.277061
329.37662	15.592374
329.83408	18.575003
330.29153	24.618589
330.74899	19.882984
331.20645	18.561827
331.66391	18.392521
332.12137	19.627235
332.5788	21.137402
333.03625	21.02359
333.49371	19.989073
333.95117	20.095503
334.40863	20.405716
334.86609	20.542334
335.32355	14.472838
335.78101	19.613581
336.23843	22.072668
336.69589	19.809076
337.15335	18.145088
337.61081	18.565725
338.06827	18.115126
338.52573	16.619293
338.98318	17.987619
339.44061	18.983822
339.89807	19.400398
340.35553	22.279188
340.81299	17.124811
341.27045	16.669521
341.72791	18.197348
342.18536	17.200911
342.64279	17.640644
343.10025	21.065096
343.55771	19.105305
344.01517	22.069721
344.47263	20.629105
344.93008	18.542221
345.38754	16.26203
345.845	19.271606
346.30243	20.034931
346.75989	17.778435
347.21735	17.194643
347.6748	19.702898
348.13226	21.450621
348.58972	20.766905
349.04718	22.717136
349.50461	22.853682
349.96207	22.643406
350.41953	21.768633
350.87698	20.039232
351.33444	19.330172
351.7919	20.619066
352.24936	21.12657
352.70682	19.92021
353.16425	20.140444
353.6217	18.85273
354.07916	17.019764
354.53662	21.529829
354.99408	19.64777
355.45154	19.090469
355.909	17.871138
356.36642	18.196264
356.82388	17.637068
357.28134	16.578337
357.7388	17.585068
358.19626	18.324236
358.65372	19.702192
359.11118	19.466665
359.5686	21.418434
360.02606	16.778269
360.48352	17.848066
360.94098	20.209572
361.39844	18.53195
361.8559	16.911236
362.31335	16.097801
362.77081	15.89276
363.22824	21.746775
363.6857	20.121237
364.14316	21.934172
364.60062	19.551218
365.05807	17.950764
365.51553	16.362492
365.97299	17.747026
366.43042	18.469885
366.88788	18.303411
367.34534	19.069981
367.8028	20.066069
368.26025	19.811449
368.71771	19.445673
369.17517	18.246246
369.63263	19.301056
370.09006	19.536287
370.54752	20.823826
371.00497	20.056715
371.46243	18.50433
371.91989	17.310621
372.37735	17.008211
372.83481	18.090395
373.29224	19.235798
373.74969	17.594816
374.20715	20.784828
374.66461	16.081497
375.12207	19.40509
375.57953	16.115374
376.03699	17.86932
376.49442	20.921736
376.95187	20.855141
377.40933	17.661665
377.86679	15.587169
378.32425	18.084026
378.78171	18.901041
379.23917	22.607763
379.69662	18.537859
380.15405	20.799215
380.61151	19.255816
381.06897	18.150591
381.52643	19.396702
381.98389	20.397617
382.44135	22.176718
382.8988	23.623238
383.35623	19.68008
383.81369	15.369421
384.27115	17.72278
384.72861	22.942503
385.18607	15.377115
385.64352	18.024881
386.10098	18.72298
386.55844	17.554813
387.01587	18.471872
387.47333	22.174486
387.93079	22.797174
388.38824	19.092958
388.8457	20.888014
389.30316	22.685041
389.76062	21.040945
390.21805	20.235718
390.67551	22.469048
391.13297	23.127531
391.59042	19.593405
392.04788	17.349993
392.50534	20.023838
392.9628	21.048767
393.42023	17.602434
393.87769	18.43586
394.33514	21.272591
394.7926	15.948995
395.25006	16.854666
395.70752	22.668715
396.16498	20.995216
396.62244	18.078732
397.07986	18.902658
397.53732	20.505056
397.99478	21.519056
398.45224	21.907148
398.9097	21.036932
399.36716	20.692106
399.82462	22.040911
400.28204	22.979013
400.7395	17.74674
401.19696	22.060257
401.65442	21.240307
402.11188	21.41506
402.56934	23.119486
403.02679	21.976511
403.48425	20.502178
403.94168	21.915806
404.39914	22.519667
404.8566	22.051161
405.31406	25.022995
405.77151	20.012535
406.22897	24.344696
406.68643	21.441706
407.14386	21.972776
407.60132	23.181782
408.05878	23.341885
408.51624	24.239496
408.97369	25.485023
409.43115	24.25709
409.88861	22.281593
410.34604	25.579092
410.8035	24.79501
411.26096	18.845507
411.71841	26.652178
412.17587	24.076513
412.63333	23.394836
413.09079	24.952477
413.54825	23.005928
414.00568	22.259539
414.46313	25.554815
414.92059	27.099468
415.37805	25.389042
415.83551	25.567116
416.29297	22.221642
416.75043	28.333935
417.20786	28.448013
417.66531	25.617527
418.12277	30.386221
418.58023	29.847494
419.03769	23.330301
419.49515	21.564627
419.95261	25.214235
420.41006	27.13192
420.86749	28.0291
421.32495	27.532209
421.78241	24.495485
422.23987	28.583004
422.69733	25.585154
423.15479	27.405329
423.61224	24.556749
424.06967	26.809101
424.52713	27.208946
424.98459	26.561493
425.44205	27.813042
425.89951	27.01132
426.35696	25.53985
426.81442	30.973783
427.27185	27.772924
427.72931	30.2141
428.18677	26.571104
428.64423	23.811205
429.10168	26.55504
429.55914	26.235603
430.0166	25.919361
430.47406	28.211401
430.93149	28.39085
431.38895	26.237413
431.84641	28.17581
432.30386	30.955915
432.76132	34.535831
433.21878	27.618608
433.67624	23.122082
434.13367	23.561953
434.59113	29.327103
435.04858	26.999735
435.50604	28.400229
435.9635	30.30356
436.42096	28.957008
436.87842	28.862917
437.33588	30.393976
437.7933	29.368103
438.25076	30.78191
438.70822	32.599449
439.16568	30.834711
439.62314	35.473259
440.0806	36.563313
440.53806	36.419949
440.99548	37.104
441.45294	38.811596
441.9104	42.134331
442.36786	43.179008
442.82532	40.984894
443.28278	42.266945
443.74023	43.197937
444.19766	43.163498
444.65512	44.072472
445.11258	44.584309
445.57004	45.995331
446.0275	49.628284
446.48495	52.74464
446.94241	50.101822
447.39987	46.851761
447.8573	44.380226
448.31476	43.441547
448.77222	45.596169
449.22968	43.252674
449.68713	40.71093
450.14459	44.793034
450.60205	41.33115
451.05948	44.898449
451.51694	43.266224
451.9744	40.090923
452.43185	41.023922
452.88931	40.49123
453.34677	38.083229
453.80423	37.264309
454.26169	36.27195
454.71912	33.923382
455.17657	37.712593
455.63403	42.666157
456.09149	36.767517
456.54895	39.524147
457.00641	37.976418
457.46387	34.275349
457.9213	36.310364
458.37875	39.010998
458.83621	36.826538
459.29367	35.280441
459.75113	35.00967
460.20859	33.630074
460.66605	33.473988
461.12347	29.577858
461.58093	37.089081
462.03839	33.454163
462.49585	29.895435
462.95331	33.82346
463.41077	34.118771
463.86823	36.315323
464.32568	34.820377
464.78311	34.815777
465.24057	35.238216
465.69803	35.683937
466.15549	38.023186
466.61295	37.368908
467.0704	34.474697
467.52786	38.3302
467.98529	34.540974
468.44275	33.059143
468.90021	36.790905
469.35767	38.499332
469.81512	37.677029
470.27258	39.257977
470.73004	35.21254
471.1875	34.047321
471.64493	40.559906
472.10239	41.69173
472.55984	34.231194
473.0173	35.359974
473.47476	40.65279
473.93222	39.457069
474.38968	41.097088
474.84711	39.104557
475.30457	41.858799
475.76202	41.706184
476.21948	42.745552
476.67694	42.889915
477.1344	41.089455
477.59186	41.212982
478.04929	45.467773
478.50674	47.806229
478.9642	42.918644
479.42166	42.959003
479.87912	43.066044
480.33658	43.081879
480.79404	41.852791
481.2515	42.411079
481.70892	41.768726
482.16638	43.533157
482.62384	44.519386
483.0813	41.371933
483.53876	38.70784
483.99622	36.506523
484.45367	32.405289
484.9111	33.812489
485.36856	39.733868
485.82602	34.513195
486.28348	34.366631
486.74094	32.830372
487.19839	34.156815
487.65585	33.681717
488.11331	33.621674
488.57074	32.44191
489.0282	29.939379
489.48566	32.560951
489.94312	36.237816
490.40057	34.945469
490.85803	32.642616
491.31549	31.328617
491.77292	30.916147
492.23038	29.31007
492.68784	31.897385
493.14529	33.149315
493.60275	32.088097
494.06021	30.456316
494.51767	33.941113
494.9751	36.708866
495.43256	33.244202
495.89001	32.483063
496.34747	31.638136
496.80493	29.19577
497.26239	33.947056
497.71985	34.135151
498.17731	34.475277
498.63474	37.561008
499.09219	32.34967
499.54965	29.325972
500.00711	30.568613
500.46457	32.812401
500.92203	36.406937
501.37949	33.324635
501.83691	32.454464
502.29437	31.814568
502.75183	31.050714
503.20929	34.692158
503.66675	36.091225
504.12421	30.897081
504.58167	29.786102
505.03912	38.3326
505.49655	32.754578
505.95401	34.042892
506.41147	27.82659
506.86893	30.492109
507.32639	32.606159
507.78384	32.774452
508.2413	32.168907
508.69873	29.959682
509.15619	30.070988
509.61365	32.201756
510.07111	31.323244
510.52856	31.275932
510.98602	28.795063
511.44348	26.230154
511.90091	27.135885
512.3584	27.396042
512.81586	28.804611
513.27332	26.073015
513.73071	26.173801
514.18817	24.021549
514.64563	21.870459
515.10309	22.044638
515.56055	24.870693
516.01801	26.241512
516.47546	25.320932
516.93292	26.835016
517.39038	24.1661
517.84784	23.542318
518.3053	24.462528
518.76276	30.551872
519.22021	27.312439
519.67767	24.682714
520.13513	24.531273
520.59253	23.371035
521.04999	21.674694
521.50745	21.478956
521.9649	23.231596
522.42236	25.558119
522.87982	26.963842
523.33728	27.563749
523.79474	28.524147
524.2522	29.486046
524.70966	29.596315
525.16711	24.95883
525.62457	31.90093
526.08203	26.253489
526.53949	25.305164
526.99695	22.292999
527.45435	24.643055
527.9118	23.055256
528.36926	23.916553
528.82672	27.250696
529.28418	26.4541
529.74164	23.442446
530.1991	23.747849
530.65656	26.071516
531.11401	20.169987
531.57147	24.285887
532.02893	17.934744
532.48639	18.579212
532.94385	16.862032
533.40131	23.572184
533.85876	24.471985
534.31616	22.623455
534.77362	25.717171
535.23108	25.162943
535.68854	22.289097
536.146	22.748079
536.60345	23.515388
537.06091	23.270403
537.51837	23.368135
537.97583	23.33769
538.43329	20.589287
538.89075	22.144352
539.34821	21.872456
539.80566	19.48205
540.26312	21.356396
540.72052	21.907581
541.17798	20.145506
541.63544	19.855322
542.0929	23.642168
542.55035	24.930836
543.00781	22.942841
543.46527	22.810844
543.92273	22.174168
544.38019	20.263592
544.83765	24.259409
545.2951	22.679565
545.75256	22.585449
546.21002	21.721067
546.66748	23.335381
547.12494	21.242495
547.58234	25.847784
548.03979	25.056406
548.49725	22.376228
548.95471	21.800606
549.41217	22.090731
549.86963	21.278303
550.32709	22.325872
550.78455	22.435772
551.242	20.623259
551.69946	24.289595
552.15692	23.594959
552.61438	22.865734
553.07184	23.213568
553.5293	24.16927
553.98676	21.640886
554.44415	20.763027
554.90161	23.096106
555.35907	20.889177
555.81653	21.507921
556.27399	22.990795
556.73145	23.823938
557.1889	26.550503
557.64636	25.112282
558.10382	24.257841
558.56128	25.095488
559.01874	23.129053
559.4762	21.360348
559.93365	22.137762
560.39111	22.889963
560.84857	22.847816
561.30597	24.289303
561.76343	23.482754
562.22089	22.211779
562.67834	21.986343
563.1358	21.91897
563.59326	20.995476
564.05072	21.326139
564.50818	22.10347
564.96564	22.444355
565.4231	22.500423
565.88055	23.435482
566.33801	19.701891
566.79547	22.230463
567.25293	23.292797
567.71039	20.440628
568.16779	20.430677
568.62524	20.77816
569.0827	22.175442
569.54016	22.080339
569.99762	19.788115
570.45508	17.285822
570.91254	21.385952
571.37	22.438025
571.82745	18.292412
572.28491	21.292358
572.74237	23.621157
573.19983	24.315718
573.65729	23.680445
574.11475	20.645874
574.57214	21.737091
575.0296	23.869135
575.48706	19.52249
575.94452	18.940907
576.40198	22.80197
576.85944	19.711359
577.31689	21.484108
577.77435	19.660244
578.23181	22.002144
578.68927	21.894051
579.14673	21.64847
579.60419	20.266354
580.06165	17.192472
580.5191	17.354202
580.97656	19.931139
581.43396	20.808504
581.89142	21.620064
582.34888	20.592966
582.80634	19.12557
583.26379	22.525633
583.72125	22.822849
584.17871	23.119169
584.63617	22.059914
585.09363	22.639584
585.55109	21.24477
586.00854	22.201637
586.466	22.078913
586.92346	20.66791
587.38092	18.710777
587.83838	16.981009
588.29578	17.655918
588.75323	20.992846
589.21069	23.913773
589.66815	24.993891
590.12561	22.331348
590.58307	24.22994
591.04053	23.398117
591.49799	22.719473
591.95544	22.408619
592.4129	21.279016
592.87036	24.306139
593.32782	26.991524
593.78528	24.948904
594.24274	22.504206
594.7002	21.812296
595.15759	21.122278
595.61505	23.042843
596.07251	24.978668
596.52997	27.216444
596.98743	26.642199
597.44489	24.722433
597.90234	25.489462
598.3598	24.553452
598.81726	24.292238
599.27472	21.980566
599.73218	23.299183
600.18964	24.281828
600.64709	24.49955
601.10455	23.923454
601.56201	22.689259
602.01941	22.382956
602.47687	22.087692
602.93433	27.187017
603.39178	24.313652
603.84924	21.40279
604.3067	24.846519
604.76416	21.293606
605.22162	22.501884
605.67908	20.519138
606.13654	20.99769
606.59399	21.447144
607.05145	20.605978
607.50891	20.868052
607.96637	22.424417
608.42377	22.474115
608.88123	19.984543
609.33868	17.926022
609.79614	18.506294
610.2536	16.236782
610.71106	23.508846
611.16852	21.587261
611.62598	24.70895
612.08344	21.6486
612.54089	20.042631
612.99835	17.103758
613.45581	20.123327
613.91327	18.609064
614.37073	18.3825
614.82819	22.100492
615.28558	23.391207
615.74304	21.417389
616.2005	17.528564
616.65796	18.034994
617.11542	18.836575
617.57288	20.60375
618.03033	22.612568
618.48779	20.939333
618.94525	22.183277
619.40271	20.333097
619.86017	15.707009
620.31763	16.274458
620.77509	17.913729
621.23254	17.929075
621.69	16.467117
622.1474	16.421999
622.60486	18.667662
623.06232	20.226223
623.51978	21.065451
623.97723	17.019485
624.43469	18.201405
624.89215	17.757275
625.34961	14.620049
625.80707	15.371785
626.26453	15.588805
626.72198	19.770811
627.17944	14.536506
627.6369	15.780927
628.09436	17.488165
628.55182	17.203707
629.00922	19.012375
629.46667	19.640858
629.92413	17.494621
630.38159	16.652214
630.83905	13.966274
631.29651	15.768138
631.75397	14.487443
632.21143	19.403702
632.66888	16.545053
633.12634	17.689247
633.5838	15.305576
634.04126	15.305788
634.49872	15.952117
634.95618	17.974859
635.41364	16.871819
635.87103	16.624352
636.32849	16.425287
636.78595	16.698086
637.24341	19.734596
637.70087	18.742622
638.15833	17.633181
638.61578	18.358358
639.07324	16.291023
639.5307	16.059509
639.98816	14.374657
640.44562	15.719388
640.90308	20.616396
641.36053	16.53907
641.81799	18.532688
642.27539	17.323315
642.73285	17.913429
643.19031	16.271822
643.64777	12.854286
644.10522	13.419629
644.56268	14.797772
645.02014	14.669487
645.4776	17.322325
645.93506	17.990204
646.39252	15.868839
646.84998	12.836998
647.30743	17.786203
647.76489	16.916555
648.22235	18.349035
648.67981	17.682705
649.13721	17.536274
649.59467	18.615694
650.05212	17.486376
650.50958	15.725142
650.96704	16.927643
651.4245	18.910986
651.88196	17.810215
652.33942	14.123409
652.79688	12.388471
653.25433	16.096462
653.71179	13.619269
654.16925	15.943549
654.62671	16.963043
655.08417	18.763601
655.54163	13.284342
655.99902	15.81284
656.45648	17.694654
656.91394	20.424223
657.3714	17.734627
657.82886	17.529394
658.28632	16.705599
658.74377	13.659067
659.20123	14.338584
659.65869	17.98971
660.11615	17.286968
660.57361	13.862466
661.03107	15.77096
661.48853	16.100513
661.94598	14.774828
662.40344	18.673586
662.86084	15.081908
663.3183	18.222147
663.77576	16.458641
664.23322	14.921195
664.69067	15.965506
665.14813	20.169373
665.60559	20.205339
666.06305	17.482399
666.52051	17.80035
666.97797	20.360123
667.43542	19.563971
667.89288	17.050287
668.35034	19.046789
668.8078	19.957703
669.26526	18.360779
669.72266	20.670362
670.18011	20.411854
670.63757	22.819393
671.09503	20.245237
671.55249	19.512014
672.00995	21.201504
672.46741	18.140141
672.92487	19.089973
673.38232	22.696781
673.83978	17.796389
674.29724	18.39233
674.7547	19.989889
675.21216	17.235474
675.66962	19.762131
676.12701	22.553658
676.58447	22.280207
677.04193	22.350546
677.49939	17.766441
677.95685	24.084269
678.41431	21.364023
678.87177	23.709572
679.32922	16.363213
679.78668	16.744293
680.24414	17.416048
680.7016	20.786699
681.15906	20.244766
681.61652	19.264011
682.07397	18.857746
682.53143	19.282295
682.98883	20.812847
683.44629	21.20126
683.90375	19.743416
684.36121	18.890015
684.81866	18.205809
685.27612	17.293581
685.73358	21.308016
686.19104	20.324959
686.6485	20.560205
687.10596	17.583555
687.56342	18.851295
688.02087	18.714931
688.47833	21.540106
688.93579	19.434624
689.39325	18.442646
689.85065	18.552784
690.30811	21.207565
690.76556	20.741049
691.22302	19.863977
691.68048	19.703192
692.13794	16.62826
692.5954	15.372464
693.05286	17.256666
693.51031	15.415788
693.96777	14.64399
694.42523	18.872232
694.88269	17.6217
695.34015	20.04529
695.79761	17.099466
696.25507	15.532825
696.71246	13.727664
697.16992	13.841737
697.62738	16.672314
698.08484	16.345778
698.5423	15.290424
698.99976	14.702877
699.45721	18.607063
699.91467	19.780581
700.37213	18.044552
700.82959	17.567156
701.28705	13.754363
701.74451	13.707022
702.20197	16.382002
702.65942	17.31114
703.11688	15.646111
703.57428	18.67761
704.03174	19.587416
704.4892	18.964577
704.94666	14.613261
705.40411	16.231632
705.86157	12.782072
706.31903	15.517158
706.77649	16.329229
707.23395	17.021032
707.69141	17.899063
708.14886	16.908228
708.60632	15.754802
709.06378	16.363895
709.52124	16.952135
709.97864	14.71107
710.4361	11.771921
710.89355	14.018158
711.35101	16.325621
711.80847	15.170104
712.26593	17.95088
712.72339	18.993464
713.18085	16.562452
713.63831	12.285408
714.09576	18.024315
714.55322	14.385733
715.01068	16.585793
715.46814	18.154724
715.9256	19.257933
716.38306	18.156551
716.84045	18.933983
717.29791	18.058886
717.75537	15.81937
718.21283	15.727369
718.67029	14.610978
719.12775	13.772412
719.58521	16.702862
720.04266	15.224553
720.50012	13.917148
720.95758	20.594511
721.41504	11.127511
721.8725	15.822371
722.32996	13.388657
722.78741	19.253227
723.24487	18.948317
723.70227	17.221933
724.15973	17.237761
724.61719	15.460685
725.07465	18.587307
725.5321	18.065746
725.98956	15.010713
726.44702	16.113411
726.90448	17.459818
727.36194	16.924263
727.8194	16.052544
728.27686	14.339726
728.73431	14.197394
729.19177	14.754897
729.64923	16.948797
730.10669	14.471945
730.56409	15.422327
731.02155	12.123395
731.479	11.28061
731.93646	18.060076
732.39392	15.511195
732.85138	15.28737
733.30884	14.057483
733.7663	15.013457
734.22375	16.09749
734.68121	17.251297
735.13867	18.093777
735.59613	16.105255
736.05359	13.528299
736.51105	13.374537
736.96851	14.696461
737.4259	15.154734
737.88336	15.389553
738.34082	17.894234
738.79828	19.259138
739.25574	16.05928
739.7132	18.346802
740.17065	16.406738
740.62811	15.838388
741.08557	15.912943
741.54303	16.120895
742.00049	17.079142
742.45795	17.822449
742.91541	15.504641
743.37286	14.908031
743.83026	13.944022
744.28772	13.85519
744.74518	13.823979
745.20264	14.221595
745.6601	15.358816
746.11755	16.166672
746.57501	15.946287
747.03247	16.945953
747.48993	18.433424
747.94739	17.054096
748.40485	16.734257
748.8623	17.107662
749.31976	13.965168
749.77722	14.469543
750.23468	14.42747
750.69208	17.646109
751.14954	13.716004
751.60699	13.120258
752.06445	15.648278
752.52191	12.364955
752.97937	15.588608
753.43683	16.147301
753.89429	14.873767
754.35175	18.346725
754.8092	12.681253
755.26666	10.973202
755.72412	15.581449
756.18158	16.113962
756.63904	14.773277
757.0965	15.076641
757.55389	14.368026
758.01135	15.115196
758.46881	17.910925
758.92627	17.598797
759.38373	16.398428
759.84119	14.611176
760.29865	15.336644
760.7561	16.331593
761.21356	16.882338
761.67102	19.91806
762.12848	17.37772
762.58594	16.984234
763.0434	14.892458
763.50085	16.204996
763.95831	14.755966
764.41571	11.650894
764.87317	16.330637
765.33063	18.87492
765.78809	17.969263
766.24554	16.466442
766.703	18.636431
767.16046	20.867159
767.61792	21.538704
768.07538	22.081964
768.53284	20.570055
768.9903	20.207361
769.44775	19.324718
769.90521	20.949089
770.36267	23.065271
770.82013	24.180796
771.27753	20.210802
771.73499	19.261215
772.19244	20.330929
772.6499	20.343496
773.10736	23.092817
773.56482	22.722298
774.02228	21.415571
774.47974	18.422226
774.93719	16.982847
775.39465	20.836451
775.85211	18.95536
776.30957	19.94022
776.76703	20.655193
777.22449	22.336758
777.68188	22.805044
778.13934	19.955236
778.5968	19.263952
779.05426	20.326721
779.51172	18.68055
779.96918	16.595343
780.42664	15.268034
780.88409	13.049517
781.34155	14.870523
781.79901	16.595604
782.25647	15.214632
782.71393	15.291471
783.17139	16.245386
783.62885	14.649549
784.0863	12.410094
784.5437	13.452456
785.00116	17.491911
785.45862	16.190557
785.91608	19.67458
786.37354	16.952402
786.83099	14.638605
787.28845	15.86164
787.74591	16.224749
788.20337	17.173252
788.66083	16.966217
789.11829	15.97996
789.57574	14.163078
790.0332	15.581774
790.49066	19.388842
790.94812	17.007711
791.40552	13.947875
791.86298	15.479695
792.32043	19.051762
792.77789	18.891975
793.23535	15.492579
793.69281	16.786045
794.15027	16.522055
794.60773	14.069859
795.06519	16.432922
795.52264	18.552336
795.9801	18.816771
796.43756	18.84622
796.89502	21.649565
797.35248	16.684116
797.80994	12.673239
798.26733	14.532017
798.72479	15.298058
799.18225	13.906689
799.63971	15.508693
800.09717	16.054443
800.55463	15.240932
801.01208	19.263515
801.46954	19.311855
801.927	17.937941
802.38446	22.297937
802.84192	23.051773
803.29938	23.304411
803.75684	26.683556
804.21429	27.285194
804.67175	23.930075
805.12915	21.138767
805.58661	19.484735
806.04407	22.793898
806.50153	22.959415
806.95898	22.543465
807.41644	17.450632
807.8739	18.900467
808.33136	16.786373
808.78882	17.405689
809.24628	19.163076
809.70374	20.575859
810.16119	18.467316
810.61865	19.149654
811.07611	19.093557
811.53351	18.867771
811.99097	18.511831
812.44843	18.762497
812.90588	17.292311
813.36334	16.234804
813.8208	16.411583
814.27826	15.274279
814.73572	15.588558
815.19318	16.868542
815.65063	14.986965
816.10809	13.634738
816.56555	14.385922
817.02301	15.688025
817.48047	12.483131
817.93793	13.401068
818.39532	16.730158
818.85278	13.124923
819.31024	14.490937
819.7677	19.745552
820.22516	14.431784
820.68262	14.764085
821.14008	14.456001
821.59753	16.727144
822.05499	18.256874
822.51245	15.346656
822.96991	21.184294
823.42737	15.781246
823.88483	17.650665
824.34229	17.798128
824.79974	19.191544
825.25714	17.614071
825.7146	13.866528
826.17206	14.246518
826.62952	14.70278
827.08698	16.825823
827.54443	17.873253
828.00189	13.31055
828.45935	11.723747
828.91681	13.187592
829.37427	13.276818
829.83173	15.71735
830.28918	14.634634
830.74664	16.973787
831.2041	15.560397
831.66156	12.966007
832.11896	15.56524
832.57642	18.100672
833.03387	13.5327
833.49133	13.405592
833.94879	14.188563
834.40625	16.728373
834.86371	11.578844
835.32117	14.71929
835.77863	11.078596
836.23608	14.442416
836.69354	12.418077
837.151	13.84347
837.60846	15.310779
838.06592	14.678188
838.52338	13.911209
838.98077	12.39385
839.43823	12.479826
839.89569	10.531824
840.35315	10.54926
840.81061	12.659727
841.26807	13.2095
841.72552	12.000051
842.18298	13.416493
842.64044	14.54953
843.0979	13.402838
843.55536	12.354076
844.01282	9.2539692
844.47028	12.876168
844.92773	10.261003
845.38519	12.303022
845.84259	11.729686
846.30005	13.674472
846.75751	14.361282
847.21497	12.076786
847.67242	11.208302
848.12988	14.260342
848.58734	14.508432
849.0448	12.367945
849.50226	7.5225778
849.95972	9.9193907
850.41718	14.186793
850.87463	11.257324
851.33209	12.323219
851.78955	11.803808
852.24695	12.983674
852.70441	12.025384
853.16187	10.111655
853.61932	11.511292
854.07678	9.7001076
854.53424	11.104858
854.9917	12.307949
855.44916	13.789531
855.90662	15.886982
856.36407	14.021056
856.82153	12.202088
857.27899	12.151095
857.73645	13.852262
858.19391	15.56119
858.65137	13.787467
859.10876	13.118122
859.56622	14.389867
860.02368	16.895754
860.48114	13.334304
860.9386	15.416245
861.39606	15.239696
861.85352	15.520222
862.31097	13.963701
862.76843	14.88791
863.22589	9.879221
863.68335	12.140298
864.14081	8.7312355
864.59827	15.558533
865.05573	12.620239
865.51318	11.739661
865.97058	13.571271
866.42804	11.33131
866.8855	8.7157354
867.34296	10.229203
867.80042	13.850619
868.25787	12.33443
868.71533	14.967478
869.17279	15.422828
869.63025	15.02896
870.08771	14.364532
870.54517	14.639011
871.00262	14.472057
871.46008	16.510519
871.91754	17.008812
872.375	13.735398
872.8324	11.967113
873.28986	13.22528
873.74731	15.961825
874.20477	18.741005
874.66223	16.655806
875.11969	15.893525
875.57715	18.872091
876.03461	15.694526
876.49207	16.308342
876.94952	18.548882
877.40698	16.14399
877.86444	15.640349
878.3219	13.91416
878.77936	15.210198
879.23682	14.984098
879.69421	18.27578
880.15167	16.58017
880.60913	17.520075
881.06659	13.268868
881.52405	18.483559
881.98151	13.258667
882.43896	16.126421
882.89642	15.413314
883.35388	17.800474
883.81134	19.423441
884.2688	15.008434
884.72626	15.939299
885.18372	17.255629
885.64117	18.077879
886.09857	17.804106
886.55603	19.811234
887.01349	21.303032
887.47095	19.070122
887.92841	18.137531
888.38586	17.924614
888.84332	18.050714
889.30078	14.930688
889.75824	12.626773
890.2157	15.630345
890.67316	15.820628
891.13062	16.014273
891.58807	17.940083
892.04553	19.600479
892.50299	17.325134
892.96039	16.856455
893.41785	20.401648
893.87531	19.116022
894.33276	19.147882
894.79022	21.345978
895.24768	19.601685
895.70514	20.125906
896.1626	21.653872
896.62006	21.475632
897.07751	22.456318
897.53497	20.751688
897.99243	19.736378
898.44989	23.302639
898.90735	20.465729
899.36481	18.164137
899.8222	18.695892
900.27966	18.889021
900.73712	16.982559
901.19458	21.16316
901.65204	21.065872
902.1095	20.751627
902.56696	19.176683
903.02441	20.675362
903.48187	21.358482
903.93933	16.043394
904.39679	17.601772
904.85425	17.660677
905.31171	19.593334
905.76917	17.554384
906.22662	19.699709
906.68402	19.726992
907.14148	19.610336
907.59894	20.960064
908.0564	20.627632
908.51385	17.762777
908.97131	21.267334
909.42877	19.697525
909.88623	18.347986
910.34369	19.754585
910.80115	19.577147
911.25861	17.751226
911.71606	19.813023
912.17352	19.627472
912.63098	17.409084
913.08844	19.087051
913.54584	15.527618
914.0033	15.06669
914.46075	19.302258
914.91821	19.297371
915.37567	17.436338
915.83313	13.851142
916.29059	13.247148
916.74805	12.713892
917.20551	12.077611
917.66296	11.572946
918.12042	13.355029
918.57788	11.630773
919.03534	10.545937
919.4928	13.307541
919.9502	10.756265
920.40765	9.7021894
920.86511	10.104778
921.32257	11.957843
921.78003	13.054628
922.23749	11.468903
922.69495	10.135821
923.1524	9.3306446
923.60986	10.858257
924.06732	7.819983
924.52478	9.2214699
924.98224	10.517126
925.4397	13.134173
925.89716	9.4621935
926.35461	10.356466
926.81201	7.0157032
927.26947	9.5574808
927.72693	11.714572
928.18439	9.0174398
928.64185	10.745951
929.0993	9.1759539
929.55676	9.0603399
930.01422	10.150205
930.47168	10.577512
930.92914	12.5729
931.3866	10.023871
931.84406	6.45785
932.30151	10.18528
932.75897	7.2151556
933.21643	7.5930276
933.67383	8.6217089
934.13129	12.547005
934.58875	9.3573151
935.0462	9.2475109
935.50366	10.554373
935.96112	10.927151
936.41858	9.3454266
936.87604	7.3036895
937.3335	9.4300337
937.79095	10.093583
938.24841	6.9151173
938.70587	6.8831539
939.16333	5.5151162
939.62079	6.8860254
940.07825	9.8353205
940.53564	8.6819582
940.9931	7.8085289
941.45056	8.2760496
941.90802	8.3441019
942.36548	6.7675552
942.82294	8.2418127
943.2804	10.02279
943.73785	12.224468
944.19531	15.947016
944.65277	10.06408
945.11023	8.9069796
945.56769	9.1353273
946.02515	9.9424677
946.4826	9.2838087
946.94006	11.084133
947.39746	10.77734
947.85492	11.733153
948.31238	11.786681
948.76984	11.591234
949.22729	10.295804
949.68475	9.9806185
950.14221	9.1152363
950.59967	9.2838268
951.05713	9.5988283
951.51459	11.100642
951.97205	7.6830006
952.4295	10.884073
952.88696	11.182639
953.34442	8.8580799
953.80182	7.2196817
954.25928	9.8612919
954.71674	7.8030896
955.17419	9.4996433
955.63165	9.7056932
956.08911	7.7985282
956.54657	9.4577656
957.00403	9.3433342
957.46149	8.0950699
957.91895	3.6092796
958.3764	8.1749554
958.83386	9.9673233
959.29132	8.3110981
959.74878	7.8163667
960.20624	7.642992
960.66364	5.8607497
961.12109	10.744604
961.57855	8.2961168
962.03601	13.165808
962.49347	7.3006496
962.95093	6.3827353
963.40839	5.5317469
963.86584	6.610435
964.3233	7.2910028
964.78076	8.1330967
965.23822	7.4140649
965.69568	8.5567436
966.15314	11.519076
966.6106	6.6838555
967.06805	8.0293264
967.52545	8.493535
967.98291	6.3220568
968.44037	8.0073318
968.89783	9.5590725
969.35529	7.2514439
969.81274	7.1573272
970.2702	9.730402
970.72766	7.1726775
971.18512	5.0282764
971.64258	5.081244
972.10004	7.3503432
972.5575	6.4356246
973.01495	6.532474
973.47241	7.566051
973.92987	8.194562
974.38727	6.5968213
974.84473	8.0573683
975.30219	10.673964
975.75964	9.1558676
976.2171	3.7992394
976.67456	2.0879891
977.13202	6.8000441
977.58948	8.1224365
978.04694	5.8278909
978.50439	5.3913822
978.96185	7.270021
979.41931	7.9924283
979.87677	6.7917604
980.33423	7.2304049
980.79169	7.5089498
981.24908	8.4110966
981.70654	7.4609876
982.164	4.5460382
982.62146	4.3810692
983.07892	4.8148236
983.53638	7.3621559
983.99384	6.9373159
984.45129	7.821723
[truncated: 2,220 more rows]
