# Supplementary material for: Design of high SERS sensitive substrates based on branched Ti nanorods
Source: Sci Rep. 2022 Jul 8;12:11631. doi: 10.1038/s41598-022-15875-3 (PMC9270367; doi:10.1038/s41598-022-15875-3)
Supplement: Supplementary file 1 — Supplementary Information. [file 41598_2022_15875_MOESM1_ESM.zip › Supplemantary file/SERS/Ti-Ag100/_2.txt]

70	353.96863
70.457451	319.83444
70.914909	332.12534
71.37236	357.31876
71.829819	348.40839
72.28727	353.97589
72.744728	352.34705
73.202179	343.99878
73.659637	336.89642
74.117088	337.11588
74.574547	352.07501
75.031998	341.69415
75.489456	327.84305
75.946907	331.41141
76.404358	336.60495
76.861816	334.40143
77.319267	327.74188
77.776726	323.81573
78.234177	320.4989
78.691635	315.83075
79.149086	322.91391
79.606544	325.09232
80.063995	321.96957
80.521454	318.28799
80.978905	315.13773
81.436356	308.7569
81.893814	308.05972
82.351265	308.88315
82.808723	309.57266
83.266174	309.8801
83.723633	311.83383
84.181084	311.67786
84.638542	303.06
85.095993	288.70959
85.553452	298.80182
86.010902	292.51874
86.468361	294.07895
86.925812	294.0264
87.383263	293.41052
87.840721	292.33591
88.298172	287.17236
88.75563	282.31271
89.213081	296.94107
89.67054	289.31973
90.127991	286.24658
90.585449	281.00369
91.0429	275.11816
91.500359	275.34991
91.957809	280.84409
92.415268	273.64108
92.872719	274.38242
93.33017	283.61258
93.787628	271.71243
94.245079	271.05981
94.702538	277.68887
95.159988	274.25403
95.617447	265.57727
96.074898	268.39771
96.532356	263.51605
96.989807	261.96136
97.447266	266.02908
97.904716	265.29507
98.362167	259.50073
98.819626	256.15033
99.277077	258.2222
99.734535	254.49944
100.19199	256.91605
100.64944	258.51636
101.1069	255.72327
101.56435	252.93001
102.0218	253.84645
102.47926	256.28369
102.93671	253.08774
103.39417	243.04117
103.85162	246.47894
104.30907	246.64629
104.76653	242.84219
105.22398	243.67831
105.68144	248.37151
106.13889	249.49261
106.59635	245.87086
107.0538	247.75171
107.51126	258.04483
107.96871	244.8889
108.42617	242.3443
108.88362	243.41595
109.34108	244.33101
109.79853	246.4351
110.25598	241.86786
110.71344	238.86868
111.17089	241.21306
111.62835	245.19144
112.0858	242.85893
112.54326	242.96591
113.00071	239.77757
113.45817	233.16302
113.91562	247.04723
114.37308	246.5959
114.83053	238.31818
115.28798	236.7507
115.74544	233.39574
116.20289	235.82574
116.66035	238.81866
117.1178	234.44537
117.57526	232.9807
118.03271	246.43344
118.49017	235.69423
118.94762	235.25217
119.40508	235.84265
119.86253	231.78491
120.31998	228.92331
120.77744	231.40697
121.23489	231.68492
121.69234	234.21693
122.1498	225.85246
122.60725	223.25739
123.0647	228.60561
123.52216	228.7318
123.97961	224.73473
124.43707	226.26469
124.89452	232.1283
125.35198	220.3606
125.80943	227.90373
126.26689	219.87988
126.72434	222.80826
127.18179	226.80666
127.63925	224.12384
128.09671	217.79974
128.55415	215.09302
129.01161	217.63806
129.46907	216.78511
129.92653	224.85066
130.38397	220.28911
130.84143	216.061
131.29889	218.07126
131.75635	219.8224
132.21379	215.13399
132.67125	215.30048
133.12871	213.069
133.58615	209.88083
134.04361	215.10333
134.50107	216.54039
134.95853	214.00458
135.41597	214.07808
135.87343	215.95853
136.33089	205.95642
136.78835	212.33182
137.24579	208.69888
137.70325	207.33618
138.16071	213.2717
138.61815	214.82527
139.07561	206.72601
139.53307	200.04001
139.99052	209.13388
140.44797	208.62859
140.90543	209.66795
141.36288	215.27818
141.82034	220.55016
142.27779	215.96686
142.73524	209.54547
143.1927	208.68523
143.65015	203.77701
144.1076	207.36249
144.56506	199.64438
145.02252	208.10588
145.47997	206.06114
145.93742	201.06766
146.39488	202.54543
146.85234	207.79732
147.30978	208.28395
147.76724	209.95164
148.2247	202.60463
148.68216	197.1786
149.1396	193.50568
149.59706	195.6322
150.05452	199.57597
150.51196	198.41728
150.96942	192.08781
151.42688	191.98657
151.88434	200.22749
152.34178	197.28961
152.79924	197.07719
153.2567	198.8233
153.71416	195.62169
154.1716	187.78026
154.62906	183.96785
155.08652	189.75311
155.54396	187.77756
156.00142	194.41248
156.45888	189.25511
156.91634	182.72765
157.37378	184.80605
157.83124	188.87329
158.2887	186.03738
158.74615	179.48146
159.2036	180.8054
159.66106	182.19833
160.11852	181.47449
160.57596	183.40004
161.03342	184.55707
161.49088	184.30486
161.94833	179.34283
162.40578	173.54863
162.86324	182.19304
163.32069	175.96739
163.77815	169.97136
164.2356	176.8663
164.69305	175.25583
165.15051	171.39885
165.60797	172.92097
166.06541	175.14639
166.52287	170.10564
166.98033	172.38281
167.43777	165.59744
167.89523	170.0307
168.35269	174.11377
168.81015	172.76604
169.26759	166.38629
169.72505	162.8623
170.18251	165.04144
170.63997	159.87852
171.09741	153.49002
171.55487	167.40198
172.01233	164.31729
172.46977	160.51891
172.92723	158.13002
173.38469	161.83974
173.84215	168.06686
174.29959	164.34976
174.75705	158.6134
175.21451	166.77179
175.67197	163.80823
176.12941	162.70471
176.58687	157.12445
177.04433	158.46283
177.50179	160.73503
177.95923	155.24828
178.41669	159.07816
178.87415	157.71317
179.33159	159.85837
179.78905	151.9203
180.24651	155.60736
180.70396	153.48766
181.16141	151.90033
181.61887	155.69098
182.07632	156.18225
182.53378	160.14159
182.99123	154.07341
183.44868	152.70821
183.90614	154.93282
184.36359	152.23953
184.82104	146.74765
185.2785	147.60112
185.73596	154.16931
186.19341	154.12868
186.65086	155.14008
187.10832	145.8166
187.56578	139.06567
188.02322	145.16562
188.48068	146.86641
188.93814	150.25117
189.39558	152.63368
189.85304	145.58337
190.3105	140.78517
190.76796	141.66393
191.2254	150.69846
191.68286	150.42934
192.14032	144.10443
192.59778	147.69917
193.05522	149.1329
193.51268	145.70148
193.97014	149.44334
194.4276	147.14761
194.88504	147.15674
195.3425	142.42276
195.79996	145.99669
196.2574	147.74303
196.71486	145.89735
197.17232	140.91513
197.62978	138.04945
198.08722	140.62862
198.54468	133.97351
199.00214	144.11203
199.45959	133.45648
199.91704	138.17157
200.3745	142.62967
200.83195	143.73184
201.2894	144.41164
201.74686	144.36781
202.20432	141.79953
202.66177	145.89227
203.11922	141.30186
203.57668	142.52151
204.03413	138.02419
204.49159	139.58476
204.94904	144.215
205.40649	143.83965
205.86395	140.14609
206.3214	142.91136
206.77885	141.37245
207.23631	141.00658
207.69377	136.37688
208.15121	139.73927
208.60867	140.30188
209.06613	137.07004
209.52359	136.50204
209.98103	141.14726
210.43849	144.3737
210.89595	142.47162
211.35341	141.67696
211.81085	142.89282
212.26831	133.36955
212.72577	138.13945
213.18321	142.60063
213.64067	139.28525
214.09813	139.37123
214.55559	141.9353
215.01303	142.51004
215.47049	137.63535
215.92795	134.3373
216.38541	143.43576
216.84285	144.80687
217.30031	143.00258
217.75777	141.36894
218.21521	139.28174
218.67267	146.60646
219.13013	141.52
219.58759	144.30698
220.04503	144.27898
220.50249	143.7706
220.95995	144.46121
221.4174	142.79794
221.87485	142.53346
222.33231	143.46808
222.78976	132.90405
223.24721	140.4592
223.70467	146.25107
224.16212	150.56027
224.61958	147.58702
225.07703	145.47224
225.53448	144.84024
225.99194	144.46724
226.4494	144.27362
226.90685	143.16064
227.3643	142.15752
227.82176	150.87532
228.27922	153.86288
228.73666	152.62709
229.19412	148.26677
229.65158	147.28543
230.10902	147.49802
230.56648	144.34023
231.02394	142.81252
231.4814	146.62573
231.93884	148.31226
232.3963	148.79395
232.85376	154.82635
233.31122	153.96202
233.76866	149.16949
234.22612	146.73851
234.68358	148.56116
235.14102	150.2114
235.59848	141.3372
236.05594	136.06624
236.5134	139.76534
236.97084	142.52319
237.4283	148.6322
237.88576	146.1403
238.34322	142.33902
238.80066	145.05714
239.25812	148.72404
239.71558	155.44804
240.17302	145.57224
240.63048	151.32825
241.08794	150.51163
241.54539	143.42696
242.00284	145.3515
242.4603	148.22792
242.91776	145.89571
243.37521	146.72295
243.83266	151.26703
244.29012	146.70909
244.74757	150.34843
245.20503	151.29106
245.66248	155.27904
246.11993	148.15192
246.57739	142.23961
247.03484	147.50464
247.49229	154.69817
247.94975	150.44928
248.40721	142.32756
248.86465	150.82227
249.32211	143.77695
249.77957	140.31035
250.23703	146.27635
250.69447	149.71843
251.15193	146.24289
251.60939	143.75832
252.06683	147.49359
252.52429	146.83447
252.98175	144.35022
253.43921	141.45216
253.89665	144.42194
254.35411	149.23891
254.81157	150.71732
255.26903	147.1254
255.72647	149.72327
256.18393	157.32556
256.64139	142.2973
257.09885	147.40617
257.5563	144.85985
258.01373	149.66551
258.47119	144.18846
258.92865	146.5708
259.38611	150.42961
259.84357	150.91812
260.30103	149.81331
260.75848	147.38168
261.21594	148.28741
261.67337	144.10159
262.13083	145.11148
262.58829	147.07219
263.04575	149.2205
263.5032	146.95897
263.96066	144.18346
264.41812	144.73724
264.87555	147.36073
265.33301	151.36342
265.79047	158.10374
266.24792	147.5313
266.70538	143.00427
267.16284	147.02995
267.6203	147.93376
268.07776	144.34962
268.53519	140.84782
268.99265	142.16469
269.4501	147.42131
269.90756	146.99883
270.36502	150.90956
270.82248	151.03735
271.27994	149.74759
271.73737	148.43559
272.19482	151.56602
272.65228	150.23656
273.10974	147.68604
273.5672	147.3351
274.02466	138.62958
274.48212	152.14603
274.93954	144.40657
275.397	144.70329
275.85446	150.01569
276.31192	148.73531
276.76938	144.04483
277.22684	144.57353
277.6843	148.97255
278.14175	147.69252
278.59918	141.41699
279.05664	145.68352
279.5141	146.24632
279.97156	144.17572
280.42902	147.34306
280.88647	142.86739
281.34393	144.10741
281.80136	149.51807
282.25882	148.90607
282.71628	146.97122
283.17374	152.24168
283.6312	151.60101
284.08865	139.70874
284.54611	148.10077
285.00357	149.69356
285.461	155.68921
285.91846	161.50995
286.37592	158.42006
286.83337	151.42877
287.29083	151.51003
287.74829	150.48274
288.20575	156.60065
288.66318	144.07735
289.12064	148.47095
289.57809	144.41736
290.03555	144.60925
290.49301	148.39697
290.95047	149.42461
291.40793	148.28322
291.86536	147.94461
292.32281	145.42287
292.78027	148.76834
293.23773	152.65387
293.69519	149.02686
294.15265	145.7567
294.61011	151.9268
295.06757	154.52661
295.52499	149.14502
295.98245	146.62161
296.43991	149.30785
296.89737	148.99429
297.35483	151.92604
297.81229	152.28093
298.26974	146.86122
298.72717	144.89096
299.18463	145.45326
299.64209	148.89178
300.09955	150.51456
300.55701	146.76208
301.01447	144.67859
301.47192	144.00262
301.92938	151.95631
302.38681	144.11952
302.84427	143.73187
303.30173	141.44595
303.75919	142.47948
304.21664	143.69353
304.6741	143.11716
305.13156	145.18233
305.58899	149.54083
306.04645	144.84843
306.50391	142.76855
306.96136	149.40657
307.41882	145.03967
307.87628	141.56947
308.33374	145.3076
308.79117	146.78113
309.24863	144.97421
309.70609	147.38599
310.16354	151.09048
310.621	146.18102
311.07846	135.11293
311.53592	136.99796
311.99338	137.69849
312.45081	142.98315
312.90826	144.36549
313.36572	145.60608
313.82318	147.68156
314.28064	147.23036
314.7381	144.98145
315.19556	142.07954
315.65298	146.61156
316.11044	145.01312
316.5679	143.17963
317.02536	145.60484
317.48282	144.69595
317.94028	143.36249
318.39774	144.29576
318.85519	147.07922
319.31262	150.24561
319.77008	149.79753
320.22754	143.99854
320.685	144.55876
321.14246	137.61823
321.59991	139.72148
322.05737	142.39943
322.5148	139.30849
322.97226	136.56111
323.42972	139.51517
323.88718	142.91968
324.34464	139.0569
324.80209	134.31584
325.25955	149.20081
325.71698	142.39688
326.17444	142.06627
326.6319	142.37651
327.08936	139.86249
327.54681	133.68962
328.00427	135.83536
328.46173	146.94919
328.91919	144.80061
329.37662	133.08107
329.83408	134.39769
330.29153	141.43224
330.74899	141.77162
331.20645	138.57846
331.66391	138.45575
332.12137	140.58411
332.5788	136.10268
333.03625	130.77686
333.49371	135.84821
333.95117	136.37994
334.40863	136.99339
334.86609	133.89012
335.32355	140.32181
335.78101	137.95541
336.23843	137.36285
336.69589	138.52545
337.15335	137.17313
337.61081	135.95848
338.06827	136.8878
338.52573	135.65848
338.98318	137.7009
339.44061	137.14668
339.89807	139.87056
340.35553	141.47144
340.81299	137.10559
341.27045	133.86877
341.72791	135.16835
342.18536	137.45416
342.64279	138.42926
343.10025	136.72595
343.55771	129.03149
344.01517	129.39848
344.47263	129.0007
344.93008	132.17336
345.38754	137.03784
345.845	135.13602
346.30243	140.73419
346.75989	137.45328
347.21735	129.40584
347.6748	131.30255
348.13226	135.53749
348.58972	135.65848
349.04718	142.03128
349.50461	139.21605
349.96207	133.56142
350.41953	137.69099
350.87698	132.82069
351.33444	133.63448
351.7919	132.00116
352.24936	127.79562
352.70682	128.76846
353.16425	127.8068
353.6217	129.08887
354.07916	128.42398
354.53662	126.15361
354.99408	130.24791
355.45154	134.03314
355.909	133.00891
356.36642	133.97124
356.82388	133.53732
357.28134	133.01595
357.7388	134.58487
358.19626	130.90392
358.65372	133.88971
359.11118	129.3143
359.5686	133.9632
360.02606	138.65138
360.48352	137.10555
360.94098	134.79498
361.39844	136.71579
361.8559	134.40718
362.31335	135.35544
362.77081	141.75488
363.22824	128.87167
363.6857	130.99895
364.14316	130.08928
364.60062	129.25723
365.05807	123.71851
365.51553	134.17116
365.97299	131.33186
366.43042	131.32001
366.88788	132.84215
367.34534	132.17944
367.8028	133.93118
368.26025	131.79117
368.71771	137.50699
369.17517	135.95528
369.63263	131.64211
370.09006	128.64758
370.54752	133.61609
371.00497	131.39687
371.46243	128.33444
371.91989	130.0744
372.37735	130.87241
372.83481	129.39684
373.29224	133.46086
373.74969	131.60835
374.20715	131.47725
374.66461	131.2197
375.12207	129.02985
375.57953	124.04078
376.03699	135.34702
376.49442	139.55006
376.95187	135.08675
377.40933	131.63939
377.86679	131.28412
378.32425	132.76672
378.78171	129.48895
379.23917	122.5191
379.69662	126.28686
380.15405	129.81183
380.61151	130.59372
381.06897	138.78159
381.52643	132.38721
381.98389	131.27684
382.44135	135.354
382.8988	130.759
383.35623	127.25014
383.81369	125.84826
384.27115	127.27386
384.72861	126.7713
385.18607	126.74818
385.64352	127.99567
386.10098	131.78766
386.55844	137.8279
387.01587	133.67503
387.47333	127.53622
387.93079	130.6226
388.38824	135.63419
388.8457	133.84494
389.30316	131.19266
389.76062	135.45435
390.21805	127.18381
390.67551	128.60486
391.13297	129.03465
391.59042	129.79622
392.04788	128.72812
392.50534	128.90822
392.9628	131.69437
393.42023	133.84274
393.87769	134.50024
394.33514	135.52037
394.7926	128.77991
395.25006	130.0921
395.70752	127.43056
396.16498	128.08942
396.62244	131.50517
397.07986	131.23592
397.53732	132.8618
397.99478	132.92412
398.45224	130.79436
398.9097	131.04575
399.36716	128.4855
399.82462	132.14168
400.28204	133.09113
400.7395	135.06673
401.19696	134.64265
401.65442	139.43936
402.11188	136.22591
402.56934	137.34209
403.02679	137.8923
403.48425	129.63197
403.94168	122.93007
404.39914	129.93254
404.8566	136.15067
405.31406	127.8017
405.77151	132.17857
406.22897	134.43814
406.68643	136.21303
407.14386	133.90324
407.60132	136.06689
408.05878	135.58464
408.51624	132.61754
408.97369	132.32391
409.43115	131.8613
409.88861	128.23143
410.34604	132.9285
410.8035	135.36987
411.26096	132.72018
411.71841	124.42295
412.17587	127.92166
412.63333	131.77774
413.09079	136.99821
413.54825	134.95714
414.00568	134.77852
414.46313	137.767
414.92059	136.99269
415.37805	138.35202
415.83551	132.09796
416.29297	127.82401
416.75043	132.90912
417.20786	137.90887
417.66531	145.69722
418.12277	138.3266
418.58023	133.02478
419.03769	131.37393
419.49515	130.56966
419.95261	130.92708
420.41006	131.05989
420.86749	128.70421
421.32495	128.18973
421.78241	137.05916
422.23987	143.99242
422.69733	141.71127
423.15479	131.707
423.61224	134.06474
424.06967	133.19798
424.52713	131.01752
424.98459	132.87338
425.44205	134.11583
425.89951	132.38351
426.35696	132.56084
426.81442	129.7309
427.27185	134.0849
427.72931	132.85788
428.18677	128.95265
428.64423	124.87574
429.10168	126.80971
429.55914	131.44061
430.0166	134.90782
430.47406	137.33849
430.93149	135.47746
431.38895	129.77921
431.84641	127.60125
432.30386	125.79796
432.76132	123.60898
433.21878	135.40382
433.67624	117.64093
434.13367	130.23946
434.59113	132.26956
435.04858	131.81972
435.50604	134.11717
435.9635	134.81891
436.42096	129.25023
436.87842	126.0046
437.33588	132.25076
437.7933	134.21585
438.25076	135.32062
438.70822	131.67665
439.16568	136.81461
439.62314	142.40036
440.0806	137.77055
440.53806	138.81619
440.99548	139.08263
441.45294	140.11748
441.9104	144.36209
442.36786	149.06989
442.82532	149.39249
443.28278	145.19865
443.74023	144.57101
444.19766	146.13806
444.65512	144.39627
445.11258	141.24559
445.57004	143.52928
446.0275	142.68649
446.48495	150.80013
446.94241	150.4044
447.39987	147.64447
447.8573	146.58946
448.31476	144.63354
448.77222	144.79626
449.22968	143.77428
449.68713	141.97748
450.14459	142.85666
450.60205	133.48119
451.05948	141.86176
451.51694	138.11827
451.9744	135.55046
452.43185	138.08821
452.88931	144.19315
453.34677	144.68149
453.80423	138.15886
454.26169	136.08475
454.71912	138.97084
455.17657	130.05217
455.63403	131.33247
456.09149	137.82465
456.54895	132.56953
457.00641	131.37883
457.46387	128.91118
457.9213	131.42664
458.37875	130.3188
458.83621	132.56863
459.29367	132.50111
459.75113	130.05978
460.20859	130.16322
460.66605	128.33746
461.12347	131.48347
461.58093	123.29821
462.03839	130.62245
462.49585	130.91756
462.95331	130.24022
463.41077	129.6815
463.86823	123.83711
464.32568	126.2618
464.78311	129.79129
465.24057	126.49116
465.69803	127.77717
466.15549	136.44095
466.61295	133.77386
467.0704	123.88786
467.52786	122.98856
467.98529	130.66643
468.44275	127.2652
468.90021	127.81799
469.35767	124.2695
469.81512	131.94777
470.27258	133.23737
470.73004	131.13885
471.1875	127.68156
471.64493	122.39446
472.10239	123.37061
472.55984	131.62816
473.0173	131.4841
473.47476	134.64458
473.93222	127.98748
474.38968	126.94678
474.84711	129.94331
475.30457	129.27794
475.76202	132.50951
476.21948	135.57228
476.67694	135.44824
477.1344	131.50632
477.59186	131.97855
478.04929	133.4597
478.50674	128.87051
478.9642	133.45848
479.42166	135.28389
479.87912	138.62993
480.33658	136.94276
480.79404	123.88136
481.2515	135.43642
481.70892	131.80542
482.16638	128.84767
482.62384	128.05782
483.0813	130.55527
483.53876	132.63754
483.99622	132.72641
484.45367	131.88121
484.9111	126.82813
485.36856	122.65373
485.82602	127.11401
486.28348	127.90202
486.74094	121.4875
487.19839	123.87668
487.65585	124.04571
488.11331	123.67985
488.57074	121.35072
489.0282	121.7968
489.48566	119.72618
489.94312	118.57518
490.40057	121.83424
490.85803	122.81866
491.31549	121.89151
491.77292	118.79684
492.23038	122.6496
492.68784	132.41304
493.14529	123.40774
493.60275	127.86648
494.06021	128.23227
494.51767	126.00411
494.9751	125.00954
495.43256	129.63409
495.89001	129.37825
496.34747	124.8119
496.80493	124.33984
497.26239	125.78571
497.71985	127.53103
498.17731	121.63238
498.63474	121.6766
499.09219	125.60915
499.54965	127.36564
500.00711	126.34191
500.46457	127.1497
500.92203	122.43382
501.37949	119.7367
501.83691	120.95628
502.29437	122.76138
502.75183	122.09294
503.20929	119.06196
503.66675	117.58224
504.12421	120.76446
504.58167	124.91143
505.03912	129.42065
505.49655	119.09836
505.95401	123.56947
506.41147	125.67582
506.86893	117.7498
507.32639	121.59643
507.78384	120.67833
508.2413	115.67689
508.69873	117.19335
509.15619	118.66361
509.61365	116.36853
510.07111	116.58308
510.52856	112.53388
510.98602	113.13068
511.44348	117.5855
511.90091	117.07167
512.3584	118.84666
512.81586	115.25977
513.27332	109.77106
513.73071	112.81782
514.18817	115.63629
514.64563	111.91692
515.10309	111.92744
515.56055	118.08407
516.01801	120.51834
516.47546	116.57262
516.93292	113.86293
517.39038	113.92975
517.84784	112.75095
518.3053	115.71319
518.76276	113.56993
519.22021	123.25598
519.67767	111.49494
520.13513	108.62304
520.59253	112.49767
521.04999	114.38432
521.50745	116.51682
521.9649	120.07847
522.42236	120.53297
522.87982	114.69415
523.33728	111.95776
523.79474	121.85189
524.2522	120.41356
524.70966	119.03582
525.16711	115.30827
525.62457	110.5921
526.08203	116.14341
526.53949	116.63158
526.99695	116.99495
527.45435	117.71258
527.9118	114.86565
528.36926	112.58877
528.82672	114.3504
529.28418	120.1691
529.74164	121.08963
530.1991	113.48908
530.65656	116.06096
531.11401	113.7737
531.57147	115.38487
532.02893	110.4377
532.48639	114.46495
532.94385	116.87377
533.40131	114.38151
533.85876	109.40316
534.31616	116.78885
534.77362	121.33994
535.23108	119.95297
535.68854	120.06293
536.146	121.54508
536.60345	117.85755
537.06091	112.27387
537.51837	115.49212
537.97583	113.73859
538.43329	114.51305
538.89075	109.32432
539.34821	114.76537
539.80566	115.38785
540.26312	108.90775
540.72052	114.93861
541.17798	118.09346
541.63544	117.87173
542.0929	115.69
542.55035	113.70756
543.00781	112.93478
543.46527	111.66255
543.92273	112.11835
544.38019	117.78011
544.83765	116.65968
545.2951	124.48839
545.75256	113.6098
546.21002	119.90699
546.66748	108.1218
547.12494	118.62334
547.58234	119.59831
548.03979	117.05348
548.49725	114.35944
548.95471	117.43289
549.41217	119.01337
549.86963	112.72884
550.32709	111.19671
550.78455	116.66733
551.242	114.88012
551.69946	115.22956
552.15692	116.49236
552.61438	122.9436
553.07184	116.75928
553.5293	120.21007
553.98676	115.89746
554.44415	114.00557
554.90161	116.52299
555.35907	111.57893
555.81653	113.05484
556.27399	113.3692
556.73145	114.06182
557.1889	117.77499
557.64636	118.11685
558.10382	117.2149
558.56128	116.73578
559.01874	114.50094
559.4762	120.21566
559.93365	116.67564
560.39111	118.0928
560.84857	118.27454
561.30597	115.70795
561.76343	115.13178
562.22089	117.43507
562.67834	116.73521
563.1358	114.75777
563.59326	114.99565
564.05072	110.77916
564.50818	114.79733
564.96564	112.45985
565.4231	111.0645
565.88055	111.33711
566.33801	115.11326
566.79547	120.67625
567.25293	114.39365
567.71039	116.68182
568.16779	116.01094
568.62524	115.36497
569.0827	114.29729
569.54016	111.67265
569.99762	109.4141
570.45508	115.03529
570.91254	112.48726
571.37	112.29922
571.82745	111.5568
572.28491	115.231
572.74237	117.54583
573.19983	116.45524
573.65729	118.28566
574.11475	116.48481
574.57214	113.61638
575.0296	114.5046
575.48706	117.98576
575.94452	114.05293
576.40198	113.47939
576.85944	116.58266
577.31689	117.55235
577.77435	112.31276
578.23181	117.37213
578.68927	117.84323
579.14673	114.54297
579.60419	110.37566
580.06165	113.48692
580.5191	113.83253
580.97656	113.23207
581.43396	114.80957
581.89142	113.73122
582.34888	115.42978
582.80634	112.60094
583.26379	117.0766
583.72125	117.25376
584.17871	111.22703
584.63617	117.33503
585.09363	117.04814
585.55109	115.10774
586.00854	114.95908
586.466	112.91636
586.92346	115.69492
587.38092	118.3902
587.83838	116.33439
588.29578	114.8402
588.75323	114.54208
589.21069	113.55442
589.66815	114.56043
590.12561	106.50346
590.58307	114.94335
591.04053	118.49281
591.49799	120.43438
591.95544	123.24125
592.4129	116.92954
592.87036	110.92023
593.32782	115.4109
593.78528	121.68282
594.24274	119.9791
594.7002	120.94223
595.15759	126.5593
595.61505	118.5584
596.07251	116.57444
596.52997	116.48871
596.98743	119.02778
597.44489	130.939
597.90234	118.73816
598.3598	119.70572
598.81726	124.67165
599.27472	126.22315
599.73218	125.87824
600.18964	124.35961
600.64709	120.4353
601.10455	120.06605
601.56201	123.61823
602.01941	122.69916
602.47687	119.14088
602.93433	114.7332
603.39178	117.26671
603.84924	117.57741
604.3067	122.51138
604.76416	117.66956
605.22162	120.45755
605.67908	112.58398
606.13654	113.54129
606.59399	120.50874
607.05145	122.38207
607.50891	117.94421
607.96637	118.65529
608.42377	124.02058
608.88123	121.56881
609.33868	116.94531
609.79614	115.97813
610.2536	112.93787
610.71106	118.40069
611.16852	117.30783
611.62598	113.09473
612.08344	118.26527
612.54089	119.82033
612.99835	117.80983
613.45581	116.49328
613.91327	116.84264
614.37073	115.81026
614.82819	114.24938
615.28558	114.66233
615.74304	115.21529
616.2005	114.98097
616.65796	117.15029
617.11542	117.78651
617.57288	115.48491
618.03033	117.22266
618.48779	115.81488
618.94525	111.20206
619.40271	110.20005
619.86017	106.68285
620.31763	114.15694
620.77509	108.87617
621.23254	109.23011
621.69	116.5799
622.1474	114.75653
622.60486	113.39736
623.06232	117.78654
623.51978	110.93591
623.97723	107.84601
624.43469	106.94061
624.89215	110.87634
625.34961	120.43263
625.80707	117.65568
626.26453	113.97025
626.72198	114.68002
627.17944	110.30032
627.6369	111.4017
628.09436	110.79495
628.55182	112.37325
629.00922	115.10699
629.46667	111.30215
629.92413	107.58668
630.38159	111.81938
630.83905	113.49017
631.29651	109.49069
631.75397	110.24671
632.21143	108.60939
632.66888	114.71983
633.12634	112.66275
633.5838	114.64234
634.04126	108.78149
634.49872	111.96568
634.95618	110.34304
635.41364	110.64154
635.87103	112.81158
636.32849	112.53698
636.78595	110.94762
637.24341	108.99531
637.70087	108.97853
638.15833	111.77109
638.61578	110.61404
639.07324	111.29562
639.5307	113.66821
639.98816	116.187
640.44562	116.45853
640.90308	110.87742
641.36053	104.54565
641.81799	107.59612
642.27539	112.96093
642.73285	107.74033
643.19031	106.44123
643.64777	109.7438
644.10522	111.89622
644.56268	114.93626
645.02014	112.7804
645.4776	108.05276
645.93506	108.65009
646.39252	113.86282
646.84998	109.65532
647.30743	109.32301
647.76489	113.46754
648.22235	112.90079
648.67981	111.67267
649.13721	109.10603
649.59467	112.78571
650.05212	103.84897
650.50958	104.7404
650.96704	109.64072
651.4245	111.27239
651.88196	112.77494
652.33942	109.15479
652.79688	110.44694
653.25433	112.84994
653.71179	108.12102
654.16925	111.74632
654.62671	109.71698
655.08417	101.78533
655.54163	107.49792
655.99902	108.22641
656.45648	105.80271
656.91394	104.18158
657.3714	101.03074
657.82886	104.4857
658.28632	110.71976
658.74377	110.13918
659.20123	106.11742
659.65869	107.31603
660.11615	111.74989
660.57361	112.2726
661.03107	109.58875
661.48853	110.99759
661.94598	111.09175
662.40344	106.91933
662.86084	113.02056
663.3183	108.34065
663.77576	114.73746
664.23322	106.3675
664.69067	113.38036
665.14813	120.19327
665.60559	116.08827
666.06305	114.96133
666.52051	114.90326
666.97797	111.13081
667.43542	110.28202
667.89288	112.92382
668.35034	114.18867
668.8078	115.08847
669.26526	114.56931
669.72266	112.24725
670.18011	122.89275
670.63757	113.67405
671.09503	113.85297
671.55249	114.29391
672.00995	117.41806
672.46741	118.40109
672.92487	115.89217
673.38232	117.19132
673.83978	113.41284
674.29724	108.97468
674.7547	109.45249
675.21216	111.18814
675.66962	111.00655
676.12701	110.472
676.58447	112.10255
677.04193	113.05765
677.49939	117.52452
677.95685	111.96519
678.41431	114.22159
678.87177	120.03487
679.32922	112.01163
679.78668	118.57137
680.24414	115.73409
680.7016	108.41159
681.15906	116.53554
681.61652	119.01383
682.07397	117.20436
682.53143	115.26261
682.98883	114.22474
683.44629	111.37083
683.90375	109.11836
684.36121	112.87183
684.81866	112.17584
685.27612	113.08569
685.73358	113.42889
686.19104	114.91924
686.6485	114.27731
687.10596	114.45222
687.56342	113.0348
688.02087	109.15511
688.47833	105.7259
688.93579	111.32845
689.39325	107.17578
689.85065	107.93958
690.30811	110.38781
690.76556	113.67579
691.22302	112.26483
691.68048	108.97632
692.13794	112.41783
692.5954	115.71199
693.05286	112.00391
693.51031	105.64622
693.96777	104.60445
694.42523	109.5607
694.88269	107.01772
695.34015	117.04356
695.79761	112.91139
696.25507	108.71631
696.71246	116.01596
697.16992	109.76998
697.62738	110.7833
698.08484	109.86137
698.5423	107.84962
698.99976	107.11386
699.45721	107.62135
699.91467	108.87988
700.37213	115.3843
700.82959	117.62045
701.28705	110.98379
701.74451	115.8782
702.20197	109.82879
702.65942	103.93239
703.11688	100.48298
703.57428	107.91868
704.03174	111.0425
704.4892	102.84432
704.94666	105.23392
705.40411	112.93603
705.86157	105.80875
706.31903	106.95896
706.77649	106.64888
707.23395	108.56107
707.69141	111.97118
708.14886	108.21167
708.60632	108.05896
709.06378	111.52576
709.52124	109.87614
709.97864	110.80101
710.4361	112.85627
710.89355	111.78673
711.35101	111.40709
711.80847	105.56112
712.26593	102.40622
712.72339	104.13332
713.18085	107.09005
713.63831	108.96959
714.09576	109.43443
714.55322	105.41296
715.01068	105.86145
715.46814	110.95216
715.9256	107.92235
716.38306	107.83857
716.84045	109.83345
717.29791	107.47432
717.75537	101.56738
718.21283	104.35904
718.67029	110.24546
719.12775	105.81962
719.58521	105.4679
720.04266	101.83284
720.50012	108.26807
720.95758	113.13792
721.41504	111.33096
721.8725	105.54328
722.32996	102.53044
722.78741	108.3198
723.24487	111.08716
723.70227	111.98853
724.15973	113.85659
724.61719	111.81522
725.07465	107.84032
725.5321	108.31567
725.98956	108.1271
726.44702	102.94562
726.90448	103.46114
727.36194	107.33372
727.8194	105.6948
728.27686	106.46648
728.73431	106.54224
729.19177	98.73114
729.64923	104.57453
730.10669	99.623352
730.56409	102.62144
731.02155	104.5274
731.479	107.16231
731.93646	107.03181
732.39392	98.173332
732.85138	107.00497
733.30884	101.24428
733.7663	101.83434
734.22375	100.90961
734.68121	98.580315
735.13867	103.90411
735.59613	104.87452
736.05359	102.90664
736.51105	104.23933
736.96851	102.24727
737.4259	96.695107
737.88336	98.810326
738.34082	104.19466
738.79828	101.22464
739.25574	106.92746
739.7132	98.504539
740.17065	98.76432
740.62811	108.08307
741.08557	94.38427
741.54303	99.755058
742.00049	101.67593
742.45795	105.47737
742.91541	96.231247
743.37286	94.792892
743.83026	97.921616
744.28772	94.170067
744.74518	97.88781
745.20264	101.39511
745.6601	100.5449
746.11755	100.71751
746.57501	102.93073
747.03247	101.80474
747.48993	98.751839
747.94739	98.280472
748.40485	96.135742
748.8623	100.7998
749.31976	104.07621
749.77722	104.38502
750.23468	104.47046
750.69208	97.717621
751.14954	98.347092
751.60699	97.606796
752.06445	102.5871
752.52191	98.140732
752.97937	99.966476
753.43683	100.41447
753.89429	101.30825
754.35175	97.456367
754.8092	101.33384
755.26666	98.856705
755.72412	97.541359
756.18158	99.730186
756.63904	99.214439
757.0965	101.16457
757.55389	101.79225
758.01135	97.536674
758.46881	98.997665
758.92627	96.453743
759.38373	91.873039
759.84119	90.685028
760.29865	94.820976
760.7561	91.518829
761.21356	94.959595
761.67102	105.32809
762.12848	94.488533
762.58594	91.856438
763.0434	95.561295
763.50085	95.113312
763.95831	99.908089
764.41571	98.404724
764.87317	94.662193
765.33063	93.901253
765.78809	97.272408
766.24554	94.218887
766.703	97.05764
767.16046	100.51397
767.61792	97.511658
768.07538	97.227097
768.53284	95.422462
768.9903	94.374657
769.44775	96.408958
769.90521	98.332588
770.36267	95.128685
770.82013	102.67592
771.27753	95.515419
771.73499	95.198738
772.19244	98.468872
772.6499	99.317528
773.10736	98.865967
773.56482	101.16916
774.02228	90.782158
774.47974	90.014763
774.93719	95.875702
775.39465	98.862701
775.85211	102.90922
776.30957	101.61283
776.76703	100.04056
777.22449	96.999489
777.68188	94.960526
778.13934	96.38842
778.5968	95.244949
779.05426	93.312767
779.51172	95.450661
779.96918	97.892265
780.42664	98.866211
780.88409	92.51152
781.34155	89.636116
781.79901	92.242348
782.25647	94.778053
782.71393	96.091362
783.17139	96.026833
783.62885	91.233009
784.0863	95.24572
784.5437	94.175751
785.00116	92.973335
785.45862	88.958572
785.91608	88.232605
786.37354	86.690872
786.83099	83.953857
787.28845	87.343681
787.74591	90.915001
788.20337	91.380486
788.66083	94.058907
789.11829	95.024673
789.57574	88.558655
790.0332	88.418686
790.49066	92.798363
790.94812	91.027283
791.40552	94.933517
791.86298	92.636795
792.32043	88.592613
792.77789	88.543175
793.23535	86.955536
793.69281	92.429428
794.15027	91.297989
794.60773	90.913963
795.06519	92.808495
795.52264	100.0737
795.9801	94.419769
796.43756	95.477692
796.89502	90.403511
797.35248	89.912186
797.80994	90.63855
798.26733	87.988495
798.72479	88.489456
799.18225	90.971046
799.63971	90.808784
800.09717	90.865616
800.55463	93.979385
801.01208	94.570686
801.46954	96.41069
801.927	98.388542
802.38446	98.462418
802.84192	97.528496
803.29938	92.113754
803.75684	94.612541
804.21429	97.101402
804.67175	96.425316
805.12915	94.329117
805.58661	92.072861
806.04407	95.521561
806.50153	92.194901
806.95898	95.100922
807.41644	97.841187
807.8739	93.211884
808.33136	97.935013
808.78882	96.59597
809.24628	91.487808
809.70374	93.25367
810.16119	95.225471
810.61865	88.633629
811.07611	89.481766
811.53351	91.604065
811.99097	90.100121
812.44843	86.190491
812.90588	86.275955
813.36334	88.706367
813.8208	87.098747
814.27826	87.6306
814.73572	87.213097
815.19318	78.969475
815.65063	78.223022
816.10809	85.65361
816.56555	85.931366
817.02301	86.902985
817.48047	87.846924
817.93793	83.381653
818.39532	83.978218
818.85278	92.7313
819.31024	86.083031
819.7677	86.765884
820.22516	78.42012
820.68262	85.851395
821.14008	87.123283
821.59753	83.819702
822.05499	88.84861
822.51245	86.721985
822.96991	89.074425
823.42737	90.760605
823.88483	87.651245
824.34229	88.554398
824.79974	91.893593
825.25714	87.229164
825.7146	85.104706
826.17206	84.206963
826.62952	83.229927
827.08698	82.439789
827.54443	86.200996
828.00189	89.486778
828.45935	84.616501
828.91681	83.527184
829.37427	84.722847
829.83173	80.583397
830.28918	81.634262
830.74664	75.483589
831.2041	81.223999
831.66156	82.447487
832.11896	78.534157
832.57642	78.177605
833.03387	74.772705
833.49133	80.446518
833.94879	79.241203
834.40625	79.896629
834.86371	82.890244
835.32117	82.228607
835.77863	83.975029
836.23608	84.281479
836.69354	85.913475
837.151	83.23484
837.60846	84.715195
838.06592	80.327675
838.52338	80.148567
838.98077	77.191902
839.43823	75.203812
839.89569	79.99456
840.35315	85.338486
840.81061	84.360847
841.26807	81.712982
841.72552	82.239738
842.18298	82.020233
842.64044	79.367859
843.0979	75.794395
843.55536	77.708603
844.01282	82.946548
844.47028	77.606628
844.92773	82.325165
845.38519	78.61953
845.84259	78.270622
846.30005	72.05262
846.75751	77.295044
847.21497	75.981003
847.67242	73.429581
848.12988	79.390381
848.58734	71.522713
849.0448	81.025978
849.50226	73.96817
849.95972	78.787498
850.41718	85.127129
850.87463	73.747459
851.33209	71.410904
851.78955	80.823463
852.24695	75.675316
852.70441	78.797028
853.16187	78.146072
853.61932	78.728081
854.07678	80.732872
854.53424	73.356773
854.9917	70.184494
855.44916	74.522339
855.90662	74.522301
856.36407	70.857346
856.82153	72.526733
857.27899	77.444908
857.73645	79.673386
858.19391	80.215317
858.65137	81.083832
859.10876	78.327927
859.56622	72.358948
860.02368	74.523979
860.48114	77.992599
860.9386	79.480202
861.39606	69.458931
861.85352	78.500153
862.31097	74.385635
862.76843	74.214935
863.22589	67.905746
863.68335	73.649414
864.14081	71.745453
864.59827	76.723198
865.05573	75.118187
865.51318	68.810562
865.97058	77.780472
866.42804	72.561287
866.8855	73.830551
867.34296	73.729507
867.80042	70.897285
868.25787	70.028008
868.71533	67.527992
869.17279	71.208504
869.63025	72.854523
870.08771	70.629822
870.54517	73.816246
871.00262	74.056778
871.46008	71.553246
871.91754	74.0196
872.375	72.306091
872.8324	72.423515
873.28986	74.63298
873.74731	73.17527
874.20477	70.349777
874.66223	69.203102
875.11969	70.025909
875.57715	69.799263
876.03461	71.303238
876.49207	70.128075
876.94952	65.080101
877.40698	69.184509
877.86444	70.63562
878.3219	71.046272
878.77936	65.086174
879.23682	67.575752
879.69421	69.656822
880.15167	71.316254
880.60913	68.265564
881.06659	64.787025
881.52405	65.39151
881.98151	68.526413
882.43896	72.277206
882.89642	75.605873
883.35388	71.38932
883.81134	65.329453
884.2688	70.097961
884.72626	68.843864
885.18372	64.426041
885.64117	68.458031
886.09857	66.964264
886.55603	65.980034
887.01349	68.852203
887.47095	68.910469
887.92841	68.261597
888.38586	73.912727
888.84332	71.039841
889.30078	67.910286
889.75824	68.745674
890.2157	65.984352
890.67316	69.371239
891.13062	67.80616
891.58807	66.072281
892.04553	67.25296
892.50299	63.356155
892.96039	64.47496
893.41785	65.168617
893.87531	61.598171
894.33276	66.552559
894.79022	71.816444
895.24768	71.96534
895.70514	70.226563
896.1626	68.422951
896.62006	66.974236
897.07751	68.542305
897.53497	65.889839
897.99243	68.609856
898.44989	66.897919
898.90735	72.627533
899.36481	72.530701
899.8222	67.731682
900.27966	65.698601
900.73712	70.526642
901.19458	69.24791
901.65204	72.101654
902.1095	69.143822
902.56696	72.181725
903.02441	70.109589
903.48187	68.634827
903.93933	67.534637
904.39679	73.944023
904.85425	75.714272
905.31171	64.842026
905.76917	68.469933
906.22662	69.211983
906.68402	65.162483
907.14148	57.812222
907.59894	64.687309
908.0564	66.100365
908.51385	67.784599
908.97131	72.797813
909.42877	70.417351
909.88623	65.394615
910.34369	67.868881
910.80115	70.634079
911.25861	72.122391
911.71606	67.175743
912.17352	65.156113
912.63098	66.51339
913.08844	65.468895
913.54584	62.714413
914.0033	65.514145
914.46075	63.833607
914.91821	61.799423
915.37567	64.439713
915.83313	58.36248
916.29059	56.491234
916.74805	58.649117
917.20551	61.006271
917.66296	60.333702
918.12042	60.205925
918.57788	61.887222
919.03534	58.395382
919.4928	56.190304
919.9502	54.282562
920.40765	58.086185
920.86511	53.465935
921.32257	60.716724
921.78003	54.46587
922.23749	55.565235
922.69495	59.520336
923.1524	52.037292
923.60986	52.7939
924.06732	53.717728
924.52478	52.090466
924.98224	55.538445
925.4397	56.585827
925.89716	53.406826
926.35461	54.692173
926.81201	56.652737
927.26947	56.036743
927.72693	53.779293
928.18439	54.589485
928.64185	57.211613
929.0993	51.070526
929.55676	53.49585
930.01422	50.549278
930.47168	50.964581
930.92914	51.313164
931.3866	51.444393
931.84406	48.774418
932.30151	47.78817
932.75897	55.624134
933.21643	51.937469
933.67383	54.9879
934.13129	50.202545
934.58875	50.806713
935.0462	52.457485
935.50366	55.211765
935.96112	54.102642
936.41858	51.761211
936.87604	51.588882
937.3335	50.967724
937.79095	49.73592
938.24841	50.628078
938.70587	50.464611
939.16333	50.60424
939.62079	51.456646
940.07825	50.920864
940.53564	52.246857
940.9931	55.015884
941.45056	52.031223
941.90802	49.313927
942.36548	51.8783
942.82294	54.76981
943.2804	57.864433
943.73785	55.17424
944.19531	51.93885
944.65277	50.557976
945.11023	51.389519
945.56769	52.372681
946.02515	52.178398
946.4826	48.996704
946.94006	54.348568
947.39746	51.897846
947.85492	57.466171
948.31238	56.392654
948.76984	50.502155
949.22729	51.207634
949.68475	53.79023
950.14221	50.488785
950.59967	52.591991
951.05713	56.427002
951.51459	52.999184
951.97205	49.926533
952.4295	48.243652
952.88696	55.750824
953.34442	53.522869
953.80182	50.03244
954.25928	52.855663
954.71674	51.830059
955.17419	48.515507
955.63165	46.623474
956.08911	49.442802
956.54657	49.465439
957.00403	53.771572
957.46149	52.014057
957.91895	46.81171
958.3764	52.165482
958.83386	52.30724
959.29132	52.351719
959.74878	49.743172
960.20624	46.909164
960.66364	48.64024
961.12109	47.911587
961.57855	51.150913
962.03601	46.417557
962.49347	47.247681
962.95093	47.427792
963.40839	49.166218
963.86584	46.21727
964.3233	45.365852
964.78076	44.546257
965.23822	52.857773
965.69568	51.465179
966.15314	49.719662
966.6106	47.921425
967.06805	50.571095
967.52545	53.747417
967.98291	47.909195
968.44037	44.942429
968.89783	47.492477
969.35529	50.248539
969.81274	47.152874
970.2702	48.419754
970.72766	49.766754
971.18512	47.890656
971.64258	46.873146
972.10004	52.070572
972.5575	47.184715
973.01495	42.67326
973.47241	46.254997
973.92987	45.883572
974.38727	45.688305
974.84473	47.520077
975.30219	49.487076
975.75964	53.602741
976.2171	50.010479
976.67456	43.229168
977.13202	41.027382
977.58948	44.694546
978.04694	44.843742
978.50439	42.575218
978.96185	43.292801
979.41931	43.59343
979.87677	45.942005
980.33423	45.748104
980.79169	46.145435
981.24908	47.115108
981.70654	47.438259
982.164	49.828342
982.62146	46.854885
983.07892	45.111298
983.53638	47.399479
983.99384	43.679653
984.45129	46.220325
[truncated: 2,220 more rows]
