# Supplementary material for: Design of high SERS sensitive substrates based on branched Ti nanorods
Source: Sci Rep. 2022 Jul 8;12:11631. doi: 10.1038/s41598-022-15875-3 (PMC9270367; doi:10.1038/s41598-022-15875-3)
Supplement: Supplementary file 1 — Supplementary Information. [file 41598_2022_15875_MOESM1_ESM.zip › Supplemantary file/SERS/Ti-Ag100/_3.txt]

70	280.57239
70.457451	255.00648
70.914909	275.1369
71.37236	287.5936
71.829819	290.92227
72.28727	287.75015
72.744728	283.9483
73.202179	282.01981
73.659637	286.07794
74.117088	294.81354
74.574547	288.14252
75.031998	291.43787
75.489456	285.50992
75.946907	282.56427
76.404358	287.47845
76.861816	284.12033
77.319267	272.16379
77.776726	275.99622
78.234177	283.75305
78.691635	280.60968
79.149086	281.94885
79.606544	280.56281
80.063995	277.16519
80.521454	271.38385
80.978905	267.95828
81.436356	277.07343
81.893814	277.53482
82.351265	269.88663
82.808723	275.32083
83.266174	267.4321
83.723633	267.25012
84.181084	275.23059
84.638542	272.86572
85.095993	267.44904
85.553452	269.41153
86.010902	258.32437
86.468361	264.8783
86.925812	268.65372
87.383263	269.32092
87.840721	270.50797
88.298172	268.57361
88.75563	259.66812
89.213081	267.85785
89.67054	256.32681
90.127991	255.32509
90.585449	258.94598
91.0429	255.3351
91.500359	247.38112
91.957809	247.48396
92.415268	243.8217
92.872719	252.07713
93.33017	255.65582
93.787628	255.1609
94.245079	259.746
94.702538	260.2384
95.159988	252.41553
95.617447	249.06281
96.074898	246.54967
96.532356	243.29083
96.989807	247.96217
97.447266	245.30023
97.904716	243.68979
98.362167	240.56444
98.819626	237.21342
99.277077	245.90228
99.734535	236.66597
100.19199	250.26614
100.64944	245.29024
101.1069	244.80542
101.56435	241.49095
102.0218	239.21072
102.47926	241.50488
102.93671	237.20761
103.39417	246.50787
103.85162	246.36215
104.30907	232.10544
104.76653	235.15736
105.22398	240.39809
105.68144	239.92468
106.13889	239.50113
106.59635	240.22795
107.0538	234.81136
107.51126	241.13371
107.96871	231.80319
108.42617	234.26286
108.88362	233.02753
109.34108	228.18414
109.79853	230.51357
110.25598	230.98412
110.71344	217.22087
111.17089	235.53534
111.62835	234.54491
112.0858	236.24785
112.54326	233.24315
113.00071	229.7607
113.45817	232.21884
113.91562	227.9801
114.37308	230.37025
114.83053	232.62083
115.28798	223.16919
115.74544	221.4471
116.20289	222.13385
116.66035	221.38545
117.1178	223.09103
117.57526	228.67906
118.03271	220.57761
118.49017	223.19398
118.94762	216.60201
119.40508	221.32942
119.86253	221.20715
120.31998	217.61034
120.77744	219.64719
121.23489	218.19687
121.69234	210.65013
122.1498	213.90131
122.60725	204.15062
123.0647	208.28697
123.52216	212.89986
123.97961	215.51559
124.43707	219.07246
124.89452	217.82565
125.35198	223.68221
125.80943	208.62968
126.26689	205.42311
126.72434	213.12352
127.18179	210.97275
127.63925	207.22284
128.09671	211.7178
128.55415	214.33307
129.01161	222.13567
129.46907	208.03453
129.92653	215.23055
130.38397	205.37653
130.84143	201.97708
131.29889	202.77534
131.75635	201.61237
132.21379	204.45581
132.67125	199.87663
133.12871	203.78406
133.58615	202.84644
134.04361	206.87666
134.50107	205.31558
134.95853	200.86826
135.41597	201.99557
135.87343	208.03537
136.33089	202.72427
136.78835	190.74147
137.24579	196.66457
137.70325	198.62085
138.16071	202.14998
138.61815	199.00089
139.07561	191.86531
139.53307	191.4774
139.99052	194.89633
140.44797	195.24719
140.90543	193.90569
141.36288	187.56297
141.82034	195.87698
142.27779	196.74055
142.73524	191.86606
143.1927	194.15457
143.65015	194.43336
144.1076	193.81978
144.56506	193.46677
145.02252	190.24312
145.47997	194.80002
145.93742	192.55034
146.39488	189.34053
146.85234	188.35733
147.30978	181.06453
147.76724	186.98763
148.2247	192.74382
148.68216	190.84477
149.1396	184.72348
149.59706	183.32124
150.05452	188.57472
150.51196	191.59163
150.96942	187.21213
151.42688	190.08337
151.88434	187.60306
152.34178	181.60699
152.79924	181.50549
153.2567	185.30009
153.71416	182.52547
154.1716	177.86102
154.62906	180.85756
155.08652	186.39714
155.54396	186.74837
156.00142	182.81401
156.45888	185.22238
156.91634	184.54991
157.37378	180.62576
157.83124	177.11736
158.2887	174.26346
158.74615	171.42311
159.2036	178.26718
159.66106	182.43132
160.11852	182.17834
160.57596	178.47337
161.03342	177.84927
161.49088	180.58754
161.94833	179.48674
162.40578	173.21286
162.86324	174.61116
163.32069	175.06085
163.77815	173.68446
164.2356	167.71188
164.69305	173.0847
165.15051	179.37152
165.60797	176.8658
166.06541	168.93059
166.52287	166.75636
166.98033	171.00136
167.43777	173.31332
167.89523	172.77356
168.35269	168.76065
168.81015	173.33482
169.26759	177.20781
169.72505	174.01711
170.18251	167.49844
170.63997	160.43631
171.09741	164.76306
171.55487	164.02638
172.01233	170.16278
172.46977	171.63763
172.92723	172.60202
173.38469	171.18074
173.84215	168.1425
174.29959	170.20723
174.75705	169.27606
175.21451	165.48662
175.67197	171.76593
176.12941	175.64218
176.58687	170.28111
177.04433	166.06339
177.50179	166.12053
177.95923	164.13737
178.41669	160.45279
178.87415	167.63531
179.33159	170.82713
179.78905	167.08156
180.24651	165.70663
180.70396	165.44713
181.16141	163.88162
181.61887	163.70119
182.07632	166.7917
182.53378	164.21812
182.99123	174.55418
183.44868	165.1232
183.90614	166.58807
184.36359	167.24876
184.82104	167.8972
185.2785	170.58684
185.73596	172.91937
186.19341	170.32761
186.65086	161.79195
187.10832	165.97617
187.56578	166.85175
188.02322	164.61966
188.48068	165.06877
188.93814	166.06538
189.39558	164.30174
189.85304	159.89546
190.3105	156.57036
190.76796	164.7876
191.2254	164.23407
191.68286	162.646
192.14032	160.43733
192.59778	157.63766
193.05522	161.13412
193.51268	166.70216
193.97014	163.80167
194.4276	162.06145
194.88504	163.14647
195.3425	164.06796
195.79996	164.29855
196.2574	164.76207
196.71486	161.73083
197.17232	158.19633
197.62978	158.86627
198.08722	161.09583
198.54468	155.72313
199.00214	155.24321
199.45959	156.72249
199.91704	154.82121
200.3745	147.04309
200.83195	145.78073
201.2894	151.57889
201.74686	155.35207
202.20432	154.26778
202.66177	153.52031
203.11922	149.03276
203.57668	159.08212
204.03413	161.18086
204.49159	159.26067
204.94904	155.65436
205.40649	151.1162
205.86395	148.53799
206.3214	150.09727
206.77885	144.0493
207.23631	149.98219
207.69377	149.06396
208.15121	149.82843
208.60867	155.6335
209.06613	156.91522
209.52359	151.06989
209.98103	146.03996
210.43849	147.03838
210.89595	149.40651
211.35341	147.7383
211.81085	150.55975
212.26831	144.03394
212.72577	150.62987
213.18321	157.62674
213.64067	157.5959
214.09813	158.22047
214.55559	157.07646
215.01303	156.2207
215.47049	143.96494
215.92795	145.21736
216.38541	153.07426
216.84285	156.21925
217.30031	155.01282
217.75777	151.80373
218.21521	147.47844
218.67267	146.70956
219.13013	154.26459
219.58759	148.02487
220.04503	151.10378
220.50249	149.34998
220.95995	150.81468
221.4174	154.75024
221.87485	155.77982
222.33231	152.71899
222.78976	149.89629
223.24721	150.94958
223.70467	153.12714
224.16212	152.0278
224.61958	154.06026
225.07703	151.05785
225.53448	150.39233
225.99194	150.61626
226.4494	148.8174
226.90685	155.11432
227.3643	147.3138
227.82176	148.87668
228.27922	151.48837
228.73666	152.05115
229.19412	147.12386
229.65158	144.95114
230.10902	147.31207
230.56648	148.2813
231.02394	146.83719
231.4814	151.34166
231.93884	151.7175
232.3963	146.40013
232.85376	151.68793
233.31122	149.791
233.76866	147.3405
234.22612	148.11401
234.68358	150.42476
235.14102	155.58504
235.59848	158.90248
236.05594	153.91618
236.5134	150.33305
236.97084	143.98108
237.4283	145.3913
237.88576	155.13712
238.34322	159.92389
238.80066	154.62991
239.25812	151.17598
239.71558	156.25557
240.17302	157.38588
240.63048	152.88429
241.08794	149.9649
241.54539	148.27692
242.00284	145.50525
242.4603	148.81688
242.91776	151.71315
243.37521	148.92802
243.83266	162.93314
244.29012	147.47195
244.74757	154.1738
245.20503	155.92738
245.66248	152.75504
246.11993	149.85667
246.57739	148.70328
247.03484	147.79204
247.49229	148.31693
247.94975	152.1965
248.40721	146.21796
248.86465	152.69649
249.32211	149.47269
249.77957	152.53448
250.23703	149.33601
250.69447	143.34209
251.15193	144.11139
251.60939	144.53835
252.06683	135.51184
252.52429	146.54982
252.98175	146.8616
253.43921	143.82695
253.89665	150.90294
254.35411	151.28915
254.81157	148.70996
255.26903	145.58156
255.72647	142.38614
256.18393	138.83104
256.64139	133.70245
257.09885	137.18111
257.5563	143.34874
258.01373	134.75568
258.47119	135.0071
258.92865	134.63861
259.38611	140.10977
259.84357	144.9109
260.30103	140.43755
260.75848	135.89813
261.21594	136.45705
261.67337	132.26108
262.13083	137.42706
262.58829	136.45544
263.04575	138.68085
263.5032	140.32678
263.96066	138.43083
264.41812	131.45905
264.87555	126.15884
265.33301	136.38715
265.79047	134.04028
266.24792	135.52623
266.70538	139.2112
267.16284	138.2952
267.6203	140.69049
268.07776	142.64691
268.53519	140.12668
268.99265	136.15047
269.4501	137.20454
269.90756	142.75868
270.36502	130.59535
270.82248	131.03659
271.27994	137.25304
271.73737	134.78369
272.19482	132.67274
272.65228	136.26535
273.10974	141.66943
273.5672	140.02518
274.02466	129.47316
274.48212	131.19669
274.93954	137.47441
275.397	140.88692
275.85446	138.62271
276.31192	136.7435
276.76938	136.59483
277.22684	137.21675
277.6843	136.85071
278.14175	135.80421
278.59918	137.79825
279.05664	139.192
279.5141	136.69098
279.97156	132.78203
280.42902	138.98341
280.88647	141.64133
281.34393	140.50465
281.80136	138.02553
282.25882	137.33798
282.71628	140.62718
283.17374	140.22726
283.6312	139.5976
284.08865	131.6671
284.54611	134.70168
285.00357	134.16437
285.461	128.52313
285.91846	129.16313
286.37592	131.79288
286.83337	127.87864
287.29083	126.26693
287.74829	132.64473
288.20575	130.02562
288.66318	139.20734
289.12064	131.80276
289.57809	127.5386
290.03555	124.44592
290.49301	128.3791
290.95047	130.44011
291.40793	124.75502
291.86536	128.15834
292.32281	127.61063
292.78027	130.06638
293.23773	131.18814
293.69519	127.10034
294.15265	122.48032
294.61011	124.56829
295.06757	130.1628
295.52499	132.20612
295.98245	130.58443
296.43991	130.3847
296.89737	126.05997
297.35483	132.67
297.81229	132.92738
298.26974	129.27371
298.72717	126.2428
299.18463	129.53633
299.64209	132.52644
300.09955	132.51854
300.55701	130.58313
301.01447	122.93389
301.47192	122.03661
301.92938	131.35947
302.38681	129.74339
302.84427	129.48114
303.30173	128.73973
303.75919	128.39708
304.21664	125.92709
304.6741	126.13509
305.13156	130.81215
305.58899	128.16711
306.04645	124.59959
306.50391	131.19452
306.96136	121.5703
307.41882	123.19185
307.87628	128.58635
308.33374	129.64223
308.79117	128.63782
309.24863	125.89288
309.70609	125.37593
310.16354	133.25317
310.621	124.89724
311.07846	123.33029
311.53592	122.97348
311.99338	124.46998
312.45081	125.84335
312.90826	126.65918
313.36572	126.49362
313.82318	125.69686
314.28064	126.43995
314.7381	130.47081
315.19556	132.88162
315.65298	119.83384
316.11044	130.07443
316.5679	127.92978
317.02536	122.52274
317.48282	121.07687
317.94028	128.05591
318.39774	127.9119
318.85519	122.7439
319.31262	130.68031
319.77008	128.58044
320.22754	124.89296
320.685	123.52779
321.14246	128.04567
321.59991	121.50054
322.05737	116.52119
322.5148	122.2045
322.97226	123.5686
323.42972	118.30621
323.88718	120.1091
324.34464	124.78196
324.80209	129.61092
325.25955	123.66212
325.71698	123.42661
326.17444	121.06945
326.6319	117.1068
327.08936	121.26711
327.54681	123.9838
328.00427	125.69927
328.46173	127.95492
328.91919	120.0006
329.37662	117.94043
329.83408	116.19207
330.29153	123.55668
330.74899	122.11044
331.20645	124.78891
331.66391	132.7285
332.12137	129.27538
332.5788	127.10887
333.03625	130.6424
333.49371	124.14104
333.95117	120.98057
334.40863	118.19897
334.86609	128.01271
335.32355	129.99817
335.78101	122.31521
336.23843	122.37613
336.69589	126.36
337.15335	123.52764
337.61081	121.47977
338.06827	126.83847
338.52573	126.73511
338.98318	125.42492
339.44061	126.15714
339.89807	126.70744
340.35553	128.29449
340.81299	127.24778
341.27045	124.07616
341.72791	121.8997
342.18536	122.03827
342.64279	124.08265
343.10025	125.92602
343.55771	125.14149
344.01517	127.50214
344.47263	127.39567
344.93008	117.35764
345.38754	125.60818
345.845	125.97617
346.30243	122.1715
346.75989	122.58542
347.21735	122.97845
347.6748	121.29594
348.13226	124.23458
348.58972	125.84816
349.04718	120.6442
349.50461	132.18053
349.96207	127.012
350.41953	124.03482
350.87698	121.6223
351.33444	127.40627
351.7919	128.05568
352.24936	126.01736
352.70682	128.68329
353.16425	125.09821
353.6217	127.45138
354.07916	126.53476
354.53662	129.49684
354.99408	118.37457
355.45154	123.23869
355.909	126.33481
356.36642	124.94843
356.82388	126.842
357.28134	125.90842
357.7388	117.98818
358.19626	118.87418
358.65372	122.96478
359.11118	133.14223
359.5686	122.9756
360.02606	116.67267
360.48352	126.47803
360.94098	127.21024
361.39844	126.94031
361.8559	128.31847
362.31335	127.89729
362.77081	124.92947
363.22824	119.52039
363.6857	121.85368
364.14316	123.64606
364.60062	126.67014
365.05807	119.34782
365.51553	129.35646
365.97299	124.42899
366.43042	121.17619
366.88788	127.26815
367.34534	134.62248
367.8028	137.07501
368.26025	132.80583
368.71771	129.72949
369.17517	128.13167
369.63263	134.74406
370.09006	124.18254
370.54752	125.29753
371.00497	133.15269
371.46243	132.11809
371.91989	127.51939
372.37735	128.2039
372.83481	132.24358
373.29224	134.47652
373.74969	128.96677
374.20715	132.62061
374.66461	129.18689
375.12207	128.02072
375.57953	129.12181
376.03699	127.72005
376.49442	124.94088
376.95187	122.82102
377.40933	125.51712
377.86679	131.36281
378.32425	131.19922
378.78171	127.20864
379.23917	120.73358
379.69662	125.80781
380.15405	129.79628
380.61151	132.26552
381.06897	127.22355
381.52643	124.98003
381.98389	128.59279
382.44135	129.9182
382.8988	128.73053
383.35623	130.2984
383.81369	123.53518
384.27115	123.3616
384.72861	124.90199
385.18607	131.76526
385.64352	129.36745
386.10098	127.98594
386.55844	127.83781
387.01587	123.13274
387.47333	122.62868
387.93079	130.66861
388.38824	133.51424
388.8457	125.32429
389.30316	128.76262
389.76062	125.35004
390.21805	121.47842
390.67551	124.08437
391.13297	128.04745
391.59042	127.535
392.04788	128.68748
392.50534	131.96765
392.9628	135.9223
393.42023	135.62074
393.87769	127.92443
394.33514	128.8363
394.7926	125.29539
395.25006	125.51329
395.70752	128.78191
396.16498	129.53226
396.62244	128.5992
397.07986	129.75403
397.53732	132.88139
397.99478	133.33803
398.45224	132.55696
398.9097	134.42136
399.36716	133.42177
399.82462	130.06563
400.28204	131.03226
400.7395	129.78915
401.19696	134.5538
401.65442	134.07733
402.11188	131.07259
402.56934	133.48755
403.02679	131.3208
403.48425	128.72949
403.94168	129.08095
404.39914	125.24722
404.8566	132.81923
405.31406	133.08041
405.77151	135.99135
406.22897	124.00362
406.68643	127.55319
407.14386	136.52429
407.60132	132.64371
408.05878	136.2877
408.51624	141.40556
408.97369	140.70686
409.43115	136.40907
409.88861	127.10461
410.34604	130.68571
410.8035	135.00609
411.26096	139.19173
411.71841	134.72604
412.17587	133.24861
412.63333	127.29511
413.09079	137.52844
413.54825	140.74423
414.00568	133.61394
414.46313	131.36844
414.92059	135.32191
415.37805	136.21552
415.83551	135.21364
416.29297	143.17125
416.75043	139.23007
417.20786	135.73376
417.66531	140.01448
418.12277	139.73146
418.58023	139.27635
419.03769	139.61162
419.49515	139.47461
419.95261	142.3112
420.41006	145.99146
420.86749	142.15002
421.32495	142.54845
421.78241	142.14786
422.23987	139.47885
422.69733	137.88042
423.15479	141.26511
423.61224	137.50299
424.06967	144.26752
424.52713	147.07744
424.98459	146.36778
425.44205	144.73393
425.89951	141.87022
426.35696	142.17737
426.81442	129.57916
427.27185	146.18245
427.72931	146.29343
428.18677	152.68127
428.64423	148.24535
429.10168	146.89201
429.55914	147.42157
430.0166	146.5891
430.47406	148.2213
430.93149	149.4028
431.38895	147.33984
431.84641	149.76347
432.30386	153.31662
432.76132	140.26929
433.21878	149.14632
433.67624	155.83037
434.13367	153.79593
434.59113	148.8755
435.04858	151.1261
435.50604	150.38625
435.9635	152.78699
436.42096	155.0118
436.87842	154.6122
437.33588	156.40976
437.7933	151.88562
438.25076	158.34819
438.70822	162.33626
439.16568	162.42392
439.62314	164.26341
440.0806	164.66998
440.53806	160.77895
440.99548	169.55814
441.45294	171.7242
441.9104	175.15778
442.36786	181.89825
442.82532	176.10225
443.28278	171.99886
443.74023	185.25145
444.19766	184.35648
444.65512	184.56847
445.11258	192.28397
445.57004	184.08815
446.0275	181.74159
446.48495	174.75177
446.94241	176.91875
447.39987	179.84314
447.8573	178.4041
448.31476	177.90959
448.77222	177.17769
449.22968	175.80801
449.68713	179.68201
450.14459	178.47653
450.60205	171.06056
451.05948	166.71733
451.51694	176.50528
451.9744	174.75728
452.43185	170.69122
452.88931	160.45667
453.34677	154.75456
453.80423	159.0656
454.26169	162.65097
454.71912	162.30345
455.17657	163.84857
455.63403	153.98518
456.09149	148.23227
456.54895	150.7632
457.00641	150.25758
457.46387	152.80844
457.9213	153.55614
458.37875	153.82787
458.83621	153.44327
459.29367	152.37936
459.75113	151.12573
460.20859	150.62468
460.66605	151.14023
461.12347	150.42181
461.58093	152.05707
462.03839	159.38013
462.49585	150.21385
462.95331	150.09985
463.41077	150.22208
463.86823	147.34795
464.32568	153.81912
464.78311	151.28819
465.24057	151.57962
465.69803	157.7057
466.15549	156.98494
466.61295	157.1402
467.0704	153.09703
467.52786	153.00319
467.98529	152.42622
468.44275	153.83803
468.90021	152.47006
469.35767	153.96776
469.81512	157.85843
470.27258	154.89195
470.73004	157.1841
471.1875	161.55714
471.64493	161.81812
472.10239	161.62823
472.55984	162.1447
473.0173	163.24895
473.47476	167.05945
473.93222	161.04861
474.38968	163.9411
474.84711	165.00351
475.30457	162.04541
475.76202	157.51447
476.21948	162.2625
476.67694	160.09213
477.1344	163.44489
477.59186	170.30267
478.04929	170.16351
478.50674	171.59824
478.9642	173.61115
479.42166	175.59952
479.87912	164.8299
480.33658	167.58446
480.79404	165.73308
481.2515	172.05969
481.70892	168.38629
482.16638	172.44119
482.62384	165.56947
483.0813	162.23747
483.53876	164.16774
483.99622	166.36044
484.45367	163.78578
484.9111	149.32777
485.36856	153.12598
485.82602	152.42986
486.28348	158.56482
486.74094	152.41829
487.19839	144.35423
487.65585	148.25133
488.11331	154.84387
488.57074	155.14922
489.0282	151.2854
489.48566	150.56583
489.94312	148.45319
490.40057	144.22833
490.85803	147.9109
491.31549	156.28648
491.77292	159.68112
492.23038	155.35957
492.68784	152.3231
493.14529	160.8614
493.60275	150.95256
494.06021	147.40581
494.51767	153.84569
494.9751	149.56425
495.43256	149.83357
495.89001	151.07964
496.34747	153.31151
496.80493	159.89391
497.26239	158.28212
497.71985	154.10522
498.17731	154.94658
498.63474	147.46172
499.09219	148.4131
499.54965	155.27995
500.00711	161.87335
500.46457	154.55577
500.92203	152.70767
501.37949	146.28372
501.83691	141.99091
502.29437	144.83261
502.75183	146.97675
503.20929	142.5123
503.66675	138.09985
504.12421	139.90027
504.58167	137.46817
505.03912	148.42793
505.49655	147.88651
505.95401	140.42155
506.41147	140.41801
506.86893	141.94052
507.32639	138.69737
507.78384	142.60185
508.2413	142.5596
508.69873	137.397
509.15619	136.33116
509.61365	137.75293
510.07111	135.51511
510.52856	133.77223
510.98602	134.13689
511.44348	140.86606
511.90091	139.06703
512.3584	145.91164
512.81586	140.11879
513.27332	138.93501
513.73071	137.39893
514.18817	134.62566
514.64563	133.61504
515.10309	133.16386
515.56055	130.57738
516.01801	128.22615
516.47546	129.63899
516.93292	131.50835
517.39038	128.80594
517.84784	125.24968
518.3053	131.4913
518.76276	129.64063
519.22021	135.22888
519.67767	129.33902
520.13513	123.29498
520.59253	125.47712
521.04999	126.18706
521.50745	126.97142
521.9649	128.0231
522.42236	126.45316
522.87982	127.32629
523.33728	132.33728
523.79474	129.05469
524.2522	123.52527
524.70966	131.86646
525.16711	126.68862
525.62457	133.25215
526.08203	125.97194
526.53949	129.53694
526.99695	132.04044
527.45435	129.8374
527.9118	125.21606
528.36926	124.25259
528.82672	128.78581
529.28418	128.71452
529.74164	122.65854
530.1991	125.11717
530.65656	130.3568
531.11401	124.4107
531.57147	127.36105
532.02893	123.63153
532.48639	123.8061
532.94385	127.60459
533.40131	120.21726
533.85876	124.53787
534.31616	119.46343
534.77362	120.14142
535.23108	119.1964
535.68854	120.58646
536.146	125.9351
536.60345	126.26441
537.06091	126.97539
537.51837	124.23004
537.97583	119.29829
538.43329	127.47901
538.89075	125.07555
539.34821	122.77943
539.80566	119.39814
540.26312	128.50055
540.72052	126.78646
541.17798	120.38992
541.63544	124.33109
542.0929	121.06815
542.55035	117.36175
543.00781	118.22157
543.46527	119.27368
543.92273	123.15204
544.38019	120.12521
544.83765	125.44383
545.2951	120.73665
545.75256	124.15885
546.21002	130.10777
546.66748	124.70751
547.12494	120.94517
547.58234	118.12532
548.03979	120.1536
548.49725	122.01019
548.95471	122.34502
549.41217	122.44165
549.86963	122.54953
550.32709	122.05536
550.78455	121.67898
551.242	126.42023
551.69946	127.19379
552.15692	127.32468
552.61438	127.46535
553.07184	128.47447
553.5293	125.39709
553.98676	123.81689
554.44415	126.21095
554.90161	124.77055
555.35907	120.63956
555.81653	121.26938
556.27399	122.67554
556.73145	121.43847
557.1889	125.65857
557.64636	125.97018
558.10382	123.03008
558.56128	119.9129
559.01874	129.04298
559.4762	122.05114
559.93365	122.88873
560.39111	119.48473
560.84857	123.06654
561.30597	122.03851
561.76343	121.46121
562.22089	122.93869
562.67834	126.16574
563.1358	126.62319
563.59326	125.48095
564.05072	123.68352
564.50818	122.8423
564.96564	124.53788
565.4231	120.16908
565.88055	115.99249
566.33801	120.67397
566.79547	122.51143
567.25293	125.62765
567.71039	120.74065
568.16779	124.62584
568.62524	122.49961
569.0827	123.29365
569.54016	120.48444
569.99762	124.50925
570.45508	118.94336
570.91254	113.8612
571.37	122.81302
571.82745	120.83173
572.28491	123.04233
572.74237	122.54078
573.19983	127.06431
573.65729	127.78542
574.11475	125.41948
574.57214	126.33441
575.0296	127.75811
575.48706	124.44685
575.94452	124.64622
576.40198	119.66767
576.85944	124.97584
577.31689	129.61452
577.77435	130.51549
578.23181	130.00438
578.68927	127.19598
579.14673	124.54072
579.60419	126.79166
580.06165	126.01201
580.5191	126.02204
580.97656	127.6852
581.43396	128.177
581.89142	130.12062
582.34888	128.28452
582.80634	127.25121
583.26379	119.82602
583.72125	125.14162
584.17871	136.16385
584.63617	120.01052
585.09363	126.89686
585.55109	121.72808
586.00854	125.28651
586.466	126.17439
586.92346	123.51446
587.38092	121.14362
587.83838	121.70777
588.29578	123.8402
588.75323	122.549
589.21069	123.54045
589.66815	124.07975
590.12561	125.36491
590.58307	129.13965
591.04053	117.72376
591.49799	126.33852
591.95544	123.47176
592.4129	125.98948
592.87036	124.00198
593.32782	126.10775
593.78528	125.41179
594.24274	125.05753
594.7002	128.7778
595.15759	127.92839
595.61505	127.10883
596.07251	128.0887
596.52997	130.20132
596.98743	126.93011
597.44489	126.97806
597.90234	128.952
598.3598	129.6572
598.81726	126.44215
599.27472	125.74809
599.73218	121.03965
600.18964	123.3369
600.64709	126.48068
601.10455	123.1825
601.56201	122.01164
602.01941	126.26511
602.47687	127.19479
602.93433	124.79931
603.39178	124.23458
603.84924	120.65787
604.3067	126.31831
604.76416	121.24833
605.22162	118.86095
605.67908	122.31133
606.13654	123.08113
606.59399	118.69278
607.05145	114.65533
607.50891	117.22311
607.96637	120.95646
608.42377	121.61343
608.88123	121.8987
609.33868	117.86119
609.79614	114.62617
610.2536	117.59346
610.71106	117.28518
611.16852	125.29568
611.62598	118.15678
612.08344	119.07415
612.54089	120.98464
612.99835	124.88163
613.45581	124.43658
613.91327	119.34738
614.37073	113.76344
614.82819	115.39243
615.28558	121.12617
615.74304	122.41597
616.2005	123.10473
616.65796	119.41197
617.11542	111.65652
617.57288	119.85338
618.03033	125.93716
618.48779	119.65262
618.94525	118.5361
619.40271	114.95663
619.86017	116.42415
620.31763	115.3191
620.77509	115.50162
621.23254	118.18219
621.69	119.21596
622.1474	118.52229
622.60486	117.87221
623.06232	119.17464
623.51978	124.71411
623.97723	121.30686
624.43469	123.19402
624.89215	114.6294
625.34961	123.02458
625.80707	118.73421
626.26453	125.15815
626.72198	123.7595
627.17944	116.51565
627.6369	116.13728
628.09436	118.20949
628.55182	116.00156
629.00922	118.52068
629.46667	125.77336
629.92413	125.70493
630.38159	121.42902
630.83905	118.29517
631.29651	114.70768
631.75397	115.84406
632.21143	109.13495
632.66888	115.69103
633.12634	111.73984
633.5838	116.3244
634.04126	114.81573
634.49872	122.67914
634.95618	126.37566
635.41364	119.89925
635.87103	115.80989
636.32849	117.47433
636.78595	116.22141
637.24341	112.02843
637.70087	111.89147
638.15833	113.86694
638.61578	116.6511
639.07324	117.28363
639.5307	119.79174
639.98816	114.36211
640.44562	108.15687
640.90308	115.26202
641.36053	113.66811
641.81799	109.36572
642.27539	109.88908
642.73285	112.79503
643.19031	111.65717
643.64777	109.9491
644.10522	109.81974
644.56268	110.50485
645.02014	113.61034
645.4776	113.96952
645.93506	117.0808
646.39252	114.99796
646.84998	111.97081
647.30743	114.58108
647.76489	116.90012
648.22235	111.13896
648.67981	111.86501
649.13721	106.50797
649.59467	109.36301
650.05212	112.28747
650.50958	111.37605
650.96704	111.58241
651.4245	110.25004
651.88196	112.147
652.33942	118.48719
652.79688	113.962
653.25433	114.20545
653.71179	113.16645
654.16925	110.59614
654.62671	110.39027
655.08417	112.92796
655.54163	120.11176
655.99902	115.8791
656.45648	114.01934
656.91394	116.71335
657.3714	115.89697
657.82886	121.26482
658.28632	119.16958
658.74377	115.14307
659.20123	115.65707
659.65869	117.41115
660.11615	121.59334
660.57361	121.18905
661.03107	118.32568
661.48853	108.20056
661.94598	118.66759
662.40344	121.82635
662.86084	121.61791
663.3183	119.58195
663.77576	122.15591
664.23322	122.23301
664.69067	126.49843
665.14813	124.13794
665.60559	122.63918
666.06305	122.99461
666.52051	119.35668
666.97797	117.92617
667.43542	124.46829
667.89288	127.05418
668.35034	121.01316
668.8078	124.23127
669.26526	128.45406
669.72266	126.40171
670.18011	123.97247
670.63757	132.04384
671.09503	141.24138
671.55249	131.47206
672.00995	134.99553
672.46741	134.66803
672.92487	128.70322
673.38232	128.2957
673.83978	128.26907
674.29724	127.23612
674.7547	129.34088
675.21216	129.73811
675.66962	126.92434
676.12701	128.15517
676.58447	127.09018
677.04193	119.54002
677.49939	122.30647
677.95685	123.25497
678.41431	124.03084
678.87177	121.02161
679.32922	114.62692
679.78668	120.19833
680.24414	118.77472
680.7016	121.12379
681.15906	120.88879
681.61652	126.39867
682.07397	125.80563
682.53143	120.40994
682.98883	124.12275
683.44629	123.45565
683.90375	116.80411
684.36121	122.24625
684.81866	119.49191
685.27612	120.66257
685.73358	124.74077
686.19104	117.69118
686.6485	120.02798
687.10596	120.1339
687.56342	115.44794
688.02087	118.60382
688.47833	124.58812
688.93579	122.01078
689.39325	119.08582
689.85065	114.54454
690.30811	113.77173
690.76556	115.56654
691.22302	118.87569
691.68048	118.9304
692.13794	115.62759
692.5954	114.9558
693.05286	111.74798
693.51031	107.61527
693.96777	107.07935
694.42523	113.78615
694.88269	105.77077
695.34015	114.01089
695.79761	113.99603
696.25507	108.23357
696.71246	111.29786
697.16992	107.10893
697.62738	105.88226
698.08484	108.70341
698.5423	107.49224
698.99976	108.71631
699.45721	108.69724
699.91467	104.6468
700.37213	108.14891
700.82959	113.99363
701.28705	109.77574
701.74451	108.6866
702.20197	107.50294
702.65942	114.00638
703.11688	108.00057
703.57428	99.163155
704.03174	104.86343
704.4892	111.94507
704.94666	115.14285
705.40411	113.62589
705.86157	114.11275
706.31903	115.19057
706.77649	111.90854
707.23395	109.56641
707.69141	113.22012
708.14886	114.9635
708.60632	116.489
709.06378	115.16834
709.52124	112.84162
709.97864	118.50435
710.4361	116.39865
710.89355	107.77458
711.35101	115.06721
711.80847	114.38085
712.26593	107.33247
712.72339	111.02265
713.18085	103.50867
713.63831	108.85336
714.09576	116.14211
714.55322	113.50567
715.01068	117.26418
715.46814	116.14365
715.9256	114.00314
716.38306	119.25731
716.84045	117.38696
717.29791	113.83734
717.75537	114.21207
718.21283	113.20617
718.67029	110.84474
719.12775	110.20829
719.58521	112.7526
720.04266	112.78233
720.50012	115.57352
720.95758	116.8914
721.41504	112.09601
721.8725	124.1115
722.32996	121.87896
722.78741	119.55987
723.24487	121.21013
723.70227	113.96198
724.15973	121.04648
724.61719	120.0814
725.07465	123.91668
725.5321	128.81053
725.98956	134.16127
726.44702	133.01967
726.90448	129.00682
727.36194	126.04926
727.8194	121.64771
728.27686	125.08277
728.73431	133.93951
729.19177	128.96436
729.64923	128.69765
730.10669	128.9023
730.56409	137.36461
731.02155	127.98391
731.479	126.2815
731.93646	132.29942
732.39392	124.72208
732.85138	120.80077
733.30884	118.17146
733.7663	115.51797
734.22375	115.6316
734.68121	115.10529
735.13867	116.26089
735.59613	120.58919
736.05359	118.42242
736.51105	113.838
736.96851	114.65948
737.4259	113.8959
737.88336	111.80458
738.34082	115.98624
738.79828	114.33149
739.25574	103.33056
739.7132	103.05711
740.17065	104.96027
740.62811	105.83425
741.08557	104.65279
741.54303	108.15329
742.00049	104.42626
742.45795	110.64313
742.91541	110.7935
743.37286	110.74114
743.83026	109.51772
744.28772	104.71347
744.74518	106.2282
745.20264	105.24845
745.6601	110.58393
746.11755	110.63035
746.57501	104.88643
747.03247	106.3215
747.48993	106.30125
747.94739	104.70654
748.40485	108.31828
748.8623	106.62722
749.31976	101.59098
749.77722	101.35941
750.23468	106.49255
750.69208	103.16833
751.14954	101.74465
751.60699	109.40089
752.06445	103.93532
752.52191	101.83028
752.97937	107.68993
753.43683	104.27614
753.89429	106.39421
754.35175	102.7024
754.8092	111.12143
755.26666	108.55896
755.72412	105.29928
756.18158	107.22125
756.63904	110.04779
757.0965	110.82947
757.55389	108.84806
758.01135	109.20566
758.46881	106.1453
758.92627	103.76058
759.38373	101.43164
759.84119	102.16483
760.29865	100.85631
760.7561	102.62519
761.21356	111.83353
761.67102	110.45064
762.12848	102.90643
762.58594	105.14197
763.0434	107.23792
763.50085	108.2335
763.95831	109.36183
764.41571	104.22151
764.87317	102.80508
765.33063	107.45763
765.78809	108.68573
766.24554	107.15198
766.703	105.42081
767.16046	107.84626
767.61792	110.64101
768.07538	107.827
768.53284	106.78586
768.9903	105.80018
769.44775	99.877777
769.90521	103.03547
770.36267	103.59447
770.82013	109.21104
771.27753	112.41206
771.73499	109.19756
772.19244	112.68972
772.6499	112.71037
773.10736	109.8065
773.56482	112.31397
774.02228	109.31742
774.47974	114.26246
774.93719	116.69244
775.39465	109.0984
775.85211	106.03297
776.30957	111.13786
776.76703	112.75203
777.22449	113.8669
777.68188	112.74809
778.13934	111.18623
778.5968	111.67548
779.05426	110.00103
779.51172	109.9455
779.96918	112.26853
780.42664	110.11887
780.88409	105.45123
781.34155	108.00764
781.79901	111.43703
782.25647	102.48666
782.71393	105.32935
783.17139	102.06946
783.62885	102.73576
784.0863	102.68034
784.5437	97.358459
785.00116	101.77439
785.45862	98.896706
785.91608	103.83014
786.37354	99.38562
786.83099	102.32096
787.28845	102.31359
787.74591	101.05923
788.20337	104.65377
788.66083	102.6974
789.11829	101.58394
789.57574	105.08091
790.0332	103.56808
790.49066	101.07568
790.94812	105.08366
791.40552	105.40483
791.86298	96.457214
792.32043	97.790726
792.77789	105.49221
793.23535	108.44099
793.69281	106.12373
794.15027	99.619904
794.60773	106.35783
795.06519	105.38094
795.52264	98.352684
795.9801	113.67715
796.43756	112.58071
796.89502	104.19291
797.35248	106.48225
797.80994	105.78288
798.26733	110.13434
798.72479	107.98617
799.18225	105.51691
799.63971	105.13719
800.09717	107.75372
800.55463	107.15253
801.01208	108.87052
801.46954	110.54377
801.927	110.90459
802.38446	114.87099
802.84192	112.37066
803.29938	106.60699
803.75684	112.43157
804.21429	117.61527
804.67175	118.88851
805.12915	119.87852
805.58661	115.82435
806.04407	116.72742
806.50153	118.45835
806.95898	118.43951
807.41644	118.61971
807.8739	116.36601
808.33136	117.61356
808.78882	109.69644
809.24628	104.93812
809.70374	105.09216
810.16119	107.03091
810.61865	102.58842
811.07611	103.71705
811.53351	102.08331
811.99097	103.79121
812.44843	101.37046
812.90588	97.600044
813.36334	97.931427
813.8208	98.438255
814.27826	100.42931
814.73572	104.41621
815.19318	102.57956
815.65063	99.268929
816.10809	101.71586
816.56555	100.12308
817.02301	99.755707
817.48047	103.01902
817.93793	102.59386
818.39532	100.63741
818.85278	101.33598
819.31024	106.37099
819.7677	101.76133
820.22516	101.82636
820.68262	102.55357
821.14008	98.248154
821.59753	112.30216
822.05499	103.07579
822.51245	97.723297
822.96991	99.19355
823.42737	101.90751
823.88483	104.94993
824.34229	103.33557
824.79974	104.00239
825.25714	105.28917
825.7146	103.90247
826.17206	107.34623
826.62952	106.51728
827.08698	102.40593
827.54443	100.99593
828.00189	101.36017
828.45935	103.1323
828.91681	105.44096
829.37427	106.37437
829.83173	101.8093
830.28918	100.70381
830.74664	99.71888
831.2041	105.88338
831.66156	109.33846
832.11896	102.142
832.57642	102.15841
833.03387	103.27175
833.49133	99.482727
833.94879	106.53787
834.40625	108.10972
834.86371	100.33932
835.32117	100.36797
835.77863	102.13285
836.23608	99.335609
836.69354	107.20816
837.151	102.11742
837.60846	100.54069
838.06592	105.20737
838.52338	103.74742
838.98077	94.751678
839.43823	96.549461
839.89569	102.35866
840.35315	102.07705
840.81061	101.19175
841.26807	104.90642
841.72552	103.57131
842.18298	97.323959
842.64044	99.84243
843.0979	103.24178
843.55536	99.631203
844.01282	102.4229
844.47028	104.29826
844.92773	99.791252
845.38519	98.58149
845.84259	92.885078
846.30005	95.174034
846.75751	101.23418
847.21497	98.682152
847.67242	90.431686
848.12988	97.588776
848.58734	101.1152
849.0448	97.505852
849.50226	91.351952
849.95972	102.45044
850.41718	91.345688
850.87463	93.424362
851.33209	98.194328
851.78955	97.286606
852.24695	97.795868
852.70441	93.148529
853.16187	97.189575
853.61932	93.301636
854.07678	100.8114
854.53424	99.540199
854.9917	98.316963
855.44916	98.207458
855.90662	99.351547
856.36407	97.666939
856.82153	97.588837
857.27899	101.21191
857.73645	104.31785
858.19391	105.76054
858.65137	100.86103
859.10876	96.801849
859.56622	101.58711
860.02368	108.17241
860.48114	104.71879
860.9386	106.77992
861.39606	104.2738
861.85352	105.42201
862.31097	105.31905
862.76843	106.42305
863.22589	103.96127
863.68335	100.26174
864.14081	110.80676
864.59827	101.08136
865.05573	109.03986
865.51318	104.936
865.97058	104.78492
866.42804	107.13835
866.8855	109.56785
867.34296	112.30391
867.80042	114.80556
868.25787	108.79808
868.71533	109.38783
869.17279	111.49302
869.63025	111.4334
870.08771	117.45634
870.54517	112.9386
871.00262	110.95801
871.46008	112.58391
871.91754	113.12361
872.375	114.3966
872.8324	115.57511
873.28986	112.90023
873.74731	113.25421
874.20477	114.37567
874.66223	110.17363
875.11969	112.46156
875.57715	116.70287
876.03461	112.1907
876.49207	110.47492
876.94952	109.84642
877.40698	110.52708
877.86444	110.29214
878.3219	109.40241
878.77936	113.48608
879.23682	112.95695
879.69421	112.12837
880.15167	107.32286
880.60913	114.65686
881.06659	109.84658
881.52405	111.8017
881.98151	118.38074
882.43896	112.58644
882.89642	111.38876
883.35388	115.63202
883.81134	116.08288
884.2688	107.22979
884.72626	113.89513
885.18372	109.57352
885.64117	103.16088
886.09857	108.93638
886.55603	107.47476
887.01349	108.83942
887.47095	110.17889
887.92841	107.66418
888.38586	111.62725
888.84332	113.45184
889.30078	111.38521
889.75824	108.96925
890.2157	108.9928
890.67316	107.54463
891.13062	109.02478
891.58807	112.52743
892.04553	113.45027
892.50299	111.08036
892.96039	111.79139
893.41785	114.44302
893.87531	109.45438
894.33276	106.06802
894.79022	112.42812
895.24768	117.44553
895.70514	115.66964
896.1626	112.7416
896.62006	112.26315
897.07751	114.88054
897.53497	115.40312
897.99243	114.37399
898.44989	116.80499
898.90735	118.8118
899.36481	113.20557
899.8222	112.41239
900.27966	113.39668
900.73712	118.22328
901.19458	117.90717
901.65204	119.9809
902.1095	112.20919
902.56696	119.25928
903.02441	117.9407
903.48187	115.58194
903.93933	114.30973
904.39679	114.79555
904.85425	114.64845
905.31171	119.35713
905.76917	115.19618
906.22662	114.28027
906.68402	114.01908
907.14148	117.57275
907.59894	116.0217
908.0564	114.95406
908.51385	116.26976
908.97131	118.08134
909.42877	115.60674
909.88623	114.26649
910.34369	123.21312
910.80115	122.39671
911.25861	118.81778
911.71606	118.83389
912.17352	123.10545
912.63098	120.16194
913.08844	118.52683
913.54584	120.54677
914.0033	113.65129
914.46075	111.28915
914.91821	112.70504
915.37567	110.26892
915.83313	113.34679
916.29059	113.38283
916.74805	108.98277
917.20551	106.12466
917.66296	103.39226
918.12042	102.81818
918.57788	104.49026
919.03534	101.81047
919.4928	103.93897
919.9502	101.19358
920.40765	100.57085
920.86511	99.696167
921.32257	99.353149
921.78003	94.196564
922.23749	103.27232
922.69495	100.40788
923.1524	95.022659
923.60986	92.381462
924.06732	91.684578
924.52478	90.309921
924.98224	90.0802
925.4397	96.845863
925.89716	90.676476
926.35461	90.222191
926.81201	105.53835
927.26947	104.19838
927.72693	100.28416
928.18439	90.073601
928.64185	91.71212
929.0993	95.493355
929.55676	97.578537
930.01422	89.751434
930.47168	91.286713
930.92914	94.019005
931.3866	89.488174
931.84406	95.509697
932.30151	96.128387
932.75897	93.001884
933.21643	92.880623
933.67383	91.717934
934.13129	84.92701
934.58875	89.038643
935.0462	91.99408
935.50366	91.750015
935.96112	93.797348
936.41858	88.521675
936.87604	87.681465
937.3335	87.807465
937.79095	90.620369
938.24841	91.277122
938.70587	92.929596
939.16333	96.293434
939.62079	93.810745
940.07825	90.107079
940.53564	89.324326
940.9931	90.17952
941.45056	88.526871
941.90802	91.30912
942.36548	96.675171
942.82294	89.754524
943.2804	87.50177
943.73785	95.729118
944.19531	96.800636
944.65277	94.209503
945.11023	94.836357
945.56769	96.051666
946.02515	97.817299
946.4826	94.317329
946.94006	96.101402
947.39746	94.708916
947.85492	88.960831
948.31238	86.475327
948.76984	92.863487
949.22729	94.418037
949.68475	96.164459
950.14221	97.518349
950.59967	100.56543
951.05713	92.712502
951.51459	90.771751
951.97205	87.93026
952.4295	92.391914
952.88696	100.00979
953.34442	99.22287
953.80182	94.955597
954.25928	97.52536
954.71674	92.132919
955.17419	95.624847
955.63165	93.898842
956.08911	98.772537
956.54657	86.241661
957.00403	93.575623
957.46149	99.254715
957.91895	96.609291
958.3764	99.778191
958.83386	89.576805
959.29132	93.789742
959.74878	92.929237
960.20624	95.124603
960.66364	96.306183
961.12109	91.797096
961.57855	97.721054
962.03601	100.72552
962.49347	98.779541
962.95093	95.755524
963.40839	92.360893
963.86584	97.388977
964.3233	96.843491
964.78076	96.449974
965.23822	99.328186
965.69568	89.226875
966.15314	96.568672
966.6106	101.80499
967.06805	101.09185
967.52545	98.370049
967.98291	97.10067
968.44037	97.927162
968.89783	102.6463
969.35529	99.025925
969.81274	104.12308
970.2702	101.75387
970.72766	97.06575
971.18512	98.14994
971.64258	107.99952
972.10004	112.96638
972.5575	107.74534
973.01495	105.13576
973.47241	104.83452
973.92987	100.74554
974.38727	100.67027
974.84473	105.41741
975.30219	110.37726
975.75964	112.09763
976.2171	109.77989
976.67456	107.135
977.13202	106.43689
977.58948	104.53477
978.04694	103.88769
978.50439	106.47958
978.96185	103.18774
979.41931	100.12972
979.87677	100.47758
980.33423	98.681396
980.79169	100.79458
981.24908	100.91531
981.70654	99.268265
982.164	97.823425
982.62146	95.812294
983.07892	94.285744
983.53638	92.951485
983.99384	91.232269
984.45129	91.258469
[truncated: 2,220 more rows]
