# Supplementary material for: Design of high SERS sensitive substrates based on branched Ti nanorods
Source: Sci Rep. 2022 Jul 8;12:11631. doi: 10.1038/s41598-022-15875-3 (PMC9270367; doi:10.1038/s41598-022-15875-3)
Supplement: Supplementary file 1 — Supplementary Information. [file 41598_2022_15875_MOESM1_ESM.zip › Supplemantary file/SERS/Ti-Ag20/_1.txt]

70	-4.1913223
70.457451	-23.400755
70.914909	-8.989192
71.37236	-7.6817203
71.829819	-6.918632
72.28727	-5.0475197
72.744728	-6.1993752
73.202179	-6.6466975
73.659637	-6.3813868
74.117088	-8.1871948
74.574547	-4.7901006
75.031998	-9.9583359
75.489456	-7.7255235
75.946907	-6.3371015
76.404358	-7.2079682
76.861816	-6.7779641
77.319267	-5.585681
77.776726	-8.4351311
78.234177	-6.4333472
78.691635	-7.5334682
79.149086	-6.387763
79.606544	-6.2463584
80.063995	-7.4338946
80.521454	-7.5321646
80.978905	-6.0421176
81.436356	-6.5549297
81.893814	-5.7325182
82.351265	-8.7348881
82.808723	-8.7018614
83.266174	-6.6081767
83.723633	-6.755785
84.181084	-7.7003746
84.638542	-6.6679611
85.095993	-8.5625563
85.553452	-8.1251421
86.010902	-9.8116026
86.468361	-7.4054823
86.925812	-7.2329249
87.383263	-6.008388
87.840721	-4.6883421
88.298172	-8.3524561
88.75563	-10.674569
89.213081	-7.1809082
89.67054	-4.4338403
90.127991	-5.0922289
90.585449	-5.9711776
91.0429	-6.4681067
91.500359	-7.1132016
91.957809	-7.4485264
92.415268	-6.3915591
92.872719	-9.1045437
93.33017	-6.5998068
93.787628	-8.4723749
94.245079	-7.4120636
94.702538	-6.4438357
95.159988	-8.4100065
95.617447	-8.4644136
96.074898	-11.021203
96.532356	-9.5186186
96.989807	-9.4339075
97.447266	-7.9201822
97.904716	-8.1063843
98.362167	-8.0068073
98.819626	-6.5620828
99.277077	-7.831881
99.734535	-5.8868175
100.19199	-4.9150896
100.64944	-7.0106387
101.1069	-9.3886757
101.56435	-8.3224945
102.0218	-6.4624596
102.47926	-6.8414326
102.93671	-6.9879055
103.39417	-9.7680779
103.85162	-6.3978038
104.30907	-6.6713295
104.76653	-7.658741
105.22398	-7.3949132
105.68144	-7.3728728
106.13889	-8.9561853
106.59635	-9.663537
107.0538	-8.229558
107.51126	-8.6587944
107.96871	-6.3792057
108.42617	-6.1630616
108.88362	-7.4737391
109.34108	-9.0898142
109.79853	-9.617012
110.25598	-7.7107882
110.71344	-10.774033
111.17089	-9.6822519
111.62835	-7.2936177
112.0858	-5.6615148
112.54326	-5.5302448
113.00071	-7.4490395
113.45817	-9.5989637
113.91562	-7.7559547
114.37308	-7.6309385
114.83053	-7.798574
115.28798	-6.2841182
115.74544	-6.8286238
116.20289	-7.2722425
116.66035	-6.6463842
117.1178	-6.9197483
117.57526	-9.9877062
118.03271	-11.72293
118.49017	-10.821465
118.94762	-9.8039532
119.40508	-7.8228431
119.86253	-6.2894239
120.31998	-6.7378769
120.77744	-8.3075323
121.23489	-8.2414665
121.69234	-9.8237791
122.1498	-9.2437544
122.60725	-11.563624
123.0647	-11.443674
123.52216	-8.3159523
123.97961	-6.3515449
124.43707	-7.0936432
124.89452	-6.7122283
125.35198	-9.2855797
125.80943	-10.548831
126.26689	-10.152328
126.72434	-7.3894138
127.18179	-7.6363974
127.63925	-8.5970688
128.09671	-7.421351
128.55415	-7.430644
129.01161	-9.961731
129.46907	-8.285718
129.92653	-5.2558975
130.38397	-6.8019619
130.84143	-8.0082645
131.29889	-8.06353
131.75635	-7.4662023
132.21379	-6.399179
132.67125	-9.8244638
133.12871	-7.8870754
133.58615	-8.4653606
134.04361	-8.8936357
134.50107	-9.818943
134.95853	-8.3448973
135.41597	-5.5245943
135.87343	-6.3015947
136.33089	-10.124903
136.78835	-9.6924572
137.24579	-6.6212745
137.70325	-8.2006121
138.16071	-8.4206161
138.61815	-7.6478858
139.07561	-6.5008311
139.53307	-6.2879014
139.99052	-11.114945
140.44797	-8.236227
140.90543	-9.9972305
141.36288	-9.0379543
141.82034	-7.0449386
142.27779	-8.0640478
142.73524	-10.502501
143.1927	-10.421435
143.65015	-8.2516165
144.1076	-7.9280558
144.56506	-10.438643
145.02252	-9.5413675
145.47997	-10.129213
145.93742	-9.626729
146.39488	-8.688736
146.85234	-8.8521233
147.30978	-9.3192501
147.76724	-9.4661064
148.2247	-7.65131
148.68216	-8.2855883
149.1396	-8.8528643
149.59706	-8.6361437
150.05452	-8.5670719
150.51196	-9.1754618
150.96942	-9.706111
151.42688	-9.1800861
151.88434	-8.934577
152.34178	-8.7496967
152.79924	-7.42554
153.2567	-9.8415956
153.71416	-8.5390959
154.1716	-6.8472228
154.62906	-9.6736555
155.08652	-8.9960508
155.54396	-9.2319117
156.00142	-7.8582931
156.45888	-7.1406708
156.91634	-10.196881
157.37378	-10.157739
157.83124	-8.5884438
158.2887	-9.0193701
158.74615	-10.122064
159.2036	-10.149804
159.66106	-8.5403366
160.11852	-10.546582
160.57596	-10.735993
161.03342	-9.943121
161.49088	-10.075974
161.94833	-10.148892
162.40578	-8.714736
162.86324	-8.0467262
163.32069	-8.5622492
163.77815	-8.6067381
164.2356	-8.4270973
164.69305	-6.692862
165.15051	-6.5934386
165.60797	-7.917686
166.06541	-8.6427631
166.52287	-8.8234978
166.98033	-10.535455
167.43777	-10.014914
167.89523	-7.8569193
168.35269	-7.9911122
168.81015	-8.5555563
169.26759	-7.697885
169.72505	-6.4888835
170.18251	-6.4139128
170.63997	-5.7757397
171.09741	-6.6857843
171.55487	-9.2173681
172.01233	-11.615389
172.46977	-8.586647
172.92723	-7.7981815
173.38469	-9.4817371
173.84215	-9.9159822
174.29959	-8.6719885
174.75705	-5.8928094
175.21451	-8.7259007
175.67197	-8.9029284
176.12941	-8.4167271
176.58687	-9.9192696
177.04433	-10.445223
177.50179	-9.6626444
177.95923	-9.3065605
178.41669	-8.2765331
178.87415	-8.9327488
179.33159	-6.6454616
179.78905	-9.1211376
180.24651	-9.642354
180.70396	-8.2490969
181.16141	-8.25109
181.61887	-8.8375864
182.07632	-7.4944811
182.53378	-9.7242222
182.99123	-7.512372
183.44868	-11.149041
183.90614	-7.1161108
184.36359	-9.1373806
184.82104	-9.7186251
185.2785	-7.9792433
185.73596	-8.7356911
186.19341	-10.297288
186.65086	-9.3248243
187.10832	-8.9089489
187.56578	-8.905735
188.02322	-8.1553059
188.48068	-8.3860674
188.93814	-8.4924469
189.39558	-9.0604067
189.85304	-9.8331118
190.3105	-6.9907885
190.76796	-9.8687668
191.2254	-9.7782602
191.68286	-9.7858076
192.14032	-8.8820858
192.59778	-8.4170465
193.05522	-8.8611164
193.51268	-9.1471558
193.97014	-9.1315956
194.4276	-11.158306
194.88504	-7.0762739
195.3425	-9.0901957
195.79996	-9.0883665
196.2574	-6.0739722
196.71486	-6.6893525
197.17232	-8.6855068
197.62978	-8.4895344
198.08722	-8.4942713
198.54468	-8.4126177
199.00214	-6.9529824
199.45959	-9.4304571
199.91704	-9.0305586
200.3745	-9.1961784
200.83195	-9.3569841
201.2894	-9.2865715
201.74686	-8.9183054
202.20432	-7.6315017
202.66177	-8.4946432
203.11922	-10.969948
203.57668	-7.5544524
204.03413	-6.8399515
204.49159	-6.9722614
204.94904	-8.6811676
205.40649	-9.9917288
205.86395	-9.6339388
206.3214	-10.848168
206.77885	-10.007461
207.23631	-9.2047024
207.69377	-10.891218
208.15121	-8.4052105
208.60867	-9.4671755
209.06613	-9.9647961
209.52359	-8.5019321
209.98103	-9.0052786
210.43849	-10.387268
210.89595	-6.9305415
211.35341	-8.9866533
211.81085	-9.4777727
212.26831	-9.5840597
212.72577	-9.2408524
213.18321	-8.7401419
213.64067	-7.998323
214.09813	-7.3740082
214.55559	-8.3667984
215.01303	-9.5380735
215.47049	-9.1932173
215.92795	-9.5577011
216.38541	-8.8715696
216.84285	-8.7466269
217.30031	-9.005909
217.75777	-8.7941198
218.21521	-8.5375338
218.67267	-9.0561523
219.13013	-6.0047088
219.58759	-7.505733
220.04503	-6.0672517
220.50249	-9.5640459
220.95995	-8.223278
221.4174	-6.9755125
221.87485	-9.7867336
222.33231	-11.345821
222.78976	-7.7777596
223.24721	-9.0429525
223.70467	-5.8989887
224.16212	-8.6917
224.61958	-8.4638243
225.07703	-9.5156727
225.53448	-10.292329
225.99194	-8.9751654
226.4494	-8.2288389
226.90685	-10.56018
227.3643	-7.4861703
227.82176	-7.1093698
228.27922	-9.143486
228.73666	-6.9879241
229.19412	-6.702167
229.65158	-7.314724
230.10902	-7.8578963
230.56648	-8.6149273
231.02394	-8.6907215
231.4814	-10.724246
231.93884	-8.2345085
232.3963	-9.266386
232.85376	-8.1807022
233.31122	-8.8073969
233.76866	-8.1466579
234.22612	-7.2771902
234.68358	-8.324852
235.14102	-9.3950319
235.59848	-11.882154
236.05594	-7.8735466
236.5134	-10.51318
236.97084	-10.583957
237.4283	-9.0257597
237.88576	-8.2744846
238.34322	-8.7184362
238.80066	-9.0050154
239.25812	-8.6980057
239.71558	-9.7441797
240.17302	-9.6767597
240.63048	-8.8333225
241.08794	-8.5106239
241.54539	-9.8716135
242.00284	-8.0004511
242.4603	-7.0652485
242.91776	-9.0289097
243.37521	-9.6368084
243.83266	-8.8843269
244.29012	-7.9792366
244.74757	-8.5407076
245.20503	-8.1295404
245.66248	-9.1051483
246.11993	-9.1725931
246.57739	-9.3166761
247.03484	-9.4199047
247.49229	-9.4869394
247.94975	-11.447145
248.40721	-10.013675
248.86465	-9.171936
249.32211	-9.3311129
249.77957	-7.2268271
250.23703	-8.8225965
250.69447	-9.0772886
251.15193	-9.0461578
251.60939	-10.177787
252.06683	-8.8483725
252.52429	-8.5781107
252.98175	-10.666622
253.43921	-11.151244
253.89665	-10.720643
254.35411	-10.298039
254.81157	-10.032421
255.26903	-8.8972683
255.72647	-8.1224012
256.18393	-8.6717644
256.64139	-7.5568185
257.09885	-8.847805
257.5563	-11.111387
258.01373	-7.841373
258.47119	-7.5106707
258.92865	-9.1588593
259.38611	-9.0200329
259.84357	-5.9573264
260.30103	-4.5169673
260.75848	-8.6573458
261.21594	-9.7225971
261.67337	-8.980032
262.13083	-9.1479263
262.58829	-9.1212587
263.04575	-10.154899
263.5032	-9.1896324
263.96066	-8.2483931
264.41812	-9.364069
264.87555	-10.548176
265.33301	-9.420907
265.79047	-8.0946159
266.24792	-9.4122715
266.70538	-7.9785705
267.16284	-7.2555838
267.6203	-10.533777
268.07776	-12.929058
268.53519	-11.348236
268.99265	-7.9063835
269.4501	-7.1088214
269.90756	-11.240575
270.36502	-7.526844
270.82248	-10.621265
271.27994	-7.9872274
271.73737	-7.7736955
272.19482	-9.7772713
272.65228	-11.010118
273.10974	-9.3885393
273.5672	-7.0018759
274.02466	-8.349515
274.48212	-9.6365261
274.93954	-11.90488
275.397	-10.176416
275.85446	-10.516041
276.31192	-8.825552
276.76938	-8.6163645
277.22684	-9.5820742
277.6843	-9.2869463
278.14175	-8.6739931
278.59918	-10.102745
279.05664	-7.0329003
279.5141	-10.621371
279.97156	-11.033392
280.42902	-8.6200457
280.88647	-8.6768799
281.34393	-8.4015007
281.80136	-8.2994585
282.25882	-9.6480045
282.71628	-9.5270329
283.17374	-7.5320334
283.6312	-8.7140474
284.08865	-9.0952644
284.54611	-10.181243
285.00357	-9.366827
285.461	-8.9095488
285.91846	-8.2831211
286.37592	-8.3070183
286.83337	-9.4954195
287.29083	-9.8087921
287.74829	-10.255383
288.20575	-8.3481474
288.66318	-11.106023
289.12064	-11.098742
289.57809	-10.774746
290.03555	-10.424457
290.49301	-7.6128016
290.95047	-5.8337765
291.40793	-8.1268969
291.86536	-9.3007097
292.32281	-10.088066
292.78027	-7.9398217
293.23773	-10.439122
293.69519	-10.671003
294.15265	-10.328203
294.61011	-9.8761101
295.06757	-10.213482
295.52499	-10.723953
295.98245	-10.243572
296.43991	-9.517415
296.89737	-9.0059462
297.35483	-9.956111
297.81229	-8.4708109
298.26974	-10.864622
298.72717	-10.459817
299.18463	-9.5372505
299.64209	-10.45673
300.09955	-10.519244
300.55701	-9.0723133
301.01447	-10.985728
301.47192	-9.2489252
301.92938	-12.240334
302.38681	-9.3839951
302.84427	-8.818285
303.30173	-9.8115377
303.75919	-8.7908688
304.21664	-7.5869403
304.6741	-7.1871357
305.13156	-7.8837714
305.58899	-11.118573
306.04645	-8.9737511
306.50391	-12.276958
306.96136	-8.3201056
307.41882	-6.8574376
307.87628	-8.3358345
308.33374	-9.1123171
308.79117	-9.0018768
309.24863	-9.676362
309.70609	-11.042987
310.16354	-11.199624
310.621	-10.281682
311.07846	-9.9922581
311.53592	-10.830015
311.99338	-10.134182
312.45081	-8.6954775
312.90826	-7.9390574
313.36572	-8.4998474
313.82318	-9.3706293
314.28064	-9.8751154
314.7381	-9.8373203
315.19556	-7.6099849
315.65298	-13.471608
316.11044	-8.9364786
316.5679	-10.882002
317.02536	-10.87191
317.48282	-9.1649055
317.94028	-10.362952
318.39774	-11.528558
318.85519	-9.5177412
319.31262	-7.930984
319.77008	-8.6088018
320.22754	-8.9018297
320.685	-11.356512
321.14246	-10.273865
321.59991	-10.574452
322.05737	-10.144073
322.5148	-10.629319
322.97226	-9.3348207
323.42972	-7.6483498
323.88718	-9.463726
324.34464	-10.633108
324.80209	-11.512245
325.25955	-10.078732
325.71698	-10.68294
326.17444	-10.545593
326.6319	-10.197053
327.08936	-8.9379339
327.54681	-9.5457878
328.00427	-11.826474
328.46173	-12.139832
328.91919	-10.455827
329.37662	-11.989697
329.83408	-10.140672
330.29153	-9.851223
330.74899	-8.8909626
331.20645	-8.8199205
331.66391	-10.347134
332.12137	-10.029007
332.5788	-11.424626
333.03625	-13.469273
333.49371	-10.576436
333.95117	-9.5105209
334.40863	-7.5483193
334.86609	-7.6942186
335.32355	-9.323267
335.78101	-9.9450769
336.23843	-9.9076519
336.69589	-10.475085
337.15335	-11.751759
337.61081	-11.824553
338.06827	-10.699353
338.52573	-10.831064
338.98318	-9.7242451
339.44061	-9.8927984
339.89807	-10.352722
340.35553	-10.154154
340.81299	-8.2333603
341.27045	-10.816122
341.72791	-10.42802
342.18536	-9.0093975
342.64279	-9.1751356
343.10025	-8.3393812
343.55771	-9.5401554
344.01517	-9.1574039
344.47263	-8.5932741
344.93008	-10.600514
345.38754	-8.5248718
345.845	-8.7072191
346.30243	-9.6335058
346.75989	-9.9959993
347.21735	-10.197412
347.6748	-9.9060564
348.13226	-8.9368029
348.58972	-10.326754
349.04718	-11.69735
349.50461	-9.071166
349.96207	-10.381149
350.41953	-10.153077
350.87698	-9.6640768
351.33444	-9.9224749
351.7919	-8.5916872
352.24936	-6.8741541
352.70682	-7.0548339
353.16425	-7.8667793
353.6217	-10.630593
354.07916	-9.8020124
354.53662	-10.854136
354.99408	-13.316715
355.45154	-10.45825
355.909	-9.7417364
356.36642	-9.3825531
356.82388	-9.331337
357.28134	-9.5901947
357.7388	-9.561677
358.19626	-10.779552
358.65372	-11.278285
359.11118	-9.996912
359.5686	-10.496118
360.02606	-9.7074833
360.48352	-12.046364
360.94098	-11.708562
361.39844	-9.6123648
361.8559	-8.3886518
362.31335	-8.3370447
362.77081	-8.4762497
363.22824	-9.0998955
363.6857	-11.114436
364.14316	-9.9373798
364.60062	-11.299269
365.05807	-12.502046
365.51553	-12.102216
365.97299	-11.035153
366.43042	-10.784429
366.88788	-10.077995
367.34534	-8.9476347
367.8028	-9.6971951
368.26025	-11.64459
368.71771	-10.339157
369.17517	-10.030313
369.63263	-10.211828
370.09006	-11.466961
370.54752	-9.5661259
371.00497	-8.1970091
371.46243	-8.4245882
371.91989	-9.2948322
372.37735	-10.117031
372.83481	-10.889738
373.29224	-11.18807
373.74969	-10.121667
374.20715	-10.669824
374.66461	-9.1118536
375.12207	-11.907199
375.57953	-11.822322
376.03699	-10.425819
376.49442	-8.8407545
376.95187	-7.9899235
377.40933	-8.622963
377.86679	-9.7735987
378.32425	-9.6011429
378.78171	-9.2083817
379.23917	-8.8482056
379.69662	-8.2785521
380.15405	-11.32423
380.61151	-11.382939
381.06897	-9.593256
381.52643	-8.6377182
381.98389	-10.257374
382.44135	-11.397021
382.8988	-10.390552
383.35623	-9.6716051
383.81369	-8.4581118
384.27115	-10.5756
384.72861	-11.100556
385.18607	-9.6887436
385.64352	-9.0953674
386.10098	-9.6353474
386.55844	-9.5155039
387.01587	-9.9217405
387.47333	-10.523864
387.93079	-10.028281
388.38824	-8.8657961
388.8457	-9.0770473
389.30316	-12.636263
389.76062	-12.401643
390.21805	-9.530077
390.67551	-11.4703
391.13297	-10.395073
391.59042	-10.090897
392.04788	-10.934175
392.50534	-9.8111982
392.9628	-9.111764
393.42023	-10.303594
393.87769	-9.1035376
394.33514	-9.4434328
394.7926	-10.577204
395.25006	-9.4489126
395.70752	-7.4115167
396.16498	-7.0047612
396.62244	-12.614053
397.07986	-12.809452
397.53732	-10.621619
397.99478	-9.0603905
398.45224	-8.9199839
398.9097	-10.711076
399.36716	-10.534354
399.82462	-8.7256565
400.28204	-6.229774
400.7395	-9.045455
401.19696	-9.4840994
401.65442	-10.052395
402.11188	-8.8365564
402.56934	-7.6286044
403.02679	-7.0954232
403.48425	-8.7653532
403.94168	-10.577148
404.39914	-8.8367529
404.8566	-8.7255001
405.31406	-9.0842361
405.77151	-11.641081
406.22897	-10.641268
406.68643	-9.1124964
407.14386	-9.7227573
407.60132	-7.9768624
408.05878	-8.0275774
408.51624	-7.1577888
408.97369	-6.2007203
409.43115	-8.2168541
409.88861	-8.6361618
410.34604	-7.5911388
410.8035	-8.4063215
411.26096	-4.9807372
411.71841	-6.8825512
412.17587	-6.9320011
412.63333	-9.3592377
413.09079	-9.1936979
413.54825	-9.5689354
414.00568	-10.075885
414.46313	-8.7912598
414.92059	-7.2633462
415.37805	-6.973105
415.83551	-7.5119462
416.29297	-10.269622
416.75043	-9.0551701
417.20786	-10.712722
417.66531	-9.8573961
418.12277	-6.7943368
418.58023	-4.7515011
419.03769	-6.3307505
419.49515	-7.3700199
419.95261	-7.1617455
420.41006	-8.0820789
420.86749	-7.5389977
421.32495	-7.0782189
421.78241	-6.3693838
422.23987	-7.9820809
422.69733	-5.7764921
423.15479	-9.2297106
423.61224	-6.6073952
424.06967	-4.9334922
424.52713	-6.7901616
424.98459	-6.3183069
425.44205	-4.6548963
425.89951	-6.4965796
426.35696	-7.1829491
426.81442	-5.2247577
427.27185	-8.9045906
427.72931	-6.6816387
428.18677	-5.3222957
428.64423	-4.5290585
429.10168	-6.8815184
429.55914	-7.3804855
430.0166	-8.3474016
430.47406	-7.3983364
430.93149	-5.5757594
431.38895	-5.7631955
431.84641	-5.9688501
432.30386	-7.2445803
432.76132	-5.4584117
433.21878	-7.0108685
433.67624	-5.9051681
434.13367	-6.4125123
434.59113	-8.308074
435.04858	-7.0176897
435.50604	-6.6276898
435.9635	-6.1979475
436.42096	-5.319047
436.87842	-5.2243028
437.33588	-4.1107469
437.7933	-1.6110249
438.25076	-5.2266335
438.70822	-4.8957839
439.16568	-1.685935
439.62314	-1.5062889
440.0806	-3.8658881
440.53806	-2.5340979
440.99548	-1.0725712
441.45294	1.4207997
441.9104	2.6836467
442.36786	1.1715991
442.82532	-0.76824927
443.28278	-1.1413006
443.74023	1.0597165
444.19766	-1.5552359
444.65512	1.4730057
445.11258	1.2866824
445.57004	2.1582983
446.0275	-1.8358614
446.48495	1.1238474
446.94241	1.1432885
447.39987	-0.92303735
447.8573	-2.1775515
448.31476	-2.0613768
448.77222	-0.03637011
449.22968	-0.22347479
449.68713	-0.23757865
450.14459	0.60986775
450.60205	-2.2878952
451.05948	-2.4354153
451.51694	-2.6097867
451.9744	-2.4989877
452.43185	-3.0892475
452.88931	-3.909703
453.34677	-2.8015659
453.80423	-1.2417098
454.26169	-1.5970833
454.71912	-2.5297887
455.17657	-3.0930893
455.63403	-2.6651223
456.09149	-3.4939888
456.54895	-4.6031899
457.00641	-4.3841963
457.46387	-5.3443065
457.9213	-3.9165425
458.37875	-3.8684785
458.83621	-6.1660399
459.29367	-6.5315323
459.75113	-4.6583271
460.20859	-3.8077958
460.66605	-3.5968933
461.12347	-3.2072461
461.58093	-3.0696847
462.03839	-3.9940333
462.49585	-3.9487109
462.95331	-4.6253366
463.41077	-3.5579712
463.86823	-7.0806456
464.32568	-5.8036246
464.78311	-4.5608559
465.24057	-3.9104974
465.69803	-3.7527888
466.15549	-5.1007571
466.61295	-4.5227728
467.0704	-4.0992265
467.52786	-1.3256993
467.98529	-3.5638924
468.44275	-3.3893254
468.90021	-4.1383419
469.35767	-3.9446707
469.81512	-5.0084572
470.27258	-4.8550076
470.73004	-4.3450475
471.1875	-3.7942276
471.64493	-3.3395648
472.10239	-4.2210336
472.55984	-6.2091088
473.0173	-6.2611728
473.47476	-3.3135648
473.93222	-4.647109
474.38968	-2.5597808
474.84711	-4.3891196
475.30457	-2.8417354
475.76202	-2.5716429
476.21948	-3.4520924
476.67694	-1.3076719
477.1344	-0.583848
477.59186	-1.092252
478.04929	-0.64603508
478.50674	-1.4215198
478.9642	-1.1529114
479.42166	-0.71238309
479.87912	-0.83612692
480.33658	-1.8284674
480.79404	-0.86827213
481.2515	-2.3635335
481.70892	-2.6119566
482.16638	-3.0844586
482.62384	-3.8664494
483.0813	-4.0157294
483.53876	-3.7300303
483.99622	-5.3252649
484.45367	-8.23036
484.9111	-7.6467018
485.36856	-4.6023316
485.82602	-4.3407202
486.28348	-9.2244625
486.74094	-6.0797582
487.19839	-3.7100151
487.65585	-3.8484683
488.11331	-6.2297888
488.57074	-7.6688905
489.0282	-7.7519126
489.48566	-7.4507575
489.94312	-5.4257493
490.40057	-3.5389719
490.85803	-4.8953357
491.31549	-6.0029049
491.77292	-7.3057103
492.23038	-4.0466213
492.68784	-1.7696332
493.14529	-6.9377332
493.60275	-5.7664552
494.06021	-4.9712706
494.51767	-5.2789602
494.9751	-5.3206806
495.43256	-5.6138763
495.89001	-5.4841447
496.34747	-4.7669449
496.80493	-4.7095809
497.26239	-5.1365466
497.71985	-4.6346021
498.17731	-4.6268315
498.63474	-4.6493912
499.09219	-6.7802081
499.54965	-4.3718424
500.00711	-5.1016307
500.46457	-4.8382339
500.92203	-4.7995572
501.37949	-3.400224
501.83691	-5.1201329
502.29437	-5.9881587
502.75183	-5.6229939
503.20929	-6.6864228
503.66675	-7.0713353
504.12421	-8.4717493
504.58167	-4.5954213
505.03912	-5.0927281
505.49655	-6.4961014
505.95401	-8.7907915
506.41147	-6.1059241
506.86893	-6.4562016
507.32639	-6.4275861
507.78384	-7.2350292
508.2413	-10.249874
508.69873	-10.386938
509.15619	-8.0289621
509.61365	-7.6285653
510.07111	-8.7341671
510.52856	-9.5923195
510.98602	-7.9382854
511.44348	-7.1401286
511.90091	-8.7506981
512.3584	-8.9286566
512.81586	-9.461463
513.27332	-9.8438225
513.73071	-9.0440788
514.18817	-9.0541964
514.64563	-8.8591509
515.10309	-9.0052481
515.56055	-9.7446527
516.01801	-9.9870396
516.47546	-8.9233656
516.93292	-7.8054323
517.39038	-9.3472624
517.84784	-9.0484428
518.3053	-9.1632423
518.76276	-10.353626
519.22021	-9.475606
519.67767	-9.6874208
520.13513	-10.789833
520.59253	-9.1709604
521.04999	-8.8435974
521.50745	-8.3016491
521.9649	-8.082552
522.42236	-7.6656795
522.87982	-8.0107975
523.33728	-9.9161386
523.79474	-7.4615874
524.2522	-9.2393188
524.70966	-8.2555714
525.16711	-10.027376
525.62457	-8.8849831
526.08203	-10.006273
526.53949	-8.6372948
526.99695	-9.3876915
527.45435	-6.5625644
527.9118	-7.9939976
528.36926	-9.0111332
528.82672	-9.6784496
529.28418	-10.982981
529.74164	-9.5916357
530.1991	-8.1389904
530.65656	-9.0313492
531.11401	-10.960854
531.57147	-7.6673546
532.02893	-4.9931026
532.48639	-7.755692
532.94385	-6.9492598
533.40131	-9.8873072
533.85876	-11.076052
534.31616	-10.920183
534.77362	-8.0906763
535.23108	-5.9113927
535.68854	-7.4292102
536.146	-9.9273443
536.60345	-9.7794733
537.06091	-8.8882761
537.51837	-10.30349
537.97583	-9.7747812
538.43329	-8.4076691
538.89075	-9.521452
539.34821	-6.6438608
539.80566	-10.716913
540.26312	-9.5990353
540.72052	-10.026711
541.17798	-9.3223257
541.63544	-9.7231388
542.0929	-9.5476589
542.55035	-8.9338007
543.00781	-8.7899027
543.46527	-10.296201
543.92273	-12.255876
544.38019	-10.578069
544.83765	-10.949068
545.2951	-9.7471409
545.75256	-10.228441
546.21002	-10.540465
546.66748	-10.363244
547.12494	-9.7272635
547.58234	-9.687849
548.03979	-11.720866
548.49725	-10.41607
548.95471	-8.9586573
549.41217	-8.8425369
549.86963	-8.3811083
550.32709	-8.754674
550.78455	-10.053596
551.242	-9.8032761
551.69946	-9.8004255
552.15692	-11.358209
552.61438	-10.16672
553.07184	-10.179472
553.5293	-7.9395037
553.98676	-10.177492
554.44415	-8.6594639
554.90161	-8.2440577
555.35907	-9.3132706
555.81653	-9.2910585
556.27399	-8.7598066
556.73145	-7.832633
557.1889	-8.4474144
557.64636	-7.4034309
558.10382	-6.8984618
558.56128	-8.9246979
559.01874	-9.4568701
559.4762	-8.1521063
559.93365	-8.5211544
560.39111	-10.451031
560.84857	-9.7925615
561.30597	-10.694931
561.76343	-11.395306
562.22089	-9.694581
562.67834	-8.8741417
563.1358	-8.8911428
563.59326	-9.9933767
564.05072	-8.8506985
564.50818	-10.423571
564.96564	-11.130565
565.4231	-11.525827
565.88055	-11.07998
566.33801	-11.202507
566.79547	-9.1368084
567.25293	-8.453639
567.71039	-9.1887932
568.16779	-11.685346
568.62524	-11.958112
569.0827	-11.213641
569.54016	-11.976776
569.99762	-10.358288
570.45508	-11.709876
570.91254	-12.15974
571.37	-9.6967583
571.82745	-11.437643
572.28491	-10.136974
572.74237	-10.320174
573.19983	-9.863286
573.65729	-8.6449776
574.11475	-9.6519337
574.57214	-10.400329
575.0296	-10.030173
575.48706	-9.7946253
575.94452	-10.523137
576.40198	-10.365402
576.85944	-10.295483
577.31689	-8.3910398
577.77435	-10.868634
578.23181	-9.5323076
578.68927	-9.7761383
579.14673	-10.215633
579.60419	-11.205858
580.06165	-10.412719
580.5191	-10.848968
580.97656	-11.337344
581.43396	-9.8256474
581.89142	-8.9662533
582.34888	-8.7039127
582.80634	-9.4472542
583.26379	-9.1726809
583.72125	-10.12256
584.17871	-10.402987
584.63617	-9.1456785
585.09363	-9.7804384
585.55109	-10.015692
586.00854	-10.562028
586.466	-10.15992
586.92346	-10.112939
587.38092	-9.3033533
587.83838	-7.7379103
588.29578	-8.0565891
588.75323	-9.3472042
589.21069	-8.9685011
589.66815	-10.989594
590.12561	-11.751098
590.58307	-10.098027
591.04053	-9.3278933
591.49799	-8.7072372
591.95544	-7.8087363
592.4129	-8.1460562
592.87036	-7.0798874
593.32782	-6.2583456
593.78528	-7.4417958
594.24274	-8.8803968
594.7002	-9.0931683
595.15759	-8.2839737
595.61505	-7.7525959
596.07251	-10.28443
596.52997	-5.8925843
596.98743	-4.7088203
597.44489	-8.0436134
597.90234	-6.7388792
598.3598	-9.3024502
598.81726	-6.4719706
599.27472	-7.5658989
599.73218	-6.860477
600.18964	-7.8767219
600.64709	-9.1963501
601.10455	-9.9424992
601.56201	-10.790396
602.01941	-9.39991
602.47687	-8.5951805
602.93433	-10.03877
603.39178	-9.42731
603.84924	-8.336627
604.3067	-9.6753817
604.76416	-10.911275
605.22162	-7.6764073
605.67908	-8.3150682
606.13654	-8.4075937
606.59399	-8.9877062
607.05145	-9.2712736
607.50891	-10.190749
607.96637	-11.402742
608.42377	-11.320227
608.88123	-11.240818
609.33868	-11.464851
609.79614	-9.2570009
610.2536	-10.696054
610.71106	-9.8018303
611.16852	-7.8419309
611.62598	-10.497549
612.08344	-8.7400036
612.54089	-8.5755339
612.99835	-8.9779072
613.45581	-9.6159115
613.91327	-11.721247
614.37073	-12.131606
614.82819	-11.611053
615.28558	-11.475423
615.74304	-9.0408669
616.2005	-6.5738726
616.65796	-8.6284628
617.11542	-10.699881
617.57288	-8.6894636
618.03033	-11.882791
618.48779	-11.113553
618.94525	-9.0598202
619.40271	-10.02656
619.86017	-9.2603951
620.31763	-9.3940248
620.77509	-10.127758
621.23254	-10.163115
621.69	-11.063685
622.1474	-12.222968
622.60486	-10.931919
623.06232	-9.1989632
623.51978	-10.26446
623.97723	-10.694202
624.43469	-12.631781
624.89215	-9.8283358
625.34961	-11.378279
625.80707	-10.589252
626.26453	-11.967385
626.72198	-10.381309
627.17944	-11.708266
627.6369	-11.897166
628.09436	-12.531296
628.55182	-12.833463
629.00922	-12.329276
629.46667	-11.008384
629.92413	-8.4943209
630.38159	-8.1075468
630.83905	-10.694479
631.29651	-10.207465
631.75397	-11.922701
632.21143	-10.691133
632.66888	-14.115024
633.12634	-10.88767
633.5838	-11.407455
634.04126	-9.3514605
634.49872	-9.302659
634.95618	-9.6121273
635.41364	-10.992537
635.87103	-12.041944
636.32849	-13.224218
636.78595	-14.031543
637.24341	-12.160044
637.70087	-10.043618
638.15833	-9.582696
638.61578	-10.316266
639.07324	-12.590786
639.5307	-11.099528
639.98816	-7.1248784
640.44562	-14.430201
640.90308	-10.378382
641.36053	-10.538001
641.81799	-11.860044
642.27539	-12.666516
642.73285	-12.390499
643.19031	-10.651876
643.64777	-10.799222
644.10522	-11.58925
644.56268	-9.004076
645.02014	-6.6065378
645.4776	-7.6649947
645.93506	-9.7497072
646.39252	-11.842109
646.84998	-11.941456
647.30743	-11.944592
647.76489	-12.022923
648.22235	-10.517053
648.67981	-11.728296
649.13721	-11.467562
649.59467	-12.147923
650.05212	-10.276818
650.50958	-11.41002
650.96704	-12.057304
651.4245	-10.187875
651.88196	-10.670555
652.33942	-12.080692
652.79688	-12.117409
653.25433	-14.052299
653.71179	-11.479317
654.16925	-9.3653297
654.62671	-11.534521
655.08417	-9.5023975
655.54163	-11.439404
655.99902	-7.4147143
656.45648	-10.590823
656.91394	-9.9034262
657.3714	-10.412295
657.82886	-10.615465
658.28632	-9.8723907
658.74377	-9.5929422
659.20123	-9.8183136
659.65869	-9.9557171
660.11615	-9.622571
660.57361	-8.4684095
661.03107	-7.9684386
661.48853	-11.009742
661.94598	-12.584964
662.40344	-11.389955
662.86084	-7.5285072
663.3183	-5.4935308
663.77576	-8.7423296
664.23322	-8.5340223
664.69067	-9.3283834
665.14813	-8.3817396
665.60559	-8.3612127
666.06305	-8.6168432
666.52051	-10.10514
666.97797	-11.259804
667.43542	-11.360115
667.89288	-11.399479
668.35034	-8.7328234
668.8078	-8.2190027
669.26526	-10.876453
669.72266	-9.4337072
670.18011	-10.411986
670.63757	-9.2815275
671.09503	-10.555692
671.55249	-11.022181
672.00995	-13.608337
672.46741	-11.143974
672.92487	-9.0082951
673.38232	-6.9290094
673.83978	-7.6640768
674.29724	-10.066277
674.7547	-10.120804
675.21216	-9.9112797
675.66962	-11.907733
676.12701	-12.240209
676.58447	-10.504069
677.04193	-9.2764549
677.49939	-4.5998273
677.95685	-8.527462
678.41431	-8.4145641
678.87177	-6.3844485
679.32922	-8.057025
679.78668	-11.412511
680.24414	-10.728004
680.7016	-11.266567
681.15906	-10.457186
681.61652	-11.341079
682.07397	-9.3876467
682.53143	-10.045196
682.98883	-10.317082
683.44629	-7.8299527
683.90375	-8.7207251
684.36121	-10.246683
684.81866	-9.9833002
685.27612	-10.609919
685.73358	-10.115048
686.19104	-11.943542
686.6485	-9.0331097
687.10596	-10.063159
687.56342	-9.9616699
688.02087	-9.6531115
688.47833	-8.9489117
688.93579	-9.6027241
689.39325	-10.928092
689.85065	-10.260289
690.30811	-12.103514
690.76556	-12.176147
691.22302	-9.8620844
691.68048	-9.3861151
692.13794	-10.553576
692.5954	-10.226029
693.05286	-8.8818092
693.51031	-12.126319
693.96777	-14.036474
694.42523	-13.091314
694.88269	-12.815484
695.34015	-10.083714
695.79761	-11.878165
696.25507	-10.820225
696.71246	-9.1029558
697.16992	-10.256495
697.62738	-10.372566
698.08484	-10.260094
698.5423	-10.421936
698.99976	-10.666702
699.45721	-11.168454
699.91467	-9.9691133
700.37213	-8.2600527
700.82959	-9.5960617
701.28705	-11.521531
701.74451	-12.248271
702.20197	-15.73862
702.65942	-13.548381
703.11688	-13.515368
703.57428	-12.123399
704.03174	-10.090438
704.4892	-7.9744048
704.94666	-10.128644
705.40411	-11.050943
705.86157	-11.761618
706.31903	-10.158176
706.77649	-11.334424
707.23395	-12.452815
707.69141	-13.104104
708.14886	-11.153978
708.60632	-10.571713
709.06378	-12.899339
709.52124	-13.913314
709.97864	-12.749279
710.4361	-9.993207
710.89355	-8.9664888
711.35101	-11.564877
711.80847	-11.288679
712.26593	-10.104394
712.72339	-13.999311
713.18085	-12.14806
713.63831	-12.01345
714.09576	-11.885301
714.55322	-10.05296
715.01068	-11.396209
715.46814	-11.243339
715.9256	-10.081813
716.38306	-9.9047079
716.84045	-12.204208
717.29791	-13.084772
717.75537	-12.574563
718.21283	-11.216079
718.67029	-9.973753
719.12775	-11.369293
719.58521	-10.299591
720.04266	-9.1595554
720.50012	-13.609706
720.95758	-11.430046
721.41504	-10.00128
721.8725	-10.521168
722.32996	-12.466002
722.78741	-12.082518
723.24487	-13.106218
723.70227	-12.442451
724.15973	-11.257623
724.61719	-9.7171421
725.07465	-8.5318136
725.5321	-10.788121
725.98956	-10.685123
726.44702	-10.667069
726.90448	-11.762737
727.36194	-11.978548
727.8194	-11.27828
728.27686	-9.3780165
728.73431	-9.1551237
729.19177	-10.367548
729.64923	-8.6186018
730.10669	-13.162137
730.56409	-12.221104
731.02155	-11.523976
731.479	-14.653463
731.93646	-14.056532
732.39392	-12.158561
732.85138	-10.703778
733.30884	-10.667901
733.7663	-11.059696
734.22375	-10.253946
734.68121	-10.479528
735.13867	-10.939791
735.59613	-10.023548
736.05359	-9.0371237
736.51105	-11.186432
736.96851	-13.570866
737.4259	-13.132612
737.88336	-12.492054
738.34082	-11.559964
738.79828	-10.659904
739.25574	-9.951108
739.7132	-10.726226
740.17065	-9.3238277
740.62811	-11.343327
741.08557	-10.48175
741.54303	-11.836488
742.00049	-11.509415
742.45795	-9.848135
742.91541	-8.9195681
743.37286	-8.8437967
743.83026	-11.416742
744.28772	-12.087727
744.74518	-12.134749
745.20264	-12.910773
745.6601	-12.025433
746.11755	-10.885327
746.57501	-10.717526
747.03247	-10.192459
747.48993	-10.40983
747.94739	-12.353431
748.40485	-13.043
748.8623	-11.564135
749.31976	-12.826331
749.77722	-14.162388
750.23468	-11.640168
750.69208	-11.955398
751.14954	-9.8674822
751.60699	-10.724337
752.06445	-10.71528
752.52191	-8.9679346
752.97937	-11.351914
753.43683	-11.574868
753.89429	-12.994074
754.35175	-12.157277
754.8092	-11.525378
755.26666	-11.364305
755.72412	-11.053298
756.18158	-10.565814
756.63904	-11.519873
757.0965	-12.128141
757.55389	-11.408053
758.01135	-10.838864
758.46881	-9.5556297
758.92627	-11.812816
759.38373	-12.078141
759.84119	-13.36212
760.29865	-8.8666029
760.7561	-10.570746
761.21356	-8.9097567
761.67102	-9.579525
762.12848	-10.283882
762.58594	-10.816316
763.0434	-10.026273
763.50085	-8.2118349
763.95831	-9.5170918
764.41571	-12.080772
764.87317	-10.417496
765.33063	-8.3432245
765.78809	-8.6737061
766.24554	-9.8087912
766.703	-9.2569332
767.16046	-9.7861147
767.61792	-11.415603
768.07538	-11.366511
768.53284	-10.619413
768.9903	-9.3347292
769.44775	-9.208313
769.90521	-8.7970266
770.36267	-7.9074831
770.82013	-9.6044359
771.27753	-9.6635809
771.73499	-12.508424
772.19244	-10.541183
772.6499	-10.837029
773.10736	-11.364563
773.56482	-8.8086176
774.02228	-7.9444847
774.47974	-9.1796427
774.93719	-12.663391
775.39465	-10.988328
775.85211	-8.8822746
776.30957	-9.1187506
776.76703	-7.8908582
777.22449	-8.040164
777.68188	-9.9806385
778.13934	-10.442287
778.5968	-10.441249
779.05426	-10.740916
779.51172	-10.040178
779.96918	-9.5635328
780.42664	-9.7818155
780.88409	-11.325872
781.34155	-13.064979
781.79901	-10.395329
782.25647	-11.008041
782.71393	-11.860526
783.17139	-12.079072
783.62885	-13.98299
784.0863	-9.2853613
784.5437	-10.805788
785.00116	-7.6808386
785.45862	-9.3222475
785.91608	-12.181929
786.37354	-11.680477
786.83099	-10.773206
787.28845	-7.9757328
787.74591	-10.355834
788.20337	-11.186961
788.66083	-9.8336592
789.11829	-9.2939939
789.57574	-9.2603731
790.0332	-9.4087372
790.49066	-8.4868107
790.94812	-7.8897824
791.40552	-9.8260384
791.86298	-9.9812632
792.32043	-9.0354538
792.77789	-11.088647
793.23535	-7.9886003
793.69281	-9.7013121
794.15027	-9.8182535
794.60773	-7.7307582
795.06519	-9.5988636
795.52264	-9.631175
795.9801	-12.082377
796.43756	-10.38031
796.89502	-11.011262
797.35248	-11.490563
797.80994	-10.613471
798.26733	-8.5233717
798.72479	-5.0127244
799.18225	-7.0144033
799.63971	-9.06952
800.09717	-8.0622578
800.55463	-8.7235651
801.01208	-8.6073694
801.46954	-8.153511
801.927	-8.8235197
802.38446	-9.4574127
802.84192	-10.462729
803.29938	-9.9578733
803.75684	-8.5795879
804.21429	-5.981905
804.67175	-5.8493981
805.12915	-9.1939535
805.58661	-9.8057175
806.04407	-8.9346714
806.50153	-8.6460276
806.95898	-12.697825
807.41644	-9.024003
807.8739	-9.0133362
808.33136	-9.6250572
808.78882	-8.0848207
809.24628	-9.6689444
809.70374	-10.657561
810.16119	-9.9322853
810.61865	-9.8841152
811.07611	-12.039211
811.53351	-9.9686375
811.99097	-10.100341
812.44843	-10.834913
812.90588	-9.4971476
813.36334	-8.2775898
813.8208	-8.216712
814.27826	-9.5850639
814.73572	-11.020013
815.19318	-10.995731
815.65063	-11.079422
816.10809	-10.673858
816.56555	-8.639719
817.02301	-8.9471884
817.48047	-11.300306
817.93793	-8.2497082
818.39532	-8.3002195
818.85278	-9.7594671
819.31024	-9.869833
819.7677	-10.94798
820.22516	-11.422535
820.68262	-10.013041
821.14008	-8.6164417
821.59753	-7.6389475
822.05499	-10.574234
822.51245	-8.0196981
822.96991	-7.2213264
823.42737	-11.084818
823.88483	-12.221688
824.34229	-10.990186
824.79974	-8.689374
825.25714	-9.3974714
825.7146	-9.2048035
826.17206	-9.0565252
826.62952	-8.628067
827.08698	-8.3382845
827.54443	-8.7680244
828.00189	-9.8048286
828.45935	-11.370594
828.91681	-12.11659
829.37427	-10.422366
829.83173	-7.3482952
830.28918	-9.2105989
830.74664	-8.5230408
831.2041	-9.4863462
831.66156	-11.137933
832.11896	-12.691605
832.57642	-11.892012
833.03387	-12.894327
833.49133	-9.1993017
833.94879	-11.706876
834.40625	-10.902906
834.86371	-9.5811262
835.32117	-6.7358532
835.77863	-11.944405
836.23608	-11.716332
836.69354	-14.762062
837.151	-12.278408
837.60846	-11.628557
838.06592	-11.424463
838.52338	-10.313795
838.98077	-10.842048
839.43823	-10.582004
839.89569	-10.940774
840.35315	-11.860762
840.81061	-12.855719
841.26807	-12.172098
841.72552	-11.015694
842.18298	-10.098287
842.64044	-11.20692
843.0979	-13.910193
843.55536	-12.882641
844.01282	-11.069244
844.47028	-9.4115028
844.92773	-10.043883
845.38519	-9.0096598
845.84259	-10.231709
846.30005	-10.992612
846.75751	-7.6427383
847.21497	-10.5732
847.67242	-11.164675
848.12988	-8.8644667
848.58734	-9.5363779
849.0448	-11.840636
849.50226	-6.8654456
849.95972	-11.312677
850.41718	-12.376203
850.87463	-10.863336
851.33209	-12.002289
851.78955	-12.092985
852.24695	-11.310886
852.70441	-12.637309
853.16187	-10.352058
853.61932	-9.5807924
854.07678	-10.596221
854.53424	-10.294011
854.9917	-10.660153
855.44916	-9.9744968
855.90662	-9.6362362
856.36407	-9.7486982
856.82153	-9.4160566
857.27899	-10.135593
857.73645	-11.129646
858.19391	-8.9707203
858.65137	-7.1413918
859.10876	-9.3847494
859.56622	-9.0801144
860.02368	-8.670105
860.48114	-10.459305
860.9386	-11.686061
861.39606	-8.5652752
861.85352	-9.4644108
862.31097	-11.317888
862.76843	-11.96457
863.22589	-9.1978626
863.68335	-11.20426
864.14081	-10.65132
864.59827	-9.7762098
865.05573	-11.489141
865.51318	-12.445672
865.97058	-11.568014
866.42804	-12.365755
866.8855	-11.257519
867.34296	-9.6568756
867.80042	-9.9946165
868.25787	-10.735855
868.71533	-10.691112
869.17279	-8.3488426
869.63025	-9.3103724
870.08771	-10.032205
870.54517	-12.110591
871.00262	-10.622659
871.46008	-10.582623
871.91754	-8.6434574
872.375	-7.7321267
872.8324	-9.1247492
873.28986	-9.2002993
873.74731	-9.3455486
874.20477	-9.7049837
874.66223	-10.605411
875.11969	-10.689665
875.57715	-7.6057482
876.03461	-7.999733
876.49207	-10.331316
876.94952	-7.9735579
877.40698	-9.3303185
877.86444	-11.259592
878.3219	-9.7471447
878.77936	-9.1137142
879.23682	-10.398891
879.69421	-9.8132925
880.15167	-11.002107
880.60913	-10.984604
881.06659	-9.0412045
881.52405	-7.5646625
881.98151	-7.7634768
882.43896	-7.3540044
882.89642	-10.370358
883.35388	-10.200425
883.81134	-9.6116114
884.2688	-8.7842169
884.72626	-8.3714161
885.18372	-11.434509
885.64117	-8.0102825
886.09857	-8.0217571
886.55603	-7.87921
887.01349	-8.0978394
887.47095	-8.746356
887.92841	-7.213304
888.38586	-6.1334662
888.84332	-8.4337921
889.30078	-10.183955
889.75824	-9.661705
890.2157	-7.322125
890.67316	-7.4158902
891.13062	-8.6640329
891.58807	-9.4984045
892.04553	-8.7676077
892.50299	-7.0314107
892.96039	-7.21808
893.41785	-8.9782009
893.87531	-9.3757296
894.33276	-7.4171901
894.79022	-6.0275922
895.24768	-4.7684035
895.70514	-3.8635523
896.1626	-8.111949
896.62006	-9.5693569
897.07751	-8.369669
897.53497	-6.2804732
897.99243	-6.8796749
898.44989	-7.7918749
898.90735	-5.8800564
899.36481	-7.2339239
899.8222	-8.4044075
900.27966	-10.383742
900.73712	-8.4328957
901.19458	-8.1648626
901.65204	-8.7744122
902.1095	-9.0615301
902.56696	-8.8140678
903.02441	-6.7031732
903.48187	-5.9360948
903.93933	-8.7120419
904.39679	-11.447464
904.85425	-5.1681008
905.31171	-8.1672277
905.76917	-8.5550146
906.22662	-6.8026595
906.68402	-10.252662
907.14148	-9.537631
907.59894	-8.3875151
908.0564	-5.9520288
908.51385	-8.6907816
908.97131	-7.1724701
909.42877	-7.6244993
909.88623	-8.6776323
910.34369	-9.01019
910.80115	-9.7300911
911.25861	-9.8512478
911.71606	-9.2074385
912.17352	-9.3296881
912.63098	-6.9947052
913.08844	-6.1092167
913.54584	-9.9304457
914.0033	-10.501477
914.46075	-8.7439327
914.91821	-10.119023
915.37567	-10.968526
915.83313	-10.259214
916.29059	-9.1100292
916.74805	-8.5687838
917.20551	-10.538165
917.66296	-11.001663
918.12042	-9.6190786
918.57788	-10.669472
919.03534	-10.723995
919.4928	-10.215678
919.9502	-11.153371
920.40765	-12.037731
920.86511	-12.862368
921.32257	-8.729681
921.78003	-10.038598
922.23749	-10.277235
922.69495	-11.473216
923.1524	-11.119587
923.60986	-10.557266
924.06732	-10.411829
924.52478	-11.156488
924.98224	-12.41493
925.4397	-13.187788
925.89716	-10.64425
926.35461	-11.009667
926.81201	-9.9365864
927.26947	-9.4866753
927.72693	-11.130136
928.18439	-11.521739
928.64185	-10.726875
929.0993	-15.010944
929.55676	-12.491296
930.01422	-13.559326
930.47168	-10.817004
930.92914	-11.009332
931.3866	-11.461551
931.84406	-9.8941822
932.30151	-11.574495
932.75897	-11.026782
933.21643	-9.6945782
933.67383	-10.638116
934.13129	-12.814172
934.58875	-13.655603
935.0462	-13.617008
935.50366	-13.626535
935.96112	-12.890448
936.41858	-9.4832239
936.87604	-8.4472275
937.3335	-10.17804
937.79095	-10.755012
938.24841	-13.492836
938.70587	-13.811475
939.16333	-11.940169
939.62079	-10.531924
940.07825	-10.733562
940.53564	-11.387637
940.9931	-11.602728
941.45056	-11.62038
941.90802	-11.256197
942.36548	-11.377207
942.82294	-11.177935
943.2804	-13.001055
943.73785	-13.368841
944.19531	-11.630939
944.65277	-10.949201
945.11023	-12.360436
945.56769	-12.847873
946.02515	-10.588757
946.4826	-9.172533
946.94006	-9.3509855
947.39746	-12.022367
947.85492	-12.142901
948.31238	-12.362906
948.76984	-11.074951
949.22729	-9.9862967
949.68475	-11.432118
950.14221	-11.524936
950.59967	-9.5621252
951.05713	-12.257859
951.51459	-12.177677
951.97205	-12.29182
952.4295	-8.9273767
952.88696	-11.78374
953.34442	-12.621995
953.80182	-14.016881
954.25928	-12.67883
954.71674	-10.736979
955.17419	-13.689311
955.63165	-12.441542
956.08911	-12.511454
956.54657	-11.797098
957.00403	-8.8420248
957.46149	-9.251749
957.91895	-10.173692
958.3764	-10.325829
958.83386	-11.059401
959.29132	-10.921745
959.74878	-12.126827
960.20624	-13.434525
960.66364	-12.965477
961.12109	-10.533351
961.57855	-10.42947
962.03601	-9.5235825
962.49347	-13.766489
962.95093	-13.000158
963.40839	-12.77338
963.86584	-11.601321
964.3233	-13.280293
964.78076	-13.619189
965.23822	-13.789032
965.69568	-12.413542
966.15314	-11.429825
966.6106	-14.259953
967.06805	-12.695708
967.52545	-11.441161
967.98291	-12.926354
968.44037	-12.450536
968.89783	-13.074224
969.35529	-14.111407
969.81274	-13.354754
970.2702	-12.381703
970.72766	-12.045251
971.18512	-13.379335
971.64258	-13.804585
972.10004	-12.02096
972.5575	-11.903237
973.01495	-11.127949
973.47241	-11.469717
973.92987	-12.675325
974.38727	-12.450812
974.84473	-12.056344
975.30219	-11.254064
975.75964	-11.293096
976.2171	-11.570013
976.67456	-12.441319
977.13202	-13.48941
977.58948	-14.955916
978.04694	-14.593669
978.50439	-13.448614
978.96185	-12.791181
979.41931	-11.849998
979.87677	-11.699653
980.33423	-11.738153
980.79169	-12.665829
981.24908	-12.901974
981.70654	-13.447774
982.164	-13.309712
982.62146	-13.243556
983.07892	-13.475136
983.53638	-11.947659
983.99384	-10.159883
984.45129	-11.292829
[truncated: 2,220 more rows]
