# Supplementary material for: Design of high SERS sensitive substrates based on branched Ti nanorods
Source: Sci Rep. 2022 Jul 8;12:11631. doi: 10.1038/s41598-022-15875-3 (PMC9270367; doi:10.1038/s41598-022-15875-3)
Supplement: Supplementary file 1 — Supplementary Information. [file 41598_2022_15875_MOESM1_ESM.zip › Supplemantary file/SERS/Ti-Ag20/_2.txt]

70	1.2123485
70.457451	-17.008677
70.914909	-3.6832592
71.37236	-3.5418265
71.829819	-5.0522251
72.28727	-3.7394476
72.744728	-3.1930537
73.202179	-3.3082185
73.659637	-3.2846694
74.117088	-2.8647027
74.574547	-0.84927219
75.031998	-2.5183012
75.489456	-4.38483
75.946907	-4.9322248
76.404358	-4.5962586
76.861816	-3.6387503
77.319267	-3.1679533
77.776726	-4.8120599
78.234177	-6.8917489
78.691635	-5.2703586
79.149086	-4.7447667
79.606544	-5.5483618
80.063995	-4.4403324
80.521454	-3.7450256
80.978905	-5.4218569
81.436356	-4.8525043
81.893814	-3.9810991
82.351265	-1.5552067
82.808723	-3.9969172
83.266174	-5.2637472
83.723633	-4.5590076
84.181084	-2.9804685
84.638542	-1.9099033
85.095993	-2.7818789
85.553452	-3.3912573
86.010902	-4.3372674
86.468361	-4.3935571
86.925812	-4.9622703
87.383263	-5.37429
87.840721	-5.4668865
88.298172	-5.8350439
88.75563	-5.5098243
89.213081	-6.3563895
89.67054	-3.062223
90.127991	-2.5568354
90.585449	-3.7657611
91.0429	-4.1744871
91.500359	-3.9124773
91.957809	-4.7524457
92.415268	-3.6510074
92.872719	-3.2408218
93.33017	-7.1974039
93.787628	-6.0322938
94.245079	-5.4565496
94.702538	-6.0934625
95.159988	-6.1838613
95.617447	-6.1222587
96.074898	-4.1500831
96.532356	-4.7902308
96.989807	-5.4483805
97.447266	-5.4496045
97.904716	-6.7785673
98.362167	-7.0692229
98.819626	-6.0546446
99.277077	-8.1379366
99.734535	-4.7090979
100.19199	-3.6380148
100.64944	-3.1665547
101.1069	-5.6362991
101.56435	-5.1181946
102.0218	-3.380482
102.47926	-4.1507607
102.93671	-4.2167478
103.39417	-3.9424207
103.85162	-8.3681221
104.30907	-7.6947651
104.76653	-8.2778492
105.22398	-8.0611134
105.68144	-5.0620041
106.13889	-2.4871714
106.59635	-5.9091277
107.0538	-5.980361
107.51126	-5.9082227
107.96871	-4.5991459
108.42617	-4.539
108.88362	-5.8325386
109.34108	-6.576386
109.79853	-5.7310376
110.25598	-5.0626111
110.71344	-4.6912746
111.17089	-5.4138746
111.62835	-5.8556285
112.0858	-5.6013994
112.54326	-5.1015859
113.00071	-4.6478267
113.45817	-4.57517
113.91562	-5.1446362
114.37308	-2.868958
114.83053	-4.2684937
115.28798	-5.2161388
115.74544	-7.0612478
116.20289	-6.7205429
116.66035	-5.5013971
117.1178	-5.7712531
117.57526	-5.0954514
118.03271	-4.1452026
118.49017	-3.0125334
118.94762	-6.8997483
119.40508	-8.2757683
119.86253	-7.9898214
120.31998	-6.7766495
120.77744	-5.9109392
121.23489	-7.9860578
121.69234	-4.6712155
122.1498	-5.602406
122.60725	-6.9687114
123.0647	-5.7497663
123.52216	-3.4394574
123.97961	-2.3230412
124.43707	-3.9145672
124.89452	-7.2298417
125.35198	-4.9688573
125.80943	-6.1547365
126.26689	-6.8276691
126.72434	-7.2390552
127.18179	-6.9615479
127.63925	-7.0281034
128.09671	-6.8278656
128.55415	-4.788157
129.01161	-7.4301767
129.46907	-8.9804964
129.92653	-5.5695429
130.38397	-5.0582957
130.84143	-5.5128593
131.29889	-7.253159
131.75635	-8.0057507
132.21379	-4.3256435
132.67125	-4.6439986
133.12871	-4.2181163
133.58615	-4.8348212
134.04361	-5.5335908
134.50107	-7.7871799
134.95853	-7.1877079
135.41597	-4.7169743
135.87343	-4.8661366
136.33089	-2.1378889
136.78835	-6.7306705
137.24579	-5.8968301
137.70325	-7.0602918
138.16071	-5.7370887
138.61815	-5.9597206
139.07561	-7.2042618
139.53307	-5.5162449
139.99052	-3.8805695
140.44797	-4.7604508
140.90543	-7.862195
141.36288	-7.4373536
141.82034	-6.897347
142.27779	-6.6269903
142.73524	-5.879046
143.1927	-4.9673252
143.65015	-5.2606301
144.1076	-5.2107663
144.56506	-7.0847859
145.02252	-8.1780682
145.47997	-5.890079
145.93742	-6.5788884
146.39488	-7.6933036
146.85234	-6.6118226
147.30978	-6.9298015
147.76724	-7.3440237
148.2247	-1.2537781
148.68216	-5.3706861
149.1396	-5.1235304
149.59706	-5.5232081
150.05452	-7.306983
150.51196	-7.4031253
150.96942	-5.8098407
151.42688	-8.644309
151.88434	-6.3107753
152.34178	-7.2244668
152.79924	-6.762639
153.2567	-8.0750637
153.71416	-9.0154982
154.1716	-7.8692112
154.62906	-6.9300003
155.08652	-9.1154232
155.54396	-4.8274393
156.00142	-4.9563384
156.45888	-5.4280496
156.91634	-6.8061075
157.37378	-6.767643
157.83124	-6.6091194
158.2887	-7.5274696
158.74615	-7.6923618
159.2036	-5.8197513
159.66106	-10.61248
160.11852	-8.067461
160.57596	-6.4647827
161.03342	-5.7148719
161.49088	-5.018661
161.94833	-5.9909229
162.40578	-8.8800468
162.86324	-8.7189398
163.32069	-6.3986206
163.77815	-7.0506616
164.2356	-9.9610901
164.69305	-8.3048077
165.15051	-7.6670337
165.60797	-8.3614635
166.06541	-7.6338983
166.52287	-6.143683
166.98033	-6.296627
167.43777	-6.8895512
167.89523	-7.4938393
168.35269	-5.8833294
168.81015	-7.5821486
169.26759	-9.1766033
169.72505	-9.2726078
170.18251	-9.3188591
170.63997	-6.8481598
171.09741	-7.3561573
171.55487	-4.908453
172.01233	-5.272984
172.46977	-6.5512028
172.92723	-7.4018703
173.38469	-7.8785877
173.84215	-7.4210615
174.29959	-6.0362916
174.75705	-9.2379265
175.21451	-8.6400232
175.67197	-9.8885632
176.12941	-7.7430968
176.58687	-7.3213692
177.04433	-7.8680358
177.50179	-6.5506983
177.95923	-4.839251
178.41669	-8.2051125
178.87415	-10.447119
179.33159	-7.0142989
179.78905	-7.2123594
180.24651	-6.7079473
180.70396	-6.5533152
181.16141	-7.1925111
181.61887	-7.2406583
182.07632	-6.6028399
182.53378	-9.2157583
182.99123	-7.0512319
183.44868	-7.4709959
183.90614	-9.013298
184.36359	-7.8456922
184.82104	-7.5915675
185.2785	-8.4620638
185.73596	-8.3387318
186.19341	-7.1786785
186.65086	-3.9719222
187.10832	-11.882116
187.56578	-8.3086138
188.02322	-6.9686704
188.48068	-7.0833592
188.93814	-5.691823
189.39558	-5.8426471
189.85304	-9.110383
190.3105	-7.8179722
190.76796	-9.4318132
191.2254	-8.2690306
191.68286	-6.673317
192.14032	-5.9622874
192.59778	-8.0267849
193.05522	-7.8988729
193.51268	-5.4883661
193.97014	-6.0117598
194.4276	-6.6119928
194.88504	-8.7676344
195.3425	-10.57873
195.79996	-9.3958044
196.2574	-7.6883082
196.71486	-6.0875783
197.17232	-7.4473057
197.62978	-10.573332
198.08722	-10.091051
198.54468	-8.7517719
199.00214	-7.1830196
199.45959	-6.3879323
199.91704	-7.1616163
200.3745	-8.3509636
200.83195	-8.7163391
201.2894	-9.0746031
201.74686	-10.592899
202.20432	-11.51089
202.66177	-6.8462143
203.11922	-7.0619454
203.57668	-6.6467381
204.03413	-7.1227698
204.49159	-7.6250648
204.94904	-8.3400879
205.40649	-7.6979322
205.86395	-5.7267423
206.3214	-6.4731679
206.77885	-8.517067
207.23631	-10.321595
207.69377	-9.1867695
208.15121	-8.6193838
208.60867	-7.3104024
209.06613	-7.258637
209.52359	-7.877542
209.98103	-7.9195518
210.43849	-9.5858622
210.89595	-7.6023722
211.35341	-5.2844186
211.81085	-7.5205226
212.26831	-7.2644248
212.72577	-6.1130943
213.18321	-5.3935785
213.64067	-6.8565392
214.09813	-8.7532406
214.55559	-4.8246512
215.01303	-4.9469099
215.47049	-8.8429966
215.92795	-6.6195407
216.38541	-5.4156523
216.84285	-6.2634506
217.30031	-9.6344824
217.75777	-11.009933
218.21521	-6.7438421
218.67267	-3.5279922
219.13013	-7.9966245
219.58759	-5.6452222
220.04503	-7.8486462
220.50249	-8.3454514
220.95995	-7.6742682
221.4174	-6.8191667
221.87485	-6.671154
222.33231	-7.2057033
222.78976	-6.8057489
223.24721	-5.6346931
223.70467	-9.0223598
224.16212	-9.2660685
224.61958	-8.8043804
225.07703	-7.2647343
225.53448	-7.0220327
225.99194	-8.0762253
226.4494	-7.4778194
226.90685	-4.7276692
227.3643	-6.0038972
227.82176	-8.8817301
228.27922	-5.516233
228.73666	-7.9052258
229.19412	-10.397473
229.65158	-9.9432802
230.10902	-7.6376796
230.56648	-6.0786705
231.02394	-6.3814154
231.4814	-6.0595012
231.93884	-6.7853413
232.3963	-9.0927982
232.85376	-7.9030776
233.31122	-6.0215573
233.76866	-6.230021
234.22612	-8.2755527
234.68358	-9.2684307
235.14102	-7.1675487
235.59848	-5.093832
236.05594	-4.3305464
236.5134	-5.5217991
236.97084	-7.3291006
237.4283	-8.2431622
237.88576	-7.4762335
238.34322	-8.4944725
238.80066	-10.726433
239.25812	-10.087228
239.71558	-11.476496
240.17302	-8.1515369
240.63048	-5.2846389
241.08794	-2.8097208
241.54539	-3.9931996
242.00284	-5.7473984
242.4603	-6.5470576
242.91776	-7.7369504
243.37521	-9.0010109
243.83266	-6.5375066
244.29012	-7.7749939
244.74757	-6.5286183
245.20503	-7.1004105
245.66248	-7.9883003
246.11993	-8.771594
246.57739	-7.3670154
247.03484	-6.7507138
247.49229	-7.6747761
247.94975	-3.9684284
248.40721	-5.2710657
248.86465	-6.6878467
249.32211	-8.6446362
249.77957	-9.0509005
250.23703	-9.3553286
250.69447	-9.201231
251.15193	-9.2767658
251.60939	-9.7040329
252.06683	-9.3500719
252.52429	-9.0132599
252.98175	-6.2764311
253.43921	-6.5401111
253.89665	-7.6591382
254.35411	-7.6017494
254.81157	-8.0320606
255.26903	-8.4433994
255.72647	-6.7288775
256.18393	-5.4262342
256.64139	-10.668805
257.09885	-8.253253
257.5563	-7.6018677
258.01373	-6.9328642
258.47119	-7.0056
258.92865	-8.0282784
259.38611	-10.04267
259.84357	-11.011495
260.30103	-9.2659798
260.75848	-7.0398369
261.21594	-8.6810179
261.67337	-8.925724
262.13083	-9.0341358
262.58829	-6.7414665
263.04575	-7.5853105
263.5032	-8.2311335
263.96066	-9.2829428
264.41812	-10.406689
264.87555	-9.46099
265.33301	-8.8457336
265.79047	-10.220415
266.24792	-7.9267974
266.70538	-11.303901
267.16284	-9.6072416
267.6203	-7.5359077
268.07776	-6.1574168
268.53519	-7.4715381
268.99265	-9.3637705
269.4501	-6.8749795
269.90756	-7.2908497
270.36502	-9.2662916
270.82248	-10.1253
271.27994	-8.7590065
271.73737	-8.3452272
272.19482	-8.6931248
272.65228	-7.1339698
273.10974	-6.9465184
273.5672	-10.241112
274.02466	-9.6686316
274.48212	-7.1520281
274.93954	-7.8769355
275.397	-7.2263341
275.85446	-7.3327742
276.31192	-6.5374808
276.76938	-7.751411
277.22684	-9.1969347
277.6843	-9.0625744
278.14175	-8.4394045
278.59918	-7.3760605
279.05664	-9.5257816
279.5141	-9.1349659
279.97156	-8.4531727
280.42902	-8.636446
280.88647	-8.2377415
281.34393	-8.7893419
281.80136	-9.2465363
282.25882	-8.9916172
282.71628	-9.074029
283.17374	-6.607285
283.6312	-8.0579119
284.08865	-9.2139635
284.54611	-11.161781
285.00357	-9.2362165
285.461	-7.1163788
285.91846	-7.1262913
286.37592	-7.6198478
286.83337	-7.69592
287.29083	-9.0515356
287.74829	-8.9901304
288.20575	-9.2110901
288.66318	-8.6413927
289.12064	-9.8471336
289.57809	-8.6416826
290.03555	-9.1278563
290.49301	-8.6094551
290.95047	-8.5892744
291.40793	-9.5781832
291.86536	-5.5565052
292.32281	-7.8927579
292.78027	-8.4532566
293.23773	-7.00033
293.69519	-9.443325
294.15265	-7.1414666
294.61011	-6.6845412
295.06757	-6.1489291
295.52499	-5.6889591
295.98245	-7.1274343
296.43991	-6.3225498
296.89737	-10.042952
297.35483	-7.7578669
297.81229	-9.7995186
298.26974	-10.173438
298.72717	-8.6819286
299.18463	-7.2807364
299.64209	-7.0087643
300.09955	-7.5497847
300.55701	-7.7221842
301.01447	-6.9435682
301.47192	-7.5816326
301.92938	-7.4550633
302.38681	-9.8728924
302.84427	-8.4918432
303.30173	-9.6090794
303.75919	-11.208588
304.21664	-10.220505
304.6741	-8.6391344
305.13156	-8.014267
305.58899	-5.592453
306.04645	-7.1034489
306.50391	-4.5972219
306.96136	-7.5056486
307.41882	-5.9181876
307.87628	-6.5526857
308.33374	-8.9967451
308.79117	-9.358963
309.24863	-9.1798363
309.70609	-9.6672859
310.16354	-6.6647167
310.621	-5.8548036
311.07846	-8.0272989
311.53592	-8.6628866
311.99338	-7.283021
312.45081	-6.8039713
312.90826	-8.0318489
313.36572	-8.8931952
313.82318	-8.9641304
314.28064	-8.11096
314.7381	-5.6804366
315.19556	-5.6654491
315.65298	-7.6272202
316.11044	-8.8643084
316.5679	-7.9236746
317.02536	-8.9596252
317.48282	-10.301536
317.94028	-9.8409243
318.39774	-8.6750708
318.85519	-8.3696318
319.31262	-8.4967232
319.77008	-8.6275806
320.22754	-8.5391893
320.685	-8.509428
321.14246	-9.0767946
321.59991	-9.8551512
322.05737	-8.6631594
322.5148	-7.166997
322.97226	-8.2323723
323.42972	-10.367758
323.88718	-10.322787
324.34464	-9.3223886
324.80209	-7.4161439
325.25955	-7.2405987
325.71698	-8.6249905
326.17444	-7.3380613
326.6319	-8.4187374
327.08936	-8.2945366
327.54681	-8.441596
328.00427	-9.2677908
328.46173	-9.1105824
328.91919	-8.7966881
329.37662	-9.0005045
329.83408	-10.350269
330.29153	-8.9373379
330.74899	-10.249525
331.20645	-9.0167294
331.66391	-9.3647385
332.12137	-9.3597441
332.5788	-8.7563534
333.03625	-8.9318171
333.49371	-9.9225092
333.95117	-11.188831
334.40863	-9.3636847
334.86609	-10.002556
335.32355	-11.446858
335.78101	-9.8426313
336.23843	-6.6720514
336.69589	-6.8942356
337.15335	-7.4352999
337.61081	-6.7942114
338.06827	-8.3767328
338.52573	-11.73405
338.98318	-9.3715572
339.44061	-7.7726693
339.89807	-9.5366421
340.35553	-9.250392
340.81299	-8.7730026
341.27045	-8.4932575
341.72791	-8.2173643
342.18536	-8.9035387
342.64279	-8.5287552
343.10025	-6.9298916
343.55771	-10.261053
344.01517	-8.6040506
344.47263	-6.8739948
344.93008	-8.0938168
345.38754	-9.1584826
345.845	-7.2845287
346.30243	-8.5660467
346.75989	-8.3682117
347.21735	-7.3827472
347.6748	-7.8599205
348.13226	-6.8863358
348.58972	-7.7827444
349.04718	-8.7907372
349.50461	-6.4111576
349.96207	-9.6739807
350.41953	-10.063193
350.87698	-9.7946548
351.33444	-9.4558468
351.7919	-9.5012445
352.24936	-9.6939497
352.70682	-9.9615726
353.16425	-10.120913
353.6217	-7.5724311
354.07916	-9.5315256
354.53662	-8.3208265
354.99408	-9.0898733
355.45154	-9.811903
355.909	-11.877617
356.36642	-10.547562
356.82388	-8.4010715
357.28134	-9.6024017
357.7388	-10.929904
358.19626	-7.8680224
358.65372	-8.5865593
359.11118	-8.0438948
359.5686	-7.2552013
360.02606	-8.8275309
360.48352	-7.6743331
360.94098	-8.218483
361.39844	-9.4561863
361.8559	-9.5184317
362.31335	-8.3884182
362.77081	-8.2278605
363.22824	-10.116687
363.6857	-8.0793543
364.14316	-9.405633
364.60062	-6.4648714
365.05807	-7.550097
365.51553	-9.1595278
365.97299	-8.716238
366.43042	-7.7373595
366.88788	-8.749074
367.34534	-10.308812
367.8028	-10.170892
368.26025	-9.155076
368.71771	-4.2585473
369.17517	-7.4681797
369.63263	-6.1510015
370.09006	-7.8299375
370.54752	-7.7341905
371.00497	-9.5404606
371.46243	-10.456256
371.91989	-9.3504477
372.37735	-8.3964777
372.83481	-8.2653046
373.29224	-7.8754368
373.74969	-10.429523
374.20715	-9.646493
374.66461	-9.4923906
375.12207	-11.332592
375.57953	-8.7697878
376.03699	-8.6096706
376.49442	-7.4739246
376.95187	-8.5984421
377.40933	-9.9993401
377.86679	-8.0927982
378.32425	-8.3481007
378.78171	-8.515131
379.23917	-4.0941577
379.69662	-8.4902248
380.15405	-9.1294003
380.61151	-9.0000734
381.06897	-10.097927
381.52643	-9.4367533
381.98389	-9.6636438
382.44135	-10.002551
382.8988	-8.5598421
383.35623	-8.0603352
383.81369	-8.5683641
384.27115	-7.4692626
384.72861	-7.959187
385.18607	-8.575532
385.64352	-8.3375959
386.10098	-8.0988359
386.55844	-8.9443016
387.01587	-10.093041
387.47333	-11.392877
387.93079	-11.316224
388.38824	-9.0633116
388.8457	-8.7793541
389.30316	-10.913536
389.76062	-7.9831023
390.21805	-7.9808216
390.67551	-8.1087303
391.13297	-6.1936412
391.59042	-8.731535
392.04788	-9.8343515
392.50534	-8.2363663
392.9628	-6.6641207
393.42023	-6.4340429
393.87769	-7.0590096
394.33514	-7.2061386
394.7926	-8.9324055
395.25006	-10.761196
395.70752	-10.714276
396.16498	-9.6948938
396.62244	-8.5484304
397.07986	-8.8484573
397.53732	-6.9807758
397.99478	-6.0785003
398.45224	-6.754797
398.9097	-7.3884997
399.36716	-11.494025
399.82462	-4.5966368
400.28204	-6.3900499
400.7395	-6.1901712
401.19696	-7.7785506
401.65442	-8.3923054
402.11188	-8.468215
402.56934	-8.1457825
403.02679	-7.5826983
403.48425	-7.4460392
403.94168	-8.2632141
404.39914	-8.7814865
404.8566	-6.6650577
405.31406	-5.1274004
405.77151	-8.5516729
406.22897	-7.7757959
406.68643	-9.5477514
407.14386	-9.193017
407.60132	-8.627326
408.05878	-8.5372982
408.51624	-8.614996
408.97369	-8.1386614
409.43115	-6.7863474
409.88861	-5.8761373
410.34604	-7.2533741
410.8035	-8.2015495
411.26096	-7.8556528
411.71841	-4.8160248
412.17587	-6.6070976
412.63333	-6.8343182
413.09079	-7.3988986
413.54825	-8.0028219
414.00568	-7.9581971
414.46313	-7.1468005
414.92059	-6.3016539
415.37805	-7.0825095
415.83551	-8.61273
416.29297	-4.7841134
416.75043	-6.0549273
417.20786	-6.0338178
417.66531	-5.910552
418.12277	-5.7121253
418.58023	-7.2888298
419.03769	-7.48101
419.49515	-5.9954638
419.95261	-5.2312169
420.41006	-6.9149446
420.86749	-9.6644325
421.32495	-7.391675
421.78241	-5.014236
422.23987	-3.8754842
422.69733	-5.1758881
423.15479	-4.7505946
423.61224	-3.3851981
424.06967	-6.9596782
424.52713	-6.6566229
424.98459	-5.4274721
425.44205	-7.5283995
425.89951	-8.5275269
426.35696	-6.5925293
426.81442	-4.1634154
427.27185	-4.3116722
427.72931	-5.2807665
428.18677	-9.6977148
428.64423	-7.8832488
429.10168	-6.3256192
429.55914	-6.9332223
430.0166	-7.8898048
430.47406	-7.1407518
430.93149	-6.2404222
431.38895	-6.6379905
431.84641	-6.3605404
432.30386	-5.4970565
432.76132	-6.2014461
433.21878	-5.8037915
433.67624	-3.5151975
434.13367	-5.5278697
434.59113	-6.3711705
435.04858	-4.9867816
435.50604	-2.6802123
435.9635	-2.6912148
436.42096	-4.3060594
436.87842	-3.9262986
437.33588	-1.4738762
437.7933	-0.38716143
438.25076	0.25857365
438.70822	0.2684058
439.16568	-0.342556
439.62314	-1.1286339
440.0806	-0.14295548
440.53806	1.265048
440.99548	2.388875
441.45294	3.8547645
441.9104	5.2463703
442.36786	4.8203402
442.82532	2.8789632
443.28278	2.3471231
443.74023	2.8847392
444.19766	1.6254604
444.65512	1.7097448
445.11258	5.2281241
445.57004	4.1214924
446.0275	4.3527594
446.48495	5.0782938
446.94241	5.0234933
447.39987	5.5390701
447.8573	4.7994437
448.31476	2.309345
448.77222	1.0927938
449.22968	-0.017223405
449.68713	-2.42875
450.14459	-2.7553918
450.60205	3.273917
451.05948	2.5642469
451.51694	4.0964823
451.9744	0.9067722
452.43185	-0.55039346
452.88931	-0.74405438
453.34677	1.1942074
453.80423	1.6111417
454.26169	-2.1220036
454.71912	-3.5909665
455.17657	-1.1872265
455.63403	-1.3067384
456.09149	-0.41643313
456.54895	-0.11193319
457.00641	-0.70928848
457.46387	-4.0216451
457.9213	-4.5071454
458.37875	-2.1350834
458.83621	-2.0707874
459.29367	-4.4540815
459.75113	-6.3403759
460.20859	-6.1810594
460.66605	-3.6438024
461.12347	-1.2333152
461.58093	-4.7836657
462.03839	-1.7221557
462.49585	-4.3904514
462.95331	-1.5111537
463.41077	-1.3079897
463.86823	-3.0479159
464.32568	-5.0438576
464.78311	-3.7516992
465.24057	-2.174957
465.69803	-2.7758656
466.15549	-3.6926832
466.61295	-4.5386157
467.0704	-4.7336888
467.52786	-0.14922468
467.98529	0.55674702
468.44275	-1.755515
468.90021	-3.2850356
469.35767	-2.9940033
469.81512	-5.40802
470.27258	-1.5193288
470.73004	-1.6356196
471.1875	-2.7024577
471.64493	-2.5405321
472.10239	-3.061192
472.55984	-0.38774139
473.0173	-0.329781
473.47476	0.93889928
473.93222	-2.1030352
474.38968	-2.2423661
474.84711	0.28320259
475.30457	-1.1491877
475.76202	-1.8232958
476.21948	-3.8423049
476.67694	-3.7544205
477.1344	0.25218874
477.59186	1.2359604
478.04929	-1.2818631
478.50674	-0.69781554
478.9642	-1.5177785
479.42166	-2.7427151
479.87912	1.1976501
480.33658	0.029983331
480.79404	0.87712723
481.2515	-0.047323681
481.70892	-3.4788547
482.16638	-1.2064445
482.62384	-1.5086068
483.0813	-0.051968329
483.53876	-0.90672082
483.99622	-4.6908727
484.45367	-4.4229803
484.9111	-3.377197
485.36856	-2.6483707
485.82602	-4.0196881
486.28348	-2.9401584
486.74094	-4.727756
487.19839	-3.5787065
487.65585	-3.3012881
488.11331	-2.7777679
488.57074	-5.0105591
489.0282	-6.3080335
489.48566	-4.9913135
489.94312	-3.4421108
490.40057	-3.8713319
490.85803	-4.6141624
491.31549	-3.7381761
491.77292	-6.1704974
492.23038	-3.7998512
492.68784	-5.173892
493.14529	-2.7185357
493.60275	-3.8106804
494.06021	-2.2362132
494.51767	-2.0168283
494.9751	-3.4308605
495.43256	-3.7470005
495.89001	-3.6751451
496.34747	-3.9969947
496.80493	-3.8901567
497.26239	-3.9162362
497.71985	-4.2324309
498.17731	-1.7984079
498.63474	-1.6202869
499.09219	-4.1410298
499.54965	-6.8715835
500.00711	-5.9499111
500.46457	-3.9373629
500.92203	-3.5732672
501.37949	-2.1711793
501.83691	-2.0503073
502.29437	-3.0832276
502.75183	-3.6038985
503.20929	-2.8628004
503.66675	-1.8217765
504.12421	-3.5000546
504.58167	-4.0857911
505.03912	-4.7916307
505.49655	-4.6251535
505.95401	-5.7142854
506.41147	-6.6077089
506.86893	-7.9756193
507.32639	-9.2959576
507.78384	-8.8935003
508.2413	-5.9377365
508.69873	-2.5808032
509.15619	-2.8503137
509.61365	-6.0844903
510.07111	-7.2002425
510.52856	-5.9967713
510.98602	-6.765224
511.44348	-10.958624
511.90091	-10.290811
512.3584	-7.6638756
512.81586	-7.045619
513.27332	-7.9846492
513.73071	-6.6606717
514.18817	-7.9712491
514.64563	-7.7949963
515.10309	-8.3821039
515.56055	-7.4358521
516.01801	-6.2575769
516.47546	-8.8793154
516.93292	-9.4543943
517.39038	-10.681723
517.84784	-9.4985962
518.3053	-8.9306068
518.76276	-6.3131108
519.22021	-8.7241898
519.67767	-8.0023193
520.13513	-7.6840358
520.59253	-5.8688488
521.04999	-7.8152423
521.50745	-9.0650816
521.9649	-9.0792017
522.42236	-9.1708927
522.87982	-6.9228301
523.33728	-4.0350008
523.79474	-5.8095355
524.2522	-7.2571054
524.70966	-6.152473
525.16711	-8.4943027
525.62457	-7.2962513
526.08203	-5.7871251
526.53949	-7.6468582
526.99695	-7.5207901
527.45435	-7.3381109
527.9118	-8.5479317
528.36926	-8.3543663
528.82672	-8.1320448
529.28418	-6.1188307
529.74164	-4.0013962
530.1991	-7.2182541
530.65656	-6.5220323
531.11401	-10.21678
531.57147	-6.4325118
532.02893	-7.9546528
532.48639	-6.7011685
532.94385	-7.9296556
533.40131	-7.3430676
533.85876	-7.9375429
534.31616	-6.2008495
534.77362	-7.0827732
535.23108	-8.6103563
535.68854	-8.8276854
536.146	-8.4337435
536.60345	-8.2956047
537.06091	-9.6942091
537.51837	-10.706185
537.97583	-7.8977246
538.43329	-8.0353498
538.89075	-9.510066
539.34821	-9.851511
539.80566	-6.5268412
540.26312	-9.5548325
540.72052	-10.535135
541.17798	-10.315345
541.63544	-9.6011801
542.0929	-8.5868587
542.55035	-8.0184269
543.00781	-9.1361265
543.46527	-9.6214466
543.92273	-7.3958492
544.38019	-7.7292061
544.83765	-6.8923278
545.2951	-7.5871458
545.75256	-8.6359396
546.21002	-10.091341
546.66748	-9.1884098
547.12494	-8.5098372
547.58234	-8.7128496
548.03979	-8.7655649
548.49725	-7.6925554
548.95471	-6.5368304
549.41217	-7.2974052
549.86963	-8.2602043
550.32709	-8.2200861
550.78455	-8.9589844
551.242	-9.3074923
551.69946	-8.6741447
552.15692	-7.5877457
552.61438	-8.4816694
553.07184	-9.0013266
553.5293	-6.6835423
553.98676	-5.6737604
554.44415	-7.6347342
554.90161	-8.1199007
555.35907	-8.4503727
555.81653	-7.7094803
556.27399	-8.2300253
556.73145	-8.587472
557.1889	-7.519732
557.64636	-6.9186263
558.10382	-8.2347116
558.56128	-7.5368376
559.01874	-8.5144958
559.4762	-8.0245781
559.93365	-8.3819752
560.39111	-8.6425457
560.84857	-8.2878847
561.30597	-8.8532467
561.76343	-9.8678675
562.22089	-8.983099
562.67834	-8.6846466
563.1358	-8.1434536
563.59326	-8.8366938
564.05072	-8.2604675
564.50818	-9.1230745
564.96564	-9.469306
565.4231	-8.5920515
565.88055	-9.9106379
566.33801	-9.9015388
566.79547	-8.1538277
567.25293	-9.263257
567.71039	-9.0792294
568.16779	-9.3860312
568.62524	-9.3024092
569.0827	-8.761158
569.54016	-9.29986
569.99762	-9.8500404
570.45508	-7.8962541
570.91254	-8.0823402
571.37	-11.049497
571.82745	-8.710537
572.28491	-7.1313734
572.74237	-7.3214278
573.19983	-8.8375683
573.65729	-10.971459
574.11475	-10.872097
574.57214	-10.702851
575.0296	-10.912095
575.48706	-9.6855402
575.94452	-8.8622293
576.40198	-9.7341032
576.85944	-9.936141
577.31689	-9.728179
577.77435	-9.1911955
578.23181	-9.9784431
578.68927	-9.3343563
579.14673	-9.9342146
579.60419	-10.360508
580.06165	-9.8443251
580.5191	-8.0814667
580.97656	-8.0526104
581.43396	-8.7172422
581.89142	-8.6103411
582.34888	-9.0326519
582.80634	-8.4182987
583.26379	-10.630931
583.72125	-9.0103626
584.17871	-8.0218515
584.63617	-8.3358593
585.09363	-7.8089252
585.55109	-7.4016476
586.00854	-8.3966522
586.466	-9.9471607
586.92346	-9.9411697
587.38092	-8.7319374
587.83838	-8.4097443
588.29578	-8.528306
588.75323	-7.7476854
589.21069	-8.0602055
589.66815	-6.8667564
590.12561	-6.1708245
590.58307	-6.1437721
591.04053	-6.8118029
591.49799	-7.6757245
591.95544	-7.614769
592.4129	-6.2815948
592.87036	-8.3239279
593.32782	-8.7101774
593.78528	-7.4176569
594.24274	-5.8836517
594.7002	-4.5703297
595.15759	-5.6522527
595.61505	-8.2158298
596.07251	-7.5976396
596.52997	-5.9299502
596.98743	-5.8406672
597.44489	-9.4607086
597.90234	-8.1658535
598.3598	-6.7791176
598.81726	-6.1147618
599.27472	-4.0647378
599.73218	-5.2765913
600.18964	-6.6296639
600.64709	-7.2326264
601.10455	-7.6895533
601.56201	-8.3235435
602.01941	-8.9934006
602.47687	-7.5636039
602.93433	-7.6818347
603.39178	-8.911644
603.84924	-10.468093
604.3067	-8.2922535
604.76416	-8.2540779
605.22162	-8.7059593
605.67908	-8.7670956
606.13654	-9.0648327
606.59399	-8.7235756
607.05145	-8.1527891
607.50891	-7.7953792
607.96637	-8.5024843
608.42377	-10.367966
608.88123	-11.410426
609.33868	-10.093396
609.79614	-7.3932066
610.2536	-6.0183916
610.71106	-5.1987777
611.16852	-7.8988295
611.62598	-9.2905483
612.08344	-5.547543
612.54089	-9.5527639
612.99835	-8.9472208
613.45581	-7.7669072
613.91327	-7.7208095
614.37073	-9.5266819
614.82819	-7.966589
615.28558	-5.3061023
615.74304	-7.2758389
616.2005	-6.6048265
616.65796	-7.8926382
617.11542	-8.9494133
617.57288	-9.8584919
618.03033	-10.037476
618.48779	-12.737617
618.94525	-10.194376
619.40271	-10.197243
619.86017	-9.3438969
620.31763	-9.0706711
620.77509	-8.4826107
621.23254	-7.1294012
621.69	-7.542057
622.1474	-9.4745235
622.60486	-10.115443
623.06232	-9.7385969
623.51978	-9.5541754
623.97723	-8.9078379
624.43469	-6.7059646
624.89215	-9.3582487
625.34961	-9.9884109
625.80707	-8.5589075
626.26453	-9.656539
626.72198	-11.820202
627.17944	-10.526086
627.6369	-12.031653
628.09436	-11.890225
628.55182	-8.8723974
629.00922	-8.3290405
629.46667	-8.9524889
629.92413	-7.8835988
630.38159	-9.781558
630.83905	-11.845019
631.29651	-10.009993
631.75397	-11.14103
632.21143	-12.665342
632.66888	-9.3915329
633.12634	-7.4367633
633.5838	-7.912323
634.04126	-8.6259136
634.49872	-7.02105
634.95618	-7.523355
635.41364	-8.4555206
635.87103	-8.2121201
636.32849	-8.6231356
636.78595	-10.548914
637.24341	-11.028895
637.70087	-8.8747168
638.15833	-8.9623117
638.61578	-9.5863304
639.07324	-10.907835
639.5307	-10.117228
639.98816	-10.430065
640.44562	-10.097418
640.90308	-12.103798
641.36053	-9.2064667
641.81799	-8.8304901
642.27539	-8.3439484
642.73285	-8.4490099
643.19031	-7.9728308
643.64777	-7.7658029
644.10522	-8.182723
644.56268	-9.7242575
645.02014	-12.552237
645.4776	-10.507266
645.93506	-9.4198132
646.39252	-8.4604244
646.84998	-9.2470388
647.30743	-8.4301186
647.76489	-9.7451057
648.22235	-10.686622
648.67981	-12.14704
649.13721	-10.903222
649.59467	-9.40242
650.05212	-8.7542295
650.50958	-7.8743172
650.96704	-8.2240877
651.4245	-9.830617
651.88196	-11.016877
652.33942	-10.694784
652.79688	-9.1885118
653.25433	-9.8975458
653.71179	-8.1958971
654.16925	-12.344568
654.62671	-10.448058
655.08417	-8.9553261
655.54163	-9.36868
655.99902	-8.6113825
656.45648	-8.5536137
656.91394	-8.6805658
657.3714	-8.2832613
657.82886	-10.774676
658.28632	-10.926718
658.74377	-10.375425
659.20123	-9.6617498
659.65869	-6.7486711
660.11615	-5.4113383
660.57361	-6.4162498
661.03107	-8.616744
661.48853	-10.51229
661.94598	-11.328818
662.40344	-10.395041
662.86084	-7.6973157
663.3183	-8.7750473
663.77576	-7.7092886
664.23322	-7.540216
664.69067	-8.9338112
665.14813	-11.187978
665.60559	-11.315243
666.06305	-9.0755873
666.52051	-8.2447014
666.97797	-8.8956957
667.43542	-8.8539686
667.89288	-9.0486288
668.35034	-7.8609028
668.8078	-3.9626245
669.26526	-8.9020853
669.72266	-6.328999
670.18011	-6.2248359
670.63757	-5.1839409
671.09503	-7.5704265
671.55249	-7.7920041
672.00995	-7.9457774
672.46741	-7.9811072
672.92487	-7.5029392
673.38232	-3.8317754
673.83978	-5.0156503
674.29724	-9.7136717
674.7547	-9.6031294
675.21216	-7.728858
675.66962	-9.209919
676.12701	-8.9556255
676.58447	-6.8703289
677.04193	-8.3805923
677.49939	-10.279233
677.95685	-8.431632
678.41431	-10.258796
678.87177	-7.9749689
679.32922	-8.005497
679.78668	-10.48416
680.24414	-8.8417025
680.7016	-8.8697939
681.15906	-10.57837
681.61652	-9.8799715
682.07397	-7.2481294
682.53143	-8.2509985
682.98883	-9.9893866
683.44629	-9.0229893
683.90375	-8.1859093
684.36121	-8.7498331
684.81866	-10.386832
685.27612	-10.053698
685.73358	-8.7702179
686.19104	-6.8813891
686.6485	-10.170121
687.10596	-9.2915611
687.56342	-7.2915835
688.02087	-8.0780315
688.47833	-6.5219092
688.93579	-8.0806751
689.39325	-9.0852146
689.85065	-10.064488
690.30811	-8.7584038
690.76556	-7.7193127
691.22302	-7.5635629
691.68048	-6.4624524
692.13794	-7.6491761
692.5954	-11.062608
693.05286	-11.494646
693.51031	-13.043674
693.96777	-9.1853676
694.42523	-9.6605225
694.88269	-9.0699501
695.34015	-8.4740438
695.79761	-6.9812446
696.25507	-9.6245441
696.71246	-11.609697
697.16992	-13.013032
697.62738	-10.068172
698.08484	-10.937212
698.5423	-9.7110577
698.99976	-7.0719323
699.45721	-7.8952808
699.91467	-11.061555
700.37213	-12.665679
700.82959	-12.305233
701.28705	-11.368609
701.74451	-11.125537
702.20197	-13.001116
702.65942	-10.684543
703.11688	-10.430162
703.57428	-11.98105
704.03174	-8.3143778
704.4892	-7.9073658
704.94666	-11.255238
705.40411	-11.126428
705.86157	-11.348279
706.31903	-10.948359
706.77649	-10.421606
707.23395	-10.85067
707.69141	-10.005032
708.14886	-9.7674246
708.60632	-9.8975601
709.06378	-8.4592094
709.52124	-8.2589655
709.97864	-9.3505344
710.4361	-8.4632072
710.89355	-10.094247
711.35101	-9.8524981
711.80847	-10.011328
712.26593	-9.3465729
712.72339	-6.7319813
713.18085	-12.18475
713.63831	-8.7930393
714.09576	-8.8310318
714.55322	-11.002317
715.01068	-11.784346
715.46814	-11.252881
715.9256	-9.7239113
716.38306	-8.5360622
716.84045	-8.4280348
717.29791	-9.2926054
717.75537	-9.3955507
718.21283	-9.2265615
718.67029	-10.197921
719.12775	-10.401949
719.58521	-9.8346405
720.04266	-10.999823
720.50012	-11.113504
720.95758	-8.3732195
721.41504	-8.80264
721.8725	-9.6362972
722.32996	-11.46488
722.78741	-7.3589439
723.24487	-9.1764174
723.70227	-7.5160985
724.15973	-10.283343
724.61719	-10.961304
725.07465	-10.607187
725.5321	-9.0682278
725.98956	-10.037477
726.44702	-10.446442
726.90448	-9.8231449
727.36194	-9.7349224
727.8194	-10.481002
728.27686	-11.502484
728.73431	-10.260256
729.19177	-11.114344
729.64923	-12.841024
730.10669	-9.0223951
730.56409	-8.3651733
731.02155	-9.9803181
731.479	-9.8779154
731.93646	-10.540385
732.39392	-10.80856
732.85138	-11.507619
733.30884	-7.6158347
733.7663	-12.389714
734.22375	-9.8479614
734.68121	-7.5498209
735.13867	-9.3131742
735.59613	-9.862608
736.05359	-10.415161
736.51105	-12.205626
736.96851	-12.59628
737.4259	-10.876328
737.88336	-9.2048826
738.34082	-9.7395315
738.79828	-10.450261
739.25574	-9.3885736
739.7132	-11.923192
740.17065	-11.301979
740.62811	-10.326736
741.08557	-9.2835178
741.54303	-11.51056
742.00049	-8.9078741
742.45795	-11.273492
742.91541	-9.0257931
743.37286	-9.9237928
743.83026	-12.162229
744.28772	-11.234524
744.74518	-9.2915154
745.20264	-8.4509325
745.6601	-9.3818636
746.11755	-10.346299
746.57501	-9.6563549
747.03247	-9.2745581
747.48993	-10.571386
747.94739	-11.413354
748.40485	-11.424392
748.8623	-11.220908
749.31976	-11.255474
749.77722	-11.655138
750.23468	-8.645957
750.69208	-10.117717
751.14954	-11.066729
751.60699	-10.314448
752.06445	-10.239936
752.52191	-13.723874
752.97937	-12.021607
753.43683	-12.570654
753.89429	-11.054107
754.35175	-10.367991
754.8092	-11.374551
755.26666	-11.937602
755.72412	-9.9127979
756.18158	-9.1138296
756.63904	-9.2535563
757.0965	-9.7638731
757.55389	-10.37934
758.01135	-9.4348602
758.46881	-10.75913
758.92627	-10.774765
759.38373	-10.283301
759.84119	-7.9645643
760.29865	-7.4065442
760.7561	-11.694662
761.21356	-8.8121042
761.67102	-8.835124
762.12848	-11.902057
762.58594	-12.492311
763.0434	-12.348995
763.50085	-9.3046169
763.95831	-9.5879297
764.41571	-9.2690134
764.87317	-8.9400625
765.33063	-7.197103
765.78809	-9.1515417
766.24554	-9.1011143
766.703	-9.2363462
767.16046	-9.684639
767.61792	-8.3311186
768.07538	-7.8312221
768.53284	-7.1917148
768.9903	-7.5623331
769.44775	-8.7059269
769.90521	-8.3906183
770.36267	-9.2528992
770.82013	-10.821118
771.27753	-6.5623417
771.73499	-7.3054137
772.19244	-8.1727972
772.6499	-8.3359327
773.10736	-9.1849318
773.56482	-7.7726669
774.02228	-8.7031364
774.47974	-10.762639
774.93719	-7.2814012
775.39465	-8.4170113
775.85211	-10.1159
776.30957	-8.9907618
776.76703	-8.5550308
777.22449	-8.4676895
777.68188	-7.5953274
778.13934	-7.7342925
778.5968	-7.8459702
779.05426	-8.3024817
779.51172	-9.7019749
779.96918	-9.3291912
780.42664	-10.099187
780.88409	-9.0821981
781.34155	-13.065723
781.79901	-10.95588
782.25647	-10.135176
782.71393	-11.624277
783.17139	-8.4435177
783.62885	-12.672847
784.0863	-10.77104
784.5437	-9.4102631
785.00116	-6.9087324
785.45862	-7.3078671
785.91608	-6.9555025
786.37354	-8.3173456
786.83099	-8.770997
787.28845	-10.953426
787.74591	-10.059154
788.20337	-8.9327507
788.66083	-11.383697
789.11829	-11.699841
789.57574	-9.3117208
790.0332	-7.558125
790.49066	-6.9431586
790.94812	-7.625073
791.40552	-7.5018101
791.86298	-8.0133467
792.32043	-10.308868
792.77789	-11.5483
793.23535	-8.219739
793.69281	-7.4425526
794.15027	-8.4875765
794.60773	-9.1521816
795.06519	-9.5562181
795.52264	-8.8136034
795.9801	-8.8920851
796.43756	-9.8910027
796.89502	-10.359651
797.35248	-7.0705414
797.80994	-6.7358494
798.26733	-8.0305786
798.72479	-7.9753513
799.18225	-7.1529622
799.63971	-5.2021041
800.09717	-5.2711201
800.55463	-5.3687053
801.01208	-6.5314503
801.46954	-8.8541737
801.927	-8.8902683
802.38446	-7.8068027
802.84192	-8.1963253
803.29938	-7.6587033
803.75684	-5.5949092
804.21429	-6.8850021
804.67175	-6.7842941
805.12915	-6.1651769
805.58661	-7.7555137
806.04407	-6.4982309
806.50153	-7.9382062
806.95898	-9.5154753
807.41644	-9.460763
807.8739	-10.770635
808.33136	-8.1755266
808.78882	-8.429575
809.24628	-11.857336
809.70374	-9.391346
810.16119	-8.8930054
810.61865	-9.9300404
811.07611	-8.4808779
811.53351	-7.3433847
811.99097	-9.4078846
812.44843	-11.467484
812.90588	-10.238226
813.36334	-9.2127571
813.8208	-8.9637308
814.27826	-9.4064426
814.73572	-10.897621
815.19318	-10.065271
815.65063	-7.9932842
816.10809	-8.7551136
816.56555	-9.5183392
817.02301	-8.2460508
817.48047	-8.5250845
817.93793	-8.1185675
818.39532	-9.2214527
818.85278	-8.4427261
819.31024	-9.709753
819.7677	-10.364256
820.22516	-6.7364964
820.68262	-8.5518007
821.14008	-6.0325432
821.59753	-10.242931
822.05499	-7.6962886
822.51245	-9.7679129
822.96991	-11.695929
823.42737	-9.4076071
823.88483	-8.259799
824.34229	-7.3483119
824.79974	-7.7272592
825.25714	-8.4483232
825.7146	-8.1929798
826.17206	-8.8154736
826.62952	-8.3398762
827.08698	-7.8401279
827.54443	-10.440557
828.00189	-10.563741
828.45935	-7.4326396
828.91681	-8.3010454
829.37427	-10.005557
829.83173	-8.2708225
830.28918	-7.8987308
830.74664	-10.024485
831.2041	-9.1948223
831.66156	-9.9904175
832.11896	-11.942398
832.57642	-8.2653017
833.03387	-8.6276102
833.49133	-9.4350576
833.94879	-7.9927888
834.40625	-8.8949165
834.86371	-11.705745
835.32117	-10.932131
835.77863	-10.987765
836.23608	-10.623397
836.69354	-10.744293
837.151	-10.095424
837.60846	-11.842621
838.06592	-9.3887568
838.52338	-9.5716047
838.98077	-9.7944479
839.43823	-11.224504
839.89569	-12.02876
840.35315	-11.510637
840.81061	-9.2201309
841.26807	-11.045592
841.72552	-12.603032
842.18298	-10.281508
842.64044	-10.542716
843.0979	-10.854576
843.55536	-8.8291178
844.01282	-8.9114809
844.47028	-10.956529
844.92773	-10.326906
845.38519	-10.460463
845.84259	-9.4133682
846.30005	-10.95128
846.75751	-10.327904
847.21497	-10.588752
847.67242	-11.081688
848.12988	-9.3935375
848.58734	-10.340668
849.0448	-10.938602
849.50226	-12.064455
849.95972	-8.3582201
850.41718	-9.6052704
850.87463	-7.9063892
851.33209	-9.1942444
851.78955	-10.558565
852.24695	-10.895937
852.70441	-10.436527
853.16187	-10.391169
853.61932	-9.6284962
854.07678	-9.5098314
854.53424	-10.075454
854.9917	-7.9263105
855.44916	-7.857306
855.90662	-8.5142212
856.36407	-7.5835142
856.82153	-6.9316745
857.27899	-8.7379513
857.73645	-10.422897
858.19391	-11.516305
858.65137	-12.350425
859.10876	-11.356264
859.56622	-11.343063
860.02368	-7.7376857
860.48114	-10.53465
860.9386	-9.4256153
861.39606	-7.6555123
861.85352	-11.692827
862.31097	-9.0560722
862.76843	-8.6968088
863.22589	-9.1958399
863.68335	-10.286616
864.14081	-11.659084
864.59827	-7.2624273
865.05573	-8.5600195
865.51318	-11.934361
865.97058	-9.7436638
866.42804	-9.7175579
866.8855	-7.3982463
867.34296	-8.70434
867.80042	-9.6522713
868.25787	-8.7062435
868.71533	-10.165627
869.17279	-8.213295
869.63025	-9.738534
870.08771	-10.643314
870.54517	-11.085534
871.00262	-9.0380592
871.46008	-9.16257
871.91754	-9.5560236
872.375	-8.0350733
872.8324	-9.2587185
873.28986	-10.453087
873.74731	-9.1729259
874.20477	-10.66099
874.66223	-10.999183
875.11969	-7.3591518
875.57715	-6.42172
876.03461	-7.1642866
876.49207	-7.8014512
876.94952	-7.7618346
877.40698	-7.7127237
877.86444	-8.4002304
878.3219	-8.883007
878.77936	-10.511777
879.23682	-7.5516376
879.69421	-8.5148897
880.15167	-8.0824137
880.60913	-7.440064
881.06659	-6.8082771
881.52405	-8.350997
881.98151	-6.9708261
882.43896	-9.8731766
882.89642	-8.0942192
883.35388	-10.225922
883.81134	-10.011059
884.2688	-7.4100986
884.72626	-5.7157736
885.18372	-5.8663006
885.64117	-7.2574105
886.09857	-9.4994068
886.55603	-7.3321691
887.01349	-5.254087
887.47095	-5.9263968
887.92841	-6.6575737
888.38586	-3.3791072
888.84332	-4.9530816
889.30078	-7.2732325
889.75824	-7.3875885
890.2157	-7.3376017
890.67316	-7.9026074
891.13062	-8.5524902
891.58807	-8.5579786
892.04553	-8.8605089
892.50299	-9.0184727
892.96039	-7.2989821
893.41785	-4.6087413
893.87531	-4.4824538
894.33276	-7.0572939
894.79022	-8.4031353
895.24768	-7.7221742
895.70514	-7.1520486
896.1626	-7.9934082
896.62006	-5.3236485
897.07751	-5.0797124
897.53497	-4.7485833
897.99243	-5.3328352
898.44989	-7.229331
898.90735	-6.8970513
899.36481	-5.7487707
899.8222	-7.1588597
900.27966	-5.9573278
900.73712	-8.0248175
901.19458	-5.5041099
901.65204	-3.2979364
902.1095	-8.2226162
902.56696	-7.909524
903.02441	-4.5543103
903.48187	-6.619329
903.93933	-8.3266535
904.39679	-6.6615558
904.85425	-8.3410892
905.31171	-5.8997316
905.76917	-6.5411034
906.22662	-6.6290765
906.68402	-5.472611
907.14148	-6.5879045
907.59894	-9.0190563
908.0564	-9.0377436
908.51385	-7.8304725
908.97131	-9.4328966
909.42877	-8.0507317
909.88623	-7.244463
910.34369	-6.5861092
910.80115	-5.537499
911.25861	-5.8663659
911.71606	-6.3646488
912.17352	-8.2662306
912.63098	-8.2162151
913.08844	-7.9743843
913.54584	-9.4833679
914.0033	-10.422482
914.46075	-10.557425
914.91821	-9.2755508
915.37567	-9.7949457
915.83313	-11.422129
916.29059	-10.422536
916.74805	-11.010363
917.20551	-11.2919
917.66296	-9.7939539
918.12042	-8.6280174
918.57788	-9.515686
919.03534	-9.5255861
919.4928	-11.395418
919.9502	-10.796631
920.40765	-12.556699
920.86511	-12.827414
921.32257	-10.461382
921.78003	-9.5203915
922.23749	-10.800379
922.69495	-12.055174
923.1524	-8.7690754
923.60986	-9.1646614
924.06732	-11.928148
924.52478	-11.892587
924.98224	-11.404401
925.4397	-9.7701273
925.89716	-11.771356
926.35461	-10.937632
926.81201	-9.0923166
927.26947	-12.02067
927.72693	-10.480459
928.18439	-10.102259
928.64185	-13.868039
929.0993	-12.200268
929.55676	-13.148536
930.01422	-9.9016876
930.47168	-11.314917
930.92914	-11.905996
931.3866	-10.933924
931.84406	-10.098733
932.30151	-11.000549
932.75897	-10.916503
933.21643	-11.536508
933.67383	-10.542726
934.13129	-13.005092
934.58875	-13.134005
935.0462	-12.468146
935.50366	-10.952749
935.96112	-11.26235
936.41858	-10.713463
936.87604	-9.8740463
937.3335	-10.252719
937.79095	-12.179287
938.24841	-12.234006
938.70587	-10.502405
939.16333	-11.021771
939.62079	-11.653055
940.07825	-11.149254
940.53564	-10.285852
940.9931	-11.847819
941.45056	-13.171266
941.90802	-11.958518
942.36548	-11.461295
942.82294	-10.588279
943.2804	-11.095695
943.73785	-11.405566
944.19531	-12.104495
944.65277	-12.203366
945.11023	-10.815242
945.56769	-11.687964
946.02515	-13.465162
946.4826	-11.612053
946.94006	-10.745553
947.39746	-11.860337
947.85492	-10.147443
948.31238	-11.780036
948.76984	-10.819667
949.22729	-12.951561
949.68475	-11.170339
950.14221	-13.713262
950.59967	-12.610843
951.05713	-9.1928768
951.51459	-9.1221142
951.97205	-12.455526
952.4295	-11.027761
952.88696	-11.008714
953.34442	-10.003516
953.80182	-11.585401
954.25928	-13.127974
954.71674	-13.785069
955.17419	-16.596682
955.63165	-11.896572
956.08911	-11.145164
956.54657	-11.10893
957.00403	-10.844404
957.46149	-9.6939354
957.91895	-11.445868
958.3764	-12.950578
958.83386	-12.73197
959.29132	-12.891856
959.74878	-13.326674
960.20624	-12.513603
960.66364	-10.394499
961.12109	-9.8006887
961.57855	-13.651317
962.03601	-13.919675
962.49347	-13.681076
962.95093	-13.564724
963.40839	-12.443617
963.86584	-13.664199
964.3233	-15.214286
964.78076	-10.397643
965.23822	-10.775606
965.69568	-12.773723
966.15314	-10.695689
966.6106	-14.09926
967.06805	-12.915715
967.52545	-13.882979
967.98291	-12.135962
968.44037	-10.351777
968.89783	-9.7872734
969.35529	-10.815651
969.81274	-10.189188
970.2702	-9.8869944
970.72766	-13.096849
971.18512	-14.191042
971.64258	-13.136926
972.10004	-12.712539
972.5575	-13.647659
973.01495	-14.240202
973.47241	-13.531133
973.92987	-13.039789
974.38727	-12.363251
974.84473	-12.60299
975.30219	-12.081364
975.75964	-12.717332
976.2171	-12.773571
976.67456	-12.534883
977.13202	-11.616801
977.58948	-10.854208
978.04694	-11.745852
978.50439	-12.186987
978.96185	-12.022637
979.41931	-11.270747
979.87677	-11.991154
980.33423	-12.663197
980.79169	-12.851575
981.24908	-12.326331
981.70654	-11.400549
982.164	-12.628366
982.62146	-11.787118
983.07892	-11.70484
983.53638	-12.908286
983.99384	-12.180545
984.45129	-10.883407
[truncated: 2,220 more rows]
