# Supplementary material for: Design of high SERS sensitive substrates based on branched Ti nanorods
Source: Sci Rep. 2022 Jul 8;12:11631. doi: 10.1038/s41598-022-15875-3 (PMC9270367; doi:10.1038/s41598-022-15875-3)
Supplement: Supplementary file 1 — Supplementary Information. [file 41598_2022_15875_MOESM1_ESM.zip › Supplemantary file/SERS/Ti-Ag20/_3.txt]

70	22.081596
70.457451	1.5159853
70.914909	16.165743
71.37236	17.417852
71.829819	17.810793
72.28727	16.849634
72.744728	15.321114
73.202179	17.177671
73.659637	19.826551
74.117088	18.050945
74.574547	19.51252
75.031998	19.385777
75.489456	18.264902
75.946907	17.9494
76.404358	18.737823
76.861816	16.365849
77.319267	11.627439
77.776726	11.779102
78.234177	12.570775
78.691635	13.265359
79.149086	13.357717
79.606544	15.585708
80.063995	14.518808
80.521454	11.440891
80.978905	11.91762
81.436356	16.528374
81.893814	15.441222
82.351265	19.269657
82.808723	15.130164
83.266174	12.502532
83.723633	14.342082
84.181084	17.37722
84.638542	16.706551
85.095993	12.121787
85.553452	15.050585
86.010902	15.302738
86.468361	14.300299
86.925812	15.950401
87.383263	15.379694
87.840721	11.823022
88.298172	10.473657
88.75563	11.273247
89.213081	10.36842
89.67054	13.848522
90.127991	11.8557
90.585449	12.52368
91.0429	13.476584
91.500359	11.392424
91.957809	9.4344454
92.415268	10.315403
92.872719	13.497811
93.33017	12.599129
93.787628	13.631423
94.245079	9.7108488
94.702538	6.8395667
95.159988	9.9614944
95.617447	13.134839
96.074898	17.574505
96.532356	14.884461
96.989807	12.115863
97.447266	9.1668396
97.904716	9.7654409
98.362167	10.542114
98.819626	9.0279102
99.277077	10.058479
99.734535	11.776992
100.19199	9.4220686
100.64944	10.13446
101.1069	9.3291988
101.56435	10.326015
102.0218	10.909472
102.47926	9.4142456
102.93671	11.370607
103.39417	13.110538
103.85162	9.3769493
104.30907	6.8025098
104.76653	8.7843103
105.22398	9.5476475
105.68144	8.5709944
106.13889	9.3766193
106.59635	11.806982
107.0538	12.701618
107.51126	10.379221
107.96871	9.8994751
108.42617	11.324703
108.88362	11.631493
109.34108	10.238158
109.79853	8.7880707
110.25598	8.0365219
110.71344	6.5279093
111.17089	9.8962841
111.62835	13.606353
112.0858	13.8419
112.54326	11.436906
113.00071	8.9919577
113.45817	9.176199
113.91562	12.72049
114.37308	11.390182
114.83053	7.4601474
115.28798	7.3589163
115.74544	7.2011518
116.20289	7.2271671
116.66035	7.9342299
117.1178	8.5333977
117.57526	7.8743353
118.03271	7.0518737
118.49017	11.896221
118.94762	9.2995281
119.40508	9.1749544
119.86253	9.2516479
120.31998	7.4320984
120.77744	6.562098
121.23489	10.053223
121.69234	7.8415437
122.1498	8.6502428
122.60725	6.8123446
123.0647	7.566256
123.52216	9.9552698
123.97961	10.713665
124.43707	8.7905378
124.89452	6.712245
125.35198	5.2254686
125.80943	6.3362627
126.26689	8.1824627
126.72434	11.915107
127.18179	9.4583454
127.63925	5.7519984
128.09671	6.0313497
128.55415	6.1298552
129.01161	10.22753
129.46907	8.349123
129.92653	7.4034433
130.38397	3.7260828
130.84143	6.159502
131.29889	8.7830782
131.75635	9.0275106
132.21379	12.083949
132.67125	5.2822714
133.12871	9.4773512
133.58615	6.0274205
134.04361	5.1837602
134.50107	5.0044894
134.95853	5.8618383
135.41597	6.9940386
135.87343	6.7847781
136.33089	8.1458311
136.78835	9.140481
137.24579	9.4627085
137.70325	9.0236645
138.16071	8.7136497
138.61815	8.3283405
139.07561	6.4304085
139.53307	3.5273321
139.99052	4.0219207
140.44797	6.2185011
140.90543	5.2502618
141.36288	6.0530005
141.82034	6.8345714
142.27779	7.9620314
142.73524	9.1686897
143.1927	8.7018042
143.65015	5.9681454
144.1076	7.9638729
144.56506	4.6792541
145.02252	6.1613007
145.47997	5.8517213
145.93742	4.5481062
146.39488	6.4542656
146.85234	9.9455481
147.30978	8.2243891
147.76724	4.6140852
148.2247	4.2547326
148.68216	6.689867
149.1396	8.3988647
149.59706	8.9413443
150.05452	7.4082961
150.51196	4.9863534
150.96942	4.9422379
151.42688	8.3355627
151.88434	5.6860723
152.34178	8.6547794
152.79924	5.7674823
153.2567	1.2000816
153.71416	2.9356122
154.1716	5.7358341
154.62906	3.6735566
155.08652	4.5753841
155.54396	5.0296545
156.00142	2.4010067
156.45888	4.130075
156.91634	8.466403
157.37378	9.6007586
157.83124	5.4675074
158.2887	0.76408178
158.74615	2.0022564
159.2036	6.7579498
159.66106	8.5191154
160.11852	5.3920555
160.57596	2.8893623
161.03342	4.8160095
161.49088	7.4865303
161.94833	6.1287532
162.40578	2.8647726
162.86324	5.5147753
163.32069	1.2688283
163.77815	0.19298159
164.2356	5.4255452
164.69305	4.5043936
165.15051	4.4103956
165.60797	3.3644764
166.06541	0.71410519
166.52287	3.4182644
166.98033	4.3138161
167.43777	3.7113676
167.89523	3.6567566
168.35269	3.1243839
168.81015	2.561213
169.26759	2.248662
169.72505	2.5220623
170.18251	3.0822575
170.63997	2.7995169
171.09741	4.4873548
171.55487	2.4991283
172.01233	1.5062739
172.46977	1.3767637
172.92723	1.1614072
173.38469	2.4919252
173.84215	5.3553953
174.29959	6.2860861
174.75705	4.6418734
175.21451	4.1721196
175.67197	1.1704515
176.12941	-0.065924719
176.58687	1.6922984
177.04433	2.5042675
177.50179	3.7736857
177.95923	6.6460371
178.41669	4.5023446
178.87415	6.2702546
179.33159	3.6623685
179.78905	4.6952229
180.24651	1.8025483
180.70396	1.7327181
181.16141	5.447886
181.61887	8.1175709
182.07632	7.1984272
182.53378	6.9949827
182.99123	1.3913518
183.44868	-1.7516807
183.90614	0.27925503
184.36359	1.7917643
184.82104	3.2651815
185.2785	4.5412927
185.73596	4.1307249
186.19341	2.4483593
186.65086	2.7685158
187.10832	1.3196355
187.56578	4.8438945
188.02322	3.2714436
188.48068	3.4450605
188.93814	3.0896132
189.39558	2.0533934
189.85304	3.0107925
190.3105	2.9080079
190.76796	-0.22557235
191.2254	4.7221994
191.68286	2.5196555
192.14032	1.5457686
192.59778	4.936811
193.05522	4.4745517
193.51268	0.74726081
193.97014	2.7436006
194.4276	4.3681803
194.88504	1.7120721
195.3425	-0.073163256
195.79996	3.0811148
196.2574	1.8022819
196.71486	2.3145349
197.17232	2.1809542
197.62978	0.09963274
198.08722	2.1852658
198.54468	3.4927006
199.00214	3.3200474
199.45959	-1.465057
199.91704	-1.7703874
200.3745	-0.43532649
200.83195	0.54053754
201.2894	0.22311607
201.74686	0.087459937
202.20432	2.6736913
202.66177	4.4961042
203.11922	3.4715726
203.57668	0.43285319
204.03413	0.93568927
204.49159	2.3576698
204.94904	1.411736
205.40649	0.38517258
205.86395	1.7014753
206.3214	2.3265369
206.77885	4.3528051
207.23631	5.3365917
207.69377	3.6099796
208.15121	1.6239748
208.60867	3.2748878
209.06613	3.8772204
209.52359	3.3503168
209.98103	3.1544206
210.43849	-1.2002265
210.89595	1.5962126
211.35341	3.03406
211.81085	3.4618971
212.26831	3.1835139
212.72577	4.9803438
213.18321	5.0452986
213.64067	3.5970368
214.09813	2.984736
214.55559	0.090516604
215.01303	1.6916511
215.47049	1.6291625
215.92795	0.46512946
216.38541	2.278475
216.84285	4.0000367
217.30031	4.577621
217.75777	3.8292272
218.21521	2.0772035
218.67267	1.1202699
219.13013	0.93085945
219.58759	5.6617408
220.04503	5.7819571
220.50249	3.4465523
220.95995	0.73546791
221.4174	0.57590306
221.87485	3.334054
222.33231	4.910944
222.78976	1.2358084
223.24721	1.9087046
223.70467	2.4201145
224.16212	3.8886297
224.61958	4.7850771
225.07703	3.4048631
225.53448	1.6188153
225.99194	1.7311945
226.4494	2.8330693
226.90685	2.0059481
227.3643	2.5721681
227.82176	1.0605121
228.27922	2.282212
228.73666	1.2184498
229.19412	2.6358426
229.65158	0.89927584
230.10902	-0.79272288
230.56648	1.6197193
231.02394	0.92686093
231.4814	3.1574061
231.93884	0.81186819
232.3963	2.3990881
232.85376	1.9936666
233.31122	5.0630617
233.76866	3.3133278
234.22612	0.46367443
234.68358	1.4367979
235.14102	0.21029566
235.59848	3.5709317
236.05594	2.9187496
236.5134	2.7331121
236.97084	2.2386901
237.4283	2.6117806
237.88576	0.63195229
238.34322	0.19554663
238.80066	1.4348007
239.25812	-0.14557509
239.71558	3.7346005
240.17302	4.0471892
240.63048	1.3149586
241.08794	2.638093
241.54539	2.8765621
242.00284	1.57937
242.4603	1.3868947
242.91776	2.0304189
243.37521	2.1014454
243.83266	4.9152093
244.29012	7.8939347
244.74757	3.9288888
245.20503	0.95893949
245.66248	0.54003799
246.11993	3.3926768
246.57739	3.5290442
247.03484	1.1684439
247.49229	1.1152914
247.94975	2.4492214
248.40721	2.4221308
248.86465	1.6393296
249.32211	2.5681334
249.77957	2.8171837
250.23703	0.78347027
250.69447	1.1075163
251.15193	2.5396671
251.60939	1.82888
252.06683	0.65001732
252.52429	1.6454191
252.98175	1.4661278
253.43921	3.8347011
253.89665	0.60802972
254.35411	0.91962469
254.81157	1.0759938
255.26903	0.3089107
255.72647	-0.086217754
256.18393	0.14360069
256.64139	0.90036541
257.09885	0.8887642
257.5563	1.3963331
258.01373	6.4575176
258.47119	5.263876
258.92865	2.7745681
259.38611	2.9180534
259.84357	3.1195261
260.30103	1.8566084
260.75848	2.4806783
261.21594	2.6596756
261.67337	2.876188
262.13083	-0.57902235
262.58829	-1.1443661
263.04575	0.043604277
263.5032	0.72002304
263.96066	0.70266086
264.41812	1.5351177
264.87555	2.7228591
265.33301	0.28717577
265.79047	-3.6651833
266.24792	2.5496161
266.70538	3.0676577
267.16284	-0.080055937
267.6203	0.59659362
268.07776	0.13548112
268.53519	-0.031034665
268.99265	1.8887795
269.4501	1.5866243
269.90756	2.6806276
270.36502	-2.8473814
270.82248	0.31825384
271.27994	6.2886839
271.73737	5.9270744
272.19482	3.3727663
272.65228	-0.25286317
273.10974	-1.7954305
273.5672	-0.34691265
274.02466	-1.9221406
274.48212	0.43612504
274.93954	0.90362942
275.397	2.2005377
275.85446	0.7274223
276.31192	-0.13592167
276.76938	0.7442705
277.22684	1.2069217
277.6843	0.85140049
278.14175	0.78256005
278.59918	-0.44573906
279.05664	2.16259
279.5141	1.4854121
279.97156	1.3041431
280.42902	0.4349592
280.88647	-1.1632863
281.34393	1.6084526
281.80136	3.8249824
282.25882	2.4661851
282.71628	2.0659049
283.17374	-3.0357056
283.6312	0.18170051
284.08865	0.3746447
284.54611	-0.36610401
285.00357	-1.4382311
285.461	-2.0727692
285.91846	0.32402086
286.37592	2.4358947
286.83337	1.5369608
287.29083	1.7926004
287.74829	2.3445237
288.20575	1.683827
288.66318	-0.86125928
289.12064	-1.7817214
289.57809	0.25361073
290.03555	3.000809
290.49301	4.5887389
290.95047	3.6844275
291.40793	2.2337556
291.86536	3.4402289
292.32281	-0.038050421
292.78027	-1.3468076
293.23773	0.55339521
293.69519	-0.19890663
294.15265	-0.062620282
294.61011	0.45699841
295.06757	0.75952399
295.52499	2.1574442
295.98245	3.3205011
296.43991	0.40235186
296.89737	1.587357
297.35483	1.3591322
297.81229	0.93371552
298.26974	-1.644994
298.72717	-0.70354933
299.18463	-0.87355351
299.64209	-0.13178346
300.09955	0.24332385
300.55701	-1.8662112
301.01447	-0.39328104
301.47192	0.94948405
301.92938	3.8525763
302.38681	4.5317693
302.84427	1.853991
303.30173	3.3639576
303.75919	1.7429589
304.21664	0.15935847
304.6741	-0.69498599
305.13156	-2.6669014
305.58899	-0.2816453
306.04645	2.1473145
306.50391	-0.52026618
306.96136	0.54593903
307.41882	-1.8751136
307.87628	0.43155852
308.33374	1.5165733
308.79117	1.358006
309.24863	-0.37529635
309.70609	-2.9579914
310.16354	-1.4728287
310.621	-0.99155116
311.07846	2.9153516
311.53592	-1.4645613
311.99338	0.41747937
312.45081	-3.0287254
312.90826	-3.1796613
313.36572	-2.2445278
313.82318	0.34408733
314.28064	2.5370462
314.7381	-2.7101843
315.19556	-1.9794735
315.65298	-0.6211316
316.11044	-1.7405746
316.5679	0.94222248
317.02536	-1.782457
317.48282	-1.1212348
317.94028	-0.9444533
318.39774	-1.3894788
318.85519	-0.11702693
319.31262	0.1038478
319.77008	-1.9035494
320.22754	0.098441631
320.685	-0.91105217
321.14246	1.7824851
321.59991	0.2641221
322.05737	-0.059690874
322.5148	0.33599004
322.97226	0.79721004
323.42972	1.1760411
323.88718	0.28968713
324.34464	-2.0023329
324.80209	-0.89820319
325.25955	-0.26558241
325.71698	2.5062447
326.17444	1.2506256
326.6319	-1.4824525
327.08936	0.47248536
327.54681	2.1497209
328.00427	1.6745801
328.46173	2.1795585
328.91919	1.9389879
329.37662	-2.5772583
329.83408	-5.9855404
330.29153	-3.5772383
330.74899	0.83873218
331.20645	-0.06028362
331.66391	-0.026236197
332.12137	0.66536146
332.5788	0.13473499
333.03625	-0.33190343
333.49371	0.70295125
333.95117	0.036658287
334.40863	-3.924999
334.86609	-1.4717484
335.32355	-0.50541031
335.78101	0.72094858
336.23843	1.3712639
336.69589	0.20077233
337.15335	-0.78646815
337.61081	-1.179479
338.06827	-1.5263605
338.52573	-0.6159811
338.98318	-0.18835719
339.44061	-3.5785706
339.89807	-1.0159894
340.35553	0.49531856
340.81299	-1.0772026
341.27045	-0.82401776
341.72791	-3.1178322
342.18536	-4.5911679
342.64279	-3.6461823
343.10025	-3.5420966
343.55771	-0.99283928
344.01517	-0.90763837
344.47263	0.72984296
344.93008	2.3207049
345.38754	-2.617893
345.845	-4.2175255
346.30243	-1.7937558
346.75989	-1.3854852
347.21735	-1.3334827
347.6748	-0.30950254
348.13226	-2.2578425
348.58972	-1.9506078
349.04718	0.094557345
349.50461	-4.0689383
349.96207	-0.66088986
350.41953	-0.77536613
350.87698	0.033463053
351.33444	-0.87739342
351.7919	-1.6658671
352.24936	-1.5153557
352.70682	-2.498512
353.16425	-3.6374676
353.6217	-1.2629575
354.07916	-1.1196283
354.53662	-0.66552722
354.99408	-3.2282393
355.45154	-0.48644346
355.909	1.9477316
356.36642	0.37232149
356.82388	0.29237798
357.28134	0.82215297
357.7388	-1.8086402
358.19626	-1.8880621
358.65372	-1.3792018
359.11118	-3.8721521
359.5686	-2.0388141
360.02606	0.38226649
360.48352	-2.1490855
360.94098	-2.3046994
361.39844	-3.5309269
361.8559	-4.5833864
362.31335	-3.5997491
362.77081	-1.8233501
363.22824	0.33523139
363.6857	-1.4763907
364.14316	-0.71280962
364.60062	2.6602182
365.05807	-0.74573153
365.51553	-3.9233201
365.97299	-5.6330152
366.43042	-3.5976913
366.88788	-1.3710428
367.34534	-0.66561437
367.8028	-0.77003461
368.26025	-3.4451709
368.71771	-2.1759138
369.17517	2.4416327
369.63263	-0.08120808
370.09006	-1.8219736
370.54752	-1.2872496
371.00497	-2.3395026
371.46243	-0.86291361
371.91989	-1.472357
372.37735	-2.8091245
372.83481	-0.64476919
373.29224	-1.8865926
373.74969	-2.1391628
374.20715	-2.1093967
374.66461	-1.6297913
375.12207	-2.8649879
375.57953	-2.097728
376.03699	-1.5108453
376.49442	-0.034781031
376.95187	0.974208
377.40933	0.92558235
377.86679	-0.18136849
378.32425	-3.0102971
378.78171	-3.5474856
379.23917	-1.2820218
379.69662	1.0582088
380.15405	-1.6742113
380.61151	-1.226536
381.06897	-0.83433217
381.52643	0.99283946
381.98389	0.61100864
382.44135	-1.9833633
382.8988	-2.4662411
383.35623	-1.3131639
383.81369	-3.8416073
384.27115	-5.0676899
384.72861	-1.5105907
385.18607	-0.23821491
385.64352	-2.1570818
386.10098	-2.9891365
386.55844	-1.5493258
387.01587	-0.66199714
387.47333	-1.9934982
387.93079	-4.0779295
388.38824	-3.9424696
388.8457	-0.84597218
389.30316	0.12613522
389.76062	0.54829413
390.21805	-2.3972719
390.67551	1.2383913
391.13297	0.019337183
391.59042	-0.28977102
392.04788	-1.6754711
392.50534	-3.0076072
392.9628	-1.3359076
393.42023	0.69728988
393.87769	-0.99810791
394.33514	-0.79438001
394.7926	0.45375249
395.25006	-2.6204283
395.70752	-2.8010125
396.16498	-0.87981063
396.62244	-2.289716
397.07986	-1.7837514
397.53732	-2.9411583
397.99478	-1.0989727
398.45224	2.768795
398.9097	1.1227839
399.36716	-0.18853362
399.82462	-2.9684579
400.28204	-2.057656
400.7395	-0.87726867
401.19696	-0.96657395
401.65442	-1.881191
402.11188	-1.986416
402.56934	-2.5418997
403.02679	-2.789438
403.48425	-0.77588904
403.94168	1.2748147
404.39914	0.82303429
404.8566	2.9037266
405.31406	3.5073175
405.77151	1.7236611
406.22897	-1.6949027
406.68643	0.17281947
407.14386	0.3984893
407.60132	1.7483761
408.05878	0.76959532
408.51624	0.71268964
408.97369	1.4081005
409.43115	-0.847673
409.88861	-2.6373661
410.34604	-0.70997512
410.8035	1.3980269
411.26096	-0.14675951
411.71841	-3.0658016
412.17587	-2.4649448
412.63333	-0.60294747
413.09079	1.6196305
413.54825	3.4402196
414.00568	2.6274986
414.46313	0.60745239
414.92059	1.0743684
415.37805	2.2308812
415.83551	-0.2638678
416.29297	1.7185611
416.75043	0.63569397
417.20786	2.1721244
417.66531	3.6646662
418.12277	4.6760759
418.58023	1.5681816
419.03769	1.3635898
419.49515	2.1103036
419.95261	0.73009336
420.41006	-0.47102821
420.86749	-0.46817335
421.32495	3.3085701
421.78241	1.1470062
422.23987	2.0959735
422.69733	3.324908
423.15479	1.9459803
423.61224	2.2141883
424.06967	1.9677408
424.52713	0.015027065
424.98459	0.90936238
425.44205	1.4477755
425.89951	-1.0886936
426.35696	0.94297409
426.81442	1.6834792
427.27185	1.8735369
427.72931	4.7034793
428.18677	0.00067562237
428.64423	2.6590374
429.10168	0.85480917
429.55914	1.3564194
430.0166	-0.97074425
430.47406	-1.5507517
430.93149	1.1349505
431.38895	1.7469399
431.84641	1.4191558
432.30386	2.4660003
432.76132	-1.4861448
433.21878	1.3261579
433.67624	0.97558367
434.13367	-2.5466828
434.59113	-1.6504909
435.04858	1.8721057
435.50604	1.0425893
435.9635	-0.68578577
436.42096	1.500942
436.87842	4.5676847
437.33588	4.0335708
437.7933	3.525146
438.25076	6.9246888
438.70822	4.802484
439.16568	4.8385286
439.62314	8.7462769
440.0806	6.6828895
440.53806	3.6407123
440.99548	6.9135299
441.45294	6.7236652
441.9104	5.3323212
442.36786	7.1449852
442.82532	7.0264111
443.28278	4.9016514
443.74023	8.0823936
444.19766	12.125776
444.65512	7.73737
445.11258	5.0446153
445.57004	5.9485993
446.0275	8.6521254
446.48495	11.781141
446.94241	13.266748
447.39987	10.380953
447.8573	6.8938298
448.31476	5.1095147
448.77222	3.4934945
449.22968	5.7312984
449.68713	8.443202
450.14459	7.654418
450.60205	8.4571285
451.05948	6.821382
451.51694	5.6444449
451.9744	4.3616834
452.43185	2.9415123
452.88931	1.6387149
453.34677	2.7309971
453.80423	5.3314276
454.26169	5.6496692
454.71912	3.8902085
455.17657	4.0987263
455.63403	3.845248
456.09149	-1.2056149
456.54895	2.4740992
457.00641	4.2703595
457.46387	1.4378434
457.9213	3.6773632
458.37875	4.2493954
458.83621	3.6805832
459.29367	1.3454529
459.75113	0.14857781
460.20859	2.038976
460.66605	3.5042596
461.12347	8.3821602
461.58093	4.9802618
462.03839	2.2191207
462.49585	0.97376037
462.95331	1.8444951
463.41077	4.4539146
463.86823	2.399473
464.32568	2.982703
464.78311	2.3166199
465.24057	2.0220168
465.69803	3.3902764
466.15549	4.3301711
466.61295	5.5779467
467.0704	3.8855493
467.52786	3.4604089
467.98529	3.7586095
468.44275	1.5364956
468.90021	0.0035907496
469.35767	2.997139
469.81512	3.6734452
470.27258	1.4998857
470.73004	3.8558159
471.1875	4.9426022
471.64493	4.8524423
472.10239	6.0714302
472.55984	3.4430208
473.0173	4.5242381
473.47476	4.5123124
473.93222	2.916687
474.38968	2.8440878
474.84711	1.7142773
475.30457	4.7542
475.76202	4.2043991
476.21948	6.040761
476.67694	4.495214
477.1344	5.7391496
477.59186	7.9121175
478.04929	5.5574021
478.50674	3.7460291
478.9642	3.6031456
479.42166	5.5303035
479.87912	4.2991991
480.33658	6.1927834
480.79404	10.991171
481.2515	8.1623373
481.70892	5.2906861
482.16638	2.7334385
482.62384	2.0783691
483.0813	2.6124685
483.53876	3.4978943
483.99622	2.9738922
484.45367	2.3538785
484.9111	4.4618878
485.36856	2.6553278
485.82602	3.5162089
486.28348	3.4307868
486.74094	3.3650162
487.19839	-0.41118166
487.65585	2.2966163
488.11331	2.4984138
488.57074	2.9822817
489.0282	3.5289791
489.48566	2.5462482
489.94312	3.5323217
490.40057	5.08006
490.85803	3.0411901
491.31549	2.3296914
491.77292	-0.58658963
492.23038	2.8107224
492.68784	6.2812667
493.14529	1.9529097
493.60275	1.8840048
494.06021	1.3166339
494.51767	3.0617406
494.9751	4.6662021
495.43256	3.7840109
495.89001	2.0002861
496.34747	2.0038226
496.80493	3.7459812
497.26239	3.9839647
497.71985	0.67242968
498.17731	-1.3335611
498.63474	1.3680756
499.09219	-2.1728692
499.54965	2.9738834
500.00711	4.7427812
500.46457	1.1481675
500.92203	-4.1018028
501.37949	0.54261816
501.83691	4.2571483
502.29437	3.166743
502.75183	1.1817583
503.20929	0.66350931
503.66675	2.7664337
504.12421	4.3384647
504.58167	4.4778485
505.03912	5.3371325
505.49655	1.0995277
505.95401	0.62609744
506.41147	1.5597432
506.86893	3.1427486
507.32639	-2.8678498
507.78384	-1.6272776
508.2413	-0.14345351
508.69873	0.99756587
509.15619	2.5163965
509.61365	1.8054976
510.07111	0.53320003
510.52856	-0.65741694
510.98602	1.0699069
511.44348	2.1034112
511.90091	-0.69133306
512.3584	-1.9998692
512.81586	0.36394939
513.27332	-2.4151554
513.73071	-2.1617219
514.18817	-3.2111282
514.64563	-1.7539413
515.10309	-0.94500744
515.56055	-0.15033674
516.01801	-0.20675924
516.47546	-2.4267101
516.93292	-1.4918902
517.39038	-3.6265948
517.84784	0.033567574
518.3053	2.3242066
518.76276	-1.2428186
519.22021	0.50795662
519.67767	-0.064637616
520.13513	0.43094838
520.59253	0.46121299
521.04999	-0.20238937
521.50745	1.1394434
521.9649	0.65244609
522.42236	-0.87317932
522.87982	-0.82672542
523.33728	-1.4334971
523.79474	-0.071508378
524.2522	0.049350441
524.70966	-0.75863397
525.16711	-0.35239533
525.62457	-0.56944823
526.08203	-0.1198029
526.53949	0.51523167
526.99695	0.37368637
527.45435	-0.85451436
527.9118	-1.6763848
528.36926	-0.99047691
528.82672	0.11606459
529.28418	-1.7391295
529.74164	-4.5347295
530.1991	-3.064888
530.65656	-2.8164852
531.11401	-5.0664258
531.57147	-3.4175327
532.02893	0.23354834
532.48639	-2.2677226
532.94385	0.80004704
533.40131	-2.0039754
533.85876	-3.9881265
534.31616	-4.0850387
534.77362	-0.6235947
535.23108	-0.49171048
535.68854	-1.7843971
536.146	-3.4115095
536.60345	-4.8586612
537.06091	-1.4335976
537.51837	-1.866195
537.97583	-0.16072117
538.43329	-3.3020854
538.89075	-0.51984876
539.34821	-3.8573961
539.80566	-1.5727866
540.26312	-1.9599835
540.72052	-3.2875257
541.17798	-3.0270288
541.63544	-3.731225
542.0929	-3.6863203
542.55035	-3.8872972
543.00781	-3.4852812
543.46527	-2.4850948
543.92273	-3.3636079
544.38019	-1.9888269
544.83765	-0.43561831
545.2951	-2.3748519
545.75256	-2.093699
546.21002	-3.861295
546.66748	-2.1235449
547.12494	-2.3230751
547.58234	-1.4930073
548.03979	-0.2520501
548.49725	-0.90402073
548.95471	-2.316041
549.41217	-3.5589962
549.86963	-3.9413633
550.32709	-2.9585648
550.78455	-2.1230462
551.242	-1.6481129
551.69946	-1.9331688
552.15692	-0.1196237
552.61438	-3.2738919
553.07184	-0.17032963
553.5293	0.64912069
553.98676	-3.2932777
554.44415	-1.8882842
554.90161	-1.7838041
555.35907	-3.4999855
555.81653	-1.5827483
556.27399	-0.0040130243
556.73145	-0.80744249
557.1889	-1.6998315
557.64636	-1.1729338
558.10382	-2.1702392
558.56128	-1.9494653
559.01874	-0.75270486
559.4762	-2.1375885
559.93365	-2.2871125
560.39111	-1.1391103
560.84857	-1.8768415
561.30597	-5.4963689
561.76343	-1.7938542
562.22089	-0.80532211
562.67834	-2.8975744
563.1358	-3.1966643
563.59326	-2.0000861
564.05072	-1.2828368
564.50818	-1.3941897
564.96564	-1.360316
565.4231	-1.6646863
565.88055	-2.7754729
566.33801	-1.8478692
566.79547	-1.8343003
567.25293	-2.746506
567.71039	-2.8504272
568.16779	-1.885084
568.62524	-2.3930912
569.0827	-2.4873776
569.54016	-3.6927423
569.99762	-3.4020343
570.45508	-0.36127514
570.91254	-2.0582633
571.37	-3.6464815
571.82745	-1.0391558
572.28491	-2.2842689
572.74237	-2.1172991
573.19983	-3.2336462
573.65729	-3.4145162
574.11475	-2.2117507
574.57214	-1.3560473
575.0296	-1.5764905
575.48706	-1.1851816
575.94452	-1.7080227
576.40198	-2.2495401
576.85944	-3.8175874
577.31689	-1.5671792
577.77435	-5.7706728
578.23181	-3.3158286
578.68927	-1.1115195
579.14673	-1.3259094
579.60419	-1.2686253
580.06165	-0.022366803
580.5191	-0.80416733
580.97656	-2.0669739
581.43396	-1.857329
581.89142	-2.227767
582.34888	-2.3363285
582.80634	-4.6918421
583.26379	-2.6413879
583.72125	-5.3473215
584.17871	-2.7619483
584.63617	-0.030442923
585.09363	1.3115268
585.55109	-0.094010897
586.00854	-2.8859558
586.466	-3.2490857
586.92346	-4.0252199
587.38092	-2.9916251
587.83838	-0.31914511
588.29578	-0.31785333
588.75323	-1.351589
589.21069	-1.0029496
589.66815	0.9343099
590.12561	2.7466848
590.58307	-2.3594091
591.04053	-0.52258778
591.49799	-3.1726015
591.95544	-2.0489025
592.4129	-1.8332585
592.87036	-0.1969353
593.32782	0.38864994
593.78528	-0.16394074
594.24274	1.3288924
594.7002	1.5559285
595.15759	-1.2642114
595.61505	0.24774861
596.07251	0.41020638
596.52997	-1.2050949
596.98743	-0.55438626
597.44489	-0.70107257
597.90234	-0.8856985
598.3598	-4.1183639
598.81726	-3.4087183
599.27472	-0.46885553
599.73218	0.6848489
600.18964	-0.71805602
600.64709	-1.4665593
601.10455	-1.5657072
601.56201	-1.403966
602.01941	-0.53288686
602.47687	-2.2161562
602.93433	-2.8271976
603.39178	-1.4910697
603.84924	-0.77175272
604.3067	-1.1783434
604.76416	-1.8549472
605.22162	-1.5565373
605.67908	-2.971101
606.13654	-4.1663241
606.59399	-4.2901454
607.05145	-3.2047427
607.50891	-1.6823103
607.96637	-3.6144307
608.42377	-6.4276075
608.88123	-4.9416413
609.33868	-4.7811928
609.79614	-3.6062586
610.2536	-1.2105643
610.71106	-2.1530912
611.16852	-4.3759232
611.62598	-1.9455819
612.08344	-1.4633703
612.54089	-2.8121359
612.99835	-2.2311363
613.45581	-2.7182517
613.91327	-1.9744055
614.37073	-2.2752244
614.82819	-3.7187178
615.28558	-2.1625521
615.74304	0.73071831
616.2005	-0.76395273
616.65796	-4.8137112
617.11542	-6.9775777
617.57288	-2.6183889
618.03033	-3.5945115
618.48779	-4.3817468
618.94525	-3.4483013
619.40271	-3.0169122
619.86017	-2.4880757
620.31763	-0.21470332
620.77509	-1.4867558
621.23254	-3.0421441
621.69	-2.7684677
622.1474	-2.6202657
622.60486	-3.2637148
623.06232	-4.0464206
623.51978	-4.0687094
623.97723	-4.5436139
624.43469	-3.1219664
624.89215	-2.1180208
625.34961	-1.8185967
625.80707	-4.2248554
626.26453	-2.3692708
626.72198	-4.9677577
627.17944	-4.4246688
627.6369	-3.1273119
628.09436	-5.0556316
628.55182	-6.6787748
629.00922	-5.6220336
629.46667	-2.8307869
629.92413	-1.3356342
630.38159	-3.9203994
630.83905	-5.5178442
631.29651	-5.5644917
631.75397	-3.4363947
632.21143	-4.6246643
632.66888	-7.4295926
633.12634	-3.6554174
633.5838	-2.5667129
634.04126	-5.9859805
634.49872	-2.7412534
634.95618	-2.5389457
635.41364	-4.0384731
635.87103	-4.1696701
636.32849	-3.1173122
636.78595	-1.6093611
637.24341	-0.71588457
637.70087	-1.3429985
638.15833	-3.6205771
638.61578	-4.7510681
639.07324	-3.4847682
639.5307	-1.3487726
639.98816	0.65367842
640.44562	-2.7141747
640.90308	-4.4683018
641.36053	-1.1388565
641.81799	-1.034539
642.27539	-4.3016953
642.73285	-5.3806243
643.19031	-4.6446342
643.64777	-3.2830002
644.10522	-2.1828406
644.56268	-2.4762356
645.02014	-2.5128446
645.4776	-2.1381421
645.93506	-3.8137271
646.39252	-0.95778918
646.84998	-3.5268474
647.30743	-2.8291628
647.76489	-6.2410374
648.22235	-6.7568078
648.67981	-2.5447574
649.13721	-3.7695613
649.59467	-2.6483309
650.05212	-3.2527797
650.50958	-2.2237439
650.96704	-0.46678132
651.4245	-0.68178242
651.88196	-2.3319385
652.33942	-4.2683077
652.79688	-4.8642793
653.25433	-5.553051
653.71179	-3.4970732
654.16925	-4.1349273
654.62671	-5.4958591
655.08417	-5.6209679
655.54163	-0.94583452
655.99902	-1.7999008
656.45648	-3.2454543
656.91394	-3.4052653
657.3714	-4.8398013
657.82886	-5.6830726
658.28632	-5.9049883
658.74377	-6.7322679
659.20123	-5.5737772
659.65869	-2.7571266
660.11615	-1.7884341
660.57361	-0.99858475
661.03107	-1.7746975
661.48853	-3.7825718
661.94598	-3.4580142
662.40344	-2.07195
662.86084	-2.1143215
663.3183	-2.458848
663.77576	-2.3389566
664.23322	-2.1842973
664.69067	-4.237896
665.14813	-3.751581
665.60559	-4.2360239
666.06305	-5.0099592
666.52051	-2.6335912
666.97797	-0.66452086
667.43542	-1.7476071
667.89288	-2.3108985
668.35034	-2.2075589
668.8078	-2.6451812
669.26526	-1.7536227
669.72266	-3.0705492
670.18011	-1.7612215
670.63757	1.1417999
671.09503	-2.4299383
671.55249	-4.8786192
672.00995	-2.9166548
672.46741	-0.676211
672.92487	-2.40025
673.38232	-1.8416982
673.83978	-2.4631612
674.29724	-3.3670733
674.7547	-1.5725858
675.21216	-1.1465366
675.66962	-2.9331012
676.12701	-1.9860563
676.58447	-1.1280593
677.04193	-2.0718484
677.49939	-1.6333722
677.95685	0.21417169
678.41431	-1.6866455
678.87177	-5.7006197
679.32922	-3.3649487
679.78668	-0.34859228
680.24414	-2.7547472
680.7016	-2.8807721
681.15906	-3.5070851
681.61652	-1.1387882
682.07397	-1.632411
682.53143	-3.3071675
682.98883	-5.1901016
683.44629	-5.978898
683.90375	-3.7830334
684.36121	-3.1940565
684.81866	-3.0537045
685.27612	-0.74260116
685.73358	-3.8195426
686.19104	-3.7765133
686.6485	-3.4848208
687.10596	-3.2044501
687.56342	-3.4706388
688.02087	-2.459995
688.47833	-1.4034009
688.93579	-4.2011666
689.39325	-2.6813102
689.85065	-3.2135708
690.30811	-4.2543011
690.76556	-2.7174795
691.22302	-1.8817543
691.68048	-3.2764094
692.13794	-4.612937
692.5954	-4.3676682
693.05286	-3.5460262
693.51031	-5.3401508
693.96777	-4.1751747
694.42523	-1.3960137
694.88269	-4.41675
695.34015	-1.4961919
695.79761	-0.88791549
696.25507	-0.22028153
696.71246	-3.2760024
697.16992	-2.809155
697.62738	-4.5255008
698.08484	-4.5642953
698.5423	-3.8310392
698.99976	-4.7607784
699.45721	-3.405575
699.91467	-1.8723618
700.37213	-1.7069857
700.82959	-2.6711628
701.28705	-4.8950567
701.74451	-2.8011849
702.20197	-2.601156
702.65942	-1.2895116
703.11688	-5.1974921
703.57428	-2.6941023
704.03174	-3.2812459
704.4892	-4.1561852
704.94666	-6.4365253
705.40411	-0.79257226
705.86157	-2.5833578
706.31903	-2.5580637
706.77649	-4.8308172
707.23395	-4.2942915
707.69141	-3.6946657
708.14886	-4.1564536
708.60632	-3.4494858
709.06378	-3.2416759
709.52124	-4.8091917
709.97864	-4.644835
710.4361	-3.0722048
710.89355	-4.9314485
711.35101	-4.6901231
711.80847	-2.5822725
712.26593	-0.91372275
712.72339	-0.68591154
713.18085	-3.246377
713.63831	-4.3484502
714.09576	-3.5322623
714.55322	-4.6102133
715.01068	-4.298121
715.46814	-3.8908567
715.9256	-2.0185952
716.38306	-1.4777753
716.84045	-2.5755332
717.29791	-4.3787198
717.75537	-5.0082221
718.21283	-4.6672869
718.67029	-3.7368674
719.12775	-2.9954062
719.58521	-4.8873096
720.04266	-3.3323052
720.50012	-2.2615595
720.95758	-2.6286826
721.41504	-1.8801744
721.8725	-1.8075798
722.32996	-2.930645
722.78741	-3.6954119
723.24487	-5.1873155
723.70227	-2.2979219
724.15973	-3.9495852
724.61719	-3.8390963
725.07465	-3.508944
725.5321	-4.307178
725.98956	-1.3188487
726.44702	0.48493072
726.90448	-2.0250142
727.36194	-4.8353395
727.8194	-5.2349243
728.27686	-4.0797477
728.73431	-3.974941
729.19177	-4.2079992
729.64923	-2.6619811
730.10669	-1.7543417
730.56409	-1.6386756
731.02155	-5.0667515
731.479	-5.8812413
731.93646	-3.0004635
732.39392	-5.1122108
732.85138	-8.127553
733.30884	-5.3520684
733.7663	-4.6893506
734.22375	-4.4572253
734.68121	-3.7599423
735.13867	-2.6179934
735.59613	-1.2430882
736.05359	0.09109579
736.51105	-2.0700874
736.96851	-4.7136612
737.4259	-3.5537269
737.88336	-3.8208623
738.34082	-6.0583577
738.79828	-5.0349774
739.25574	-3.3799825
739.7132	-3.4808345
740.17065	-7.1668072
740.62811	-3.1415091
741.08557	-3.5050533
741.54303	-3.1955712
742.00049	-3.1371958
742.45795	-6.241725
742.91541	-3.2910631
743.37286	-1.3804338
743.83026	-2.3831327
744.28772	-4.0075169
744.74518	-3.0130672
745.20264	-1.909743
745.6601	-2.1246207
746.11755	-3.9304664
746.57501	-4.181653
747.03247	-2.6672497
747.48993	-2.0121317
747.94739	-2.5778003
748.40485	-5.3319383
748.8623	-3.4749868
749.31976	-2.0899584
749.77722	-3.8945346
750.23468	-6.873652
750.69208	-1.2885815
751.14954	-3.355402
751.60699	-6.2407565
752.06445	-3.8656199
752.52191	-5.2561297
752.97937	-6.2710743
753.43683	-6.2578783
753.89429	-7.5321045
754.35175	-8.3867607
754.8092	-4.3422437
755.26666	-1.9415579
755.72412	-1.9576398
756.18158	-2.8359578
756.63904	-4.2013378
757.0965	-4.7010026
757.55389	-4.701355
758.01135	-4.8197565
758.46881	-4.3845625
758.92627	-4.7284169
759.38373	-4.6805229
759.84119	-3.6051779
760.29865	-4.4487753
760.7561	-1.590732
761.21356	-2.4095006
761.67102	-3.2203526
762.12848	-0.73660743
762.58594	-3.1799815
763.0434	-4.8835435
763.50085	-4.4108415
763.95831	-3.3423316
764.41571	-3.5149033
764.87317	-1.3956815
765.33063	-0.88643509
765.78809	-1.0560956
766.24554	-1.6558657
766.703	-0.65040791
767.16046	-0.91592574
767.61792	-2.8232226
768.07538	-2.4294362
768.53284	-1.9325546
768.9903	-2.5496082
769.44775	-3.0645776
769.90521	-2.2975228
770.36267	-2.1352396
770.82013	-2.3365791
771.27753	-1.2966752
771.73499	-5.0980892
772.19244	-3.45649
772.6499	-3.1336951
773.10736	-3.7491961
773.56482	-4.208827
774.02228	-1.8100655
774.47974	0.9753257
774.93719	-2.5414269
775.39465	-2.3282673
775.85211	0.39151216
776.30957	-0.83668697
776.76703	-1.909126
777.22449	-2.9891231
777.68188	-3.8543034
778.13934	-4.0686312
778.5968	-3.9367394
779.05426	-3.4650104
779.51172	-3.3534961
779.96918	-2.7881749
780.42664	-2.5045674
780.88409	-1.8768408
781.34155	-3.8104079
781.79901	-3.9584351
782.25647	-2.9291208
782.71393	-4.680553
783.17139	-4.0683165
783.62885	-2.4689112
784.0863	-4.5282774
784.5437	-6.2225823
785.00116	-1.7540559
785.45862	-2.0528657
785.91608	-2.9307032
786.37354	-1.4002296
786.83099	-2.8616478
787.28845	-3.7105269
787.74591	-2.5945656
788.20337	-3.9862783
788.66083	-3.4189544
789.11829	-3.270169
789.57574	-2.1824474
790.0332	-1.2130435
790.49066	-2.2552845
790.94812	-1.3756489
791.40552	-2.8840137
791.86298	-3.2713301
792.32043	-5.3895211
792.77789	-6.4071422
793.23535	-4.3349442
793.69281	-6.2213693
794.15027	-3.3528848
794.60773	-0.69146264
795.06519	-1.7621213
795.52264	-4.0241871
795.9801	-0.58712721
796.43756	-4.7217345
796.89502	-1.3218757
797.35248	-4.7240219
797.80994	-4.8384862
798.26733	-2.7511923
798.72479	-5.8388982
799.18225	-3.9347308
799.63971	-3.3718104
800.09717	-1.8789508
800.55463	-0.67633617
801.01208	-0.11019567
801.46954	0.23899196
801.927	-0.23979636
802.38446	-0.55899644
802.84192	-1.4874004
803.29938	-2.3587646
803.75684	-1.4654528
804.21429	-0.58371437
804.67175	-1.33427
805.12915	-1.2735577
805.58661	-0.5399785
806.04407	-1.4581482
806.50153	-2.739866
806.95898	-5.0258331
807.41644	-4.5159941
807.8739	-2.2905216
808.33136	-1.6077068
808.78882	-5.4227018
809.24628	-2.0742805
809.70374	-1.5064851
810.16119	-1.6477225
810.61865	-0.97256196
811.07611	0.805686
811.53351	-2.6119409
811.99097	-4.4924369
812.44843	-4.2028561
812.90588	-3.0766132
813.36334	-3.0758417
813.8208	-2.5958135
814.27826	-2.1072192
814.73572	-4.8441348
815.19318	-5.9286733
815.65063	-3.8917694
816.10809	-4.254847
816.56555	-3.0818703
817.02301	-3.4459198
817.48047	-6.0657353
817.93793	-3.7843723
818.39532	-5.8189812
818.85278	-6.3923187
819.31024	-5.306417
819.7677	-2.4796207
820.22516	-1.9497991
820.68262	-7.1945267
821.14008	-1.8418437
821.59753	-6.8218613
822.05499	-3.8792193
822.51245	-4.2110162
822.96991	-8.0451975
823.42737	-3.3890064
823.88483	-3.489094
824.34229	-4.0389915
824.79974	-3.688453
825.25714	-1.7523586
825.7146	-0.68650132
826.17206	-2.1744394
826.62952	-2.1661263
827.08698	-1.9480813
827.54443	-3.0255241
828.00189	-4.5449548
828.45935	-4.919641
828.91681	-3.6002376
829.37427	-3.7867286
829.83173	-3.0247571
830.28918	-2.3481944
830.74664	-4.7187991
831.2041	-4.9082031
831.66156	-5.1134653
832.11896	-7.8188396
832.57642	-6.4302583
833.03387	-3.4788108
833.49133	-1.5569658
833.94879	-4.919517
834.40625	-5.1139636
834.86371	-5.3203759
835.32117	-3.0151505
835.77863	-3.8346872
836.23608	-4.8020573
836.69354	-0.88809943
837.151	-3.1465116
837.60846	-1.8721535
838.06592	-3.3328483
838.52338	-3.7335377
838.98077	-5.7130055
839.43823	-5.5216169
839.89569	-4.6955276
840.35315	-4.8043733
840.81061	-4.8091149
841.26807	-4.9015546
841.72552	-6.4308791
842.18298	-6.061409
842.64044	-4.5972524
843.0979	-5.6011772
843.55536	-5.6990337
844.01282	-6.1211796
844.47028	-6.0339618
844.92773	-5.0631561
845.38519	-6.9001327
845.84259	-5.5631952
846.30005	-5.0361166
846.75751	-4.5941863
847.21497	-6.8075218
847.67242	-6.7906003
848.12988	-3.6310933
848.58734	-5.6130824
849.0448	-7.6201973
849.50226	-1.1328917
849.95972	-3.8893595
850.41718	-3.5345023
850.87463	-8.000824
851.33209	-5.5897555
851.78955	-7.2031541
852.24695	-7.3926435
852.70441	-7.0751963
853.16187	-5.7859077
853.61932	-4.3234186
854.07678	-4.503221
854.53424	-3.8825185
854.9917	-3.0823622
855.44916	-5.8323808
855.90662	-7.0087805
856.36407	-5.2254581
856.82153	-7.2296
857.27899	-8.7795801
857.73645	-5.2404747
858.19391	-2.9949656
858.65137	-4.1345949
859.10876	-4.5100617
859.56622	-2.8449173
860.02368	-3.92065
860.48114	-6.2866783
860.9386	-8.3080568
861.39606	-9.0637856
861.85352	-9.0620356
862.31097	-4.7714443
862.76843	-3.3354099
863.22589	-3.2919345
863.68335	-4.0978999
864.14081	-1.8619095
864.59827	-3.045619
865.05573	-3.6985118
865.51318	-5.2782173
865.97058	-6.5185766
866.42804	-4.0680475
866.8855	-7.5015774
867.34296	-7.1510553
867.80042	-6.362289
868.25787	-3.588654
868.71533	-2.341918
869.17279	-1.8486267
869.63025	-3.6498988
870.08771	-4.3146877
870.54517	-3.3647044
871.00262	-4.7923236
871.46008	-4.963676
871.91754	-4.5916038
872.375	-5.0389233
872.8324	-5.4524779
873.28986	-5.0097008
873.74731	-4.2479491
874.20477	-4.2602596
874.66223	-3.4990871
875.11969	-3.693702
875.57715	-5.2283087
876.03461	-4.3122129
876.49207	-3.7632978
876.94952	-2.719574
877.40698	-3.5588129
877.86444	-5.25178
878.3219	-6.6949477
878.77936	-5.2185268
879.23682	-5.5022988
879.69421	-6.3602271
880.15167	-5.2504244
880.60913	-5.1770325
881.06659	-3.7360215
881.52405	-4.7687688
881.98151	-5.363924
882.43896	-6.6292443
882.89642	-5.7237654
883.35388	-3.9498506
883.81134	-3.2601869
884.2688	0.5810017
884.72626	-1.4228745
885.18372	-3.0903764
885.64117	-5.3330164
886.09857	-6.4838948
886.55603	-6.669312
887.01349	-4.2754669
887.47095	-3.1345308
887.92841	-3.2463531
888.38586	-3.1129901
888.84332	-3.6702468
889.30078	-3.7878606
889.75824	-3.9012792
890.2157	-4.4342632
890.67316	-4.2598133
891.13062	-4.149344
891.58807	-2.907208
892.04553	-3.783078
892.50299	-5.5110741
892.96039	-3.8021169
893.41785	-3.2841737
893.87531	-3.4756634
894.33276	-1.6925521
894.79022	-2.9844253
895.24768	-4.2687788
895.70514	-2.2330642
896.1626	-2.837168
896.62006	-4.3757062
897.07751	-3.5392318
897.53497	-1.9158747
897.99243	-2.7583187
898.44989	-3.5119796
898.90735	-1.8159331
899.36481	-3.689162
899.8222	-4.1356859
900.27966	-1.7558396
900.73712	-0.70856673
901.19458	-4.5220265
901.65204	-1.038274
902.1095	-4.0393405
902.56696	-2.9275823
903.02441	-3.0428944
903.48187	-3.288708
903.93933	-4.8790593
904.39679	-4.6944046
904.85425	-4.3875875
905.31171	-2.3904352
905.76917	-3.4360516
906.22662	-3.0728977
906.68402	-0.96424484
907.14148	-2.8657475
907.59894	-4.3059869
908.0564	-6.0257268
908.51385	-3.0971146
908.97131	-2.0683227
909.42877	-4.0235462
909.88623	-3.6183324
910.34369	-1.8371735
910.80115	-1.2191206
911.25861	-1.4108909
911.71606	-2.2127316
912.17352	-3.8084536
912.63098	-3.363498
913.08844	-2.8559773
913.54584	-3.7611656
914.0033	-3.2658281
914.46075	-5.5946617
914.91821	-8.431673
915.37567	-6.6742206
915.83313	-6.1551127
916.29059	-7.2539434
916.74805	-7.4054704
917.20551	-5.9761291
917.66296	-4.3173318
918.12042	-3.9984043
918.57788	-5.175077
919.03534	-6.0818276
919.4928	-6.0696507
919.9502	-5.3113818
920.40765	-8.0466747
920.86511	-10.548899
921.32257	-7.4974556
921.78003	-9.0573139
922.23749	-6.9343758
922.69495	-4.5896869
923.1524	-5.8202214
923.60986	-5.2051039
924.06732	-7.9958315
924.52478	-5.1301384
924.98224	-10.679632
925.4397	-9.0684147
925.89716	-8.5324516
926.35461	-6.6317902
926.81201	-6.2404742
927.26947	-9.6933746
927.72693	-5.8232045
928.18439	-4.6394892
928.64185	-6.3136258
929.0993	-7.4247494
929.55676	-4.9059296
930.01422	-7.9698305
930.47168	-9.2835703
930.92914	-7.8418741
931.3866	-8.8153725
931.84406	-7.1893182
932.30151	-7.4664631
932.75897	-5.9644475
933.21643	-6.0308189
933.67383	-8.1557798
934.13129	-5.8425388
934.58875	-6.8318548
935.0462	-6.9651866
935.50366	-9.356514
935.96112	-9.4709921
936.41858	-8.447216
936.87604	-7.1303
937.3335	-7.7948275
937.79095	-7.7020068
938.24841	-6.880476
938.70587	-7.1010013
939.16333	-8.4349222
939.62079	-9.1682224
940.07825	-7.2765574
940.53564	-6.5918975
940.9931	-8.4600773
941.45056	-8.9391289
941.90802	-8.7406054
942.36548	-7.8240333
942.82294	-6.0124774
943.2804	-5.9052949
943.73785	-7.170372
944.19531	-8.7105427
944.65277	-7.3370695
945.11023	-7.4212065
945.56769	-8.8907328
946.02515	-8.2558823
946.4826	-6.7025661
946.94006	-4.5202665
947.39746	-6.0046215
947.85492	-4.2139783
948.31238	-7.994998
948.76984	-9.1450081
949.22729	-8.1296349
949.68475	-9.4515524
950.14221	-8.8690567
950.59967	-9.7528515
951.05713	-6.5011144
951.51459	-7.4519224
951.97205	-7.1801457
952.4295	-6.1807008
952.88696	-8.0252132
953.34442	-7.9700165
953.80182	-7.5072241
954.25928	-6.3560772
954.71674	-6.6303697
955.17419	-11.555654
955.63165	-7.9732656
956.08911	-7.6822972
956.54657	-4.274374
957.00403	-8.03158
957.46149	-6.5529256
957.91895	-5.1253977
958.3764	-8.9502954
958.83386	-9.083189
959.29132	-11.981173
959.74878	-10.362471
960.20624	-9.6349335
960.66364	-5.1713028
961.12109	-8.1084843
961.57855	-8.0968485
962.03601	-7.5922213
962.49347	-6.551713
962.95093	-7.8426666
963.40839	-9.3225117
963.86584	-7.4078422
964.3233	-9.4013042
964.78076	-9.4660835
965.23822	-8.7862864
965.69568	-7.0956888
966.15314	-8.1762133
966.6106	-7.28655
967.06805	-8.8041449
967.52545	-7.0883303
967.98291	-8.7945843
968.44037	-8.3663568
968.89783	-9.6491632
969.35529	-8.9032488
969.81274	-5.9988608
970.2702	-9.8981524
970.72766	-8.4463453
971.18512	-8.9639568
971.64258	-8.5880032
972.10004	-6.9100919
972.5575	-8.1294498
973.01495	-9.4698887
973.47241	-8.7816553
973.92987	-8.0889406
974.38727	-9.6005325
974.84473	-7.84025
975.30219	-7.1052194
975.75964	-8.3058386
976.2171	-7.2532392
976.67456	-6.8328586
977.13202	-7.577189
977.58948	-9.1237116
978.04694	-8.4244537
978.50439	-6.6620545
978.96185	-8.1651773
979.41931	-9.449791
979.87677	-9.5291262
980.33423	-9.045023
980.79169	-7.9374399
981.24908	-6.3343353
981.70654	-5.4086161
982.164	-8.7978878
982.62146	-10.529607
983.07892	-9.1450758
983.53638	-9.5418253
983.99384	-10.045738
984.45129	-10.026207
[truncated: 2,220 more rows]
