# Supplementary material for: Design of high SERS sensitive substrates based on branched Ti nanorods
Source: Sci Rep. 2022 Jul 8;12:11631. doi: 10.1038/s41598-022-15875-3 (PMC9270367; doi:10.1038/s41598-022-15875-3)
Supplement: Supplementary file 1 — Supplementary Information. [file 41598_2022_15875_MOESM1_ESM.zip › Supplemantary file/SERS/Ti-Ag50/_1.txt]

70	13.216047
70.457451	-5.4315782
70.914909	8.3828306
71.37236	9.9975433
71.829819	14.461181
72.28727	13.870535
72.744728	12.326213
73.202179	12.201694
73.659637	12.341142
74.117088	11.145768
74.574547	11.999691
75.031998	13.705014
75.489456	13.717362
75.946907	12.396276
76.404358	10.603671
76.861816	10.753397
77.319267	11.59203
77.776726	8.7137842
78.234177	7.2166362
78.691635	11.144168
79.149086	11.309221
79.606544	10.772364
80.063995	10.571943
80.521454	10.553849
80.978905	10.893682
81.436356	12.530245
81.893814	13.628464
82.351265	8.8685408
82.808723	13.477528
83.266174	12.168814
83.723633	11.135889
84.181084	12.47146
84.638542	10.984631
85.095993	7.5214133
85.553452	8.7821636
86.010902	10.511827
86.468361	10.2382
86.925812	9.6892443
87.383263	9.2054396
87.840721	10.735016
88.298172	14.543728
88.75563	12.064474
89.213081	9.4192801
89.67054	6.0527072
90.127991	8.8747902
90.585449	10.847713
91.0429	10.036893
91.500359	9.8187284
91.957809	12.846274
92.415268	13.704178
92.872719	9.7257433
93.33017	9.5027657
93.787628	9.8715029
94.245079	10.68082
94.702538	11.139983
95.159988	10.287254
95.617447	8.2717819
96.074898	6.8000317
96.532356	10.155808
96.989807	7.7759595
97.447266	7.1572857
97.904716	8.4370794
98.362167	10.442101
98.819626	10.362731
99.277077	5.7080803
99.734535	6.4511099
100.19199	8.2769213
100.64944	9.4010439
101.1069	11.30951
101.56435	11.785724
102.0218	11.122598
102.47926	10.447167
102.93671	9.2557335
103.39417	10.956603
103.85162	10.428953
104.30907	11.438008
104.76653	4.956419
105.22398	3.5956914
105.68144	9.0904779
106.13889	12.5834
106.59635	10.663624
107.0538	7.8341489
107.51126	6.8693581
107.96871	6.0219717
108.42617	9.0835142
108.88362	11.138727
109.34108	11.084002
109.79853	10.62374
110.25598	9.4855318
110.71344	15.872682
111.17089	9.2823229
111.62835	10.683023
112.0858	10.989003
112.54326	11.055621
113.00071	10.235004
113.45817	8.4745817
113.91562	10.63908
114.37308	9.1215658
114.83053	2.558605
115.28798	4.2422113
115.74544	7.4530878
116.20289	7.7187066
116.66035	7.3795161
117.1178	8.8894348
117.57526	8.9767962
118.03271	11.914392
118.49017	10.949139
118.94762	9.2561941
119.40508	8.420352
119.86253	9.4805393
120.31998	10.37107
120.77744	9.0549784
121.23489	7.4752893
121.69234	9.9517393
122.1498	8.6440668
122.60725	6.8466001
123.0647	9.1749754
123.52216	9.7432251
123.97961	8.5178595
124.43707	9.3033371
124.89452	11.227167
125.35198	6.3553925
125.80943	7.5981464
126.26689	3.5580509
126.72434	4.6057916
127.18179	6.7466712
127.63925	8.2444315
128.09671	8.8875713
128.55415	6.9527888
129.01161	4.122273
129.46907	8.5659399
129.92653	9.2773571
130.38397	7.1069279
130.84143	8.1827841
131.29889	9.6696367
131.75635	8.199687
132.21379	6.3243752
132.67125	6.9303622
133.12871	7.0176005
133.58615	4.3535428
134.04361	6.0255456
134.50107	7.545599
134.95853	8.2076759
135.41597	8.9290171
135.87343	9.4756308
136.33089	8.6639576
136.78835	2.9228742
137.24579	3.4385235
137.70325	4.1605802
138.16071	5.820632
138.61815	8.301899
139.07561	9.6478701
139.53307	8.658721
139.99052	7.5874758
140.44797	7.8337097
140.90543	8.2475958
141.36288	6.333859
141.82034	5.2565084
142.27779	6.8951573
142.73524	8.224741
143.1927	7.1459217
143.65015	6.9747868
144.1076	6.4584918
144.56506	8.1026249
145.02252	6.7114973
145.47997	6.8907056
145.93742	4.6517138
146.39488	3.1017685
146.85234	4.8779359
147.30978	5.8256617
147.76724	3.3853061
148.2247	6.3658295
148.68216	7.5692387
149.1396	2.8723276
149.59706	4.2265067
150.05452	6.8271446
150.51196	6.1851559
150.96942	5.2893381
151.42688	4.7168903
151.88434	5.8279324
152.34178	8.0017519
152.79924	5.4303794
153.2567	6.1324062
153.71416	6.7857628
154.1716	5.8084531
154.62906	4.0875502
155.08652	1.0717913
155.54396	2.8387191
156.00142	10.456162
156.45888	7.7171702
156.91634	6.044394
157.37378	4.9974127
157.83124	4.1190534
158.2887	3.8376908
158.74615	4.3714466
159.2036	6.3492842
159.66106	4.4665537
160.11852	4.1296806
160.57596	3.4081922
161.03342	0.84810144
161.49088	1.761786
161.94833	4.5159216
162.40578	4.3189087
162.86324	4.5065207
163.32069	0.39073363
163.77815	4.0409722
164.2356	1.697499
164.69305	0.49536327
165.15051	-0.50628132
165.60797	-0.35795689
166.06541	2.2510524
166.52287	5.1484351
166.98033	4.3686328
167.43777	1.1087413
167.89523	3.4964511
168.35269	4.018187
168.81015	4.4733944
169.26759	4.7081962
169.72505	4.103581
170.18251	3.4021885
170.63997	4.1716065
171.09741	5.978785
171.55487	5.0932522
172.01233	4.7105041
172.46977	3.1781583
172.92723	2.5215273
173.38469	3.1774712
173.84215	4.3336177
174.29959	5.0970244
174.75705	3.6846824
175.21451	3.165206
175.67197	3.4760754
176.12941	3.9844089
176.58687	2.6143968
177.04433	1.7330109
177.50179	1.7221383
177.95923	1.5238484
178.41669	2.4186928
178.87415	2.3166656
179.33159	3.9386578
179.78905	6.1617775
180.24651	5.0003972
180.70396	4.6719007
181.16141	3.8650808
181.61887	2.8577816
182.07632	4.2737041
182.53378	2.8261483
182.99123	3.2458453
183.44868	-0.37436557
183.90614	2.4022615
184.36359	3.8669479
184.82104	3.4910336
185.2785	3.4809742
185.73596	4.0350375
186.19341	4.0177431
186.65086	7.4812374
187.10832	6.3752131
187.56578	0.52471364
188.02322	2.0837603
188.48068	2.3375866
188.93814	2.5191748
189.39558	3.0859411
189.85304	1.9942183
190.3105	1.9044142
190.76796	2.7248087
191.2254	3.353682
191.68286	2.6043818
192.14032	0.68532723
192.59778	1.849929
193.05522	2.469692
193.51268	1.5827414
193.97014	3.0799391
194.4276	4.2657719
194.88504	2.5811293
195.3425	2.4363558
195.79996	3.9096398
196.2574	1.9120523
196.71486	2.5959208
197.17232	4.7107949
197.62978	4.3576632
198.08722	3.0475357
198.54468	3.2023244
199.00214	3.4010174
199.45959	-0.26398113
199.91704	0.67231733
200.3745	5.0914464
200.83195	4.3229504
201.2894	1.8664986
201.74686	3.3512893
202.20432	3.8317423
202.66177	2.8868227
203.11922	-2.7521467
203.57668	2.3675754
204.03413	3.7041576
204.49159	3.2322516
204.94904	2.3677931
205.40649	1.3684762
205.86395	1.4697229
206.3214	4.0807681
206.77885	4.2756605
207.23631	3.178957
207.69377	2.4709265
208.15121	3.5924399
208.60867	3.3362842
209.06613	2.0627642
209.52359	0.22297941
209.98103	-1.4498042
210.43849	-0.62952584
210.89595	-0.62970138
211.35341	0.13202515
211.81085	3.3109741
212.26831	3.563633
212.72577	2.0741024
213.18321	0.42816517
213.64067	1.3635681
214.09813	3.3285544
214.55559	-0.7320469
215.01303	2.0347865
215.47049	5.190237
215.92795	3.5124557
216.38541	4.6089487
216.84285	5.0264649
217.30031	4.2146378
217.75777	3.4942405
218.21521	3.2438939
218.67267	2.7717075
219.13013	1.8805721
219.58759	-0.050077185
220.04503	1.1936305
220.50249	0.32265589
220.95995	0.53382629
221.4174	3.7459996
221.87485	4.1534834
222.33231	0.25472197
222.78976	3.3751285
223.24721	2.5427039
223.70467	1.6719632
224.16212	-0.48307374
224.61958	1.6307265
225.07703	3.6818576
225.53448	3.1555851
225.99194	1.9789017
226.4494	1.8383512
226.90685	1.3658545
227.3643	5.4925261
227.82176	3.738095
228.27922	1.2315052
228.73666	-0.64552492
229.19412	1.7159176
229.65158	3.8700681
230.10902	3.6189561
230.56648	3.1674721
231.02394	3.7311592
231.4814	3.5226884
231.93884	2.1711905
232.3963	4.2339635
232.85376	4.299047
233.31122	3.7172947
233.76866	3.1850741
234.22612	3.0552497
234.68358	2.9065952
235.14102	1.913762
235.59848	1.7839099
236.05594	5.7707705
236.5134	5.7895174
236.97084	4.6732211
237.4283	3.7316694
237.88576	4.6529336
238.34322	3.865248
238.80066	1.36599
239.25812	2.6614294
239.71558	5.4761515
240.17302	2.5534811
240.63048	4.5478115
241.08794	2.4945095
241.54539	2.4014614
242.00284	1.8439513
242.4603	0.83538669
242.91776	1.4187032
243.37521	3.786092
243.83266	5.1128988
244.29012	1.8971044
244.74757	0.85263485
245.20503	1.6945171
245.66248	0.42099458
246.11993	2.3185356
246.57739	2.5951161
247.03484	2.0405014
247.49229	3.8052092
247.94975	2.2401919
248.40721	-0.67759913
248.86465	0.72982877
249.32211	4.4717679
249.77957	2.1353993
250.23703	2.0248442
250.69447	3.7508123
251.15193	3.0287986
251.60939	1.5916145
252.06683	3.2105546
252.52429	-0.26365554
252.98175	3.3676856
253.43921	1.0661939
253.89665	4.3987656
254.35411	2.6081915
254.81157	0.71918076
255.26903	0.21855392
255.72647	1.0834175
256.18393	2.9498534
256.64139	2.0100443
257.09885	0.56637251
257.5563	3.5006561
258.01373	1.5787766
258.47119	4.6139178
258.92865	1.4620759
259.38611	-0.84020358
259.84357	-0.19225359
260.30103	0.12066102
260.75848	1.1924936
261.21594	0.7476595
261.67337	0.47308365
262.13083	-3.9017315
262.58829	-1.3872129
263.04575	0.34924343
263.5032	1.1681921
263.96066	0.41267261
264.41812	0.29476574
264.87555	2.1697199
265.33301	0.36370045
265.79047	0.3339411
266.24792	1.6862956
266.70538	-0.52748936
267.16284	-1.4163785
267.6203	1.1860946
268.07776	1.4538714
268.53519	1.7240881
268.99265	3.6204073
269.4501	1.6813928
269.90756	0.41693771
270.36502	3.3448398
270.82248	0.4382225
271.27994	1.6268451
271.73737	1.2870715
272.19482	-0.98573661
272.65228	-0.83177608
273.10974	0.46663746
273.5672	0.41064838
274.02466	2.8475235
274.48212	2.9939008
274.93954	-1.421042
275.397	0.68459177
275.85446	1.0148246
276.31192	-0.63979834
276.76938	0.94975412
277.22684	3.2577727
277.6843	2.0891612
278.14175	-0.75712019
278.59918	-1.4607687
279.05664	-4.9242649
279.5141	-2.5479755
279.97156	0.59100664
280.42902	1.8861263
280.88647	1.4668132
281.34393	0.32698658
281.80136	-1.6568223
282.25882	-2.8768754
282.71628	-0.87895888
283.17374	1.1943107
283.6312	3.2633197
284.08865	-0.077314109
284.54611	-0.27612308
285.00357	-0.091607153
285.461	1.1304305
285.91846	0.74850458
286.37592	-0.47160155
286.83337	-0.43078047
287.29083	-0.46160832
287.74829	-0.52049667
288.20575	-2.272579
288.66318	1.8436937
289.12064	1.4252964
289.57809	0.64076996
290.03555	0.85658807
290.49301	-0.077946194
290.95047	-0.68394518
291.40793	0.79332942
291.86536	1.3045851
292.32281	2.1124842
292.78027	-0.53989309
293.23773	-2.7082286
293.69519	-0.45046854
294.15265	-1.372236
294.61011	-1.0927204
295.06757	-1.2778004
295.52499	-1.0866412
295.98245	1.4960719
296.43991	1.9012676
296.89737	2.3474395
297.35483	1.8231333
297.81229	1.939065
298.26974	1.017956
298.72717	-1.3909645
299.18463	-2.5036204
299.64209	-1.82881
300.09955	-1.806685
300.55701	-2.5488932
301.01447	-0.16243871
301.47192	2.2492533
301.92938	-0.22863558
302.38681	-3.4974215
302.84427	0.20717436
303.30173	1.4542238
303.75919	-1.3698853
304.21664	-2.2231488
304.6741	-0.95660782
305.13156	-0.51149064
305.58899	1.5610837
306.04645	0.55813468
306.50391	-0.35737273
306.96136	-0.48487076
307.41882	0.67149282
307.87628	0.0050755264
308.33374	1.2474478
308.79117	1.134789
309.24863	-0.56585723
309.70609	-0.81383675
310.16354	-1.3424048
310.621	-3.4423494
311.07846	-1.5386814
311.53592	-1.0640277
311.99338	1.1100523
312.45081	0.51081771
312.90826	0.16562864
313.36572	0.13491188
313.82318	-0.98988986
314.28064	-2.3786278
314.7381	-2.2757363
315.19556	-2.5952845
315.65298	-1.0353423
316.11044	-1.4533818
316.5679	-1.8322848
317.02536	-1.8899156
317.48282	-1.0125251
317.94028	-1.3377937
318.39774	-0.076887459
318.85519	0.39524853
319.31262	-4.1500216
319.77008	-1.4442867
320.22754	0.10938375
320.685	-2.876122
321.14246	0.044070613
321.59991	-0.66581583
322.05737	-2.8657787
322.5148	-0.20741554
322.97226	1.9450084
323.42972	-0.026500747
323.88718	-2.2375233
324.34464	-3.6002991
324.80209	-1.8684809
325.25955	-2.0745225
325.71698	-1.6184858
326.17444	-3.0964854
326.6319	-4.3667469
327.08936	-1.6664095
327.54681	0.23983705
328.00427	-0.30925983
328.46173	-0.36821446
328.91919	-1.5331864
329.37662	-7.798985
329.83408	-3.3940361
330.29153	-0.023846129
330.74899	-0.53226846
331.20645	-1.6816684
331.66391	-1.7485628
332.12137	-1.7005253
332.5788	-1.4837831
333.03625	-1.2983983
333.49371	-1.8729631
333.95117	-1.8459266
334.40863	-1.2282414
334.86609	2.589397
335.32355	-0.02788537
335.78101	-1.6943058
336.23843	0.02386752
336.69589	-2.1110682
337.15335	-1.9887133
337.61081	-0.76729047
338.06827	-1.6671605
338.52573	1.8061352
338.98318	0.5429939
339.44061	0.14452335
339.89807	-0.9653852
340.35553	0.41832465
340.81299	-0.61273414
341.27045	-0.78297812
341.72791	-0.29458308
342.18536	-0.85154778
342.64279	-1.5099138
343.10025	-1.0409765
343.55771	-1.6886768
344.01517	-1.4783305
344.47263	-0.35357505
344.93008	0.12910724
345.38754	-0.7428757
345.845	-0.93407583
346.30243	-0.23923345
346.75989	-1.0280167
347.21735	-3.8807719
347.6748	-4.7525883
348.13226	-1.8982304
348.58972	-2.9361517
349.04718	-1.2352819
349.50461	0.49717844
349.96207	1.3727278
350.41953	-0.5943892
350.87698	-4.0076308
351.33444	-4.5642633
351.7919	-2.158201
352.24936	-2.1449842
352.70682	-4.1239715
353.16425	-1.5676091
353.6217	-2.6166968
354.07916	-5.3580127
354.53662	0.8410328
354.99408	-0.17255236
355.45154	-3.7239091
355.909	-1.3336082
356.36642	-1.1509242
356.82388	-1.4454119
357.28134	-0.20079371
357.7388	-1.1285813
358.19626	-3.427676
358.65372	-3.2879908
359.11118	1.1792094
359.5686	-0.98316878
360.02606	-2.5538008
360.48352	-5.4288888
360.94098	-0.88838118
361.39844	-0.26132047
361.8559	-1.9322486
362.31335	-1.9558749
362.77081	-2.8517587
363.22824	-2.2966409
363.6857	-0.49508086
364.14316	-4.0995402
364.60062	-1.5409533
365.05807	-2.9371088
365.51553	-0.21976656
365.97299	2.1776721
366.43042	0.61879879
366.88788	0.19556385
367.34534	0.21047163
367.8028	-1.9834647
368.26025	-0.20680855
368.71771	-2.8515127
369.17517	-0.7770732
369.63263	-0.64483917
370.09006	-1.630492
370.54752	-2.1640403
371.00497	-0.8455959
371.46243	-0.84382182
371.91989	-2.1839359
372.37735	-2.0680516
372.83481	-1.5040859
373.29224	-3.3300445
373.74969	-0.19845341
374.20715	-0.16884516
374.66461	3.1252468
375.12207	-2.1557825
375.57953	-2.201133
376.03699	-0.71977818
376.49442	0.60331219
376.95187	-0.43823346
377.40933	-2.1691113
377.86679	-2.1202354
378.32425	-2.8412175
378.78171	-4.6228518
379.23917	0.10707899
379.69662	-0.84324282
380.15405	-1.5884801
380.61151	-0.10870647
381.06897	-0.51098025
381.52643	0.04804638
381.98389	0.7445724
382.44135	0.81294453
382.8988	0.8733989
383.35623	0.14270134
383.81369	-2.1326687
384.27115	-3.0401001
384.72861	0.65573871
385.18607	-0.20883925
385.64352	-0.14523128
386.10098	0.074053027
386.55844	-1.6221139
387.01587	1.0157372
387.47333	2.8605487
387.93079	1.2452917
388.38824	0.168828
388.8457	-3.2404163
389.30316	0.90205407
389.76062	0.26943383
390.21805	-0.64233369
390.67551	-1.8349074
391.13297	-0.33639705
391.59042	1.3396738
392.04788	1.868611
392.50534	0.90887046
392.9628	-0.41259941
393.42023	-0.51724994
393.87769	0.41974157
394.33514	0.63632339
394.7926	0.0053300876
395.25006	-0.85432875
395.70752	3.8175054
396.16498	1.7132932
396.62244	2.5730131
397.07986	1.8671092
397.53732	0.12875532
397.99478	1.1199933
398.45224	2.9081461
398.9097	1.8221596
399.36716	1.0665581
399.82462	1.4006062
400.28204	6.3469005
400.7395	2.4433651
401.19696	2.7988071
401.65442	0.14225493
402.11188	-0.71726328
402.56934	1.9083022
403.02679	3.0701206
403.48425	2.7114
403.94168	3.012219
404.39914	2.0964785
404.8566	0.92398071
405.31406	2.1991
405.77151	4.4482837
406.22897	5.5127788
406.68643	5.1474876
407.14386	5.0300016
407.60132	6.3482599
408.05878	4.2164826
408.51624	1.9952413
408.97369	2.3651729
409.43115	4.4824543
409.88861	7.483501
410.34604	5.1246352
410.8035	4.8793073
411.26096	9.6958294
411.71841	6.6503925
412.17587	6.7115979
412.63333	5.7401032
413.09079	5.8917813
413.54825	5.9707751
414.00568	4.3338122
414.46313	4.1577206
414.92059	6.173213
415.37805	4.4401073
415.83551	2.1826081
416.29297	5.5599136
416.75043	9.7438154
417.20786	6.9267807
417.66531	7.8401942
418.12277	7.3321648
418.58023	7.097609
419.03769	6.912148
419.49515	8.9154758
419.95261	10.827932
420.41006	8.6941805
420.86749	6.7902236
421.32495	7.9348574
421.78241	4.329987
422.23987	4.4997373
422.69733	8.6855135
423.15479	8.9343252
423.61224	7.6974673
424.06967	8.0646763
424.52713	6.7370105
424.98459	6.809638
425.44205	9.8590384
425.89951	10.449045
426.35696	7.8829846
426.81442	9.9255886
427.27185	7.0985403
427.72931	9.5857267
428.18677	4.886755
428.64423	8.185812
429.10168	7.9855986
429.55914	7.8580666
430.0166	5.9898491
430.47406	6.1953816
430.93149	6.6638651
431.38895	5.7268996
431.84641	8.3612242
432.30386	8.3006697
432.76132	9.0691404
433.21878	11.015388
433.67624	10.68501
434.13367	10.683349
434.59113	8.4431391
435.04858	12.909951
435.50604	13.33252
435.9635	11.244835
436.42096	12.386684
436.87842	14.566804
437.33588	13.787383
437.7933	13.829477
438.25076	20.861317
438.70822	22.544306
439.16568	22.332487
439.62314	26.407089
440.0806	25.891975
440.53806	29.13908
440.99548	31.944023
441.45294	32.64011
441.9104	34.84663
442.36786	36.229378
442.82532	36.855743
443.28278	42.419331
443.74023	40.716629
444.19766	44.837849
444.65512	48.037426
445.11258	48.167751
445.57004	51.456409
446.0275	47.103626
446.48495	44.748791
446.94241	47.899418
447.39987	48.924149
447.8573	48.614906
448.31476	49.077335
448.77222	47.295902
449.22968	47.573246
449.68713	47.513634
450.14459	41.443001
450.60205	44.32518
451.05948	41.183784
451.51694	37.609787
451.9744	36.791843
452.43185	37.551579
452.88931	37.317188
453.34677	35.185295
453.80423	33.533508
454.26169	32.593113
454.71912	30.255941
455.17657	30.021145
455.63403	31.426924
456.09149	28.796219
456.54895	23.685486
457.00641	26.427088
457.46387	26.702744
457.9213	28.157967
458.37875	26.805212
458.83621	25.340246
459.29367	22.154097
459.75113	20.147608
460.20859	23.153891
460.66605	24.562183
461.12347	23.650349
461.58093	30.387787
462.03839	23.182451
462.49585	23.341637
462.95331	19.769257
463.41077	25.362543
463.86823	23.366697
464.32568	22.225042
464.78311	22.657103
465.24057	23.885988
465.69803	24.981768
466.15549	24.590559
466.61295	23.815229
467.0704	21.966312
467.52786	20.136349
467.98529	23.716093
468.44275	23.753777
468.90021	22.270456
469.35767	19.769749
469.81512	20.437206
470.27258	24.69803
470.73004	23.598259
471.1875	21.350531
471.64493	22.744715
472.10239	23.090971
472.55984	20.818928
473.0173	20.494684
473.47476	19.347048
473.93222	24.294195
474.38968	21.868668
474.84711	24.645147
475.30457	23.718246
475.76202	22.746759
476.21948	23.211327
476.67694	21.406118
477.1344	22.203899
477.59186	24.723511
478.04929	24.798584
478.50674	25.159607
478.9642	24.923843
479.42166	19.196339
479.87912	23.883701
480.33658	27.240437
480.79404	21.843658
481.2515	27.217121
481.70892	26.246132
482.16638	25.505817
482.62384	21.781927
483.0813	19.510269
483.53876	18.612782
483.99622	18.41087
484.45367	18.352907
484.9111	15.61412
485.36856	18.221189
485.82602	16.938009
486.28348	17.942152
486.74094	16.7913
487.19839	17.128706
487.65585	14.304408
488.11331	13.746062
488.57074	15.049103
489.0282	14.562035
489.48566	14.336435
489.94312	16.675085
490.40057	18.120693
490.85803	17.152388
491.31549	17.748955
491.77292	15.267656
492.23038	17.574137
492.68784	18.803339
493.14529	17.832512
493.60275	18.791771
494.06021	17.31377
494.51767	20.138536
494.9751	23.796013
495.43256	24.157572
495.89001	24.385983
496.34747	24.882963
496.80493	26.195782
497.26239	27.855217
497.71985	21.824345
498.17731	22.800657
498.63474	25.070021
499.09219	25.211727
499.54965	24.368437
500.00711	23.804283
500.46457	23.398596
500.92203	24.258924
501.37949	19.0571
501.83691	18.762079
502.29437	21.099241
502.75183	20.723763
503.20929	21.15457
503.66675	21.836588
504.12421	20.723459
504.58167	24.386787
505.03912	20.730373
505.49655	19.147385
505.95401	18.263422
506.41147	20.039244
506.86893	23.715059
507.32639	19.827059
507.78384	16.020958
508.2413	16.126648
508.69873	14.02165
509.15619	12.044621
509.61365	13.595589
510.07111	13.112249
510.52856	10.388779
510.98602	6.9766703
511.44348	9.0259666
511.90091	9.8243113
512.3584	10.802749
512.81586	8.2857141
513.27332	5.182642
513.73071	4.191256
514.18817	5.044323
514.64563	4.4948525
515.10309	7.2124372
515.56055	8.9280767
516.01801	6.5879855
516.47546	5.1572948
516.93292	4.59833
517.39038	6.8131557
517.84784	6.1215978
518.3053	5.8231354
518.76276	7.5189133
519.22021	8.5055285
519.67767	4.5103683
520.13513	6.4916663
520.59253	7.8404603
521.04999	6.4167104
521.50745	6.8432965
521.9649	9.2275686
522.42236	8.0998344
522.87982	5.9662843
523.33728	8.894063
523.79474	9.82658
524.2522	8.1418514
524.70966	7.5760417
525.16711	6.757947
525.62457	11.051376
526.08203	8.5265455
526.53949	9.7346554
526.99695	9.0564308
527.45435	8.3646107
527.9118	6.436697
528.36926	5.9386158
528.82672	5.9331179
529.28418	4.7134352
529.74164	4.398921
530.1991	5.4516125
530.65656	4.5587001
531.11401	1.4493738
531.57147	7.1558957
532.02893	4.8148255
532.48639	7.5311408
532.94385	4.5183611
533.40131	4.7873549
533.85876	2.7349885
534.31616	5.4335108
534.77362	5.744823
535.23108	7.5964046
535.68854	7.8105283
536.146	3.5084243
536.60345	0.086271748
537.06091	0.29354399
537.51837	4.3149881
537.97583	1.1063467
538.43329	2.3725214
538.89075	4.4360356
539.34821	2.9776237
539.80566	1.1044919
540.26312	3.6140332
540.72052	3.0660131
541.17798	3.8626552
541.63544	3.3570445
542.0929	4.187921
542.55035	3.644033
543.00781	1.7986836
543.46527	1.6859548
543.92273	2.7943099
544.38019	5.7749996
544.83765	5.5065436
545.2951	2.6305141
545.75256	2.5506804
546.21002	2.41839
546.66748	1.6788865
547.12494	3.5618443
547.58234	3.2076926
548.03979	3.8760767
548.49725	2.9700861
548.95471	1.8003613
549.41217	1.3320335
549.86963	1.7722892
550.32709	2.3955717
550.78455	2.1045907
551.242	1.4010814
551.69946	3.8217754
552.15692	3.780658
552.61438	2.5154865
553.07184	5.0680609
553.5293	4.4614859
553.98676	4.3159766
554.44415	7.0893579
554.90161	5.4037852
555.35907	2.9130411
555.81653	2.6606994
556.27399	4.868751
556.73145	5.1828184
557.1889	7.2702603
557.64636	8.2769079
558.10382	6.1951218
558.56128	3.910526
559.01874	6.5186706
559.4762	5.1782904
559.93365	4.7961378
560.39111	6.301116
560.84857	3.6454079
561.30597	3.4030375
561.76343	3.0312276
562.22089	1.1914608
562.67834	4.0773749
563.1358	4.2372146
563.59326	3.7642708
564.05072	3.7693684
564.50818	2.1899302
564.96564	4.1007404
565.4231	3.7694118
565.88055	2.0816512
566.33801	1.4329743
566.79547	1.1353006
567.25293	0.45267639
567.71039	2.3402431
568.16779	3.2313468
568.62524	2.8944852
569.0827	4.4578667
569.54016	3.7813671
569.99762	1.0080743
570.45508	2.744453
570.91254	2.3273976
571.37	3.2146838
571.82745	2.2212789
572.28491	1.6113759
572.74237	4.116797
573.19983	3.1394227
573.65729	3.3229802
574.11475	1.0488875
574.57214	-1.3164047
575.0296	-1.0947845
575.48706	0.20050219
575.94452	0.7735675
576.40198	1.9970496
576.85944	2.6251783
577.31689	2.2584679
577.77435	4.5251207
578.23181	1.9015995
578.68927	0.8588196
579.14673	1.111691
579.60419	-0.7438246
580.06165	0.31086323
580.5191	2.4690781
580.97656	2.0062296
581.43396	0.97044039
581.89142	2.0878541
582.34888	4.5726404
582.80634	4.8935204
583.26379	0.59162199
583.72125	-2.903043
584.17871	1.3269255
584.63617	1.7735054
585.09363	1.8708571
585.55109	3.8010554
586.00854	4.7416129
586.466	3.9268112
586.92346	2.2084985
587.38092	1.6715511
587.83838	2.870764
588.29578	3.884078
588.75323	4.1444016
589.21069	5.1443591
589.66815	4.7793627
590.12561	7.1503296
590.58307	8.6806278
591.04053	7.140779
591.49799	9.46661
591.95544	5.2710185
592.4129	4.4912286
592.87036	8.6409492
593.32782	10.201674
593.78528	8.3682442
594.24274	10.147552
594.7002	13.129314
595.15759	11.311481
595.61505	10.129778
596.07251	8.4657621
596.52997	12.81881
596.98743	10.329006
597.44489	12.039805
597.90234	9.6636992
598.3598	8.0189323
598.81726	11.05625
599.27472	7.9541364
599.73218	8.4896517
600.18964	9.8479404
600.64709	10.11562
601.10455	8.9462261
601.56201	6.7221742
602.01941	5.1150379
602.47687	3.9076805
602.93433	9.1898966
603.39178	7.0048852
603.84924	4.8899283
604.3067	3.4148881
604.76416	4.0013762
605.22162	4.6458802
605.67908	1.5355601
606.13654	2.1368895
606.59399	2.5518732
607.05145	4.3832569
607.50891	6.6309338
607.96637	4.9987531
608.42377	2.798548
608.88123	4.3032842
609.33868	3.4500048
609.79614	1.1539559
610.2536	0.28654754
610.71106	4.3398209
611.16852	1.9020617
611.62598	1.437965
612.08344	1.953933
612.54089	2.9694521
612.99835	3.6100631
613.45581	2.8383358
613.91327	1.7072475
614.37073	2.7805984
614.82819	3.5430562
615.28558	2.2692688
615.74304	2.0871165
616.2005	2.9186563
616.65796	2.6463273
617.11542	1.7593371
617.57288	1.6034907
618.03033	3.6062956
618.48779	3.214149
618.94525	5.2596731
619.40271	5.1468091
619.86017	3.6173584
620.31763	1.7102047
620.77509	-1.3141676
621.23254	-0.68489498
621.69	0.75839853
622.1474	-0.75116193
622.60486	-0.22507063
623.06232	3.6790757
623.51978	3.4631877
623.97723	1.4995793
624.43469	1.4743748
624.89215	-3.0058703
625.34961	0.68065917
625.80707	0.6375863
626.26453	-0.12334488
626.72198	0.23894718
627.17944	1.4718952
627.6369	-0.37936366
628.09436	-0.94904518
628.55182	-1.7048411
629.00922	-1.8337063
629.46667	-1.070864
629.92413	-0.38115838
630.38159	3.3214467
630.83905	4.0345559
631.29651	1.7404788
631.75397	1.9210341
632.21143	-2.1743393
632.66888	-3.6712463
633.12634	2.5022759
633.5838	-0.29216212
634.04126	-0.88969707
634.49872	0.5127219
634.95618	1.3822646
635.41364	0.71180546
635.87103	1.2335634
636.32849	0.90885216
636.78595	-0.97677523
637.24341	-1.6939975
637.70087	-1.648507
638.15833	1.2390242
638.61578	1.7201337
639.07324	1.0408293
639.5307	1.414407
639.98816	2.7576535
640.44562	-1.1500522
640.90308	-0.42356265
641.36053	-0.58492464
641.81799	-2.247818
642.27539	-3.181777
642.73285	-1.0675603
643.19031	-0.43847275
643.64777	-0.98276472
644.10522	0.5434323
644.56268	2.3971965
645.02014	1.7435923
645.4776	-0.86804295
645.93506	-0.72663927
646.39252	1.0279614
646.84998	0.41582873
647.30743	-2.2166519
647.76489	0.49232626
648.22235	1.9540206
648.67981	0.3535333
649.13721	0.28406692
649.59467	1.2207149
650.05212	1.619941
650.50958	-1.551105
650.96704	-2.1254451
651.4245	-2.9549301
651.88196	-3.2122946
652.33942	1.8668528
652.79688	0.34252298
653.25433	-1.4702821
653.71179	0.11194794
654.16925	1.2411587
654.62671	1.5489637
655.08417	-3.8950727
655.54163	1.5239284
655.99902	0.025785092
656.45648	2.0108905
656.91394	0.3200531
657.3714	-0.7233665
657.82886	-0.55973411
658.28632	-1.7638631
658.74377	-2.2266133
659.20123	-1.3622099
659.65869	-0.042830005
660.11615	1.1038944
660.57361	-0.21136583
661.03107	0.44614235
661.48853	1.4570252
661.94598	3.2421389
662.40344	0.14425156
662.86084	0.9071638
663.3183	-0.60079283
663.77576	4.2788525
664.23322	5.1508822
664.69067	2.3895841
665.14813	2.0417194
665.60559	4.3307114
666.06305	5.0621085
666.52051	4.6491289
666.97797	5.1293879
667.43542	4.7483139
667.89288	4.5069499
668.35034	7.1144953
668.8078	6.7869053
669.26526	8.1988134
669.72266	8.8269949
670.18011	9.8428822
670.63757	9.6377764
671.09503	7.0595288
671.55249	6.4586535
672.00995	4.9857759
672.46741	5.6127591
672.92487	4.9508953
673.38232	4.9313569
673.83978	3.7619693
674.29724	3.2522788
674.7547	4.204174
675.21216	4.7343578
675.66962	4.4362574
676.12701	4.4759192
676.58447	5.440496
677.04193	5.0421066
677.49939	2.7072906
677.95685	0.34002164
678.41431	1.6298121
678.87177	4.7111897
679.32922	4.2475162
679.78668	4.2698507
680.24414	5.7510366
680.7016	3.7548625
681.15906	3.2396913
681.61652	2.8247051
682.07397	2.1531234
682.53143	3.0614247
682.98883	4.1372328
683.44629	2.8467834
683.90375	1.8980953
684.36121	4.0328484
684.81866	5.2672119
685.27612	4.665309
685.73358	1.6119035
686.19104	-0.038273729
686.6485	0.87520725
687.10596	1.781128
687.56342	2.8467057
688.02087	2.6092331
688.47833	1.8726493
688.93579	1.8658634
689.39325	1.2768271
689.85065	2.0788081
690.30811	2.1578472
690.76556	0.64318323
691.22302	1.0474269
691.68048	1.8746612
692.13794	1.6446205
692.5954	1.7724756
693.05286	-0.38037649
693.51031	-0.6028291
693.96777	1.1152422
694.42523	-0.44956419
694.88269	-0.061308403
695.34015	0.56126726
695.79761	-0.55088997
696.25507	-0.38649327
696.71246	0.84189749
697.16992	-0.054503649
697.62738	2.1712019
698.08484	-1.0394336
698.5423	-1.2503216
698.99976	-1.9816493
699.45721	-0.4878954
699.91467	1.8326176
700.37213	0.45772639
700.82959	-0.51229537
701.28705	-0.05194832
701.74451	-1.821478
702.20197	-2.2037303
702.65942	-1.6072026
703.11688	-0.33393851
703.57428	-1.2535816
704.03174	2.8263564
704.4892	-0.72178495
704.94666	-0.45831934
705.40411	-3.4048779
705.86157	-1.0960873
706.31903	-1.9382713
706.77649	-3.2055209
707.23395	-4.5525455
707.69141	-3.9415028
708.14886	-3.6229274
708.60632	-2.8243313
709.06378	-1.0880066
709.52124	-0.70028937
709.97864	-0.066741429
710.4361	1.4595932
710.89355	-0.053851452
711.35101	-3.1019106
711.80847	-3.0816982
712.26593	-3.7045717
712.72339	-1.0194443
713.18085	-0.5552811
713.63831	-1.8412632
714.09576	-0.55391103
714.55322	-2.9780226
715.01068	-1.6248711
715.46814	-1.1587447
715.9256	1.5207368
716.38306	0.031927645
716.84045	-1.8082023
717.29791	-2.498044
717.75537	-3.1136398
718.21283	-3.56411
718.67029	-2.6123374
719.12775	-2.2609057
719.58521	-5.3936629
720.04266	-0.77636093
720.50012	1.709617
720.95758	-2.6060631
721.41504	-1.6018393
721.8725	-0.42970636
722.32996	-1.4638907
722.78741	1.4919585
723.24487	1.4512812
723.70227	-1.0016841
724.15973	-2.0780063
724.61719	-0.51595163
725.07465	-1.2676849
725.5321	-0.0092877494
725.98956	-0.039600968
726.44702	2.1355174
726.90448	2.660167
727.36194	0.094233818
727.8194	-0.64136225
728.27686	-0.99597913
728.73431	-1.3216646
729.19177	-2.0798416
729.64923	-0.57227033
730.10669	-0.38974386
730.56409	-1.5205138
731.02155	0.26352632
731.479	-5.0561466
731.93646	-0.95458347
732.39392	1.8565326
732.85138	-2.0929799
733.30884	-1.951316
733.7663	-2.8196871
734.22375	-3.0115702
734.68121	-1.85897
735.13867	0.68836635
735.59613	-0.56675178
736.05359	-0.233218
736.51105	-1.2260519
736.96851	-3.5529902
737.4259	-2.5473752
737.88336	-2.6342986
738.34082	-2.0753565
738.79828	-1.4521564
739.25574	-1.2415179
739.7132	-2.2332506
740.17065	-0.40780944
740.62811	-3.1519022
741.08557	-1.3560976
741.54303	-2.6466699
742.00049	-2.987915
742.45795	-0.91276234
742.91541	-0.40368128
743.37286	3.2775786
743.83026	2.9740052
744.28772	1.1147028
744.74518	-0.26450041
745.20264	0.45525011
745.6601	-0.62695122
746.11755	-1.670517
746.57501	-1.83461
747.03247	-2.8356004
747.48993	-2.0962942
747.94739	-1.2245262
748.40485	-2.6696754
748.8623	-0.54488158
749.31976	0.040450443
749.77722	0.90192944
750.23468	-3.1205945
750.69208	-3.0583496
751.14954	-0.38756183
751.60699	-0.87982857
752.06445	-0.7468192
752.52191	-2.8906858
752.97937	-2.1388838
753.43683	-2.8670866
753.89429	-2.7000344
754.35175	-2.6744542
754.8092	-2.5111191
755.26666	-1.1811285
755.72412	-1.2171206
756.18158	-0.79988879
756.63904	-1.0265172
757.0965	-0.60568482
757.55389	1.4253609
758.01135	0.46720719
758.46881	-1.1399181
758.92627	-3.6772397
759.38373	-2.873409
759.84119	0.81557822
760.29865	-0.19181068
760.7561	1.3797154
761.21356	1.824764
761.67102	2.4140184
762.12848	2.2391801
762.58594	5.5243869
763.0434	1.7295153
763.50085	0.25597516
763.95831	-0.38397095
764.41571	-1.5579323
764.87317	0.93998528
765.33063	2.0735779
765.78809	3.480418
766.24554	5.0697622
766.703	6.8709302
767.16046	5.9305925
767.61792	5.0854855
768.07538	4.7930331
768.53284	2.2281616
768.9903	6.1912642
769.44775	9.4975519
769.90521	7.8990388
770.36267	8.7687788
770.82013	7.7454066
771.27753	10.799278
771.73499	8.5018578
772.19244	10.253088
772.6499	2.8449807
773.10736	5.6146965
773.56482	7.2198806
774.02228	3.8859303
774.47974	9.281702
774.93719	7.5089526
775.39465	7.8932548
775.85211	7.7399654
776.30957	4.8749857
776.76703	2.9913042
777.22449	4.7253103
777.68188	6.1987882
778.13934	6.1121941
778.5968	4.4316211
779.05426	2.2947204
779.51172	3.7716773
779.96918	4.8999314
780.42664	1.8542669
780.88409	0.48761207
781.34155	-1.4337916
781.79901	1.882899
782.25647	4.4527197
782.71393	2.9718106
783.17139	1.7532157
783.62885	3.6667883
784.0863	2.1977475
784.5437	0.77069902
785.00116	2.5811312
785.45862	1.9081509
785.91608	0.15777099
786.37354	3.2318537
786.83099	0.70681131
787.28845	-0.92479283
787.74591	1.4777927
788.20337	4.3962426
788.66083	3.8426192
789.11829	4.3107233
789.57574	3.4174488
790.0332	1.3307108
790.49066	1.7358367
790.94812	1.8579786
791.40552	4.9703369
791.86298	6.3107476
792.32043	1.4209133
792.77789	1.8077874
793.23535	3.3991857
793.69281	2.983983
794.15027	4.041924
794.60773	3.0626192
795.06519	4.1412716
795.52264	2.2785769
795.9801	5.5263901
796.43756	5.5142827
796.89502	4.6057539
797.35248	3.5074918
797.80994	2.8304
798.26733	2.6410882
798.72479	3.6957297
799.18225	4.2058816
799.63971	2.8253689
800.09717	3.4451344
800.55463	4.1738052
801.01208	6.0941854
801.46954	4.7800803
801.927	4.1676259
802.38446	7.7919092
802.84192	8.3691502
803.29938	9.243947
803.75684	10.282241
804.21429	12.025702
804.67175	11.036268
805.12915	9.8398504
805.58661	9.2558193
806.04407	10.058634
806.50153	9.69911
806.95898	10.701991
807.41644	9.6641064
807.8739	9.9200649
808.33136	8.1253147
808.78882	7.7159038
809.24628	9.3688488
809.70374	7.4781365
810.16119	7.8477168
810.61865	4.767467
811.07611	3.189796
811.53351	5.5523849
811.99097	4.6073208
812.44843	3.2101216
812.90588	3.5806246
813.36334	4.6730957
813.8208	4.2982435
814.27826	5.177556
814.73572	5.2205372
815.19318	2.8485613
815.65063	2.7973204
816.10809	1.1211317
816.56555	-0.3074359
817.02301	0.33871031
817.48047	1.2632117
817.93793	1.7929662
818.39532	1.468286
818.85278	-0.21183752
819.31024	2.3034143
819.7677	3.9188573
820.22516	0.28919443
820.68262	3.2349031
821.14008	2.5685611
821.59753	4.8656597
822.05499	4.1287932
822.51245	2.3303499
822.96991	4.0327044
823.42737	5.0378804
823.88483	6.0980587
824.34229	1.8959149
824.79974	4.8660302
825.25714	3.072315
825.7146	3.4691317
826.17206	7.1027861
826.62952	7.31357
827.08698	4.7960777
827.54443	2.9064837
828.00189	3.4100425
828.45935	4.292717
828.91681	4.4506097
829.37427	6.4120293
829.83173	5.4508009
830.28918	0.83077812
830.74664	4.6844239
831.2041	5.5735168
831.66156	0.96722555
832.11896	0.72793132
832.57642	0.93471062
833.03387	0.69787401
833.49133	3.3763976
833.94879	0.39741793
834.40625	2.7959745
834.86371	0.87128383
835.32117	0.93050396
835.77863	3.2889922
836.23608	0.91181183
836.69354	-3.2072229
837.151	-2.2644131
837.60846	0.88913637
838.06592	1.1057762
838.52338	-0.68119806
838.98077	1.2800539
839.43823	1.0926558
839.89569	2.1196728
840.35315	2.7562733
840.81061	1.9685944
841.26807	2.3503513
841.72552	1.9260219
842.18298	1.6732546
842.64044	0.98632908
843.0979	-0.45729458
843.55536	1.7927688
844.01282	3.2220407
844.47028	2.2977829
844.92773	-1.0126511
845.38519	-2.0817885
845.84259	-0.64320397
846.30005	-3.808526
846.75751	1.466432
847.21497	0.20419519
847.67242	1.3404167
848.12988	1.6132618
848.58734	3.3738403
849.0448	3.6996942
849.50226	0.15612637
849.95972	2.7303021
850.41718	0.46582559
850.87463	1.444629
851.33209	0.50062972
851.78955	4.5303907
852.24695	0.18035465
852.70441	-1.2260574
853.16187	1.549733
853.61932	1.228621
854.07678	2.5830572
854.53424	4.6221647
854.9917	4.8933663
855.44916	1.8617933
855.90662	3.4808028
856.36407	6.2364826
856.82153	4.2849054
857.27899	3.4692266
857.73645	5.6177182
858.19391	4.3445168
858.65137	3.5352194
859.10876	6.1056757
859.56622	4.3017521
860.02368	7.7987156
860.48114	7.8221793
860.9386	3.3710058
861.39606	6.9120212
861.85352	3.7209733
862.31097	2.1611629
862.76843	5.9508281
863.22589	4.1336298
863.68335	4.8186207
864.14081	5.1221142
864.59827	3.9387546
865.05573	7.2441978
865.51318	3.4346483
865.97058	6.2574954
866.42804	4.5944209
866.8855	1.9715873
867.34296	2.1636794
867.80042	4.9315786
868.25787	6.7918382
868.71533	4.7344718
869.17279	6.0091848
869.63025	7.1610632
870.08771	8.1935825
870.54517	4.4665046
871.00262	5.5037975
871.46008	9.4963856
871.91754	8.8593206
872.375	5.4773617
872.8324	9.1930103
873.28986	9.9521437
873.74731	8.8338966
874.20477	11.009534
874.66223	9.2485037
875.11969	6.9596276
875.57715	7.7993612
876.03461	9.1463041
876.49207	9.4639635
876.94952	9.2601557
877.40698	5.9819579
877.86444	11.319312
878.3219	9.4734612
878.77936	10.635267
879.23682	10.523315
879.69421	6.8790989
880.15167	5.6377449
880.60913	5.9380164
881.06659	8.8930674
881.52405	10.968623
881.98151	11.338251
882.43896	5.7781372
882.89642	6.6682382
883.35388	7.8762422
883.81134	12.170603
884.2688	14.410954
884.72626	10.226548
885.18372	7.030829
885.64117	11.524567
886.09857	8.9219837
886.55603	12.593932
887.01349	9.5896358
887.47095	7.851398
887.92841	9.378212
888.38586	12.225622
888.84332	13.267586
889.30078	8.9038286
889.75824	11.411455
890.2157	14.293791
890.67316	16.788189
891.13062	14.78882
891.58807	13.217104
892.04553	14.465348
892.50299	12.80714
892.96039	12.801686
893.41785	14.513731
893.87531	13.891751
894.33276	14.195991
894.79022	17.243135
895.24768	20.285601
895.70514	18.677858
896.1626	15.601973
896.62006	13.201318
897.07751	13.703293
897.53497	16.891777
897.99243	14.751018
898.44989	15.035014
898.90735	16.044182
899.36481	20.231833
899.8222	18.919975
900.27966	16.50898
900.73712	13.322914
901.19458	17.563612
901.65204	18.589584
902.1095	15.018255
902.56696	15.249015
903.02441	15.506836
903.48187	13.390096
903.93933	10.993279
904.39679	15.538519
904.85425	12.226027
905.31171	15.628647
905.76917	14.384522
906.22662	10.856296
906.68402	11.042655
907.14148	12.789413
907.59894	14.588892
908.0564	14.587761
908.51385	14.955287
908.97131	11.235408
909.42877	11.146037
909.88623	9.7158937
910.34369	9.2264814
910.80115	11.93615
911.25861	14.284732
911.71606	12.54656
912.17352	11.324904
912.63098	12.072994
913.08844	9.1379223
913.54584	7.7697806
914.0033	7.3870668
914.46075	6.5375409
914.91821	6.2567549
915.37567	4.7622852
915.83313	6.2363405
916.29059	6.9927955
916.74805	6.5215974
917.20551	7.5998678
917.66296	6.0009489
918.12042	3.7180903
918.57788	3.4331715
919.03534	5.0311112
919.4928	2.6389859
919.9502	1.2732224
920.40765	2.7943923
920.86511	1.4774009
921.32257	4.6457038
921.78003	3.6505511
922.23749	0.43440586
922.69495	3.3855693
923.1524	2.4166713
923.60986	4.232975
924.06732	1.8856527
924.52478	-0.47583118
924.98224	5.0191536
925.4397	2.2135897
925.89716	1.8845807
926.35461	-2.797611
926.81201	1.4281445
927.26947	-0.32937539
927.72693	1.259366
928.18439	2.262465
928.64185	0.71355301
929.0993	-3.8934605
929.55676	-1.7722828
930.01422	2.6917183
930.47168	0.78745705
930.92914	-0.58307815
931.3866	-0.44869968
931.84406	-3.4608648
932.30151	-2.7507777
932.75897	-1.4847776
933.21643	-0.60816872
933.67383	0.14789814
934.13129	1.3197601
934.58875	-0.38800842
935.0462	-2.9704876
935.50366	-0.58856231
935.96112	-1.1596156
936.41858	-1.4483244
936.87604	-0.48755792
937.3335	-0.41457275
937.79095	0.65680671
938.24841	0.37646016
938.70587	-0.82635522
939.16333	-0.54016376
939.62079	0.63543284
940.07825	-0.13087566
940.53564	-1.2376808
940.9931	-0.049654134
941.45056	-0.55331081
941.90802	-0.56217062
942.36548	1.3888953
942.82294	1.935042
943.2804	2.3357716
943.73785	0.57146895
944.19531	-1.0837584
944.65277	-1.5686022
945.11023	-0.7016117
945.56769	-0.45990261
946.02515	2.226624
946.4826	2.2219973
946.94006	1.6669594
947.39746	3.3495922
947.85492	4.7180228
948.31238	3.8101423
948.76984	2.16623
949.22729	2.2211926
949.68475	-0.74134225
950.14221	1.8556924
950.59967	1.2850933
951.05713	1.9555031
951.51459	2.5711167
951.97205	5.2529778
952.4295	4.0033436
952.88696	-2.0343561
953.34442	1.9303089
953.80182	3.7117662
954.25928	2.7936497
954.71674	-2.5634468
955.17419	5.0626593
955.63165	4.0435834
956.08911	2.1196184
956.54657	1.7675871
957.00403	-0.60640192
957.46149	2.8861382
957.91895	6.299479
958.3764	1.2366172
958.83386	1.6348425
959.29132	2.7604868
959.74878	-0.36343604
960.20624	-1.0548197
960.66364	-0.29136187
961.12109	1.0780489
961.57855	-1.7302033
962.03601	0.6946665
962.49347	0.16738936
962.95093	-1.4393425
963.40839	-2.4047308
963.86584	-1.5733838
964.3233	-2.5938957
964.78076	-1.2287649
965.23822	-0.13588268
965.69568	-0.90947473
966.15314	-2.1798213
966.6106	0.6196456
967.06805	-0.73135245
967.52545	-0.84539497
967.98291	-2.9063756
968.44037	-1.854537
968.89783	-3.424011
969.35529	-0.79895246
969.81274	-0.4462378
970.2702	-0.32668367
970.72766	-2.5477595
971.18512	-4.6516929
971.64258	-3.9936385
972.10004	-3.3883069
972.5575	-4.8609796
973.01495	-5.4852538
973.47241	-3.8574815
973.92987	-2.2569635
974.38727	-2.2176945
974.84473	-0.70255333
975.30219	1.6848588
975.75964	1.2717656
976.2171	-1.2864439
976.67456	-2.5267072
977.13202	-2.8283997
977.58948	-3.0732369
978.04694	-3.3101656
978.50439	-0.48356566
978.96185	0.68938285
979.41931	-1.276843
979.87677	-2.0409501
980.33423	-1.2365258
980.79169	-0.46776369
981.24908	-1.7950145
981.70654	-1.9675773
982.164	-3.237041
982.62146	-3.5934124
983.07892	-3.3060203
983.53638	-3.0409486
983.99384	-3.4054673
984.45129	-0.94965184
[truncated: 2,220 more rows]
