# Supplementary material for: Design of high SERS sensitive substrates based on branched Ti nanorods
Source: Sci Rep. 2022 Jul 8;12:11631. doi: 10.1038/s41598-022-15875-3 (PMC9270367; doi:10.1038/s41598-022-15875-3)
Supplement: Supplementary file 1 — Supplementary Information. [file 41598_2022_15875_MOESM1_ESM.zip › Supplemantary file/SERS/Ti-Ag50/_2.txt]

70	92.972145
70.457451	77.616829
70.914909	95.752983
71.37236	93.796349
71.829819	98.732834
72.28727	100.35343
72.744728	96.223305
73.202179	92.777672
73.659637	94.988289
74.117088	99.962227
74.574547	98.922318
75.031998	104.16096
75.489456	99.190689
75.946907	96.00631
76.404358	94.90184
76.861816	95.178757
77.319267	94.620766
77.776726	91.089233
78.234177	91.387749
78.691635	89.768723
79.149086	96.825737
79.606544	95.173874
80.063995	92.899887
80.521454	93.179268
80.978905	93.831367
81.436356	95.271294
81.893814	91.704903
82.351265	92.839272
82.808723	89.808578
83.266174	87.642982
83.723633	89.736732
84.181084	91.507362
84.638542	88.162148
85.095993	86.415115
85.553452	89.51712
86.010902	94.694
86.468361	91.203728
86.925812	91.663055
87.383263	92.243088
87.840721	89.849686
88.298172	87.825287
88.75563	84.534355
89.213081	79.897491
89.67054	85.923805
90.127991	87.011612
90.585449	88.244263
91.0429	88.102829
91.500359	87.043526
91.957809	89.490379
92.415268	88.817505
92.872719	86.816017
93.33017	84.025627
93.787628	86.753021
94.245079	84.510895
94.702538	80.552383
95.159988	82.43325
95.617447	87.097443
96.074898	80.035011
96.532356	83.948936
96.989807	87.230492
97.447266	84.134506
97.904716	83.071533
98.362167	82.040642
98.819626	78.849953
99.277077	80.710388
99.734535	80.972435
100.19199	82.761551
100.64944	81.942192
101.1069	77.219559
101.56435	77.407631
102.0218	81.339455
102.47926	81.548683
102.93671	77.588112
103.39417	83.47908
103.85162	76.309021
104.30907	79.709579
104.76653	81.800827
105.22398	82.052307
105.68144	81.219246
106.13889	78.65062
106.59635	76.158127
107.0538	86.672333
107.51126	83.664024
107.96871	80.058762
108.42617	78.232498
108.88362	76.857506
109.34108	75.123749
109.79853	74.901947
110.25598	78.933769
110.71344	81.282784
111.17089	78.272552
111.62835	78.172371
112.0858	79.110245
112.54326	77.977913
113.00071	76.987305
113.45817	76.044662
113.91562	68.892181
114.37308	76.250122
114.83053	78.99073
115.28798	78.112717
115.74544	70.632889
116.20289	72.494377
116.66035	81.341309
117.1178	82.803291
117.57526	75.894096
118.03271	77.000526
118.49017	73.649956
118.94762	75.613724
119.40508	76.748772
119.86253	78.637733
120.31998	77.34304
120.77744	70.806137
121.23489	67.461143
121.69234	69.02327
122.1498	69.819038
122.60725	73.09671
123.0647	72.554962
123.52216	72.710175
123.97961	74.45723
124.43707	73.732346
124.89452	68.403511
125.35198	67.574776
125.80943	68.510132
126.26689	72.056717
126.72434	70.732254
127.18179	69.083984
127.63925	72.468315
128.09671	76.702843
128.55415	71.935768
129.01161	66.394485
129.46907	73.334854
129.92653	73.510826
130.38397	73.834991
130.84143	73.859253
131.29889	72.299698
131.75635	69.218948
132.21379	66.652855
132.67125	68.077019
133.12871	69.111069
133.58615	70.320648
134.04361	71.109123
134.50107	67.141411
134.95853	67.828339
135.41597	72.897346
135.87343	72.764687
136.33089	73.950737
136.78835	72.128967
137.24579	68.754257
137.70325	70.834137
138.16071	73.296593
138.61815	69.175117
139.07561	65.22155
139.53307	70.363007
139.99052	75.247932
140.44797	75.343674
140.90543	70.846954
141.36288	64.947456
141.82034	65.125023
142.27779	68.010628
142.73524	68.288712
143.1927	66.7668
143.65015	69.032562
144.1076	67.798515
144.56506	68.323975
145.02252	66.89164
145.47997	68.577621
145.93742	68.810509
146.39488	66.200226
146.85234	65.544037
147.30978	69.516655
147.76724	65.200027
148.2247	69.785355
148.68216	69.670418
149.1396	66.078102
149.59706	67.304649
150.05452	68.755417
150.51196	67.148666
150.96942	65.177628
151.42688	62.782597
151.88434	62.451138
152.34178	63.959435
152.79924	66.685425
153.2567	64.67157
153.71416	59.611599
154.1716	57.435566
154.62906	61.475788
155.08652	67.035461
155.54396	62.257275
156.00142	67.175072
156.45888	62.236809
156.91634	64.131752
157.37378	62.331177
157.83124	61.979015
158.2887	63.689552
158.74615	57.946289
159.2036	58.729671
159.66106	56.341923
160.11852	60.418339
160.57596	61.505795
161.03342	58.996147
161.49088	56.520325
161.94833	57.564003
162.40578	60.288525
162.86324	59.654243
163.32069	72.576973
163.77815	61.479931
164.2356	55.438992
164.69305	56.390038
165.15051	60.157696
165.60797	61.752476
166.06541	60.573639
166.52287	60.501057
166.98033	62.318405
167.43777	55.531631
167.89523	52.292885
168.35269	55.996292
168.81015	59.446369
169.26759	58.274815
169.72505	56.282772
170.18251	59.317753
170.63997	63.891895
171.09741	57.154053
171.55487	61.20528
172.01233	58.536613
172.46977	59.222626
172.92723	61.179325
173.38469	61.047497
173.84215	58.89698
174.29959	57.225662
174.75705	56.61618
175.21451	51.847015
175.67197	57.848991
176.12941	57.135197
176.58687	56.60696
177.04433	59.183372
177.50179	59.82103
177.95923	55.763496
178.41669	55.613529
178.87415	63.940468
179.33159	57.417484
179.78905	54.375359
180.24651	59.255024
180.70396	57.31076
181.16141	55.159168
181.61887	56.77523
182.07632	54.66637
182.53378	56.163143
182.99123	54.878208
183.44868	52.754097
183.90614	55.910908
184.36359	59.364204
184.82104	57.189842
185.2785	57.379936
185.73596	61.779785
186.19341	57.077206
186.65086	56.388039
187.10832	54.837734
187.56578	58.821224
188.02322	59.121292
188.48068	56.754059
188.93814	53.376823
189.39558	54.063423
189.85304	58.451176
190.3105	56.021687
190.76796	61.996101
191.2254	49.355354
191.68286	54.378853
192.14032	51.271511
192.59778	49.867752
193.05522	52.977222
193.51268	55.937698
193.97014	56.148666
194.4276	55.493702
194.88504	56.321102
195.3425	57.917149
195.79996	58.706257
196.2574	53.047062
196.71486	50.415176
197.17232	50.797508
197.62978	49.512993
198.08722	47.165375
198.54468	45.857285
199.00214	51.44141
199.45959	47.012604
199.91704	51.437878
200.3745	50.922195
200.83195	50.429817
201.2894	51.430756
201.74686	52.0098
202.20432	54.253159
202.66177	54.02515
203.11922	53.325325
203.57668	54.656296
204.03413	50.582333
204.49159	52.368401
204.94904	53.038609
205.40649	51.995411
205.86395	53.275951
206.3214	51.299717
206.77885	45.205029
207.23631	49.856922
207.69377	53.558201
208.15121	57.77597
208.60867	52.737587
209.06613	46.487896
209.52359	45.278065
209.98103	47.200607
210.43849	50.516506
210.89595	50.650761
211.35341	54.133701
211.81085	52.396431
212.26831	51.238132
212.72577	49.472363
213.18321	51.426579
213.64067	53.361874
214.09813	50.714725
214.55559	52.825672
215.01303	57.227993
215.47049	53.058746
215.92795	52.318851
216.38541	49.507732
216.84285	50.246918
217.30031	50.370144
217.75777	49.959999
218.21521	52.16592
218.67267	52.142437
219.13013	56.167248
219.58759	49.323238
220.04503	52.77179
220.50249	53.803242
220.95995	51.858261
221.4174	50.897594
221.87485	49.115292
222.33231	46.454723
222.78976	52.253002
223.24721	55.034477
223.70467	56.857048
224.16212	50.691292
224.61958	49.517216
225.07703	51.414646
225.53448	51.356995
225.99194	51.467976
226.4494	53.603535
226.90685	51.124832
227.3643	49.354694
227.82176	50.807182
228.27922	52.697491
228.73666	49.604206
229.19412	50.999187
229.65158	52.200554
230.10902	51.116196
230.56648	49.690094
231.02394	46.806202
231.4814	47.548603
231.93884	53.254414
232.3963	55.030617
232.85376	53.47707
233.31122	52.593204
233.76866	51.437946
234.22612	49.64719
234.68358	49.961422
235.14102	53.414524
235.59848	51.391678
236.05594	45.355263
236.5134	48.774109
236.97084	51.357544
237.4283	51.413296
237.88576	50.526009
238.34322	51.338081
238.80066	52.622856
239.25812	49.739819
239.71558	43.728008
240.17302	50.477535
240.63048	51.003151
241.08794	49.26368
241.54539	45.06221
242.00284	47.518284
242.4603	48.588516
242.91776	45.821133
243.37521	47.663292
243.83266	50.867714
244.29012	52.228855
244.74757	49.969589
245.20503	51.181709
245.66248	48.043762
246.11993	45.061535
246.57739	46.044312
247.03484	47.160606
247.49229	46.806339
247.94975	51.099205
248.40721	50.32465
248.86465	50.320782
249.32211	47.630802
249.77957	46.69236
250.23703	46.052227
250.69447	42.908905
251.15193	40.808464
251.60939	42.404068
252.06683	45.44949
252.52429	50.844467
252.98175	49.66964
253.43921	48.714535
253.89665	50.070282
254.35411	46.222
254.81157	47.0653
255.26903	49.132412
255.72647	49.602497
256.18393	51.896923
256.64139	52.962185
257.09885	49.994659
257.5563	48.968761
258.01373	48.546631
258.47119	49.589111
258.92865	48.191029
259.38611	47.338261
259.84357	48.93148
260.30103	51.218628
260.75848	50.283043
261.21594	42.242641
261.67337	49.459053
262.13083	43.802891
262.58829	47.323883
263.04575	49.900345
263.5032	50.129993
263.96066	49.173149
264.41812	47.538616
264.87555	46.744614
265.33301	48.643528
265.79047	43.750114
266.24792	45.283333
266.70538	42.946915
267.16284	47.952541
267.6203	45.815197
268.07776	46.471069
268.53519	48.340256
268.99265	45.935333
269.4501	45.505951
269.90756	45.824589
270.36502	47.121586
270.82248	46.368168
271.27994	46.343723
271.73737	43.37151
272.19482	45.026276
272.65228	47.595848
273.10974	47.688404
273.5672	45.762207
274.02466	42.53891
274.48212	49.516182
274.93954	42.846317
275.397	45.687885
275.85446	52.362572
276.31192	47.136261
276.76938	44.743343
277.22684	43.779221
277.6843	41.606667
278.14175	42.400711
278.59918	39.347775
279.05664	48.592289
279.5141	48.498722
279.97156	43.559444
280.42902	46.117393
280.88647	44.704311
281.34393	45.52063
281.80136	46.635944
282.25882	43.981689
282.71628	43.396152
283.17374	45.583263
283.6312	41.457844
284.08865	44.618458
284.54611	41.975628
285.00357	46.054897
285.461	47.672207
285.91846	46.330093
286.37592	44.582603
286.83337	43.727898
287.29083	46.104828
287.74829	52.6768
288.20575	47.64072
288.66318	42.364597
289.12064	45.695114
289.57809	44.377903
290.03555	44.709049
290.49301	45.369801
290.95047	42.486866
291.40793	39.911503
291.86536	43.365482
292.32281	41.920666
292.78027	45.211571
293.23773	44.695015
293.69519	42.773163
294.15265	44.416592
294.61011	42.999222
295.06757	43.608433
295.52499	43.654701
295.98245	39.124111
296.43991	41.292084
296.89737	44.764076
297.35483	45.559242
297.81229	42.482029
298.26974	44.056885
298.72717	44.652145
299.18463	44.431
299.64209	42.732288
300.09955	40.774578
300.55701	41.924305
301.01447	45.176285
301.47192	41.506081
301.92938	45.617298
302.38681	45.698807
302.84427	49.515312
303.30173	44.059212
303.75919	40.179794
304.21664	42.599529
304.6741	44.840454
305.13156	41.413017
305.58899	37.154236
306.04645	39.621342
306.50391	40.557941
306.96136	37.290173
307.41882	43.294556
307.87628	46.798294
308.33374	43.54314
308.79117	40.581116
309.24863	39.104904
309.70609	38.627682
310.16354	43.474777
310.621	41.508694
311.07846	40.977699
311.53592	37.13287
311.99338	40.819168
312.45081	45.114307
312.90826	42.273632
313.36572	38.839806
313.82318	38.99757
314.28064	40.872318
314.7381	42.637257
315.19556	41.262733
315.65298	41.79715
316.11044	42.986717
316.5679	38.97448
317.02536	40.795254
317.48282	46.525204
317.94028	47.400974
318.39774	45.363811
318.85519	43.626534
319.31262	40.862247
319.77008	42.774326
320.22754	42.764141
320.685	39.103691
321.14246	44.007343
321.59991	43.580498
322.05737	42.481838
322.5148	44.973274
322.97226	43.839188
323.42972	39.708672
323.88718	39.488903
324.34464	37.429512
324.80209	36.009354
325.25955	38.635471
325.71698	46.950714
326.17444	43.022984
326.6319	41.300751
327.08936	35.959961
327.54681	36.259285
328.00427	41.280777
328.46173	43.203671
328.91919	42.929031
329.37662	32.372299
329.83408	44.569366
330.29153	40.948803
330.74899	40.5341
331.20645	43.450924
331.66391	41.78537
332.12137	40.852695
332.5788	39.293438
333.03625	36.156048
333.49371	37.668308
333.95117	42.696983
334.40863	41.133057
334.86609	41.249786
335.32355	43.793427
335.78101	41.166618
336.23843	40.900845
336.69589	39.202671
337.15335	41.077393
337.61081	45.172081
338.06827	45.653755
338.52573	44.840664
338.98318	42.906254
339.44061	43.930412
339.89807	35.884693
340.35553	38.037193
340.81299	40.946964
341.27045	38.60033
341.72791	36.740658
342.18536	38.679993
342.64279	40.563873
343.10025	38.344086
343.55771	35.961098
344.01517	42.240013
344.47263	40.685322
344.93008	40.430637
345.38754	38.775822
345.845	41.135918
346.30243	42.477188
346.75989	39.076172
347.21735	39.183567
347.6748	42.205807
348.13226	37.869541
348.58972	39.548603
349.04718	46.341858
349.50461	41.221237
349.96207	40.501137
350.41953	32.424034
350.87698	37.229656
351.33444	41.842388
351.7919	38.559353
352.24936	38.225765
352.70682	42.551315
353.16425	38.780674
353.6217	43.790005
354.07916	43.890129
354.53662	40.684147
354.99408	39.465038
355.45154	36.554768
355.909	40.341076
356.36642	41.024803
356.82388	40.307899
357.28134	40.752838
357.7388	38.994068
358.19626	37.549599
358.65372	40.672554
359.11118	32.343277
359.5686	37.628307
360.02606	33.139927
360.48352	33.147263
360.94098	38.31414
361.39844	38.936573
361.8559	38.236153
362.31335	37.9394
362.77081	35.101402
363.22824	35.649384
363.6857	39.646271
364.14316	41.270287
364.60062	40.12701
365.05807	34.73698
365.51553	36.822174
365.97299	38.103638
366.43042	36.354515
366.88788	33.091713
367.34534	35.028484
367.8028	41.377998
368.26025	38.428295
368.71771	36.031342
369.17517	42.672184
369.63263	38.160854
370.09006	37.530251
370.54752	40.693913
371.00497	38.763592
371.46243	36.32267
371.91989	36.208366
372.37735	37.000942
372.83481	38.966671
373.29224	41.960274
373.74969	38.148788
374.20715	40.563347
374.66461	35.210026
375.12207	33.460491
375.57953	37.150383
376.03699	37.280243
376.49442	38.43092
376.95187	39.226078
377.40933	39.178242
377.86679	39.330563
378.32425	36.570053
378.78171	33.967113
379.23917	35.695477
379.69662	32.017704
380.15405	36.837986
380.61151	34.408489
381.06897	36.455608
381.52643	37.183777
381.98389	38.185329
382.44135	39.925903
382.8988	39.482754
383.35623	37.306496
383.81369	34.696121
384.27115	32.72253
384.72861	34.643524
385.18607	37.343941
385.64352	36.834553
386.10098	39.25573
386.55844	36.871666
387.01587	36.517006
387.47333	36.384403
387.93079	35.099255
388.38824	37.257923
388.8457	37.902454
389.30316	35.759361
389.76062	37.049744
390.21805	37.386749
390.67551	40.758373
391.13297	38.258732
391.59042	40.349632
392.04788	37.331047
392.50534	37.363007
392.9628	39.694508
393.42023	37.947304
393.87769	38.77248
394.33514	35.510242
394.7926	36.494785
395.25006	37.320179
395.70752	42.370903
396.16498	43.391716
396.62244	41.187656
397.07986	39.140457
397.53732	39.598846
397.99478	42.53669
398.45224	41.924042
398.9097	37.064503
399.36716	39.351227
399.82462	41.231823
400.28204	44.087494
400.7395	40.91806
401.19696	38.324787
401.65442	38.715054
402.11188	41.790325
402.56934	43.805862
403.02679	41.85788
403.48425	40.355263
403.94168	40.235092
404.39914	38.091427
404.8566	40.224171
405.31406	37.396503
405.77151	46.806023
406.22897	39.574585
406.68643	40.833195
407.14386	44.083111
407.60132	41.618946
408.05878	38.189529
408.51624	35.792461
408.97369	36.944988
409.43115	40.663254
409.88861	40.824558
410.34604	43.298077
410.8035	44.754608
411.26096	40.313526
411.71841	38.106045
412.17587	40.132057
412.63333	42.975792
413.09079	43.347275
413.54825	43.463657
414.00568	41.059647
414.46313	40.193375
414.92059	43.464531
415.37805	42.703285
415.83551	45.033348
416.29297	42.032146
416.75043	42.020779
417.20786	39.414116
417.66531	41.510601
418.12277	44.352856
418.58023	43.223373
419.03769	45.046677
419.49515	44.479946
419.95261	38.859241
420.41006	38.379593
420.86749	45.112492
421.32495	45.318851
421.78241	42.146816
422.23987	41.942406
422.69733	44.260155
423.15479	43.587711
423.61224	44.281765
424.06967	46.041592
424.52713	47.572639
424.98459	47.284744
425.44205	47.04504
425.89951	46.106472
426.35696	42.062698
426.81442	46.091988
427.27185	47.595078
427.72931	49.059757
428.18677	37.909824
428.64423	42.847755
429.10168	43.27832
429.55914	45.558826
430.0166	44.143845
430.47406	40.391335
430.93149	42.903545
431.38895	47.294205
431.84641	45.152103
432.30386	49.596333
432.76132	42.445721
433.21878	44.156162
433.67624	48.033604
434.13367	46.740948
434.59113	43.171848
435.04858	42.936775
435.50604	43.585758
435.9635	44.714474
436.42096	43.807552
436.87842	43.166294
437.33588	47.209538
437.7933	49.341206
438.25076	51.741379
438.70822	52.108025
439.16568	49.953243
439.62314	47.955162
440.0806	50.513287
440.53806	53.483208
440.99548	55.105564
441.45294	58.236591
441.9104	59.908184
442.36786	61.543934
442.82532	62.911278
443.28278	59.466713
443.74023	67.132751
444.19766	66.772797
444.65512	64.221283
445.11258	68.399429
445.57004	69.094292
446.0275	64.447098
446.48495	66.847763
446.94241	68.324364
447.39987	65.330078
447.8573	66.535713
448.31476	70.853668
448.77222	68.060226
449.22968	64.43882
449.68713	66.667305
450.14459	63.274414
450.60205	65.682755
451.05948	64.894913
451.51694	63.601124
451.9744	61.730583
452.43185	60.341442
452.88931	59.827206
453.34677	59.764652
453.80423	58.061069
454.26169	53.944408
454.71912	50.531513
455.17657	50.731636
455.63403	52.978386
456.09149	56.617458
456.54895	54.470112
457.00641	55.955856
457.46387	51.19577
457.9213	53.046448
458.37875	52.561497
458.83621	54.912029
459.29367	56.060062
459.75113	52.908108
460.20859	52.401905
460.66605	53.711906
461.12347	49.261768
461.58093	54.06757
462.03839	47.766777
462.49585	48.372257
462.95331	54.292244
463.41077	48.641563
463.86823	48.329895
464.32568	52.271404
464.78311	53.355396
465.24057	51.689625
465.69803	52.426903
466.15549	54.043766
466.61295	50.920883
467.0704	48.586452
467.52786	48.243065
467.98529	54.99242
468.44275	55.790047
468.90021	52.249226
469.35767	51.697849
469.81512	51.781918
470.27258	53.358616
470.73004	55.517456
471.1875	54.809696
471.64493	53.688114
472.10239	53.547787
472.55984	52.591084
473.0173	56.187645
473.47476	52.166374
473.93222	53.472588
474.38968	55.916035
474.84711	53.100845
475.30457	56.344444
475.76202	55.870941
476.21948	56.37635
476.67694	55.782154
477.1344	56.080227
477.59186	57.289471
478.04929	54.837257
478.50674	52.918449
478.9642	59.768829
479.42166	57.695457
479.87912	54.794006
480.33658	57.089905
480.79404	49.998154
481.2515	55.23563
481.70892	50.955597
482.16638	48.214745
482.62384	56.102242
483.0813	53.706089
483.53876	46.81316
483.99622	50.289936
484.45367	57.049633
484.9111	56.766579
485.36856	48.193424
485.82602	45.986809
486.28348	43.989407
486.74094	54.018627
487.19839	48.267597
487.65585	41.988815
488.11331	45.320786
488.57074	48.767971
489.0282	47.661476
489.48566	47.301296
489.94312	48.563633
490.40057	46.646446
490.85803	41.363979
491.31549	39.171391
491.77292	45.044128
492.23038	49.926781
492.68784	47.636711
493.14529	48.639019
493.60275	46.197453
494.06021	47.316315
494.51767	47.313858
494.9751	49.895996
495.43256	49.225655
495.89001	47.350174
496.34747	48.615658
496.80493	50.45982
497.26239	48.56485
497.71985	44.861649
498.17731	49.989727
498.63474	57.364487
499.09219	52.808826
499.54965	49.35059
500.00711	49.146366
500.46457	47.458656
500.92203	48.638958
501.37949	48.18129
501.83691	49.635689
502.29437	50.219707
502.75183	48.419479
503.20929	47.768597
503.66675	49.818562
504.12421	53.293842
504.58167	48.685257
505.03912	51.221218
505.49655	47.410442
505.95401	48.892799
506.41147	46.950085
506.86893	48.75132
507.32639	46.491638
507.78384	42.11623
508.2413	44.973972
508.69873	48.017521
509.15619	47.014339
509.61365	43.615604
510.07111	40.510799
510.52856	45.241302
510.98602	43.310905
511.44348	41.233063
511.90091	43.683929
512.3584	43.761692
512.81586	37.992401
513.27332	39.075378
513.73071	41.760471
514.18817	38.939926
514.64563	36.869038
515.10309	38.236931
515.56055	38.181717
516.01801	38.204765
516.47546	41.738766
516.93292	42.636662
517.39038	40.225212
517.84784	36.234814
518.3053	38.798557
518.76276	39.151871
519.22021	36.893864
519.67767	31.692146
520.13513	40.710369
520.59253	40.355011
521.04999	34.806984
521.50745	36.339489
521.9649	38.886215
522.42236	40.38773
522.87982	44.611866
523.33728	45.016064
523.79474	40.24139
524.2522	39.261593
524.70966	41.522511
525.16711	42.823914
525.62457	40.472267
526.08203	40.889393
526.53949	42.050587
526.99695	40.039833
527.45435	42.705154
527.9118	43.141296
528.36926	40.885326
528.82672	39.308598
529.28418	38.347237
529.74164	39.438858
530.1991	42.641659
530.65656	38.946712
531.11401	33.012447
531.57147	43.361
532.02893	42.601749
532.48639	41.003685
532.94385	32.531193
533.40131	40.69743
533.85876	40.939945
534.31616	39.212742
534.77362	39.649868
535.23108	39.669334
535.68854	37.384163
536.146	37.001034
536.60345	38.543652
537.06091	36.996475
537.51837	37.652199
537.97583	37.499821
538.43329	36.060959
538.89075	39.538212
539.34821	38.830418
539.80566	39.407246
540.26312	36.774971
540.72052	35.348774
541.17798	34.398216
541.63544	35.539627
542.0929	38.731838
542.55035	38.182785
543.00781	34.173607
543.46527	32.605831
543.92273	33.95509
544.38019	35.726482
544.83765	37.9412
545.2951	40.293297
545.75256	32.814575
546.21002	33.425999
546.66748	34.566658
547.12494	38.539886
547.58234	35.410995
548.03979	36.366917
548.49725	35.544479
548.95471	35.561714
549.41217	37.163776
549.86963	38.783436
550.32709	39.796352
550.78455	39.36198
551.242	36.744144
551.69946	37.359886
552.15692	38.549156
552.61438	41.483387
553.07184	41.963799
553.5293	40.176552
553.98676	37.252007
554.44415	38.302338
554.90161	38.87698
555.35907	40.097061
555.81653	38.157681
556.27399	36.482258
556.73145	38.115429
557.1889	41.391174
557.64636	38.170212
558.10382	40.456059
558.56128	40.54393
559.01874	41.343327
559.4762	42.222206
559.93365	36.239208
560.39111	36.43264
560.84857	37.801113
561.30597	35.895672
561.76343	36.947853
562.22089	36.908367
562.67834	36.576416
563.1358	37.646263
563.59326	36.510441
564.05072	34.167801
564.50818	34.951328
564.96564	34.932423
565.4231	33.669189
565.88055	36.580379
566.33801	38.15546
566.79547	36.519791
567.25293	33.764507
567.71039	38.912041
568.16779	35.192867
568.62524	34.749367
569.0827	34.989819
569.54016	35.741024
569.99762	34.815079
570.45508	36.736607
570.91254	36.090782
571.37	33.490913
571.82745	31.322348
572.28491	34.532261
572.74237	35.587982
573.19983	37.121849
573.65729	35.697639
574.11475	33.77932
574.57214	35.597885
575.0296	38.57177
575.48706	37.159107
575.94452	34.457222
576.40198	35.520641
576.85944	38.103775
577.31689	35.402912
577.77435	36.853058
578.23181	36.203468
578.68927	37.641586
579.14673	37.708012
579.60419	38.769981
580.06165	36.949017
580.5191	36.039009
580.97656	34.866108
581.43396	32.344601
581.89142	31.919802
582.34888	35.481609
582.80634	37.837517
583.26379	40.054859
583.72125	34.287064
584.17871	37.298325
584.63617	36.787582
585.09363	34.942604
585.55109	33.092972
586.00854	33.094906
586.466	33.593422
586.92346	33.729057
587.38092	33.438072
587.83838	36.095142
588.29578	40.154114
588.75323	38.386997
589.21069	35.16737
589.66815	36.354248
590.12561	38.583691
590.58307	36.489365
591.04053	37.567734
591.49799	42.804604
591.95544	41.686562
592.4129	41.506107
592.87036	40.678719
593.32782	37.83007
593.78528	36.703663
594.24274	38.75771
594.7002	40.570274
595.15759	40.186451
595.61505	40.263474
596.07251	41.060188
596.52997	37.038532
596.98743	38.186485
597.44489	41.038906
597.90234	38.339069
598.3598	37.977169
598.81726	40.232277
599.27472	38.418255
599.73218	39.128677
600.18964	38.497517
600.64709	38.568089
601.10455	41.139645
601.56201	40.922352
602.01941	37.370983
602.47687	36.825844
602.93433	39.092072
603.39178	39.621483
603.84924	34.096043
604.3067	38.257687
604.76416	37.724251
605.22162	33.627827
605.67908	33.865482
606.13654	35.374981
606.59399	38.318256
607.05145	39.392792
607.50891	37.184734
607.96637	36.009071
608.42377	35.854538
608.88123	37.109592
609.33868	42.40987
609.79614	33.395882
610.2536	37.128796
610.71106	38.379173
611.16852	31.657604
611.62598	33.99913
612.08344	37.897438
612.54089	32.826977
612.99835	32.139225
613.45581	31.433073
613.91327	34.150219
614.37073	36.225403
614.82819	35.637157
615.28558	34.560989
615.74304	33.188297
616.2005	34.035671
616.65796	35.60643
617.11542	33.865433
617.57288	30.119013
618.03033	36.363991
618.48779	38.684765
618.94525	34.089001
619.40271	28.188295
619.86017	29.089294
620.31763	30.366919
620.77509	33.329903
621.23254	32.675694
621.69	29.298029
622.1474	28.185404
622.60486	29.792002
623.06232	32.798515
623.51978	32.81395
623.97723	27.48852
624.43469	28.278198
624.89215	33.650703
625.34961	33.24091
625.80707	30.517801
626.26453	28.811989
626.72198	28.421843
627.17944	31.412386
627.6369	32.021275
628.09436	29.140913
628.55182	28.450552
629.00922	29.819841
629.46667	30.473736
629.92413	32.019299
630.38159	33.001568
630.83905	29.709957
631.29651	31.874672
631.75397	36.880493
632.21143	34.27808
632.66888	30.677917
633.12634	29.521685
633.5838	32.128143
634.04126	30.643333
634.49872	27.007544
634.95618	30.97155
635.41364	32.339054
635.87103	33.670391
636.32849	32.967808
636.78595	31.696182
637.24341	34.10955
637.70087	29.963505
638.15833	27.606524
638.61578	27.597393
639.07324	25.985764
639.5307	28.058313
639.98816	28.863281
640.44562	31.384584
640.90308	30.976082
641.36053	30.884924
641.81799	33.459915
642.27539	32.795357
642.73285	29.972948
643.19031	30.6805
643.64777	31.039738
644.10522	33.002983
644.56268	36.087872
645.02014	31.3939
645.4776	30.869167
645.93506	31.638433
646.39252	32.203896
646.84998	30.598413
647.30743	30.010715
647.76489	28.432659
648.22235	28.946404
648.67981	29.719139
649.13721	29.39432
649.59467	28.437176
650.05212	29.24506
650.50958	29.388609
650.96704	31.050308
651.4245	31.180128
651.88196	28.094122
652.33942	26.860964
652.79688	27.98987
653.25433	32.157982
653.71179	26.523445
654.16925	29.338013
654.62671	28.799255
655.08417	30.862898
655.54163	30.57988
655.99902	30.736193
656.45648	30.57896
656.91394	28.733055
657.3714	25.695383
657.82886	29.15662
658.28632	30.534313
658.74377	28.847208
659.20123	30.053396
659.65869	30.547211
660.11615	26.678789
660.57361	26.675501
661.03107	34.069077
661.48853	32.344227
661.94598	33.402809
662.40344	30.934683
662.86084	29.384605
663.3183	34.577927
663.77576	31.691395
664.23322	27.812609
664.69067	28.101877
665.14813	29.889973
665.60559	29.63138
666.06305	32.032032
666.52051	33.777664
666.97797	33.424271
667.43542	35.46244
667.89288	36.728352
668.35034	34.487736
668.8078	36.063122
669.26526	34.863899
669.72266	36.414371
670.18011	36.045357
670.63757	37.948444
671.09503	38.097523
671.55249	33.015991
672.00995	33.179626
672.46741	34.909073
672.92487	35.016464
673.38232	34.241264
673.83978	34.201782
674.29724	31.615614
674.7547	31.388468
675.21216	35.639244
675.66962	37.24754
676.12701	33.595276
676.58447	28.584988
677.04193	30.16374
677.49939	35.758762
677.95685	32.190819
678.41431	30.479467
678.87177	28.442144
679.32922	32.030052
679.78668	35.144753
680.24414	33.423679
680.7016	32.473633
681.15906	31.971066
681.61652	34.970123
682.07397	34.431046
682.53143	32.643791
682.98883	32.357452
683.44629	31.859262
683.90375	31.793007
684.36121	33.397461
684.81866	35.616562
685.27612	33.014015
685.73358	27.010803
686.19104	27.274544
686.6485	27.914045
687.10596	23.407238
687.56342	32.665092
688.02087	32.648266
688.47833	31.592852
688.93579	32.342979
689.39325	33.329906
689.85065	30.210876
690.30811	28.533047
690.76556	30.42901
691.22302	33.353279
691.68048	33.123009
692.13794	31.207279
692.5954	31.189463
693.05286	29.961718
693.51031	30.436245
693.96777	31.769491
694.42523	28.142704
694.88269	30.077999
695.34015	28.461468
695.79761	29.917431
696.25507	26.881372
696.71246	32.626171
697.16992	32.876457
697.62738	27.008493
698.08484	27.221136
698.5423	31.361916
698.99976	27.643286
699.45721	27.047325
699.91467	27.996859
700.37213	26.869354
700.82959	29.507395
701.28705	28.554373
701.74451	25.626589
702.20197	31.66482
702.65942	27.588007
703.11688	28.32225
703.57428	28.489677
704.03174	27.057543
704.4892	31.483925
704.94666	25.493093
705.40411	31.925108
705.86157	31.055414
706.31903	33.872501
706.77649	29.409517
707.23395	28.575846
707.69141	27.556934
708.14886	26.312336
708.60632	26.508348
709.06378	26.835196
709.52124	27.742287
709.97864	28.897612
710.4361	29.366646
710.89355	29.695295
711.35101	30.393616
711.80847	29.986063
712.26593	32.599739
712.72339	29.724592
713.18085	32.205433
713.63831	26.273407
714.09576	27.745871
714.55322	26.404783
715.01068	27.766964
715.46814	29.61874
715.9256	29.194065
716.38306	30.71236
716.84045	28.586329
717.29791	27.193676
717.75537	26.473898
718.21283	26.933594
718.67029	28.659986
719.12775	27.116617
719.58521	29.993732
720.04266	30.396027
720.50012	28.21883
720.95758	31.334591
721.41504	33.18544
721.8725	27.312155
722.32996	28.358522
722.78741	26.758747
723.24487	29.350271
723.70227	28.101665
724.15973	28.137512
724.61719	28.293392
725.07465	28.107203
725.5321	27.090078
725.98956	26.867645
726.44702	26.461203
726.90448	26.724043
727.36194	28.430244
727.8194	31.333702
728.27686	31.24024
728.73431	26.48243
729.19177	29.646664
729.64923	31.916866
730.10669	30.94079
730.56409	30.019663
731.02155	32.496078
731.479	30.686375
731.93646	29.206694
732.39392	27.448769
732.85138	31.368572
733.30884	32.443642
733.7663	27.142292
734.22375	28.839125
734.68121	26.068306
735.13867	26.813284
735.59613	32.307045
736.05359	31.329092
736.51105	28.05184
736.96851	27.923355
737.4259	27.629723
737.88336	26.31056
738.34082	25.207264
738.79828	28.695127
739.25574	27.368246
739.7132	29.326462
740.17065	27.5972
740.62811	30.012566
741.08557	29.918053
741.54303	30.573742
742.00049	25.825529
742.45795	28.445627
742.91541	29.915834
743.37286	24.080082
743.83026	28.330551
744.28772	27.443018
744.74518	29.992525
745.20264	28.826723
745.6601	31.011621
746.11755	33.270653
746.57501	31.343702
747.03247	30.992712
747.48993	30.665867
747.94739	30.006992
748.40485	30.851801
748.8623	28.057491
749.31976	25.348251
749.77722	28.026342
750.23468	31.325207
750.69208	30.03853
751.14954	24.543367
751.60699	25.870924
752.06445	31.111168
752.52191	32.312111
752.97937	34.223156
753.43683	26.638315
753.89429	27.389771
754.35175	31.85677
754.8092	29.660418
755.26666	25.752211
755.72412	24.448483
756.18158	25.586309
756.63904	29.253252
757.0965	31.155504
757.55389	27.967751
758.01135	25.002075
758.46881	26.188978
758.92627	28.604023
759.38373	28.860125
759.84119	29.600964
760.29865	25.739643
760.7561	27.536589
761.21356	30.503174
761.67102	30.781046
762.12848	30.386137
762.58594	30.314148
763.0434	31.516636
763.50085	29.40284
763.95831	30.224239
764.41571	26.534113
764.87317	29.952591
765.33063	30.918726
765.78809	30.769567
766.24554	29.650648
766.703	31.246145
767.16046	33.293659
767.61792	31.876268
768.07538	30.244816
768.53284	31.24066
768.9903	33.878143
769.44775	32.61562
769.90521	34.466663
770.36267	34.999416
770.82013	31.681038
771.27753	27.52952
771.73499	31.000338
772.19244	33.011242
772.6499	35.020603
773.10736	32.515545
773.56482	30.796316
774.02228	28.557665
774.47974	32.039177
774.93719	32.857479
775.39465	32.397762
775.85211	33.031227
776.30957	30.94693
776.76703	32.225132
777.22449	31.143538
777.68188	25.703058
778.13934	26.440529
778.5968	28.560646
779.05426	27.92198
779.51172	30.546682
779.96918	30.470745
780.42664	30.486536
780.88409	25.569513
781.34155	21.294874
781.79901	25.991518
782.25647	28.965961
782.71393	24.550076
783.17139	26.87097
783.62885	26.924112
784.0863	25.463348
784.5437	30.88052
785.00116	33.418087
785.45862	27.558685
785.91608	27.474569
786.37354	32.339939
786.83099	32.708641
787.28845	30.137085
787.74591	25.773596
788.20337	25.182392
788.66083	29.310863
789.11829	31.765621
789.57574	33.691509
790.0332	32.540817
790.49066	29.969889
790.94812	32.257668
791.40552	31.748425
791.86298	30.666832
792.32043	26.650438
792.77789	28.801952
793.23535	28.438196
793.69281	29.955173
794.15027	29.107252
794.60773	26.6063
795.06519	28.187834
795.52264	25.724241
795.9801	25.355606
796.43756	29.04928
796.89502	30.499859
797.35248	30.683794
797.80994	26.455551
798.26733	25.063334
798.72479	28.959944
799.18225	29.099369
799.63971	29.415655
800.09717	30.462118
800.55463	30.080465
801.01208	31.190084
801.46954	30.959869
801.927	32.501534
802.38446	35.714359
802.84192	32.918365
803.29938	31.12742
803.75684	32.13187
804.21429	31.775257
804.67175	30.525295
805.12915	29.949432
805.58661	32.435059
806.04407	29.72537
806.50153	34.087494
806.95898	32.619373
807.41644	31.624208
807.8739	32.25301
808.33136	26.576649
808.78882	35.714741
809.24628	31.974642
809.70374	26.135969
810.16119	30.900164
810.61865	33.549797
811.07611	30.737417
811.53351	26.576828
811.99097	26.201208
812.44843	26.1807
812.90588	26.538301
813.36334	26.224775
813.8208	26.3365
814.27826	28.114174
814.73572	28.460287
815.19318	27.253973
815.65063	27.239697
816.10809	26.099659
816.56555	24.327309
817.02301	27.980776
817.48047	27.225233
817.93793	28.70118
818.39532	23.230631
818.85278	22.491373
819.31024	29.172436
819.7677	29.566504
820.22516	32.281452
820.68262	29.743828
821.14008	26.544874
821.59753	27.906395
822.05499	28.265488
822.51245	28.162415
822.96991	24.618076
823.42737	26.585098
823.88483	32.416824
824.34229	29.250834
824.79974	23.38916
825.25714	24.202822
825.7146	27.876228
826.17206	29.077892
826.62952	30.010153
827.08698	31.861555
827.54443	28.518257
828.00189	25.544188
828.45935	28.094202
828.91681	27.225817
829.37427	23.800772
829.83173	23.203535
830.28918	23.740932
830.74664	20.623806
831.2041	23.513103
831.66156	19.669701
832.11896	23.391508
832.57642	25.022747
833.03387	26.112677
833.49133	29.423668
833.94879	22.646732
834.40625	15.035618
834.86371	25.905773
835.32117	24.51309
835.77863	18.730429
836.23608	21.837597
836.69354	22.868946
837.151	19.678688
837.60846	25.518564
838.06592	26.647358
838.52338	23.855392
838.98077	20.07596
839.43823	19.253523
839.89569	20.18996
840.35315	21.63447
840.81061	23.310368
841.26807	23.098627
841.72552	22.276438
842.18298	24.426891
842.64044	25.965261
843.0979	22.954401
843.55536	22.366247
844.01282	24.2808
844.47028	20.592243
844.92773	21.083233
845.38519	21.693804
845.84259	20.48691
846.30005	23.37553
846.75751	26.158672
847.21497	22.191864
847.67242	21.822073
848.12988	21.351276
848.58734	22.498802
849.0448	23.883432
849.50226	23.20402
849.95972	22.558014
850.41718	24.090406
850.87463	22.534369
851.33209	21.047327
851.78955	24.904673
852.24695	23.196146
852.70441	20.212561
853.16187	22.0501
853.61932	23.205931
854.07678	23.335239
854.53424	24.306238
854.9917	24.509521
855.44916	23.498507
855.90662	22.73946
856.36407	25.978439
856.82153	29.72451
857.27899	28.424475
857.73645	26.581579
858.19391	25.651588
858.65137	26.352743
859.10876	26.749027
859.56622	20.991728
860.02368	23.521429
860.48114	22.91597
860.9386	23.907051
861.39606	25.904718
861.85352	29.367386
862.31097	24.251411
862.76843	23.29814
863.22589	23.468725
863.68335	25.550114
864.14081	20.918331
864.59827	18.387547
865.05573	23.246439
865.51318	26.537848
865.97058	25.923063
866.42804	24.183895
866.8855	24.250696
867.34296	23.750929
867.80042	26.148582
868.25787	27.194174
868.71533	23.833521
869.17279	24.752331
869.63025	29.875111
870.08771	27.338062
870.54517	23.697224
871.00262	26.520617
871.46008	26.708225
871.91754	28.024582
872.375	24.585722
872.8324	22.007721
873.28986	22.181854
873.74731	21.403107
874.20477	23.838009
874.66223	26.338984
875.11969	26.626925
875.57715	28.227274
876.03461	27.94264
876.49207	26.939133
876.94952	29.115345
877.40698	26.915569
877.86444	27.903811
878.3219	28.010645
878.77936	27.856871
879.23682	28.451527
879.69421	28.827068
880.15167	24.840158
880.60913	28.072586
881.06659	26.56378
881.52405	26.500071
881.98151	23.952394
882.43896	23.063709
882.89642	24.580322
883.35388	27.633266
883.81134	29.254539
884.2688	29.962086
884.72626	27.900606
885.18372	28.502417
885.64117	23.446844
886.09857	21.178644
886.55603	24.523066
887.01349	27.860275
887.47095	29.117456
887.92841	28.336138
888.38586	27.593346
888.84332	28.388643
889.30078	27.999758
889.75824	30.192423
890.2157	33.822571
890.67316	31.635944
891.13062	26.840839
891.58807	26.33778
892.04553	25.612896
892.50299	27.302942
892.96039	31.046711
893.41785	29.014864
893.87531	26.520283
894.33276	30.253941
894.79022	33.842182
895.24768	32.524696
895.70514	31.555244
896.1626	27.068346
896.62006	30.041862
897.07751	32.103119
897.53497	30.90889
897.99243	24.937233
898.44989	31.086342
898.90735	27.170774
899.36481	29.813433
899.8222	31.029539
900.27966	33.503613
900.73712	31.191059
901.19458	31.773478
901.65204	33.464375
902.1095	29.006207
902.56696	29.18236
903.02441	28.100435
903.48187	27.819979
903.93933	28.215237
904.39679	27.723709
904.85425	30.153406
905.31171	28.002617
905.76917	32.313915
906.22662	30.268858
906.68402	25.88909
907.14148	26.05673
907.59894	28.484943
908.0564	25.761843
908.51385	27.467072
908.97131	22.741047
909.42877	23.731495
909.88623	27.206657
910.34369	30.191299
910.80115	30.01936
911.25861	29.826883
911.71606	26.263382
912.17352	25.440926
912.63098	26.768448
913.08844	27.406523
913.54584	28.586645
914.0033	28.025045
914.46075	27.618732
914.91821	26.703808
915.37567	24.023888
915.83313	23.245384
916.29059	22.899708
916.74805	23.009329
917.20551	25.343473
917.66296	25.711885
918.12042	23.565134
918.57788	26.948191
919.03534	24.174175
919.4928	21.083282
919.9502	20.601248
920.40765	24.320597
920.86511	21.825325
921.32257	16.511812
921.78003	18.100897
922.23749	20.05484
922.69495	21.11418
923.1524	22.989643
923.60986	20.349703
924.06732	16.704786
924.52478	24.240822
924.98224	20.957329
925.4397	22.237518
925.89716	17.319813
926.35461	18.686031
926.81201	16.22773
927.26947	18.340141
927.72693	18.040255
928.18439	16.583872
928.64185	19.291718
929.0993	20.330845
929.55676	17.896784
930.01422	19.237118
930.47168	18.344984
930.92914	19.191549
931.3866	15.769911
931.84406	18.065338
932.30151	16.651087
932.75897	15.778831
933.21643	17.129021
933.67383	21.037573
934.13129	18.795668
934.58875	15.135981
935.0462	13.14974
935.50366	16.145817
935.96112	17.243023
936.41858	16.035076
936.87604	13.025933
937.3335	16.146841
937.79095	17.508869
938.24841	18.419796
938.70587	20.612835
939.16333	17.099405
939.62079	14.885948
940.07825	14.541815
940.53564	15.163399
940.9931	15.00102
941.45056	14.39922
941.90802	17.769064
942.36548	17.438391
942.82294	15.981172
943.2804	17.247597
943.73785	16.051746
944.19531	16.760006
944.65277	19.664131
945.11023	15.312811
945.56769	13.984098
946.02515	15.454925
946.4826	17.113113
946.94006	19.007128
947.39746	21.379923
947.85492	17.755228
948.31238	18.767384
948.76984	17.939917
949.22729	18.087088
949.68475	16.552298
950.14221	20.45437
950.59967	17.667788
951.05713	19.448219
951.51459	17.944012
951.97205	18.391367
952.4295	18.420927
952.88696	15.164269
953.34442	16.883532
953.80182	16.143612
954.25928	19.16995
954.71674	22.337694
955.17419	21.410055
955.63165	15.728773
956.08911	14.89301
956.54657	12.715505
957.00403	12.076244
957.46149	18.716705
957.91895	17.616701
958.3764	23.33868
958.83386	17.893339
959.29132	17.026781
959.74878	15.570062
960.20624	16.779474
960.66364	16.608927
961.12109	15.660048
961.57855	18.160446
962.03601	17.011084
962.49347	14.379691
962.95093	11.106003
963.40839	17.491762
963.86584	21.831539
964.3233	19.131443
964.78076	15.662953
965.23822	16.860329
965.69568	12.403152
966.15314	9.8271685
966.6106	12.754647
967.06805	18.593126
967.52545	15.950283
967.98291	14.894477
968.44037	17.2208
968.89783	17.90576
969.35529	17.043039
969.81274	15.454084
970.2702	16.100161
970.72766	15.112976
971.18512	12.253362
971.64258	16.968081
972.10004	15.871737
972.5575	15.145836
973.01495	15.324142
973.47241	15.34281
973.92987	17.593178
974.38727	14.066928
974.84473	11.967986
975.30219	13.654634
975.75964	15.044244
976.2171	13.889707
976.67456	13.718888
977.13202	15.052015
977.58948	17.744795
978.04694	17.357649
978.50439	14.991035
978.96185	15.813038
979.41931	14.466834
979.87677	13.584634
980.33423	14.21305
980.79169	13.84638
981.24908	14.921751
981.70654	16.570051
982.164	16.404768
982.62146	13.717946
983.07892	13.929263
983.53638	14.93465
983.99384	14.427886
984.45129	14.898758
[truncated: 2,220 more rows]
