# Supplementary material for: Design of high SERS sensitive substrates based on branched Ti nanorods
Source: Sci Rep. 2022 Jul 8;12:11631. doi: 10.1038/s41598-022-15875-3 (PMC9270367; doi:10.1038/s41598-022-15875-3)
Supplement: Supplementary file 1 — Supplementary Information. [file 41598_2022_15875_MOESM1_ESM.zip › Supplemantary file/SERS/Ti-Ag50/_3.txt]

70	102.38592
70.457451	84.409866
70.914909	102.11371
71.37236	97.227623
71.829819	101.24933
72.28727	100.80598
72.744728	98.080482
73.202179	99.167595
73.659637	102.09405
74.117088	100.03003
74.574547	97.819092
75.031998	99.13398
75.489456	99.194672
75.946907	96.066864
76.404358	93.120102
76.861816	92.344109
77.319267	93.651543
77.776726	95.218559
78.234177	93.340034
78.691635	96.651649
79.149086	98.076172
79.606544	98.88755
80.063995	94.95224
80.521454	92.466782
80.978905	95.359398
81.436356	93.807777
81.893814	94.356743
82.351265	92.871689
82.808723	89.366188
83.266174	92.170593
83.723633	94.142723
84.181084	91.17675
84.638542	88.672279
85.095993	93.807014
85.553452	90.516708
86.010902	90.558083
86.468361	88.003242
86.925812	89.422264
87.383263	89.624344
87.840721	86.484322
88.298172	84.621826
88.75563	84.246521
89.213081	84.341751
89.67054	83.433746
90.127991	85.399185
90.585449	84.832054
91.0429	84.214783
91.500359	85.893074
91.957809	86.980095
92.415268	85.835663
92.872719	82.793884
93.33017	79.312363
93.787628	78.657921
94.245079	80.868462
94.702538	82.231834
95.159988	81.955666
95.617447	83.257523
96.074898	81.755859
96.532356	81.589035
96.989807	80.868156
97.447266	81.588486
97.904716	80.226891
98.362167	80.096458
98.819626	81.368042
99.277077	76.229134
99.734535	74.816437
100.19199	80.790886
100.64944	77.993988
101.1069	77.952988
101.56435	76.67244
102.0218	74.758629
102.47926	75.881363
102.93671	78.339569
103.39417	77.213043
103.85162	80.835083
104.30907	82.382301
104.76653	82.837997
105.22398	83.027092
105.68144	82.256615
106.13889	79.570877
106.59635	76.012581
107.0538	75.98851
107.51126	77.205986
107.96871	71.839714
108.42617	70.692299
108.88362	72.824791
109.34108	75.194153
109.79853	76.230881
110.25598	75.480087
110.71344	76.142662
111.17089	75.638092
111.62835	71.613976
112.0858	73.711098
112.54326	75.466194
113.00071	76.122353
113.45817	76.225533
113.91562	69.837723
114.37308	79.738434
114.83053	77.257401
115.28798	75.46183
115.74544	73.223625
116.20289	74.774651
116.66035	75.399979
117.1178	72.004639
117.57526	73.841949
118.03271	71.667336
118.49017	73.212288
118.94762	75.282501
119.40508	74.710838
119.86253	71.031555
120.31998	69.930679
120.77744	72.186333
121.23489	68.66745
121.69234	68.458961
122.1498	74.733047
122.60725	71.90889
123.0647	70.055634
123.52216	68.042488
123.97961	68.452797
124.43707	71.364929
124.89452	69.985283
125.35198	71.402512
125.80943	66.494438
126.26689	62.700008
126.72434	64.091507
127.18179	67.824326
127.63925	68.438431
128.09671	66.299805
128.55415	67.370575
129.01161	67.727119
129.46907	67.450325
129.92653	66.912384
130.38397	68.06543
130.84143	70.080711
131.29889	67.893349
131.75635	66.240105
132.21379	72.769409
132.67125	65.938309
133.12871	60.561756
133.58615	67.435097
134.04361	69.831619
134.50107	62.628006
134.95853	61.246811
135.41597	67.21785
135.87343	66.921181
136.33089	65.207153
136.78835	61.932808
137.24579	64.972801
137.70325	64.480492
138.16071	60.612858
138.61815	59.362133
139.07561	62.584705
139.53307	67.773788
139.99052	72.769524
140.44797	66.441841
140.90543	64.092484
141.36288	63.335884
141.82034	63.411804
142.27779	62.210934
142.73524	61.910137
143.1927	65.041313
143.65015	68.189796
144.1076	63.726425
144.56506	65.186203
145.02252	63.700432
145.47997	58.630196
145.93742	57.943775
146.39488	60.573883
146.85234	62.600746
147.30978	63.404324
147.76724	60.129948
148.2247	63.333401
148.68216	64.938408
149.1396	63.83007
149.59706	61.910442
150.05452	61.872364
150.51196	61.208866
150.96942	57.623055
151.42688	59.175701
151.88434	63.52285
152.34178	63.193878
152.79924	65.496567
153.2567	64.595001
153.71416	65.038132
154.1716	67.258789
154.62906	65.384529
155.08652	57.835636
155.54396	63.307877
156.00142	58.161663
156.45888	66.409035
156.91634	63.557781
157.37378	58.729023
157.83124	59.811214
158.2887	63.502407
158.74615	61.913994
159.2036	57.179714
159.66106	63.666817
160.11852	57.970493
160.57596	58.390636
161.03342	57.993309
161.49088	55.28569
161.94833	52.646412
162.40578	53.607502
162.86324	59.463863
163.32069	53.71434
163.77815	55.898773
164.2356	56.6786
164.69305	56.056973
165.15051	54.240673
165.60797	52.024494
166.06541	52.240475
166.52287	56.26918
166.98033	55.497986
167.43777	55.076046
167.89523	61.355019
168.35269	60.841656
168.81015	56.83466
169.26759	53.588203
169.72505	53.139549
170.18251	54.913822
170.63997	56.73777
171.09741	57.961964
171.55487	55.313023
172.01233	55.699768
172.46977	54.25452
172.92723	53.624092
173.38469	54.954372
173.84215	55.422771
174.29959	52.593884
174.75705	51.464191
175.21451	48.537048
175.67197	56.410282
176.12941	59.193745
176.58687	56.932968
177.04433	52.72892
177.50179	51.575699
177.95923	53.940945
178.41669	52.766918
178.87415	52.648556
179.33159	50.653675
179.78905	54.282738
180.24651	53.199146
180.70396	52.210903
181.16141	54.238991
181.61887	56.193535
182.07632	54.370991
182.53378	52.472244
182.99123	55.942593
183.44868	49.955109
183.90614	51.362373
184.36359	51.366955
184.82104	49.93515
185.2785	50.49939
185.73596	54.61132
186.19341	58.560234
186.65086	52.828495
187.10832	54.368378
187.56578	55.306271
188.02322	50.690922
188.48068	51.36467
188.93814	52.214817
189.39558	50.593269
189.85304	51.604183
190.3105	56.242752
190.76796	56.391911
191.2254	54.315174
191.68286	55.738949
192.14032	49.238758
192.59778	50.775181
193.05522	53.725815
193.51268	50.517765
193.97014	47.905247
194.4276	50.021564
194.88504	52.865089
195.3425	50.254532
195.79996	51.270512
196.2574	54.864307
196.71486	52.986717
197.17232	47.635395
197.62978	44.738976
198.08722	44.813828
198.54468	45.890923
199.00214	48.512474
199.45959	45.711887
199.91704	47.486534
200.3745	51.856342
200.83195	53.909283
201.2894	49.891697
201.74686	44.90847
202.20432	48.329792
202.66177	49.049992
203.11922	46.930279
203.57668	47.067146
204.03413	44.204021
204.49159	44.31649
204.94904	45.009373
205.40649	44.82048
205.86395	46.167149
206.3214	50.232941
206.77885	52.547115
207.23631	48.081059
207.69377	54.199085
208.15121	46.974892
208.60867	48.404999
209.06613	50.31971
209.52359	46.305206
209.98103	43.754768
210.43849	46.335079
210.89595	51.367943
211.35341	52.848885
211.81085	51.753666
212.26831	48.643757
212.72577	46.962284
213.18321	48.256966
213.64067	49.732601
214.09813	48.362099
214.55559	46.51218
215.01303	48.198696
215.47049	47.235291
215.92795	48.473888
216.38541	51.23317
216.84285	48.506874
217.30031	45.99432
217.75777	45.896244
218.21521	44.685619
218.67267	43.937336
219.13013	40.377586
219.58759	41.540157
220.04503	49.24831
220.50249	49.520405
220.95995	51.112137
221.4174	50.218124
221.87485	46.527248
222.33231	45.231773
222.78976	44.246563
223.24721	44.286297
223.70467	43.779907
224.16212	47.199898
224.61958	45.330345
225.07703	46.351089
225.53448	48.273273
225.99194	48.773869
226.4494	48.390308
226.90685	45.972191
227.3643	44.96003
227.82176	49.271328
228.27922	52.230484
228.73666	46.867466
229.19412	46.945606
229.65158	46.173309
230.10902	44.070744
230.56648	46.184116
231.02394	49.029175
231.4814	49.591309
231.93884	49.575012
232.3963	45.381649
232.85376	45.317978
233.31122	46.944717
233.76866	51.695381
234.22612	50.97076
234.68358	44.308876
235.14102	46.026768
235.59848	45.80909
236.05594	47.398098
236.5134	49.092747
236.97084	46.335602
237.4283	45.308975
237.88576	45.742729
238.34322	46.627285
238.80066	48.655163
239.25812	50.664352
239.71558	46.957726
240.17302	47.530033
240.63048	45.522972
241.08794	49.406712
241.54539	46.501091
242.00284	45.343674
242.4603	45.215637
242.91776	44.137447
243.37521	44.826797
243.83266	46.141827
244.29012	48.628719
244.74757	47.052391
245.20503	47.933525
245.66248	46.705845
246.11993	47.328056
246.57739	47.91906
247.03484	46.23872
247.49229	44.586128
247.94975	45.922009
248.40721	44.188221
248.86465	46.154594
249.32211	43.066128
249.77957	39.936703
250.23703	44.02309
250.69447	46.018707
251.15193	48.418526
251.60939	51.957832
252.06683	48.145462
252.52429	46.538345
252.98175	46.374969
253.43921	42.658005
253.89665	43.686455
254.35411	44.474701
254.81157	45.674297
255.26903	48.169159
255.72647	49.414356
256.18393	48.133171
256.64139	48.261292
257.09885	43.786282
257.5563	42.217812
258.01373	42.690845
258.47119	43.689484
258.92865	43.958153
259.38611	43.980221
259.84357	45.100594
260.30103	47.754204
260.75848	49.022434
261.21594	42.53931
261.67337	34.475735
262.13083	39.615353
262.58829	40.93716
263.04575	41.483814
263.5032	45.478107
263.96066	46.808495
264.41812	44.475281
264.87555	45.177608
265.33301	47.992413
265.79047	44.089088
266.24792	44.057865
266.70538	46.237427
267.16284	43.774841
267.6203	41.178577
268.07776	39.61055
268.53519	41.48666
268.99265	42.491001
269.4501	37.473434
269.90756	44.148388
270.36502	47.30471
270.82248	43.543602
271.27994	41.810654
271.73737	40.355831
272.19482	39.522224
272.65228	42.346794
273.10974	43.069622
273.5672	39.069546
274.02466	42.265892
274.48212	45.792297
274.93954	39.832466
275.397	44.347847
275.85446	39.492496
276.31192	38.550823
276.76938	42.605049
277.22684	45.259274
277.6843	44.170872
278.14175	43.049698
278.59918	43.499538
279.05664	41.242035
279.5141	31.892014
279.97156	39.115238
280.42902	41.473602
280.88647	42.344101
281.34393	44.307236
281.80136	45.134247
282.25882	43.276978
282.71628	41.382397
283.17374	42.409058
283.6312	47.766937
284.08865	45.754921
284.54611	43.07502
285.00357	39.736156
285.461	41.755768
285.91846	40.918289
286.37592	39.869263
286.83337	43.249485
287.29083	43.039986
287.74829	43.480083
288.20575	41.157799
288.66318	40.598297
289.12064	41.896297
289.57809	44.310059
290.03555	41.92691
290.49301	39.029808
290.95047	38.362179
291.40793	39.054237
291.86536	41.748283
292.32281	41.173622
292.78027	39.826721
293.23773	43.099205
293.69519	43.923412
294.15265	42.27916
294.61011	40.215904
295.06757	39.247463
295.52499	40.819004
295.98245	43.723301
296.43991	42.589535
296.89737	36.16634
297.35483	38.468407
297.81229	40.915504
298.26974	44.957474
298.72717	44.428352
299.18463	40.140957
299.64209	39.031277
300.09955	40.849815
300.55701	41.576733
301.01447	42.447701
301.47192	36.027531
301.92938	36.034515
302.38681	37.952648
302.84427	41.378624
303.30173	41.743328
303.75919	38.782433
304.21664	38.607067
304.6741	43.404514
305.13156	45.435474
305.58899	38.660976
306.04645	39.939842
306.50391	33.887146
306.96136	36.342403
307.41882	40.226089
307.87628	39.755917
308.33374	41.280033
308.79117	41.601528
309.24863	39.685066
309.70609	40.583229
310.16354	44.204506
310.621	42.125259
311.07846	43.292152
311.53592	33.630089
311.99338	38.797806
312.45081	38.092628
312.90826	39.697517
313.36572	42.404938
313.82318	42.389553
314.28064	39.883366
314.7381	38.261986
315.19556	42.836033
315.65298	40.685364
316.11044	38.514278
316.5679	33.09573
317.02536	35.367664
317.48282	42.358833
317.94028	43.755035
318.39774	42.111443
318.85519	40.346989
319.31262	36.809311
319.77008	40.456074
320.22754	34.903584
320.685	38.990551
321.14246	42.505116
321.59991	42.48431
322.05737	38.083858
322.5148	38.643677
322.97226	42.935844
323.42972	41.027866
323.88718	35.887306
324.34464	43.158649
324.80209	38.261593
325.25955	43.800495
325.71698	39.199402
326.17444	36.369839
326.6319	34.410118
327.08936	34.711449
327.54681	37.766621
328.00427	39.742638
328.46173	38.146965
328.91919	35.932808
329.37662	34.530193
329.83408	41.482407
330.29153	37.84198
330.74899	36.385597
331.20645	38.57111
331.66391	38.692764
332.12137	39.16584
332.5788	40.467953
333.03625	39.575256
333.49371	37.757389
333.95117	41.218853
334.40863	41.440914
334.86609	36.334145
335.32355	37.762287
335.78101	38.024632
336.23843	37.359234
336.69589	39.642982
337.15335	38.83984
337.61081	35.573116
338.06827	36.036491
338.52573	37.887806
338.98318	37.088287
339.44061	41.561504
339.89807	44.90686
340.35553	39.967754
340.81299	35.933609
341.27045	38.984154
341.72791	41.422138
342.18536	39.516323
342.64279	36.898281
343.10025	37.071487
343.55771	38.675159
344.01517	37.896118
344.47263	36.113396
344.93008	39.014805
345.38754	38.159466
345.845	43.633602
346.30243	42.802132
346.75989	39.840626
347.21735	37.954636
347.6748	35.877289
348.13226	34.311581
348.58972	31.514555
349.04718	36.963474
349.50461	37.537399
349.96207	41.034416
350.41953	36.772903
350.87698	37.731983
351.33444	38.06234
351.7919	36.994823
352.24936	38.504662
352.70682	39.006313
353.16425	33.546722
353.6217	36.206345
354.07916	33.626133
354.53662	37.944992
354.99408	36.398239
355.45154	35.871922
355.909	34.946281
356.36642	37.649555
356.82388	38.539185
357.28134	35.700947
357.7388	34.244213
358.19626	35.603001
358.65372	40.339008
359.11118	38.980038
359.5686	34.768032
360.02606	34.716667
360.48352	32.165928
360.94098	33.375919
361.39844	38.377571
361.8559	39.154572
362.31335	35.355389
362.77081	34.168716
363.22824	36.415833
363.6857	40.68774
364.14316	40.26405
364.60062	38.368221
365.05807	35.500374
365.51553	34.837452
365.97299	36.916882
366.43042	37.868416
366.88788	37.237736
367.34534	36.50182
367.8028	34.880074
368.26025	32.181084
368.71771	34.218803
369.17517	31.224909
369.63263	40.610668
370.09006	35.23151
370.54752	36.407959
371.00497	38.743729
371.46243	40.348331
371.91989	39.86401
372.37735	37.951382
372.83481	35.679794
373.29224	33.377796
373.74969	38.034744
374.20715	35.423836
374.66461	34.171097
375.12207	36.053665
375.57953	35.34922
376.03699	34.274242
376.49442	34.538643
376.95187	34.456097
377.40933	33.961601
377.86679	34.478271
378.32425	34.604599
378.78171	32.619919
379.23917	34.453728
379.69662	40.538162
380.15405	33.828579
380.61151	38.80489
381.06897	40.71347
381.52643	39.145412
381.98389	36.515144
382.44135	36.403454
382.8988	38.59206
383.35623	38.491482
383.81369	37.05661
384.27115	35.156197
384.72861	35.748501
385.18607	37.027554
385.64352	35.500717
386.10098	37.222031
386.55844	37.79512
387.01587	37.489784
387.47333	36.031578
387.93079	35.388733
388.38824	37.869045
388.8457	38.620972
389.30316	36.086178
389.76062	34.754753
390.21805	31.695335
390.67551	36.202232
391.13297	35.317158
391.59042	38.506054
392.04788	38.067184
392.50534	36.491016
392.9628	40.874855
393.42023	44.806313
393.87769	38.949051
394.33514	36.749325
394.7926	34.663074
395.25006	38.145184
395.70752	39.869724
396.16498	35.108349
396.62244	35.730297
397.07986	37.841309
397.53732	38.722466
397.99478	37.097321
398.45224	36.75124
398.9097	39.099503
399.36716	37.106728
399.82462	39.711906
400.28204	35.826805
400.7395	35.514408
401.19696	35.045952
401.65442	34.607597
402.11188	36.744278
402.56934	40.39341
403.02679	42.506397
403.48425	40.317848
403.94168	37.018578
404.39914	36.806877
404.8566	34.829716
405.31406	37.337463
405.77151	41.225136
406.22897	38.693127
406.68643	38.09166
407.14386	38.271038
407.60132	37.369114
408.05878	38.454697
408.51624	39.266029
408.97369	40.059288
409.43115	40.070393
409.88861	36.090717
410.34604	38.755417
410.8035	39.078259
411.26096	39.083614
411.71841	37.909573
412.17587	43.492676
412.63333	44.810108
413.09079	44.727501
413.54825	43.507301
414.00568	43.566586
414.46313	43.136848
414.92059	39.662472
415.37805	39.530308
415.83551	44.840317
416.29297	40.692875
416.75043	37.695152
417.20786	40.105743
417.66531	44.209969
418.12277	42.76704
418.58023	38.535709
419.03769	41.291531
419.49515	45.032261
419.95261	45.497265
420.41006	45.78178
420.86749	42.430054
421.32495	37.795654
421.78241	36.595852
422.23987	40.73933
422.69733	47.310726
423.15479	48.419731
423.61224	47.363644
424.06967	47.203129
424.52713	46.482311
424.98459	45.234535
425.44205	45.705219
425.89951	45.360081
426.35696	42.379608
426.81442	48.655243
427.27185	47.309338
427.72931	40.434471
428.18677	48.28035
428.64423	46.760479
429.10168	39.923641
429.55914	40.346123
430.0166	41.999744
430.47406	43.095318
430.93149	43.770882
431.38895	43.056831
431.84641	43.016544
432.30386	43.613422
432.76132	43.468582
433.21878	44.109795
433.67624	38.784134
434.13367	44.664013
434.59113	46.438465
435.04858	48.321247
435.50604	47.542484
435.9635	46.535805
436.42096	46.158375
436.87842	44.30434
437.33588	43.07795
437.7933	45.929382
438.25076	46.432953
438.70822	49.023228
439.16568	53.299232
439.62314	55.682068
440.0806	55.606216
440.53806	56.701828
440.99548	54.890003
441.45294	56.338108
441.9104	60.505081
442.36786	63.328373
442.82532	65.150627
443.28278	68.235947
443.74023	73.997215
444.19766	70.342216
444.65512	67.720551
445.11258	67.514862
445.57004	67.516136
446.0275	71.127228
446.48495	72.588989
446.94241	75.088257
447.39987	71.54995
447.8573	67.614868
448.31476	70.602119
448.77222	71.889526
449.22968	67.476723
449.68713	65.838577
450.14459	69.098724
450.60205	67.633606
451.05948	66.142441
451.51694	63.119076
451.9744	66.116074
452.43185	61.904781
452.88931	61.686451
453.34677	62.444702
453.80423	60.448158
454.26169	58.700344
454.71912	58.741467
455.17657	65.233116
455.63403	57.985001
456.09149	62.459419
456.54895	58.982403
457.00641	54.568584
457.46387	51.460739
457.9213	56.043907
458.37875	55.729355
458.83621	53.673386
459.29367	53.745258
459.75113	53.609772
460.20859	53.187
460.66605	55.366432
461.12347	57.192818
461.58093	55.155647
462.03839	50.685303
462.49585	57.437878
462.95331	52.059547
463.41077	50.092789
463.86823	55.388336
464.32568	55.77058
464.78311	52.393284
465.24057	50.585384
465.69803	51.160336
466.15549	53.531841
466.61295	55.595661
467.0704	52.364227
467.52786	54.075615
467.98529	58.016632
468.44275	55.877895
468.90021	52.324696
469.35767	57.831009
469.81512	55.049053
470.27258	55.690586
470.73004	54.637642
471.1875	55.057072
471.64493	58.23637
472.10239	57.371429
472.55984	54.145138
473.0173	55.156696
473.47476	57.004368
473.93222	59.423111
474.38968	49.612278
474.84711	61.203751
475.30457	56.016266
475.76202	59.668602
476.21948	62.104412
476.67694	62.262817
477.1344	59.251186
477.59186	57.81208
478.04929	60.215187
478.50674	61.355057
478.9642	62.864998
479.42166	63.721504
479.87912	60.095337
480.33658	59.161633
480.79404	58.051155
481.2515	63.32135
481.70892	58.626961
482.16638	56.993927
482.62384	55.243996
483.0813	51.698898
483.53876	55.927647
483.99622	59.487438
484.45367	53.410828
484.9111	54.039303
485.36856	54.753529
485.82602	52.514565
486.28348	59.990837
486.74094	50.410397
487.19839	44.974243
487.65585	50.064381
488.11331	51.356823
488.57074	46.110111
489.0282	41.386665
489.48566	47.240696
489.94312	51.98275
490.40057	48.778137
490.85803	50.81591
491.31549	55.614166
491.77292	53.693939
492.23038	52.279259
492.68784	49.9534
493.14529	50.014156
493.60275	52.883099
494.06021	47.624569
494.51767	46.933582
494.9751	46.87505
495.43256	48.682262
495.89001	52.58194
496.34747	53.544472
496.80493	50.98418
497.26239	51.740196
497.71985	56.32341
498.17731	54.933239
498.63474	51.807022
499.09219	50.7551
499.54965	53.057961
500.00711	56.562992
500.46457	53.249378
500.92203	52.461998
501.37949	47.696529
501.83691	50.339676
502.29437	50.557114
502.75183	49.256592
503.20929	53.931744
503.66675	53.64283
504.12421	52.600773
504.58167	52.021774
505.03912	55.429386
505.49655	47.490414
505.95401	50.620651
506.41147	55.144775
506.86893	51.437016
507.32639	47.545158
507.78384	46.632481
508.2413	44.094753
508.69873	43.063313
509.15619	45.040413
509.61365	48.227413
510.07111	49.548939
510.52856	44.082352
510.98602	44.232769
511.44348	47.131588
511.90091	49.057934
512.3584	41.709553
512.81586	41.347515
513.27332	40.059296
513.73071	43.830551
514.18817	46.678646
514.64563	44.409435
515.10309	41.203186
515.56055	39.240669
516.01801	38.70113
516.47546	40.396194
516.93292	41.978493
517.39038	41.754486
517.84784	42.450031
518.3053	42.324623
518.76276	46.75058
519.22021	42.1292
519.67767	40.982052
520.13513	40.575474
520.59253	39.581493
521.04999	39.353409
521.50745	39.604988
521.9649	40.199673
522.42236	41.77816
522.87982	41.714432
523.33728	39.344536
523.79474	41.098801
524.2522	42.900909
524.70966	43.800961
525.16711	42.917576
525.62457	39.08894
526.08203	42.025478
526.53949	41.708775
526.99695	45.562164
527.45435	44.30394
527.9118	42.900066
528.36926	42.981777
528.82672	45.586926
529.28418	44.719795
529.74164	39.129993
530.1991	39.130989
530.65656	39.245407
531.11401	38.333717
531.57147	39.751881
532.02893	37.782742
532.48639	39.021969
532.94385	39.727001
533.40131	40.360062
533.85876	38.750603
534.31616	42.640129
534.77362	37.122513
535.23108	37.737621
535.68854	41.958809
536.146	37.679401
536.60345	36.234741
537.06091	42.13438
537.51837	39.965542
537.97583	41.521618
538.43329	33.200623
538.89075	35.958881
539.34821	36.656311
539.80566	32.515579
540.26312	39.1642
540.72052	41.977329
541.17798	39.295261
541.63544	35.271896
542.0929	36.198948
542.55035	38.621208
543.00781	38.113613
543.46527	36.817211
543.92273	35.825821
544.38019	35.664577
544.83765	40.833729
545.2951	41.184452
545.75256	35.312241
546.21002	35.324551
546.66748	40.415123
547.12494	37.748642
547.58234	39.933449
548.03979	38.339336
548.49725	34.823364
548.95471	35.955444
549.41217	38.350262
549.86963	40.097122
550.32709	39.803253
550.78455	35.207649
551.242	34.364262
551.69946	40.354824
552.15692	44.583683
552.61438	41.970219
553.07184	38.291248
553.5293	35.836258
553.98676	36.978149
554.44415	40.323124
554.90161	37.859249
555.35907	37.102222
555.81653	40.854996
556.27399	42.65419
556.73145	41.60125
557.1889	41.222694
557.64636	42.433483
558.10382	40.165829
558.56128	39.345139
559.01874	43.755558
559.4762	41.445889
559.93365	39.148525
560.39111	39.3839
560.84857	36.674557
561.30597	40.279789
561.76343	38.185501
562.22089	36.806561
562.67834	38.044563
563.1358	35.585232
563.59326	36.38158
564.05072	39.066391
564.50818	38.258278
564.96564	39.832333
565.4231	36.300545
565.88055	36.882488
566.33801	37.489651
566.79547	39.738907
567.25293	39.642586
567.71039	38.466042
568.16779	36.204613
568.62524	35.780495
569.0827	37.63456
569.54016	40.126759
569.99762	39.192547
570.45508	37.486347
570.91254	38.107685
571.37	40.468121
571.82745	38.799469
572.28491	38.95805
572.74237	36.424465
573.19983	34.354668
573.65729	35.92366
574.11475	38.358517
574.57214	39.351967
575.0296	36.817429
575.48706	33.304802
575.94452	38.358791
576.40198	34.656452
576.85944	33.978565
577.31689	31.846582
577.77435	32.925732
578.23181	37.503323
578.68927	40.348076
579.14673	36.14967
579.60419	33.550747
580.06165	34.377487
580.5191	33.664341
580.97656	34.39669
581.43396	38.205318
581.89142	36.56776
582.34888	33.164185
582.80634	37.14608
583.26379	32.484543
583.72125	38.045723
584.17871	40.133549
584.63617	38.474152
585.09363	38.930885
585.55109	38.675667
586.00854	38.521809
586.466	37.453339
586.92346	37.204971
587.38092	39.305676
587.83838	40.183178
588.29578	39.064152
588.75323	40.865067
589.21069	42.073952
589.66815	37.029797
590.12561	36.767174
590.58307	41.002167
591.04053	38.505226
591.49799	40.97118
591.95544	37.409256
592.4129	36.366989
592.87036	40.24633
593.32782	44.633171
593.78528	42.152737
594.24274	40.209209
594.7002	40.954269
595.15759	38.750118
595.61505	41.988483
596.07251	45.066071
596.52997	41.819828
596.98743	41.371075
597.44489	41.319031
597.90234	40.79425
598.3598	44.97414
598.81726	39.358437
599.27472	35.579197
599.73218	39.376926
600.18964	45.366589
600.64709	45.91621
601.10455	44.222061
601.56201	43.151848
602.01941	41.31271
602.47687	42.90192
602.93433	39.45364
603.39178	38.643738
603.84924	40.082066
604.3067	37.799648
604.76416	36.41378
605.22162	42.596504
605.67908	40.663132
606.13654	41.420727
606.59399	39.549564
607.05145	38.990276
607.50891	41.314487
607.96637	41.839302
608.42377	37.281143
608.88123	32.499798
609.33868	35.624058
609.79614	38.967377
610.2536	39.942497
610.71106	40.74675
611.16852	40.601734
611.62598	40.265369
612.08344	42.360439
612.54089	40.672314
612.99835	36.021351
613.45581	36.081127
613.91327	38.29895
614.37073	35.219128
614.82819	34.985794
615.28558	39.454887
615.74304	38.267815
616.2005	37.843063
616.65796	40.496967
617.11542	32.79594
617.57288	34.404907
618.03033	35.736176
618.48779	34.158504
618.94525	34.099926
619.40271	39.733879
619.86017	38.357742
620.31763	35.454964
620.77509	36.342213
621.23254	34.365833
621.69	33.245861
622.1474	34.138519
622.60486	34.358902
623.06232	35.784828
623.51978	32.196033
623.97723	36.960506
624.43469	37.054947
624.89215	35.87788
625.34961	35.240982
625.80707	34.018394
626.26453	35.42173
626.72198	34.287415
627.17944	33.455292
627.6369	34.563194
628.09436	33.825981
628.55182	35.125904
629.00922	34.617317
629.46667	31.450693
629.92413	32.635609
630.38159	33.716011
630.83905	32.150925
631.29651	35.322079
631.75397	31.337929
632.21143	36.250935
632.66888	32.44183
633.12634	32.801651
633.5838	33.83852
634.04126	31.094019
634.49872	33.739079
634.95618	33.669739
635.41364	33.180157
635.87103	34.799698
636.32849	35.073708
636.78595	33.747242
637.24341	32.896896
637.70087	32.103516
638.15833	33.992344
638.61578	35.970448
639.07324	33.627167
639.5307	32.078293
639.98816	28.85154
640.44562	35.904526
640.90308	35.653316
641.36053	36.763802
641.81799	33.986767
642.27539	31.629925
642.73285	33.325321
643.19031	36.948868
643.64777	32.46748
644.10522	27.837414
644.56268	34.11866
645.02014	37.860081
645.4776	35.557823
645.93506	34.522877
646.39252	30.647282
646.84998	29.357492
647.30743	27.231834
647.76489	33.034809
648.22235	35.939808
648.67981	34.852654
649.13721	32.34486
649.59467	33.250309
650.05212	33.384117
650.50958	35.083405
650.96704	33.533344
651.4245	30.536982
651.88196	31.647228
652.33942	33.142437
652.79688	34.316967
653.25433	35.768734
653.71179	32.144817
654.16925	29.670631
654.62671	34.886284
655.08417	30.858873
655.54163	35.475307
655.99902	34.467117
656.45648	36.806728
656.91394	33.689598
657.3714	30.770582
657.82886	31.935467
658.28632	30.436319
658.74377	29.374805
659.20123	34.061623
659.65869	38.969986
660.11615	36.313538
660.57361	29.322428
661.03107	30.750494
661.48853	35.295776
661.94598	37.173534
662.40344	34.758091
662.86084	35.641087
663.3183	36.665737
663.77576	35.079319
664.23322	34.547497
664.69067	34.928143
665.14813	33.069401
665.60559	31.746975
666.06305	35.386391
666.52051	39.770061
666.97797	41.475464
667.43542	40.330551
667.89288	37.346386
668.35034	36.304604
668.8078	36.76955
669.26526	41.655655
669.72266	40.76358
670.18011	40.869762
670.63757	34.753471
671.09503	39.444111
671.55249	36.761143
672.00995	35.456398
672.46741	37.134212
672.92487	40.352982
673.38232	41.766037
673.83978	38.616379
674.29724	36.511314
674.7547	33.663517
675.21216	32.479969
675.66962	36.787457
676.12701	38.541729
676.58447	37.305862
677.04193	36.016708
677.49939	36.206722
677.95685	34.97023
678.41431	38.39864
678.87177	29.965475
679.32922	37.857655
679.78668	30.912943
680.24414	31.620148
680.7016	38.436077
681.15906	39.722691
681.61652	36.20142
682.07397	36.812664
682.53143	38.838673
682.98883	37.768452
683.44629	35.790722
683.90375	33.377068
684.36121	30.097153
684.81866	31.16202
685.27612	36.514099
685.73358	38.377129
686.19104	38.867184
686.6485	36.588428
687.10596	33.506771
687.56342	35.567581
688.02087	36.884045
688.47833	39.036812
688.93579	32.666462
689.39325	32.175491
689.85065	34.005939
690.30811	36.192879
690.76556	36.289986
691.22302	33.00248
691.68048	30.50264
692.13794	32.012787
692.5954	35.725506
693.05286	36.853439
693.51031	32.178661
693.96777	31.92907
694.42523	30.618612
694.88269	31.346846
695.34015	31.450262
695.79761	27.448881
696.25507	32.540276
696.71246	33.246895
697.16992	33.376911
697.62738	31.734123
698.08484	34.702221
698.5423	29.978724
698.99976	26.849037
699.45721	30.174702
699.91467	31.971607
700.37213	29.249458
700.82959	28.533995
701.28705	32.219837
701.74451	33.864391
702.20197	34.562057
702.65942	32.842968
703.11688	32.710571
703.57428	32.402325
704.03174	33.363007
704.4892	28.851856
704.94666	34.506306
705.40411	31.023956
705.86157	29.596752
706.31903	31.856989
706.77649	32.080536
707.23395	33.868607
707.69141	33.155403
708.14886	29.955009
708.60632	29.265957
709.06378	31.145672
709.52124	31.633537
709.97864	30.186813
710.4361	29.128542
710.89355	28.365648
711.35101	29.719648
711.80847	34.867054
712.26593	32.816788
712.72339	33.536736
713.18085	31.265299
713.63831	29.568981
714.09576	27.664759
714.55322	30.644379
715.01068	28.343121
715.46814	32.819412
715.9256	34.830669
716.38306	30.113779
716.84045	29.649685
717.29791	28.791416
717.75537	27.954105
718.21283	28.681395
718.67029	30.019663
719.12775	32.672352
719.58521	28.653112
720.04266	29.877052
720.50012	30.345747
720.95758	33.859303
721.41504	33.63168
721.8725	28.28018
722.32996	33.377914
722.78741	32.269276
723.24487	36.575314
723.70227	34.201286
724.15973	29.763615
724.61719	29.045254
725.07465	33.395348
725.5321	37.310684
725.98956	35.200218
726.44702	32.686546
726.90448	29.914301
727.36194	31.091518
727.8194	36.644424
728.27686	34.601112
728.73431	27.885134
729.19177	26.746119
729.64923	32.536606
730.10669	28.405979
730.56409	30.360777
731.02155	27.005766
731.479	29.173809
731.93646	30.815664
732.39392	31.586903
732.85138	36.232853
733.30884	34.023163
733.7663	31.033031
734.22375	32.765095
734.68121	32.999504
735.13867	32.768269
735.59613	30.8288
736.05359	29.016972
736.51105	30.623608
736.96851	34.13641
737.4259	33.537537
737.88336	29.797361
738.34082	30.173887
738.79828	31.019087
739.25574	34.295471
739.7132	32.478432
740.17065	29.941765
740.62811	27.180161
741.08557	28.218142
741.54303	32.101391
742.00049	38.583851
742.45795	31.339785
742.91541	28.363989
743.37286	29.81057
743.83026	31.868299
744.28772	36.894989
744.74518	32.89727
745.20264	30.250196
745.6601	30.715412
746.11755	31.286089
746.57501	33.261055
747.03247	34.050911
747.48993	32.342678
747.94739	31.915588
748.40485	32.726563
748.8623	32.381958
749.31976	30.744194
749.77722	29.490841
750.23468	23.150579
750.69208	34.130295
751.14954	28.431479
751.60699	34.949821
752.06445	32.413639
752.52191	33.8605
752.97937	32.867325
753.43683	30.054604
753.89429	31.109625
754.35175	32.874378
754.8092	29.077259
755.26666	27.000998
755.72412	31.738621
756.18158	31.194355
756.63904	29.304628
757.0965	29.458233
757.55389	27.984867
758.01135	30.758671
758.46881	30.763006
758.92627	28.629374
759.38373	29.724398
759.84119	29.519419
760.29865	34.326679
760.7561	36.068916
761.21356	30.99894
761.67102	36.630508
762.12848	35.401405
762.58594	30.813381
763.0434	37.535065
763.50085	26.531441
763.95831	29.087772
764.41571	29.98036
764.87317	33.615757
765.33063	32.306812
765.78809	31.77322
766.24554	34.133907
766.703	38.50312
767.16046	38.831711
767.61792	34.118694
768.07538	34.567081
768.53284	38.283501
768.9903	36.366295
769.44775	35.973476
769.90521	37.363514
770.36267	37.741245
770.82013	35.672321
771.27753	32.917206
771.73499	31.830063
772.19244	36.592045
772.6499	40.547112
773.10736	37.266567
773.56482	38.716667
774.02228	37.546547
774.47974	37.509228
774.93719	35.035725
775.39465	31.355515
775.85211	32.437546
776.30957	34.695869
776.76703	35.834179
777.22449	35.14793
777.68188	36.045998
778.13934	37.231701
778.5968	34.389248
779.05426	33.1856
779.51172	35.504292
779.96918	34.149849
780.42664	33.204712
780.88409	31.230896
781.34155	29.991234
781.79901	31.451078
782.25647	29.063776
782.71393	31.225136
783.17139	25.741537
783.62885	29.866749
784.0863	32.106224
784.5437	24.496756
785.00116	30.093758
785.45862	29.824251
785.91608	35.91301
786.37354	35.490402
786.83099	32.617859
787.28845	28.376978
787.74591	28.929934
788.20337	33.483204
788.66083	32.352386
789.11829	29.907225
789.57574	32.337269
790.0332	33.337429
790.49066	32.831184
790.94812	35.156357
791.40552	35.02536
791.86298	31.828741
792.32043	29.305849
792.77789	32.462791
793.23535	30.56402
793.69281	31.54282
794.15027	30.450607
794.60773	29.989531
795.06519	33.119724
795.52264	35.02618
795.9801	30.425381
796.43756	29.640284
796.89502	29.495581
797.35248	34.884747
797.80994	33.759499
798.26733	32.922745
798.72479	33.428368
799.18225	28.666328
799.63971	32.231712
800.09717	33.036697
800.55463	32.540665
801.01208	32.783562
801.46954	35.16367
801.927	40.186119
802.38446	40.629219
802.84192	38.782566
803.29938	38.53093
803.75684	37.32856
804.21429	39.859051
804.67175	39.319767
805.12915	37.79052
805.58661	37.821125
806.04407	38.68948
806.50153	39.732967
806.95898	41.729328
807.41644	33.75906
807.8739	33.857132
808.33136	37.533112
808.78882	37.126015
809.24628	36.43071
809.70374	34.868534
810.16119	33.686901
810.61865	31.518126
811.07611	30.797525
811.53351	36.825302
811.99097	36.16674
812.44843	33.545792
812.90588	32.121075
813.36334	30.334534
813.8208	32.229603
814.27826	32.986919
814.73572	33.464336
815.19318	33.623554
815.65063	28.503225
816.10809	29.490498
816.56555	30.099525
817.02301	28.063866
817.48047	30.714693
817.93793	30.587238
818.39532	28.527624
818.85278	30.656471
819.31024	30.44276
819.7677	30.462843
820.22516	33.127159
820.68262	30.960129
821.14008	31.026361
821.59753	33.236717
822.05499	27.916143
822.51245	30.384317
822.96991	31.811028
823.42737	28.207529
823.88483	28.83135
824.34229	32.028542
824.79974	32.876316
825.25714	32.577652
825.7146	32.618271
826.17206	30.345575
826.62952	30.672684
827.08698	32.593235
827.54443	33.375896
828.00189	32.479561
828.45935	29.656076
828.91681	30.014977
829.37427	32.408337
829.83173	32.255398
830.28918	31.421257
830.74664	27.350887
831.2041	29.136705
831.66156	28.873289
832.11896	25.703854
832.57642	31.845264
833.03387	30.628479
833.49133	23.976057
833.94879	26.580854
834.40625	23.316084
834.86371	26.381189
835.32117	25.850288
835.77863	28.464251
836.23608	28.472475
836.69354	30.377104
837.151	30.45578
837.60846	27.362476
838.06592	26.865009
838.52338	25.321527
838.98077	26.736389
839.43823	25.216139
839.89569	27.662294
840.35315	28.784988
840.81061	30.422411
841.26807	30.132437
841.72552	26.745882
842.18298	24.493948
842.64044	25.628452
843.0979	29.358936
843.55536	30.456921
844.01282	30.032345
844.47028	26.599985
844.92773	27.961128
845.38519	31.874672
845.84259	30.501589
846.30005	29.15156
846.75751	29.072079
847.21497	30.821518
847.67242	25.289619
848.12988	26.043308
848.58734	25.93405
849.0448	24.386881
849.50226	28.219749
849.95972	25.476788
850.41718	30.135181
850.87463	28.806208
851.33209	26.379225
851.78955	23.439995
852.24695	23.454247
852.70441	26.053621
853.16187	31.206066
853.61932	25.219963
854.07678	20.197601
854.53424	26.339111
854.9917	32.066814
855.44916	31.829187
855.90662	30.756021
856.36407	28.07515
856.82153	27.493177
857.27899	29.729746
857.73645	31.407722
858.19391	31.578632
858.65137	29.653891
859.10876	29.43442
859.56622	29.233843
860.02368	28.757702
860.48114	29.478693
860.9386	29.857992
861.39606	28.088198
861.85352	30.757833
862.31097	33.043533
862.76843	30.688101
863.22589	26.090797
863.68335	30.814022
864.14081	30.950544
864.59827	24.821852
865.05573	27.934109
865.51318	24.183966
865.97058	28.584843
866.42804	26.677616
866.8855	32.032993
867.34296	27.900787
867.80042	27.005911
868.25787	28.783367
868.71533	27.326118
869.17279	27.758142
869.63025	28.446018
870.08771	28.112484
870.54517	29.462683
871.00262	28.974087
871.46008	30.093311
871.91754	32.138969
872.375	31.643948
872.8324	30.421858
873.28986	30.554609
873.74731	32.460438
874.20477	32.338917
874.66223	30.723427
875.11969	28.410364
875.57715	27.48324
876.03461	32.127193
876.49207	33.332672
876.94952	33.814178
877.40698	31.316036
877.86444	32.839497
878.3219	33.575077
878.77936	31.025635
879.23682	27.425833
879.69421	29.420538
880.15167	33.31189
880.60913	30.568403
881.06659	33.390125
881.52405	31.201036
881.98151	35.85191
882.43896	34.674934
882.89642	27.044754
883.35388	30.525717
883.81134	24.355621
884.2688	29.937872
884.72626	37.050381
885.18372	30.530354
885.64117	31.37863
886.09857	29.9126
886.55603	28.886955
887.01349	31.656248
887.47095	37.750748
887.92841	35.081829
888.38586	33.342304
888.84332	32.417603
889.30078	35.512962
889.75824	37.623505
890.2157	33.741764
890.67316	34.257965
891.13062	38.683708
891.58807	38.533096
892.04553	33.712097
892.50299	33.927269
892.96039	32.586834
893.41785	29.590904
893.87531	31.40522
894.33276	32.520409
894.79022	36.626144
895.24768	38.05228
895.70514	39.41724
896.1626	38.394772
896.62006	38.525681
897.07751	35.358833
897.53497	37.825642
897.99243	41.677753
898.44989	39.708046
898.90735	36.248547
899.36481	32.034386
899.8222	37.985619
900.27966	38.753735
900.73712	32.216961
901.19458	42.286079
901.65204	39.951153
902.1095	35.322613
902.56696	33.676292
903.02441	38.253914
903.48187	37.002922
903.93933	34.668991
904.39679	34.741928
904.85425	38.573181
905.31171	41.227375
905.76917	38.734474
906.22662	34.02364
906.68402	36.566975
907.14148	37.49408
907.59894	36.96067
908.0564	33.231705
908.51385	29.58939
908.97131	28.460226
909.42877	34.898502
909.88623	36.326607
910.34369	36.695072
910.80115	32.02095
911.25861	31.948511
911.71606	36.884808
912.17352	35.757122
912.63098	36.045788
913.08844	36.332352
913.54584	31.648775
914.0033	31.560551
914.46075	35.03495
914.91821	32.066673
915.37567	29.451672
915.83313	32.572941
916.29059	34.38501
916.74805	33.674381
917.20551	29.531439
917.66296	26.334782
918.12042	25.659405
918.57788	26.256138
919.03534	27.989687
919.4928	27.027098
919.9502	28.66601
920.40765	23.893696
920.86511	22.507399
921.32257	28.222069
921.78003	22.640772
922.23749	27.324471
922.69495	25.506855
923.1524	26.730181
923.60986	28.029001
924.06732	26.232895
924.52478	22.059273
924.98224	24.991701
925.4397	22.61084
925.89716	25.980064
926.35461	18.90909
926.81201	25.393999
927.26947	23.836575
927.72693	24.84692
928.18439	23.003523
928.64185	22.903629
929.0993	24.759996
929.55676	21.031326
930.01422	25.745687
930.47168	26.373295
930.92914	21.940388
931.3866	18.659586
931.84406	25.329432
932.30151	25.313709
932.75897	21.678108
933.21643	27.551386
933.67383	22.006552
934.13129	24.054729
934.58875	26.85611
935.0462	21.378674
935.50366	22.727779
935.96112	23.089491
936.41858	23.711443
936.87604	23.209972
937.3335	23.176956
937.79095	21.088314
938.24841	20.318487
938.70587	20.361944
939.16333	21.158504
939.62079	22.619438
940.07825	23.059725
940.53564	19.598574
940.9931	18.162365
941.45056	23.432396
941.90802	25.307558
942.36548	22.434414
942.82294	23.785973
943.2804	26.423771
943.73785	24.39328
944.19531	25.553001
944.65277	24.374193
945.11023	22.776533
945.56769	23.156239
946.02515	24.567348
946.4826	24.249186
946.94006	25.602074
947.39746	25.284269
947.85492	21.342695
948.31238	25.937286
948.76984	25.827923
949.22729	23.87221
949.68475	24.922346
950.14221	22.919365
950.59967	25.333521
951.05713	26.783274
951.51459	25.161888
951.97205	19.419113
952.4295	23.395632
952.88696	23.725044
953.34442	25.570599
953.80182	24.564981
954.25928	25.395607
954.71674	25.116159
955.17419	22.072615
955.63165	21.540648
956.08911	17.950485
956.54657	22.289921
957.00403	21.766041
957.46149	21.40383
957.91895	22.65629
958.3764	22.584352
958.83386	20.646255
959.29132	18.212879
959.74878	27.046303
960.20624	21.68844
960.66364	17.403482
961.12109	19.319862
961.57855	21.645992
962.03601	23.326931
962.49347	20.453844
962.95093	20.059965
963.40839	25.643328
963.86584	21.597458
964.3233	21.652798
964.78076	20.214085
965.23822	22.282278
965.69568	21.249382
966.15314	21.283123
966.6106	19.868303
967.06805	21.042891
967.52545	17.404116
967.98291	19.026924
968.44037	24.107882
968.89783	26.464655
969.35529	23.066786
969.81274	23.136314
970.2702	20.059774
970.72766	18.959757
971.18512	16.78146
971.64258	19.787174
972.10004	21.078669
972.5575	20.128435
973.01495	18.962627
973.47241	18.221991
973.92987	18.705841
974.38727	19.329477
974.84473	21.032452
975.30219	21.246367
975.75964	19.278847
976.2171	18.759632
976.67456	21.09461
977.13202	21.133429
977.58948	20.199038
978.04694	20.589943
978.50439	21.612276
978.96185	21.694887
979.41931	21.668119
979.87677	20.400007
980.33423	17.274427
980.79169	17.344563
981.24908	19.343718
981.70654	22.404919
982.164	23.675383
982.62146	22.159407
983.07892	19.402212
983.53638	17.354309
983.99384	18.677433
984.45129	20.654711
[truncated: 2,220 more rows]
