# Supplementary material for: Design of high SERS sensitive substrates based on branched Ti nanorods
Source: Sci Rep. 2022 Jul 8;12:11631. doi: 10.1038/s41598-022-15875-3 (PMC9270367; doi:10.1038/s41598-022-15875-3)
Supplement: Supplementary file 1 — Supplementary Information. [file 41598_2022_15875_MOESM1_ESM.zip › Supplemantary file/SERS/TiN/Smaple_2_5_10_1.txt]

70	13.238227
70.457451	-8.9841242
70.914909	7.9248853
71.37236	5.415
71.829819	6.5466976
72.28727	7.5535226
72.744728	12.393742
73.202179	15.039419
73.659637	12.360265
74.117088	9.6871309
74.574547	13.743761
75.031998	12.53653
75.489456	9.7859144
75.946907	9.5366421
76.404358	9.5355864
76.861816	8.9654303
77.319267	9.2336063
77.776726	11.251272
78.234177	10.049578
78.691635	13.707067
79.149086	12.529557
79.606544	10.570559
80.063995	8.9524298
80.521454	8.3025007
80.978905	9.3696814
81.436356	11.995674
81.893814	11.834975
82.351265	14.277802
82.808723	12.215415
83.266174	11.806195
83.723633	11.267554
84.181084	11.755931
84.638542	14.027374
85.095993	10.633958
85.553452	13.083443
86.010902	10.39809
86.468361	10.772792
86.925812	11.117388
87.383263	11.809008
87.840721	11.736847
88.298172	10.527889
88.75563	16.133528
89.213081	13.277142
89.67054	10.888369
90.127991	9.7183666
90.585449	10.373867
91.0429	9.967227
91.500359	10.576321
91.957809	15.963461
92.415268	12.664028
92.872719	15.645336
93.33017	14.426768
93.787628	11.753696
94.245079	10.598356
94.702538	9.3678408
95.159988	7.7409124
95.617447	8.3781519
96.074898	6.4328413
96.532356	8.2612066
96.989807	9.942976
97.447266	11.808161
97.904716	13.66454
98.362167	13.1865
98.819626	10.946321
99.277077	11.653682
99.734535	11.448916
100.19199	14.198686
100.64944	12.771619
101.1069	10.913613
101.56435	10.96308
102.0218	10.82304
102.47926	9.817975
102.93671	11.751136
103.39417	10.206458
103.85162	11.522736
104.30907	10.388721
104.76653	9.7086458
105.22398	10.438235
105.68144	10.846756
106.13889	10.381269
106.59635	11.390298
107.0538	7.8149986
107.51126	8.4131184
107.96871	14.623926
108.42617	12.536532
108.88362	12.455826
109.34108	13.723751
109.79853	11.148599
110.25598	12.724457
110.71344	11.082894
111.17089	14.219699
111.62835	12.984477
112.0858	13.459126
112.54326	12.012057
113.00071	13.326908
113.45817	17.690441
113.91562	9.9879808
114.37308	11.78891
114.83053	10.611124
115.28798	12.380704
115.74544	11.156055
116.20289	9.699029
116.66035	10.321591
117.1178	11.972739
117.57526	12.742024
118.03271	14.952379
118.49017	13.598391
118.94762	14.807671
119.40508	13.347915
119.86253	10.675879
120.31998	10.817446
120.77744	13.251681
121.23489	11.75894
121.69234	10.396192
122.1498	11.714237
122.60725	9.7972755
123.0647	11.784033
123.52216	12.775323
123.97961	11.876947
124.43707	11.747847
124.89452	12.60442
125.35198	12.188453
125.80943	12.553964
126.26689	6.9355807
126.72434	7.7364497
127.18179	9.5600681
127.63925	10.833027
128.09671	11.921317
128.55415	10.886017
129.01161	10.960983
129.46907	15.564238
129.92653	12.439962
130.38397	15.403566
130.84143	16.346872
131.29889	13.593566
131.75635	11.792597
132.21379	12.937557
132.67125	9.7223816
133.12871	7.4947233
133.58615	12.194681
134.04361	14.098343
134.50107	11.354773
134.95853	10.662193
135.41597	14.27257
135.87343	16.463858
136.33089	13.195133
136.78835	13.931991
137.24579	14.823182
137.70325	12.04525
138.16071	13.590349
138.61815	13.266678
139.07561	12.223796
139.53307	14.770682
139.99052	12.584103
140.44797	15.964218
140.90543	11.767536
141.36288	11.620585
141.82034	11.009355
142.27779	11.483809
142.73524	12.079112
143.1927	12.353188
143.65015	15.480265
144.1076	15.024062
144.56506	15.52509
145.02252	11.205058
145.47997	10.047655
145.93742	9.7628994
146.39488	9.8529959
146.85234	10.059052
147.30978	9.7900286
147.76724	14.077815
148.2247	12.559168
148.68216	13.40243
149.1396	10.262811
149.59706	10.625005
150.05452	11.807949
150.51196	12.064964
150.96942	12.845014
151.42688	10.644227
151.88434	12.916666
152.34178	9.0525894
152.79924	9.1547642
153.2567	6.8613486
153.71416	9.7478752
154.1716	13.146189
154.62906	10.306481
155.08652	10.058418
155.54396	12.016477
156.00142	11.360522
156.45888	8.6141291
156.91634	9.2094116
157.37378	9.4344625
157.83124	10.187808
158.2887	11.848822
158.74615	10.766293
159.2036	6.654808
159.66106	10.348031
160.11852	8.4849482
160.57596	8.5815678
161.03342	9.4080286
161.49088	8.6115122
161.94833	7.8929033
162.40578	8.7687244
162.86324	7.4254704
163.32069	8.7359896
163.77815	6.5476851
164.2356	10.859956
164.69305	10.864697
165.15051	9.4813175
165.60797	8.558773
166.06541	9.0568104
166.52287	11.614964
166.98033	9.1916275
167.43777	8.2801208
167.89523	9.4248209
168.35269	11.975568
168.81015	13.054486
169.26759	11.883649
169.72505	9.6689243
170.18251	8.7608452
170.63997	10.972498
171.09741	13.090425
171.55487	13.181006
172.01233	14.605168
172.46977	12.629103
172.92723	12.806206
173.38469	11.412068
173.84215	8.2066774
174.29959	10.370868
174.75705	8.1941853
175.21451	12.496611
175.67197	11.318794
176.12941	12.804482
176.58687	11.942448
177.04433	11.043312
177.50179	10.5303
177.95923	9.0365801
178.41669	9.6036863
178.87415	13.729985
179.33159	11.054804
179.78905	11.950875
180.24651	11.106421
180.70396	9.7179832
181.16141	8.1579504
181.61887	8.3206778
182.07632	11.143914
182.53378	9.5305557
182.99123	8.516983
183.44868	10.935954
183.90614	10.007074
184.36359	10.652594
184.82104	11.337823
185.2785	11.904241
185.73596	13.166841
186.19341	13.14516
186.65086	8.9909096
187.10832	12.166008
187.56578	12.169049
188.02322	10.594496
188.48068	10.56051
188.93814	10.527219
189.39558	10.86854
189.85304	12.798363
190.3105	13.306874
190.76796	12.217955
191.2254	10.137177
191.68286	11.681212
192.14032	11.31324
192.59778	12.854969
193.05522	11.637057
193.51268	8.1803989
193.97014	9.0179319
194.4276	9.5057535
194.88504	12.03635
195.3425	10.007813
195.79996	11.244973
196.2574	10.043356
196.71486	9.9767065
197.17232	12.137859
197.62978	13.640685
198.08722	12.029195
198.54468	8.910202
199.00214	8.3422832
199.45959	7.6678782
199.91704	10.437779
200.3745	11.468339
200.83195	14.463888
201.2894	14.589694
201.74686	9.5991421
202.20432	9.0174417
202.66177	9.2336931
203.11922	10.896776
203.57668	11.944903
204.03413	10.86889
204.49159	9.7741232
204.94904	10.499528
205.40649	9.8687658
205.86395	8.5304756
206.3214	13.387224
206.77885	9.9946222
207.23631	10.101871
207.69377	11.78482
208.15121	12.424261
208.60867	10.845419
209.06613	8.4665699
209.52359	7.5492468
209.98103	9.1260414
210.43849	11.177386
210.89595	7.4989181
211.35341	12.581341
211.81085	11.756057
212.26831	9.5764971
212.72577	12.653799
213.18321	12.441423
213.64067	10.01289
214.09813	12.558412
214.55559	12.849597
215.01303	10.748472
215.47049	4.8957119
215.92795	14.110529
216.38541	12.978747
216.84285	12.756813
217.30031	12.181665
217.75777	12.067468
218.21521	14.780689
218.67267	11.76237
219.13013	11.947767
219.58759	9.0581522
220.04503	12.008014
220.50249	8.2264338
220.95995	10.256024
221.4174	11.504192
221.87485	11.20214
222.33231	13.076196
222.78976	7.9473505
223.24721	10.876858
223.70467	13.487895
224.16212	12.86179
224.61958	11.710666
225.07703	12.158856
225.53448	9.4058094
225.99194	7.7964664
226.4494	11.562079
226.90685	11.732432
227.3643	17.187706
227.82176	10.181708
228.27922	11.171814
228.73666	12.594779
229.19412	14.470831
229.65158	14.033301
230.10902	13.160309
230.56648	13.718403
231.02394	11.636296
231.4814	8.9637442
231.93884	13.019865
232.3963	9.6868591
232.85376	10.474957
233.31122	12.117533
233.76866	12.747396
234.22612	12.228121
234.68358	11.097493
235.14102	10.139976
235.59848	10.36125
236.05594	15.059152
236.5134	9.7512102
236.97084	11.022977
237.4283	9.9337273
237.88576	9.4617586
238.34322	10.638436
238.80066	12.304164
239.25812	13.526564
239.71558	10.896691
240.17302	11.343711
240.63048	11.990996
241.08794	12.002341
241.54539	13.977885
242.00284	14.597302
242.4603	13.320327
242.91776	10.509516
243.37521	7.9091496
243.83266	10.689467
244.29012	13.377669
244.74757	13.612288
245.20503	12.949081
245.66248	12.894697
246.11993	12.805078
246.57739	14.119439
247.03484	13.084662
247.49229	8.7402191
247.94975	9.052434
248.40721	7.8846073
248.86465	12.071134
249.32211	10.954343
249.77957	8.0929213
250.23703	7.6750212
250.69447	5.8096113
251.15193	8.2723656
251.60939	14.426839
252.06683	12.474308
252.52429	9.2182207
252.98175	11.038063
253.43921	9.4927902
253.89665	9.0538406
254.35411	7.6968756
254.81157	9.1721363
255.26903	10.554195
255.72647	10.931149
256.18393	12.908782
256.64139	14.345937
257.09885	14.225495
257.5563	11.807284
258.01373	8.2743292
258.47119	7.8565426
258.92865	10.320309
259.38611	12.213869
259.84357	9.5495014
260.30103	7.0272689
260.75848	12.365269
261.21594	12.27054
261.67337	12.787439
262.13083	9.6348877
262.58829	9.0630369
263.04575	8.9769239
263.5032	9.2707577
263.96066	10.593703
264.41812	10.210854
264.87555	7.4627833
265.33301	8.7816467
265.79047	6.4200039
266.24792	8.9623184
266.70538	10.736967
267.16284	11.440948
267.6203	10.418314
268.07776	8.6744499
268.53519	10.412972
268.99265	14.008018
269.4501	13.047145
269.90756	13.033043
270.36502	9.4405527
270.82248	10.233241
271.27994	7.7966814
271.73737	9.2564449
272.19482	11.69411
272.65228	10.880054
273.10974	8.0256634
273.5672	7.3939466
274.02466	9.5375433
274.48212	10.966243
274.93954	9.8198843
275.397	10.454832
275.85446	9.9934511
276.31192	8.291235
276.76938	7.3340344
277.22684	6.3894992
277.6843	6.8726788
278.14175	10.21516
278.59918	10.489614
279.05664	9.4597483
279.5141	9.8727636
279.97156	10.599224
280.42902	10.212653
280.88647	8.4015226
281.34393	7.5225353
281.80136	8.4204016
282.25882	8.0289106
282.71628	5.7143126
283.17374	10.085219
283.6312	9.4601545
284.08865	8.8743553
284.54611	11.428351
285.00357	9.8806152
285.461	7.6110492
285.91846	8.1332035
286.37592	9.2276411
286.83337	9.6145802
287.29083	12.981528
287.74829	16.134134
288.20575	12.107051
288.66318	12.302672
289.12064	9.0754251
289.57809	9.792922
290.03555	11.14988
290.49301	11.815843
290.95047	8.9974165
291.40793	5.1490269
291.86536	9.1523209
292.32281	10.616778
292.78027	9.6101007
293.23773	10.048996
293.69519	9.4490185
294.15265	10.868239
294.61011	11.072096
295.06757	9.1834974
295.52499	7.1600266
295.98245	7.6014285
296.43991	10.950843
296.89737	11.848281
297.35483	9.0010824
297.81229	11.149801
298.26974	9.8621807
298.72717	12.022295
299.18463	13.501173
299.64209	12.678015
300.09955	12.30588
300.55701	13.289683
301.01447	11.834893
301.47192	7.7583442
301.92938	7.4799991
302.38681	12.056604
302.84427	12.02344
303.30173	9.6826572
303.75919	8.8391237
304.21664	9.4626303
304.6741	10.912489
305.13156	11.074247
305.58899	7.1786995
306.04645	8.0567675
306.50391	12.318833
306.96136	11.964221
307.41882	13.246315
307.87628	9.2561092
308.33374	8.7856197
308.79117	8.6902733
309.24863	9.067132
309.70609	10.768865
310.16354	7.6554165
310.621	9.5245361
311.07846	6.1021566
311.53592	6.958137
311.99338	8.6756945
312.45081	11.389815
312.90826	9.9477987
313.36572	9.3208208
313.82318	9.0076046
314.28064	7.5283866
314.7381	9.1237698
315.19556	8.4794903
315.65298	11.931203
316.11044	8.1349955
316.5679	6.9692645
317.02536	6.8094525
317.48282	9.0956078
317.94028	8.9562826
318.39774	8.9428034
318.85519	9.5961943
319.31262	6.2921109
319.77008	5.6184335
320.22754	7.4840198
320.685	9.4673729
321.14246	12.685057
321.59991	11.105157
322.05737	9.5332956
322.5148	7.7878652
322.97226	7.4629498
323.42972	8.6650963
323.88718	8.8732395
324.34464	8.00179
324.80209	7.5143924
325.25955	7.5922484
325.71698	6.9795141
326.17444	6.8030972
326.6319	7.7246246
327.08936	9.0600719
327.54681	8.849143
328.00427	8.8943081
328.46173	9.2181587
328.91919	5.2814603
329.37662	1.7253933
329.83408	5.1068883
330.29153	8.8107939
330.74899	9.7013512
331.20645	8.5547266
331.66391	8.0933847
332.12137	8.1664085
332.5788	6.8253469
333.03625	6.8157711
333.49371	10.16997
333.95117	8.9480257
334.40863	8.5974636
334.86609	7.3037019
335.32355	7.2883954
335.78101	6.0020666
336.23843	7.3029394
336.69589	8.6362982
337.15335	7.1972828
337.61081	6.258543
338.06827	7.6272969
338.52573	6.6968584
338.98318	5.6974168
339.44061	4.9086347
339.89807	9.5311127
340.35553	9.6543684
340.81299	7.3384032
341.27045	7.8284378
341.72791	8.6467533
342.18536	6.7014675
342.64279	4.9088497
343.10025	6.7453737
343.55771	8.1563663
344.01517	8.1043224
344.47263	9.7193451
344.93008	6.5418859
345.38754	10.030553
345.845	7.2884135
346.30243	6.9405236
346.75989	6.8909988
347.21735	6.6105838
347.6748	6.0876608
348.13226	3.7584338
348.58972	7.1795039
349.04718	7.3096056
349.50461	6.8158627
349.96207	5.6440883
350.41953	7.2801576
350.87698	6.6767139
351.33444	5.4350991
351.7919	4.6620669
352.24936	4.6918759
352.70682	4.9913068
353.16425	4.5154872
353.6217	5.729589
354.07916	10.514989
354.53662	8.8651009
354.99408	5.8764043
355.45154	6.1846967
355.909	6.9287028
356.36642	8.5278397
356.82388	8.9243956
357.28134	8.4602308
357.7388	7.3266525
358.19626	2.9767945
358.65372	4.1077251
359.11118	8.5851059
359.5686	6.7572241
360.02606	3.3164511
360.48352	2.9748938
360.94098	3.311384
361.39844	3.7959013
361.8559	5.2294331
362.31335	6.7434974
362.77081	7.443593
363.22824	8.0578909
363.6857	5.8916335
364.14316	7.3688407
364.60062	6.2491727
365.05807	8.5974131
365.51553	6.7318678
365.97299	5.6067109
366.43042	5.4726467
366.88788	5.7645736
367.34534	6.3689923
367.8028	5.496717
368.26025	2.8094308
368.71771	6.0082932
369.17517	5.1692567
369.63263	7.3349814
370.09006	5.0477757
370.54752	7.1473246
371.00497	7.3955784
371.46243	5.8369632
371.91989	5.1649699
372.37735	5.4264245
372.83481	4.6719494
373.29224	3.3998222
373.74969	5.6767592
374.20715	9.9306431
374.66461	7.8512664
375.12207	5.585578
375.57953	6.3264942
376.03699	7.8096089
376.49442	6.4265356
376.95187	3.2608385
377.40933	2.8053544
377.86679	5.109478
378.32425	6.033319
378.78171	8.1447115
379.23917	5.9103837
379.69662	5.5745206
380.15405	6.0643582
380.61151	5.5838375
381.06897	5.3181014
381.52643	6.5298953
381.98389	8.0407877
382.44135	7.4616547
382.8988	6.2186317
383.35623	7.4368553
383.81369	8.1662836
384.27115	9.6460266
384.72861	8.3151703
385.18607	6.647469
385.64352	6.8674688
386.10098	7.9297991
386.55844	4.5084572
387.01587	3.8282728
387.47333	5.0896931
387.93079	5.0089803
388.38824	5.5728559
388.8457	6.2745633
389.30316	8.3101969
389.76062	9.9109907
390.21805	2.4544785
390.67551	6.0212145
391.13297	5.209157
391.59042	7.9727602
392.04788	8.2829313
392.50534	7.662189
392.9628	6.8106179
393.42023	6.1072083
393.87769	8.1559944
394.33514	4.2216859
394.7926	8.6593142
395.25006	5.2426443
395.70752	6.2547488
396.16498	3.302268
396.62244	6.5047827
397.07986	9.6964388
397.53732	9.0253544
397.99478	6.813571
398.45224	4.6461949
398.9097	3.0182862
399.36716	4.6661839
399.82462	6.3787184
400.28204	7.6164622
400.7395	9.6960869
401.19696	7.2234879
401.65442	9.4633093
402.11188	7.7038403
402.56934	5.4295921
403.02679	4.8569698
403.48425	5.5363102
403.94168	6.8132029
404.39914	8.4892378
404.8566	10.504566
405.31406	8.992713
405.77151	10.008471
406.22897	6.8299413
406.68643	5.846621
407.14386	8.7381554
407.60132	6.684927
408.05878	6.8829417
408.51624	7.0851498
408.97369	8.5155964
409.43115	10.26301
409.88861	4.7703395
410.34604	8.4364452
410.8035	9.893713
411.26096	10.493102
411.71841	8.5608091
412.17587	10.686089
412.63333	10.536448
413.09079	6.7359018
413.54825	7.0744424
414.00568	9.5029049
414.46313	9.9325686
414.92059	9.8884077
415.37805	10.332024
415.83551	11.664133
416.29297	12.493009
416.75043	8.2387371
417.20786	9.1241913
417.66531	9.4137421
418.12277	9.6465368
418.58023	8.4377623
419.03769	8.4949255
419.49515	10.951165
419.95261	12.048119
420.41006	10.51917
420.86749	10.019864
421.32495	7.7954497
421.78241	9.7023649
422.23987	11.644186
422.69733	8.1097174
423.15479	11.381958
423.61224	10.163361
424.06967	8.2978363
424.52713	9.3754492
424.98459	12.312881
425.44205	12.413743
425.89951	9.0942478
426.35696	7.5931783
426.81442	6.733995
427.27185	5.6076827
427.72931	9.5880766
428.18677	10.306735
428.64423	9.8725157
429.10168	10.262582
429.55914	8.4555674
430.0166	10.096675
430.47406	8.9130554
430.93149	6.4810014
431.38895	9.1343012
431.84641	11.913065
432.30386	13.311697
432.76132	7.5458264
433.21878	11.229968
433.67624	12.702094
434.13367	8.5442295
434.59113	12.30172
435.04858	9.2221451
435.50604	9.9828339
435.9635	13.177644
436.42096	13.523575
436.87842	12.689903
437.33588	13.279958
437.7933	14.320464
438.25076	14.681854
438.70822	18.578648
439.16568	17.164339
439.62314	13.439754
440.0806	21.34955
440.53806	24.541061
440.99548	22.41329
441.45294	22.00123
441.9104	24.652325
442.36786	24.24744
442.82532	21.944519
443.28278	25.693933
443.74023	25.828497
444.19766	25.691835
444.65512	24.672611
445.11258	26.657675
445.57004	26.492409
446.0275	21.606867
446.48495	22.284689
446.94241	25.818634
447.39987	26.416645
447.8573	25.795723
448.31476	24.644867
448.77222	21.060171
449.22968	19.087521
449.68713	15.839397
450.14459	21.571676
450.60205	21.542313
451.05948	19.994858
451.51694	21.312487
451.9744	22.191166
452.43185	19.134501
452.88931	16.154375
453.34677	16.792343
453.80423	18.771648
454.26169	18.88628
454.71912	17.632483
455.17657	17.110327
455.63403	21.363655
456.09149	16.735945
456.54895	19.098955
457.00641	19.207003
457.46387	16.863232
457.9213	14.079335
458.37875	13.86727
458.83621	14.937081
459.29367	15.682873
459.75113	15.831502
460.20859	16.576405
460.66605	17.75193
461.12347	15.925109
461.58093	17.386726
462.03839	12.652483
462.49585	16.588751
462.95331	16.965214
463.41077	17.482056
463.86823	17.804085
464.32568	17.630066
464.78311	18.117134
465.24057	20.476273
465.69803	21.580063
466.15549	18.687263
466.61295	15.488563
467.0704	14.369053
467.52786	10.835755
467.98529	13.613823
468.44275	10.434897
468.90021	14.95408
469.35767	18.088345
469.81512	19.307369
470.27258	16.435211
470.73004	16.146358
471.1875	18.530912
471.64493	20.529854
472.10239	20.085997
472.55984	17.383053
473.0173	18.168619
473.47476	16.557564
473.93222	19.248564
474.38968	20.583799
474.84711	17.529779
475.30457	18.777266
475.76202	21.724291
476.21948	20.96858
476.67694	22.491661
477.1344	24.586706
477.59186	23.664614
478.04929	22.721731
478.50674	24.239042
478.9642	25.14349
479.42166	26.362902
479.87912	28.472675
480.33658	22.608427
480.79404	23.825085
481.2515	21.760138
481.70892	22.394825
482.16638	20.563272
482.62384	20.876429
483.0813	17.808506
483.53876	18.094519
483.99622	21.789726
484.45367	19.838242
484.9111	16.986666
485.36856	13.92623
485.82602	15.142317
486.28348	16.271936
486.74094	17.920767
487.19839	18.099066
487.65585	18.034115
488.11331	15.679018
488.57074	14.98025
489.0282	17.376362
489.48566	17.077959
489.94312	15.189472
490.40057	15.347614
490.85803	14.831511
491.31549	13.147452
491.77292	13.421663
492.23038	15.860999
492.68784	18.847231
493.14529	15.404958
493.60275	15.00388
494.06021	12.837005
494.51767	16.491123
494.9751	17.274958
495.43256	17.940952
495.89001	18.424665
496.34747	17.011591
496.80493	18.043518
497.26239	20.412558
497.71985	15.223134
498.17731	16.219496
498.63474	16.929098
499.09219	12.631983
499.54965	13.978036
500.00711	12.17162
500.46457	14.610391
500.92203	15.728384
501.37949	18.503618
501.83691	18.462795
502.29437	16.740643
502.75183	16.710442
503.20929	15.953248
503.66675	14.103197
504.12421	15.458595
504.58167	12.936502
505.03912	12.531383
505.49655	14.774817
505.95401	16.432972
506.41147	16.405453
506.86893	16.316652
507.32639	15.599184
507.78384	14.266953
508.2413	14.797426
508.69873	12.568181
509.15619	10.919606
509.61365	13.863996
510.07111	15.48683
510.52856	15.17013
510.98602	14.537424
511.44348	19.063644
511.90091	19.269964
512.3584	17.083464
512.81586	15.277584
513.27332	15.37913
513.73071	16.553045
514.18817	20.873976
514.64563	24.966702
515.10309	29.479107
515.56055	33.339111
516.01801	37.49218
516.47546	44.331623
516.93292	51.58334
517.39038	61.407604
517.84784	73.364021
518.3053	113.86497
518.76276	149.931
519.22021	200.49629
519.67767	258.08115
520.13513	314.00183
520.59253	305.24765
521.04999	271.03152
521.50745	214.96942
521.9649	159.45097
522.42236	117.49899
522.87982	86.029022
523.33728	71.395691
523.79474	56.919823
524.2522	45.862946
524.70966	41.369576
525.16711	31.434748
525.62457	28.321518
526.08203	24.835703
526.53949	22.716898
526.99695	21.907379
527.45435	18.593821
527.9118	18.17551
528.36926	18.296581
528.82672	16.444084
529.28418	14.811251
529.74164	13.235706
530.1991	11.205138
530.65656	12.521091
531.11401	9.7240171
531.57147	6.3844318
532.02893	15.533732
532.48639	7.9491153
532.94385	8.968071
533.40131	9.4245682
533.85876	11.717109
534.31616	11.50595
534.77362	8.8866911
535.23108	7.8203998
535.68854	7.8532805
536.146	6.4997716
536.60345	5.7287722
537.06091	6.3885918
537.51837	3.8755138
537.97583	6.015811
538.43329	12.54945
538.89075	8.9928913
539.34821	6.5752888
539.80566	6.8095918
540.26312	8.8227596
540.72052	7.1860948
541.17798	2.9164863
541.63544	4.6580954
542.0929	6.4685206
542.55035	6.2142119
543.00781	4.5062027
543.46527	3.4819031
543.92273	6.1023211
544.38019	6.7009859
544.83765	4.5956597
545.2951	6.4422078
545.75256	7.2373514
546.21002	6.4140735
546.66748	7.9147692
547.12494	2.5317533
547.58234	5.7160063
548.03979	5.5031939
548.49725	5.6815715
548.95471	5.2790933
549.41217	3.9989073
549.86963	4.79493
550.32709	5.9935746
550.78455	4.7935486
551.242	4.7039409
551.69946	6.3115492
552.15692	7.4648781
552.61438	6.0266571
553.07184	8.181324
553.5293	6.431397
553.98676	4.6566868
554.44415	3.2890313
554.90161	6.6087837
555.35907	4.9834809
555.81653	5.5731711
556.27399	6.7071605
556.73145	6.5947099
557.1889	4.3227353
557.64636	3.713907
558.10382	6.1318207
558.56128	7.1662326
559.01874	5.3718481
559.4762	6.7774115
559.93365	8.0176907
560.39111	5.4402523
560.84857	5.838912
561.30597	3.6041186
561.76343	4.9148154
562.22089	6.8083587
562.67834	6.1716981
563.1358	3.8118534
563.59326	3.5853467
564.05072	5.9655681
564.50818	5.3743396
564.96564	5.2658491
565.4231	6.7280469
565.88055	5.3552756
566.33801	3.8878345
566.79547	2.1493061
567.25293	3.99666
567.71039	3.6340928
568.16779	4.1267662
568.62524	5.0772419
569.0827	6.0218887
569.54016	6.5379539
569.99762	6.4098802
570.45508	2.5043139
570.91254	4.2274237
571.37	2.6834271
571.82745	4.2265344
572.28491	4.1069436
572.74237	4.5161185
573.19983	3.1598661
573.65729	2.6249619
574.11475	3.7170608
574.57214	5.5072541
575.0296	6.9892893
575.48706	6.6190934
575.94452	7.0786519
576.40198	5.5135727
576.85944	3.5846105
577.31689	4.9597688
577.77435	3.2536931
578.23181	5.3300238
578.68927	3.3231518
579.14673	3.3180861
579.60419	3.9204924
580.06165	3.6111782
580.5191	4.6475935
580.97656	5.9752507
581.43396	6.3082161
581.89142	6.025701
582.34888	5.4832025
582.80634	5.3878951
583.26379	4.1019392
583.72125	5.4391069
584.17871	2.8191125
584.63617	4.2252946
585.09363	3.0195994
585.55109	3.1643829
586.00854	2.7064869
586.466	3.7717531
586.92346	3.5260348
587.38092	2.8712561
587.83838	3.5391204
588.29578	4.9996815
588.75323	7.2012901
589.21069	7.6205487
589.66815	5.7968593
590.12561	4.1482553
590.58307	4.8212409
591.04053	6.179915
591.49799	6.3765922
591.95544	8.6837664
592.4129	7.6242023
592.87036	6.5609961
593.32782	4.3391819
593.78528	6.2328739
594.24274	9.6206894
594.7002	9.096344
595.15759	7.8066854
595.61505	7.1138988
596.07251	5.9509106
596.52997	8.2158108
596.98743	3.9831629
597.44489	9.0515814
597.90234	6.2588043
598.3598	6.4868073
598.81726	8.9433908
599.27472	7.7484756
599.73218	5.6169572
600.18964	5.7572074
600.64709	6.6571684
601.10455	7.1138649
601.56201	8.2550993
602.01941	8.0625181
602.47687	4.922545
602.93433	7.269649
603.39178	6.093503
603.84924	9.4234238
604.3067	7.5573869
604.76416	4.251265
605.22162	7.0339012
605.67908	5.8192997
606.13654	4.6867113
606.59399	6.4010239
607.05145	5.8820052
607.50891	4.8832154
607.96637	5.2650676
608.42377	5.4888997
608.88123	5.8466311
609.33868	5.6745849
609.79614	4.6078486
610.2536	4.3966031
610.71106	5.3831973
611.16852	3.9667902
611.62598	6.4173217
612.08344	5.2465115
612.54089	6.1772332
612.99835	4.843514
613.45581	2.8579545
613.91327	3.2629149
614.37073	2.7111135
614.82819	3.8179474
615.28558	5.4634433
615.74304	3.4446819
616.2005	4.7536631
616.65796	5.6287956
617.11542	6.200573
617.57288	5.5213704
618.03033	4.8535862
618.48779	4.4786129
618.94525	1.9625554
619.40271	1.2603469
619.86017	2.4484823
620.31763	3.5097663
620.77509	4.7009802
621.23254	3.2582593
621.69	2.9856791
622.1474	2.4500926
622.60486	0.70042461
623.06232	3.8730388
623.51978	3.9156401
623.97723	2.4574559
624.43469	2.149425
624.89215	3.1471853
625.34961	4.5141439
625.80707	3.404371
626.26453	5.4496636
626.72198	3.8933768
627.17944	2.008059
627.6369	1.8418962
628.09436	3.0909123
628.55182	4.3905253
629.00922	3.441365
629.46667	0.76178318
629.92413	0.081346668
630.38159	2.2070048
630.83905	4.0250015
631.29651	4.5196548
631.75397	2.384387
632.21143	1.4003013
632.66888	5.7091155
633.12634	3.3961008
633.5838	6.5335979
634.04126	0.78783399
634.49872	1.7798418
634.95618	4.5586061
635.41364	3.3841763
635.87103	2.8964696
636.32849	3.2163963
636.78595	2.8906085
637.24341	3.2259269
637.70087	2.6362159
638.15833	3.2695224
638.61578	2.8541884
639.07324	-1.3593999
639.5307	-1.2049358
639.98816	3.8383069
640.44562	1.7581389
640.90308	1.4841589
641.36053	0.019784138
641.81799	2.8889527
642.27539	4.2959604
642.73285	3.1233978
643.19031	1.5353718
643.64777	0.04183431
644.10522	0.48220333
644.56268	2.4426363
645.02014	2.3101745
645.4776	2.3104546
645.93506	1.9983344
646.39252	1.2942976
646.84998	4.288208
647.30743	3.9220412
647.76489	0.46566844
648.22235	2.7982941
648.67981	-0.052552238
649.13721	1.1954348
649.59467	1.0838624
650.05212	2.2458487
650.50958	1.5891037
650.96704	2.1174192
651.4245	2.7378478
651.88196	0.88377607
652.33942	1.250966
652.79688	3.865181
653.25433	5.3439531
653.71179	3.0327342
654.16925	4.2452302
654.62671	3.6420145
655.08417	1.9837213
655.54163	0.86247748
655.99902	-2.7994256
656.45648	0.73022628
656.91394	4.4223199
657.3714	2.99231
657.82886	2.2115378
658.28632	2.7570989
658.74377	2.8846438
659.20123	2.9136853
659.65869	2.8564236
660.11615	2.3449988
660.57361	1.58059
661.03107	1.1039681
661.48853	4.6417503
661.94598	3.8193266
662.40344	7.5222816
662.86084	3.4156466
663.3183	1.2551473
663.77576	3.7553198
664.23322	6.0487041
664.69067	6.2832656
665.14813	4.4187136
665.60559	4.8657689
666.06305	4.7730803
666.52051	5.4465709
666.97797	5.5278668
667.43542	5.1109872
667.89288	5.0928679
668.35034	2.4931409
668.8078	6.8377542
669.26526	5.1393876
669.72266	2.9305003
670.18011	3.2575114
670.63757	4.5459361
671.09503	8.2987194
671.55249	9.7059364
672.00995	5.4576135
672.46741	2.568527
672.92487	4.5480247
673.38232	6.0091386
673.83978	4.9568954
674.29724	6.1485968
674.7547	7.0415831
675.21216	5.8683963
675.66962	4.8139377
676.12701	4.059536
676.58447	5.6588135
677.04193	4.1817942
677.49939	3.0520735
677.95685	5.8281293
678.41431	5.7092032
678.87177	6.7073183
679.32922	2.8021479
679.78668	5.5739894
680.24414	2.7129257
680.7016	3.0094478
681.15906	6.2078881
681.61652	5.3597608
682.07397	4.4324927
682.53143	3.7687654
682.98883	2.6570284
683.44629	2.8713162
683.90375	3.8881874
684.36121	3.8640959
684.81866	3.1997385
685.27612	4.0866032
685.73358	4.3691225
686.19104	4.074162
686.6485	3.3519592
687.10596	2.6957242
687.56342	4.150394
688.02087	3.1974461
688.47833	1.8889604
688.93579	2.59568
689.39325	2.5030704
689.85065	0.71008402
690.30811	1.5548098
690.76556	2.9026024
691.22302	2.0308053
691.68048	3.1646461
692.13794	4.9223018
692.5954	2.3130059
693.05286	0.92071992
693.51031	1.9971467
693.96777	3.7022736
694.42523	0.3381443
694.88269	2.7580156
695.34015	-0.0055510285
695.79761	1.5364926
696.25507	-0.59571576
696.71246	-1.0461966
697.16992	1.2273142
697.62738	3.7678533
698.08484	2.5463545
698.5423	-1.0207763
698.99976	-3.0445457
699.45721	0.25789541
699.91467	2.2880132
700.37213	1.6291898
700.82959	1.8949105
701.28705	0.2266095
701.74451	-0.017927852
702.20197	2.4056256
702.65942	4.0131178
703.11688	2.4817474
703.57428	4.4444523
704.03174	3.0039141
704.4892	1.573082
704.94666	1.8323892
705.40411	4.1546946
705.86157	3.1191611
706.31903	3.4578905
706.77649	3.00929
707.23395	2.8146639
707.69141	0.93303823
708.14886	-0.02135751
708.60632	1.055365
709.06378	1.8460935
709.52124	0.63915479
709.97864	0.31988606
710.4361	3.6873887
710.89355	3.0836709
711.35101	1.5348003
711.80847	1.950676
712.26593	2.4062314
712.72339	1.0233028
713.18085	-0.39735508
713.63831	2.2300622
714.09576	2.9637029
714.55322	1.117113
715.01068	2.1250091
715.46814	3.919445
715.9256	2.0742218
716.38306	0.71038514
716.84045	1.0602571
717.29791	0.89384896
717.75537	0.80143261
718.21283	-0.18366279
718.67029	-0.64202696
719.12775	2.7958877
719.58521	4.2812409
720.04266	1.926285
720.50012	-1.9464591
720.95758	-0.76402688
721.41504	1.2840437
721.8725	2.9465468
722.32996	0.78965539
722.78741	0.95590788
723.24487	-1.6689625
723.70227	3.2920012
724.15973	1.9876674
724.61719	-1.2941184
725.07465	2.3945324
725.5321	3.5448682
725.98956	0.054262176
726.44702	-0.64807802
726.90448	0.62083358
727.36194	2.0967004
727.8194	2.9884493
728.27686	1.1051037
728.73431	0.38117498
729.19177	0.84886748
729.64923	-0.14048766
730.10669	-3.5639367
730.56409	1.2206391
731.02155	-0.48667052
731.479	0.3685154
731.93646	3.2668772
732.39392	1.8912985
732.85138	-1.0879794
733.30884	1.3812727
733.7663	-0.039807353
734.22375	-1.7688816
734.68121	0.0044296882
735.13867	-0.15629323
735.59613	0.89198297
736.05359	1.3623354
736.51105	0.67078155
736.96851	0.60598868
737.4259	0.14934489
737.88336	-0.35881287
738.34082	0.08599069
738.79828	1.2604038
739.25574	-0.31606162
739.7132	-0.33390191
740.17065	-2.4739373
740.62811	1.2228048
741.08557	0.73381937
741.54303	0.34168723
742.00049	0.31404865
742.45795	2.7684705
742.91541	1.1462992
743.37286	4.5239096
743.83026	2.1654851
744.28772	1.5548748
744.74518	-0.82805204
745.20264	-0.06594412
745.6601	0.81097758
746.11755	0.23271401
746.57501	1.1028545
747.03247	2.4217973
747.48993	2.0414064
747.94739	0.98923683
748.40485	0.80292755
748.8623	0.1167419
749.31976	2.2925246
749.77722	1.5016422
750.23468	1.7376163
750.69208	4.4399676
751.14954	1.6852016
751.60699	1.1287409
752.06445	-1.5497638
752.52191	1.4199108
752.97937	-1.5382426
753.43683	-2.4608228
753.89429	-2.3001676
754.35175	-0.98706555
754.8092	1.349786
755.26666	1.4589645
755.72412	0.63507694
756.18158	-0.17558812
756.63904	-0.28550175
757.0965	-0.21290015
757.55389	-0.57987809
758.01135	-1.0626544
758.46881	-1.8310016
758.92627	0.76706278
759.38373	1.4929761
759.84119	0.36774415
760.29865	2.3123777
760.7561	1.0592079
761.21356	0.495368
761.67102	1.8620311
762.12848	-0.47986346
762.58594	-0.72027361
763.0434	2.478442
763.50085	1.2419744
763.95831	1.6366261
764.41571	1.6586131
764.87317	1.9354483
765.33063	3.5438571
765.78809	2.828316
766.24554	4.5185151
766.703	4.8036561
767.16046	3.4235022
767.61792	4.4827929
768.07538	4.9544353
768.53284	4.0631571
768.9903	3.6748884
769.44775	2.8299301
769.90521	0.76004708
770.36267	1.1680726
770.82013	3.9888966
771.27753	7.3547773
771.73499	7.9014239
772.19244	3.8455334
772.6499	0.91567618
773.10736	5.3321328
773.56482	2.1733308
774.02228	5.0790091
774.47974	1.8866352
774.93719	1.1414047
775.39465	2.0770216
775.85211	4.4755702
776.30957	2.7508435
776.76703	5.0158668
777.22449	3.6944668
777.68188	2.9844537
778.13934	4.9910464
778.5968	2.8975706
779.05426	0.74366814
779.51172	1.2588449
779.96918	1.4068763
780.42664	1.3934405
780.88409	2.163029
781.34155	1.1429536
781.79901	0.66513669
782.25647	0.38091618
782.71393	-1.0079329
783.17139	2.540303
783.62885	-0.58682042
784.0863	-1.8863975
784.5437	-0.16404402
785.00116	3.5160263
785.45862	0.2884129
785.91608	0.33411187
786.37354	4.0701089
786.83099	3.0237546
787.28845	-0.18636005
787.74591	0.6331436
788.20337	1.667497
788.66083	1.0954771
789.11829	1.8437819
789.57574	3.3271217
790.0332	2.2469354
790.49066	0.91440552
790.94812	3.0992522
791.40552	4.2286019
791.86298	1.9661304
792.32043	2.7004933
792.77789	4.1122646
793.23535	3.299752
793.69281	2.045146
794.15027	0.89613312
794.60773	1.3295945
795.06519	1.6503171
795.52264	0.64962476
795.9801	2.9218247
796.43756	-1.1913275
796.89502	-0.12444314
797.35248	1.7561257
797.80994	0.71889812
798.26733	2.6867118
798.72479	3.3719599
799.18225	1.505677
799.63971	1.6223149
800.09717	2.4021652
800.55463	5.105145
801.01208	7.4935651
801.46954	7.6935182
801.927	8.7192774
802.38446	8.3652582
802.84192	5.5871453
803.29938	6.4434099
803.75684	8.2038574
804.21429	7.1483192
804.67175	8.2072916
805.12915	9.5873442
805.58661	9.1600943
806.04407	6.7463031
806.50153	5.9223914
806.95898	3.9754236
807.41644	6.9462519
807.8739	5.9499998
808.33136	7.0936575
808.78882	4.5443196
809.24628	3.4829991
809.70374	2.5837526
810.16119	3.8335583
810.61865	2.5149889
811.07611	3.7362506
811.53351	1.3352007
811.99097	0.53061056
812.44843	2.8623681
812.90588	3.0079212
813.36334	1.8953176
813.8208	2.5000224
814.27826	3.2821109
814.73572	2.0325303
815.19318	0.70725143
815.65063	1.406691
816.10809	2.8993731
816.56555	4.614831
817.02301	3.1473179
817.48047	-0.21157758
817.93793	1.0474968
818.39532	3.1032457
818.85278	1.6293062
819.31024	0.45291978
819.7677	-0.46149054
820.22516	-0.75293028
820.68262	0.46705803
821.14008	1.4918448
821.59753	-0.36199239
822.05499	0.11290418
822.51245	1.7696389
822.96991	0.63021916
823.42737	1.8789914
823.88483	4.575819
824.34229	4.3343954
824.79974	1.2287319
825.25714	2.6317017
825.7146	2.7840912
826.17206	0.27635401
826.62952	-0.21069042
827.08698	-0.7316103
827.54443	1.8976594
828.00189	4.4403529
828.45935	2.2704139
828.91681	1.3656443
829.37427	0.36133566
829.83173	2.1685166
830.28918	5.1628456
830.74664	0.31981462
831.2041	0.62102848
831.66156	0.67984223
832.11896	0.14573513
832.57642	0.25358087
833.03387	2.4067943
833.49133	0.50627363
833.94879	-1.9846773
834.40625	2.4990032
834.86371	-0.62079996
835.32117	-2.2073436
835.77863	-0.91653049
836.23608	-2.51057
836.69354	-0.19053547
837.151	2.344907
837.60846	3.7103205
838.06592	1.4697075
838.52338	-1.1722187
838.98077	-0.49026656
839.43823	0.61917835
839.89569	0.68253082
840.35315	-0.6096952
840.81061	-1.8723514
841.26807	-0.085826106
841.72552	2.7178626
842.18298	2.7819133
842.64044	0.5999791
843.0979	-1.7929521
843.55536	-2.645627
844.01282	-0.30067447
844.47028	2.4739311
844.92773	-0.74440897
845.38519	-2.3177738
845.84259	0.97939515
846.30005	1.1141468
846.75751	0.21060434
847.21497	1.309864
847.67242	2.4192159
848.12988	0.029259901
848.58734	0.68503857
849.0448	3.399684
849.50226	-3.0117695
849.95972	-0.13952997
850.41718	0.17376375
850.87463	1.8251539
851.33209	3.1003392
851.78955	0.95779711
852.24695	2.7677422
852.70441	1.708105
853.16187	0.73178524
853.61932	0.051372178
854.07678	-1.069844
854.53424	-0.23129344
854.9917	0.8608008
855.44916	0.80712724
855.90662	2.2221439
856.36407	1.4881279
856.82153	0.77222002
857.27899	2.681751
857.73645	3.8902094
858.19391	4.4579763
858.65137	3.6783731
859.10876	2.250737
859.56622	1.9839584
860.02368	0.64773017
860.48114	2.5025334
860.9386	4.4228702
861.39606	-0.3098399
861.85352	-0.070602514
862.31097	0.10035573
862.76843	-2.0829298
863.22589	3.2692025
863.68335	3.5848384
864.14081	2.0477109
864.59827	0.12610877
865.05573	0.52714092
865.51318	0.43557143
865.97058	2.7339213
866.42804	1.3842003
866.8855	2.0450757
867.34296	0.90701693
867.80042	0.66733044
868.25787	0.21636657
868.71533	1.0110554
869.17279	2.1491334
869.63025	1.4272946
870.08771	1.3031504
870.54517	1.1486211
871.00262	2.8135009
871.46008	4.4848428
871.91754	3.1546671
872.375	1.624184
872.8324	1.9354889
873.28986	2.678401
873.74731	4.1451979
874.20477	1.393414
874.66223	-1.3442205
875.11969	0.35316172
875.57715	0.60200214
876.03461	2.465605
876.49207	2.9836912
876.94952	3.0166137
877.40698	1.2561533
877.86444	1.8370047
878.3219	4.3276157
878.77936	3.5653331
879.23682	3.0549877
879.69421	3.2729592
880.15167	2.3437288
880.60913	1.8542124
881.06659	5.1346087
881.52405	2.3188002
881.98151	2.8199716
882.43896	4.2353539
882.89642	4.7741981
883.35388	2.827179
883.81134	4.5982347
884.2688	4.6531019
884.72626	0.39537424
885.18372	2.2195854
885.64117	6.4428673
886.09857	4.2317467
886.55603	1.8384523
887.01349	3.6499264
887.47095	4.2976289
887.92841	3.2053523
888.38586	0.99501103
888.84332	3.9211845
889.30078	1.840673
889.75824	3.648572
890.2157	4.8030162
890.67316	3.2567389
891.13062	2.2282846
891.58807	3.2628095
892.04553	6.6145792
892.50299	6.4514575
892.96039	4.9890952
893.41785	5.9074602
893.87531	4.3861165
894.33276	4.6424432
894.79022	9.6855078
895.24768	10.53075
895.70514	7.7035241
896.1626	8.6065674
896.62006	8.5739994
897.07751	8.2843037
897.53497	8.7734537
897.99243	7.8263426
898.44989	6.8899102
898.90735	5.7407603
899.36481	3.8958139
899.8222	6.8137856
900.27966	6.6724257
900.73712	6.7559581
901.19458	7.6837535
901.65204	4.1459994
902.1095	6.9930396
902.56696	8.4201488
903.02441	8.849165
903.48187	4.9942107
903.93933	3.8928714
904.39679	8.7184563
904.85425	9.710885
905.31171	6.3059058
905.76917	6.0303564
906.22662	6.5988984
906.68402	7.0402999
907.14148	6.8360496
907.59894	5.1060052
908.0564	6.0750828
908.51385	7.8921013
908.97131	6.2164626
909.42877	7.5712037
909.88623	4.9894319
910.34369	6.2469149
910.80115	7.1977382
911.25861	6.1395984
911.71606	7.1231999
912.17352	6.6361794
912.63098	6.3839226
913.08844	5.1306334
913.54584	6.1398773
914.0033	5.1885414
914.46075	2.286134
914.91821	2.2063012
915.37567	2.6477847
915.83313	2.9769177
916.29059	1.4390579
916.74805	1.6180866
917.20551	1.8160572
917.66296	4.7091866
918.12042	4.3228111
918.57788	2.2297215
919.03534	0.043687239
919.4928	-1.3270237
919.9502	3.1215851
920.40765	2.0834365
920.86511	4.5073662
921.32257	-1.1384808
921.78003	0.45718676
922.23749	1.3817033
922.69495	2.6371422
923.1524	-0.87652612
923.60986	0.14683013
924.06732	-4.0741739
924.52478	-1.9303726
924.98224	0.531905
925.4397	-0.45264855
925.89716	-0.57305163
926.35461	-0.016204745
926.81201	-1.9805517
927.26947	-1.1035774
927.72693	-2.0667675
928.18439	-0.016562263
928.64185	-0.55686247
929.0993	-1.9056408
929.55676	-0.23514421
930.01422	0.33978003
930.47168	-1.052446
930.92914	-3.2024972
931.3866	-0.48680738
931.84406	-1.966475
932.30151	1.6637523
932.75897	3.0805061
933.21643	3.4742332
933.67383	2.32814
934.13129	0.92561221
934.58875	0.49435017
935.0462	2.0045969
935.50366	1.6629087
935.96112	-0.33135861
936.41858	1.3208758
936.87604	0.70461589
937.3335	1.1720247
937.79095	1.9649348
938.24841	1.0607409
938.70587	2.7088158
939.16333	4.4690857
939.62079	3.431052
940.07825	2.4767962
940.53564	3.5511634
940.9931	4.4677439
941.45056	3.9300272
941.90802	0.86649066
942.36548	-0.76349747
942.82294	1.6134174
943.2804	3.4259114
943.73785	5.2926855
944.19531	4.325707
944.65277	2.98722
945.11023	1.3423791
945.56769	3.0048606
946.02515	4.5110588
946.4826	3.8429246
946.94006	4.2656412
947.39746	4.4316435
947.85492	4.4745517
948.31238	4.1012197
948.76984	3.2002985
949.22729	2.0533781
949.68475	0.84642577
950.14221	4.3427091
950.59967	6.1661797
951.05713	8.3297091
951.51459	6.2614307
951.97205	2.6959965
952.4295	1.9309746
952.88696	0.45914206
953.34442	5.6167746
953.80182	4.9559531
954.25928	4.6748047
954.71674	4.2168245
955.17419	6.5266638
955.63165	1.5821611
956.08911	4.1905003
956.54657	4.2081594
957.00403	6.85605
957.46149	3.4354799
957.91895	3.8479853
958.3764	0.89355248
958.83386	2.1266787
959.29132	3.1114752
959.74878	6.2377896
960.20624	2.8546374
960.66364	-0.018492302
961.12109	1.4589443
961.57855	2.6122921
962.03601	1.5779028
962.49347	2.3069146
962.95093	-1.8795044
963.40839	1.6177996
963.86584	1.8146303
964.3233	4.8602099
964.78076	1.1468718
965.23822	0.92276758
965.69568	-0.45920381
966.15314	0.45311177
966.6106	2.9821606
967.06805	0.67926294
967.52545	2.2874064
967.98291	1.9350202
968.44037	2.798085
968.89783	3.6752822
969.35529	0.13353993
969.81274	0.31938538
970.2702	-0.64357924
970.72766	0.020372787
971.18512	0.30832064
971.64258	0.74862385
972.10004	2.6343868
972.5575	4.3282924
973.01495	2.1302593
973.47241	0.29594922
973.92987	0.12869768
974.38727	3.3576005
974.84473	3.8655839
975.30219	2.5857379
975.75964	2.1260617
976.2171	1.6810192
976.67456	0.74179447
977.13202	0.46776658
977.58948	0.83312559
978.04694	1.8151449
978.50439	0.85144651
978.96185	-0.55998087
979.41931	-0.62386155
979.87677	0.71345901
980.33423	2.192229
980.79169	0.48283529
981.24908	1.2258039
981.70654	2.3341966
982.164	1.4681706
982.62146	1.0783695
983.07892	0.74098724
983.53638	-0.76638848
983.99384	-0.22298215
984.45129	1.1184295
[truncated: 2,220 more rows]
