# Supplementary material for: Design of high SERS sensitive substrates based on branched Ti nanorods
Source: Sci Rep. 2022 Jul 8;12:11631. doi: 10.1038/s41598-022-15875-3 (PMC9270367; doi:10.1038/s41598-022-15875-3)
Supplement: Supplementary file 1 — Supplementary Information. [file 41598_2022_15875_MOESM1_ESM.zip › Supplemantary file/SERS/TiN/Smaple_2_5_10_2.txt]

70	20.965481
70.457451	4.2491751
70.914909	17.613779
71.37236	21.122856
71.829819	22.474001
72.28727	19.287006
72.744728	17.854864
73.202179	17.191706
73.659637	17.49168
74.117088	20.341002
74.574547	19.893435
75.031998	18.709642
75.489456	20.162279
75.946907	20.987572
76.404358	21.425783
76.861816	20.917929
77.319267	19.549616
77.776726	19.073734
78.234177	20.718954
78.691635	17.257566
79.149086	19.570745
79.606544	18.757566
80.063995	18.635302
80.521454	18.25914
80.978905	16.211866
81.436356	17.433485
81.893814	17.918133
82.351265	19.280426
82.808723	20.467115
83.266174	20.335987
83.723633	20.623957
84.181084	20.601715
84.638542	18.91326
85.095993	18.405457
85.553452	18.980822
86.010902	17.39533
86.468361	22.096786
86.925812	21.586216
87.383263	19.390697
87.840721	20.131605
88.298172	21.775724
88.75563	20.852509
89.213081	18.538641
89.67054	17.998871
90.127991	18.060572
90.585449	16.0781
91.0429	14.086934
91.500359	14.656506
91.957809	17.149778
92.415268	18.454466
92.872719	21.166216
93.33017	22.434267
93.787628	18.839092
94.245079	19.545376
94.702538	21.315285
95.159988	19.162748
95.617447	16.726446
96.074898	16.624994
96.532356	17.105911
96.989807	16.481125
97.447266	18.563437
97.904716	20.61158
98.362167	19.497234
98.819626	16.253626
99.277077	15.940965
99.734535	19.20015
100.19199	18.069752
100.64944	19.559851
101.1069	20.869823
101.56435	18.479591
102.0218	14.283031
102.47926	12.218854
102.93671	13.424247
103.39417	19.645466
103.85162	19.116547
104.30907	18.237162
104.76653	17.438231
105.22398	17.506233
105.68144	17.031391
106.13889	15.949073
106.59635	17.667034
107.0538	17.389769
107.51126	14.043145
107.96871	14.251583
108.42617	16.472012
108.88362	16.298897
109.34108	16.13796
109.79853	18.883728
110.25598	19.355984
110.71344	17.181892
111.17089	17.427322
111.62835	17.184893
112.0858	17.113665
112.54326	17.906176
113.00071	18.316782
113.45817	17.557615
113.91562	17.543928
114.37308	17.251677
114.83053	15.514935
115.28798	16.842667
115.74544	18.146795
116.20289	19.510918
116.66035	20.451925
117.1178	19.521423
117.57526	16.58643
118.03271	15.965765
118.49017	12.781924
118.94762	13.99989
119.40508	12.801196
119.86253	12.349619
120.31998	14.988977
120.77744	18.119776
121.23489	17.315844
121.69234	16.48587
122.1498	21.283991
122.60725	15.148336
123.0647	15.59932
123.52216	17.485357
123.97961	17.795271
124.43707	17.178719
124.89452	15.017903
125.35198	15.730569
125.80943	20.209055
126.26689	19.350916
126.72434	16.265957
127.18179	13.506176
127.63925	14.247129
128.09671	17.210812
128.55415	16.665131
129.01161	13.943219
129.46907	16.425522
129.92653	21.393368
130.38397	20.654657
130.84143	17.535746
131.29889	17.064854
131.75635	17.169277
132.21379	13.532163
132.67125	17.138702
133.12871	14.926805
133.58615	19.85973
134.04361	17.064373
134.50107	14.573354
134.95853	15.869048
135.41597	18.246914
135.87343	18.223907
136.33089	17.200932
136.78835	18.315807
137.24579	21.114309
137.70325	17.551012
138.16071	17.547882
138.61815	18.15564
139.07561	18.516516
139.53307	20.023672
139.99052	17.067551
140.44797	11.376831
140.90543	10.69837
141.36288	14.980253
141.82034	14.94593
142.27779	13.337672
142.73524	14.900308
143.1927	17.798962
143.65015	15.735822
144.1076	17.751326
144.56506	16.447281
145.02252	15.1175
145.47997	11.041598
145.93742	12.196286
146.39488	14.298898
146.85234	12.161293
147.30978	10.002536
147.76724	11.48103
148.2247	14.638303
148.68216	14.587576
149.1396	14.851844
149.59706	13.459879
150.05452	12.092628
150.51196	12.426381
150.96942	13.412966
151.42688	13.28563
151.88434	17.73613
152.34178	14.486184
152.79924	13.451525
153.2567	13.561423
153.71416	13.828463
154.1716	15.152968
154.62906	15.521284
155.08652	10.720944
155.54396	15.49892
156.00142	14.817125
156.45888	14.380407
156.91634	14.215471
157.37378	13.870464
157.83124	12.778154
158.2887	11.536966
158.74615	11.738898
159.2036	13.414971
159.66106	10.821391
160.11852	12.42156
160.57596	11.496916
161.03342	10.798468
161.49088	12.469724
161.94833	13.764979
162.40578	12.47497
162.86324	12.76128
163.32069	11.423654
163.77815	14.28333
164.2356	12.087685
164.69305	11.614615
165.15051	13.056374
165.60797	11.879015
166.06541	10.113648
166.52287	14.467679
166.98033	13.770703
167.43777	12.710814
167.89523	8.9244061
168.35269	12.699704
168.81015	13.201216
169.26759	11.589648
169.72505	11.616191
170.18251	12.662117
170.63997	12.374085
171.09741	11.219224
171.55487	11.563478
172.01233	17.614782
172.46977	17.394083
172.92723	13.775017
173.38469	11.809785
173.84215	13.070705
174.29959	14.467452
174.75705	10.070018
175.21451	9.2641096
175.67197	12.393094
176.12941	13.502459
176.58687	10.671894
177.04433	10.35086
177.50179	13.842559
177.95923	15.24453
178.41669	11.473422
178.87415	13.37933
179.33159	12.123647
179.78905	12.502661
180.24651	13.406865
180.70396	12.729849
181.16141	12.043618
181.61887	12.270048
182.07632	12.068123
182.53378	12.145487
182.99123	13.80183
183.44868	11.040724
183.90614	14.242192
184.36359	14.691
184.82104	11.990891
185.2785	10.805706
185.73596	12.35367
186.19341	11.706548
186.65086	8.3015509
187.10832	15.090835
187.56578	14.689742
188.02322	14.532804
188.48068	14.929531
188.93814	14.471108
189.39558	12.04512
189.85304	8.3703556
190.3105	6.9783268
190.76796	14.153947
191.2254	12.659622
191.68286	13.964153
192.14032	14.500308
192.59778	16.435778
193.05522	17.120251
193.51268	14.835662
193.97014	12.917956
194.4276	15.147533
194.88504	18.32881
195.3425	14.20787
195.79996	11.026952
196.2574	10.94227
196.71486	11.942129
197.17232	13.696266
197.62978	15.145985
198.08722	13.515548
198.54468	10.199901
199.00214	11.729831
199.45959	10.507259
199.91704	11.63558
200.3745	13.3058
200.83195	12.237412
201.2894	11.001675
201.74686	12.43364
202.20432	13.500578
202.66177	12.203073
203.11922	12.254459
203.57668	8.6831942
204.03413	12.138034
204.49159	11.890623
204.94904	11.607694
205.40649	13.464914
205.86395	13.38188
206.3214	10.088409
206.77885	11.83043
207.23631	11.409328
207.69377	13.123817
208.15121	11.897585
208.60867	10.351955
209.06613	11.746278
209.52359	13.694714
209.98103	12.585247
210.43849	11.2239
210.89595	12.861832
211.35341	10.370303
211.81085	9.2083483
212.26831	11.868036
212.72577	15.236868
213.18321	14.596421
213.64067	11.143563
214.09813	10.967142
214.55559	15.962569
215.01303	15.706471
215.47049	14.452015
215.92795	12.341563
216.38541	13.548914
216.84285	12.415557
217.30031	10.554233
217.75777	10.189871
218.21521	10.283031
218.67267	10.583702
219.13013	14.210863
219.58759	16.507786
220.04503	11.111094
220.50249	11.416945
220.95995	12.393258
221.4174	10.90554
221.87485	9.7106705
222.33231	12.104815
222.78976	15.08723
223.24721	9.9704494
223.70467	12.592358
224.16212	11.576641
224.61958	11.531949
225.07703	13.490747
225.53448	16.201069
225.99194	15.975312
226.4494	13.292996
226.90685	15.029155
227.3643	16.320435
227.82176	12.533154
228.27922	11.042244
228.73666	9.2025681
229.19412	10.64432
229.65158	13.976386
230.10902	14.500863
230.56648	12.178914
231.02394	13.21306
231.4814	15.903265
231.93884	11.269366
232.3963	10.547441
232.85376	13.105007
233.31122	13.10803
233.76866	11.986445
234.22612	12.38746
234.68358	12.902309
235.14102	10.300111
235.59848	8.3576441
236.05594	10.413386
236.5134	9.7522116
236.97084	14.864745
237.4283	13.780697
237.88576	11.486272
238.34322	12.047395
238.80066	12.108209
239.25812	9.3837404
239.71558	12.091905
240.17302	14.879879
240.63048	14.982628
241.08794	11.17874
241.54539	8.5400352
242.00284	10.389681
242.4603	11.454119
242.91776	10.63265
243.37521	11.645295
243.83266	11.472298
244.29012	14.105799
244.74757	12.010526
245.20503	9.6404572
245.66248	9.6452866
246.11993	9.4349365
246.57739	11.934339
247.03484	15.026849
247.49229	14.15263
247.94975	11.504212
248.40721	8.9285011
248.86465	10.682374
249.32211	10.26496
249.77957	12.785286
250.23703	8.848074
250.69447	10.392217
251.15193	13.046382
251.60939	10.263645
252.06683	9.858036
252.52429	11.423403
252.98175	12.025504
253.43921	12.499128
253.89665	12.515075
254.35411	10.387023
254.81157	9.5229988
255.26903	9.805069
255.72647	10.342384
256.18393	10.951199
256.64139	10.506894
257.09885	11.125637
257.5563	7.462111
258.01373	11.247518
258.47119	11.717182
258.92865	15.329179
259.38611	16.168125
259.84357	13.52961
260.30103	12.353862
260.75848	12.435148
261.21594	9.3059082
261.67337	5.0093184
262.13083	10.800439
262.58829	11.621374
263.04575	11.945542
263.5032	11.250304
263.96066	11.505119
264.41812	10.755758
264.87555	8.0375404
265.33301	11.476718
265.79047	11.830456
266.24792	11.20671
266.70538	10.258156
267.16284	11.553122
267.6203	8.8291922
268.07776	8.5315351
268.53519	10.839414
268.99265	11.768883
269.4501	12.050493
269.90756	11.417621
270.36502	6.6802897
270.82248	12.438868
271.27994	10.142183
271.73737	9.6352444
272.19482	8.7618685
272.65228	9.1038866
273.10974	10.070937
273.5672	10.223707
274.02466	11.902405
274.48212	9.5645189
274.93954	10.351149
275.397	5.4479628
275.85446	11.093608
276.31192	11.759795
276.76938	9.5339699
277.22684	8.7038965
277.6843	9.9898319
278.14175	11.141542
278.59918	9.2067032
279.05664	10.610994
279.5141	9.6901236
279.97156	10.730198
280.42902	10.47374
280.88647	11.578109
281.34393	11.362744
281.80136	9.0550203
282.25882	8.261138
282.71628	11.145987
283.17374	12.04681
283.6312	6.151505
284.08865	8.9917068
284.54611	12.755348
285.00357	11.267329
285.461	10.589103
285.91846	10.572756
286.37592	11.360244
286.83337	12.496684
287.29083	9.6566458
287.74829	4.0588889
288.20575	8.6890593
288.66318	9.1932631
289.12064	7.9403729
289.57809	7.3457294
290.03555	9.8514547
290.49301	13.508867
290.95047	13.533478
291.40793	10.932173
291.86536	12.100594
292.32281	9.8293409
292.78027	7.4011803
293.23773	12.063775
293.69519	8.0273685
294.15265	10.339168
294.61011	12.725541
295.06757	11.285227
295.52499	9.2359619
295.98245	10.156201
296.43991	11.856869
296.89737	8.8670282
297.35483	10.514993
297.81229	10.820923
298.26974	10.041287
298.72717	8.6584501
299.18463	8.533886
299.64209	10.087099
300.09955	10.868857
300.55701	10.170625
301.01447	10.621968
301.47192	7.3675876
301.92938	11.164981
302.38681	9.7805233
302.84427	9.5774994
303.30173	11.938843
303.75919	11.278996
304.21664	12.201091
304.6741	13.225871
305.13156	9.055048
305.58899	6.5665827
306.04645	11.714546
306.50391	10.766746
306.96136	6.578495
307.41882	10.500924
307.87628	12.884351
308.33374	11.063089
308.79117	8.5951424
309.24863	8.1526842
309.70609	8.2147274
310.16354	7.2934694
310.621	9.7308693
311.07846	8.6677904
311.53592	6.4190264
311.99338	3.4961207
312.45081	6.6529593
312.90826	9.6913528
313.36572	10.158957
313.82318	9.9566584
314.28064	9.8821955
314.7381	9.2251825
315.19556	10.668889
315.65298	9.9793491
316.11044	6.5459909
316.5679	8.1783028
317.02536	7.8478465
317.48282	9.6781893
317.94028	10.667826
318.39774	9.0783434
318.85519	9.1697569
319.31262	12.5269
319.77008	10.798326
320.22754	11.858067
320.685	8.5893211
321.14246	6.3237643
321.59991	8.4075918
322.05737	6.5949426
322.5148	9.9413662
322.97226	9.58074
323.42972	7.4939089
323.88718	12.26159
324.34464	7.4067421
324.80209	7.716567
325.25955	13.523546
325.71698	9.2560453
326.17444	8.7619553
326.6319	7.8338237
327.08936	7.2976823
327.54681	7.8877549
328.00427	8.2887659
328.46173	8.0531788
328.91919	8.7092342
329.37662	9.3071337
329.83408	9.9628105
330.29153	9.6517076
330.74899	8.2877092
331.20645	9.834733
331.66391	8.0922556
332.12137	6.853107
332.5788	9.0634098
333.03625	11.345396
333.49371	11.220512
333.95117	12.009095
334.40863	6.407712
334.86609	12.762506
335.32355	8.317709
335.78101	8.798296
336.23843	6.5203118
336.69589	4.9532228
337.15335	5.7895365
337.61081	7.2855916
338.06827	7.7651176
338.52573	7.5456367
338.98318	8.219636
339.44061	8.4798489
339.89807	9.9062138
340.35553	8.1571331
340.81299	7.950213
341.27045	8.2634192
341.72791	8.7942162
342.18536	9.1531811
342.64279	8.0272713
343.10025	5.6112003
343.55771	6.1618223
344.01517	13.025948
344.47263	12.595766
344.93008	9.0258598
345.38754	9.9784613
345.845	9.7786646
346.30243	8.1470213
346.75989	8.851511
347.21735	9.836832
347.6748	8.5444746
348.13226	7.7660761
348.58972	7.8921533
349.04718	7.2134228
349.50461	7.8876042
349.96207	7.2618833
350.41953	8.2064915
350.87698	8.2348185
351.33444	7.0675192
351.7919	6.0020103
352.24936	6.7880144
352.70682	8.7364645
353.16425	8.3430977
353.6217	5.7203903
354.07916	9.4524412
354.53662	7.4075923
354.99408	10.399455
355.45154	10.704067
355.909	11.778843
356.36642	9.7366848
356.82388	7.0657883
357.28134	7.1680021
357.7388	7.1928844
358.19626	4.0679603
358.65372	4.4551697
359.11118	11.759848
359.5686	7.2148948
360.02606	10.867385
360.48352	11.468995
360.94098	10.432544
361.39844	9.9527073
361.8559	8.9711246
362.31335	8.2382441
362.77081	7.8991661
363.22824	5.0956473
363.6857	6.9809813
364.14316	5.4486947
364.60062	6.8751435
365.05807	6.9524951
365.51553	8.2163401
365.97299	7.6393576
366.43042	10.5828
366.88788	11.567419
367.34534	9.2603149
367.8028	8.632163
368.26025	7.1756759
368.71771	10.082089
369.17517	8.1679325
369.63263	8.4806166
370.09006	8.2949305
370.54752	9.6129093
371.00497	9.5684834
371.46243	6.83779
371.91989	3.9078693
372.37735	5.5816727
372.83481	9.9207535
373.29224	8.7564898
373.74969	8.0111017
374.20715	8.5667219
374.66461	7.143537
375.12207	8.1605721
375.57953	7.1113882
376.03699	8.7850761
376.49442	10.588141
376.95187	8.2760267
377.40933	8.2625036
377.86679	12.032287
378.32425	8.5038261
378.78171	6.0811791
379.23917	7.1237812
379.69662	7.202673
380.15405	8.564682
380.61151	8.0242414
381.06897	7.8001108
381.52643	9.2425795
381.98389	8.6642389
382.44135	6.0124555
382.8988	4.7085686
383.35623	5.560956
383.81369	7.1130443
384.27115	8.2739153
384.72861	12.939876
385.18607	11.22406
385.64352	9.5265131
386.10098	7.9658389
386.55844	7.9255295
387.01587	8.3786163
387.47333	9.965476
387.93079	11.189587
388.38824	10.144844
388.8457	10.696275
389.30316	12.508802
389.76062	11.739794
390.21805	8.9152832
390.67551	10.38631
391.13297	9.3833771
391.59042	9.7338562
392.04788	11.953765
392.50534	12.666433
392.9628	11.690216
393.42023	10.337379
393.87769	9.1340923
394.33514	12.105229
394.7926	9.646121
395.25006	10.047412
395.70752	9.1390533
396.16498	10.43315
396.62244	10.269011
397.07986	10.451355
397.53732	11.814133
397.99478	13.354616
398.45224	13.059548
398.9097	10.707539
399.36716	8.6654444
399.82462	6.4073067
400.28204	10.501604
400.7395	11.113836
401.19696	11.044314
401.65442	12.887314
402.11188	10.86526
402.56934	13.201797
403.02679	14.448019
403.48425	14.032799
403.94168	13.996424
404.39914	12.235659
404.8566	15.692608
405.31406	11.662774
405.77151	13.629082
406.22897	11.763988
406.68643	13.689878
407.14386	15.532804
407.60132	13.421868
408.05878	13.409655
408.51624	15.839891
408.97369	15.99878
409.43115	14.087283
409.88861	14.914761
410.34604	16.786654
410.8035	16.115786
411.26096	13.454388
411.71841	17.646126
412.17587	16.306416
412.63333	16.153339
413.09079	16.060415
413.54825	17.791582
414.00568	21.014494
414.46313	20.631187
414.92059	17.479025
415.37805	18.911852
415.83551	17.452238
416.29297	13.140544
416.75043	17.628439
417.20786	16.271095
417.66531	17.182461
418.12277	15.96331
418.58023	17.93577
419.03769	18.925594
419.49515	20.893095
419.95261	22.771204
420.41006	20.759249
420.86749	19.579817
421.32495	18.087494
421.78241	15.70809
422.23987	19.249857
422.69733	16.949427
423.15479	19.582701
423.61224	18.903244
424.06967	18.75169
424.52713	17.98802
424.98459	19.063772
425.44205	19.858063
425.89951	16.371277
426.35696	14.568254
426.81442	18.313768
427.27185	19.065235
427.72931	16.458399
428.18677	18.393757
428.64423	18.817387
429.10168	17.300621
429.55914	17.337458
430.0166	18.799347
430.47406	19.785219
430.93149	19.746178
431.38895	19.219519
431.84641	18.068422
432.30386	17.067474
432.76132	21.00429
433.21878	15.762532
433.67624	18.467445
434.13367	16.588017
434.59113	19.393663
435.04858	16.599703
435.50604	21.5263
435.9635	22.906063
436.42096	22.416008
436.87842	25.50844
437.33588	23.892723
437.7933	23.518063
438.25076	26.925909
438.70822	31.438528
439.16568	32.578308
439.62314	33.397087
440.0806	32.235577
440.53806	34.78915
440.99548	35.558884
441.45294	37.371708
441.9104	35.723324
442.36786	34.606522
442.82532	40.731884
443.28278	44.345253
443.74023	45.222752
444.19766	43.641747
444.65512	40.859337
445.11258	43.124836
445.57004	47.242981
446.0275	45.956261
446.48495	45.643925
446.94241	46.47641
447.39987	44.36768
447.8573	41.387051
448.31476	40.942371
448.77222	41.173271
449.22968	40.98745
449.68713	42.348076
450.14459	42.836281
450.60205	38.806068
451.05948	36.169132
451.51694	35.089062
451.9744	38.319832
452.43185	41.128204
452.88931	38.118393
453.34677	33.688206
453.80423	35.664268
454.26169	38.02079
454.71912	31.707804
455.17657	30.484026
455.63403	33.844841
456.09149	35.938744
456.54895	36.533531
457.00641	34.681007
457.46387	32.350456
457.9213	30.299738
458.37875	31.05912
458.83621	29.074535
459.29367	26.48518
459.75113	26.214207
460.20859	27.894545
460.66605	30.575214
461.12347	28.769983
461.58093	33.282852
462.03839	30.414469
462.49585	32.917797
462.95331	25.017775
463.41077	29.505793
463.86823	28.930262
464.32568	28.462513
464.78311	27.566925
465.24057	28.24942
465.69803	30.533682
466.15549	31.156588
466.61295	30.956936
467.0704	30.663889
467.52786	32.674713
467.98529	30.116407
468.44275	33.088623
468.90021	28.888325
469.35767	31.40159
469.81512	27.415018
470.27258	29.848705
470.73004	32.90868
471.1875	31.875347
471.64493	33.623821
472.10239	36.950615
472.55984	34.344208
473.0173	35.460159
473.47476	34.558411
473.93222	32.500381
474.38968	33.181305
474.84711	29.424791
475.30457	34.770653
475.76202	34.517117
476.21948	35.349121
476.67694	36.917847
477.1344	38.739326
477.59186	40.05265
478.04929	40.812042
478.50674	41.753502
478.9642	41.619019
479.42166	43.181084
479.87912	36.985382
480.33658	40.004326
480.79404	35.541042
481.2515	39.203789
481.70892	38.219101
482.16638	40.46273
482.62384	37.079475
483.0813	35.070484
483.53876	36.13345
483.99622	33.86805
484.45367	30.576494
484.9111	31.659321
485.36856	29.590931
485.82602	25.364328
486.28348	32.004078
486.74094	31.295563
487.19839	28.453503
487.65585	30.238939
488.11331	29.83087
488.57074	29.607464
489.0282	27.052088
489.48566	25.659212
489.94312	26.49258
490.40057	26.955389
490.85803	26.733572
491.31549	27.34679
491.77292	31.387091
492.23038	23.73592
492.68784	32.002514
493.14529	26.740166
493.60275	25.718294
494.06021	25.234619
494.51767	27.340466
494.9751	24.073328
495.43256	25.879841
495.89001	28.481438
496.34747	28.721342
496.80493	28.872948
497.26239	27.228823
497.71985	29.236345
498.17731	28.31382
498.63474	26.778242
499.09219	31.281948
499.54965	30.420025
500.00711	27.900328
500.46457	28.776218
500.92203	25.949394
501.37949	25.934719
501.83691	26.830265
502.29437	28.317089
502.75183	30.870394
503.20929	31.585938
503.66675	29.042538
504.12421	26.298424
504.58167	27.644423
505.03912	30.78149
505.49655	27.792839
505.95401	29.24176
506.41147	26.000397
506.86893	27.901989
507.32639	25.447868
507.78384	24.287926
508.2413	21.916328
508.69873	20.459332
509.15619	19.920979
509.61365	18.814308
510.07111	20.552919
510.52856	22.367449
510.98602	17.085316
511.44348	16.599928
511.90091	21.81349
512.3584	23.670218
512.81586	22.023998
513.27332	22.880323
513.73071	23.046385
514.18817	23.446007
514.64563	24.016153
515.10309	22.290548
515.56055	24.292261
516.01801	27.690533
516.47546	27.902466
516.93292	34.803715
517.39038	41.063793
517.84784	45.885006
518.3053	61.346996
518.76276	70.328773
519.22021	95.096939
519.67767	112.73351
520.13513	135.34718
520.59253	134.23239
521.04999	115.11162
521.50745	98.429169
521.9649	83.902161
522.42236	63.981239
522.87982	47.036842
523.33728	38.715313
523.79474	29.696327
524.2522	34.458633
524.70966	29.737249
525.16711	27.441366
525.62457	32.86274
526.08203	24.653273
526.53949	22.76564
526.99695	22.281088
527.45435	21.839273
527.9118	21.061815
528.36926	19.657307
528.82672	20.113316
529.28418	20.046473
529.74164	17.978125
530.1991	17.941109
530.65656	16.288939
531.11401	15.929696
531.57147	14.230804
532.02893	10.337198
532.48639	14.990248
532.94385	10.470682
533.40131	12.740647
533.85876	15.960272
534.31616	15.922523
534.77362	16.548922
535.23108	15.700637
535.68854	15.520086
536.146	15.66607
536.60345	12.060159
537.06091	8.6334801
537.51837	9.883811
537.97583	15.389365
538.43329	16.701254
538.89075	12.345627
539.34821	16.51792
539.80566	16.409611
540.26312	13.480748
540.72052	10.838254
541.17798	12.024405
541.63544	13.207615
542.0929	14.165718
542.55035	12.259033
543.00781	9.856679
543.46527	11.229205
543.92273	13.004488
544.38019	14.245493
544.83765	17.024191
545.2951	14.500643
545.75256	11.569931
546.21002	8.5804539
546.66748	14.720851
547.12494	15.751359
547.58234	13.762966
548.03979	10.835199
548.49725	10.724632
548.95471	14.103888
549.41217	14.072104
549.86963	13.028555
550.32709	13.06212
550.78455	11.476616
551.242	12.030945
551.69946	11.354451
552.15692	10.903141
552.61438	12.136171
553.07184	13.532491
553.5293	14.649776
553.98676	11.38301
554.44415	14.451482
554.90161	12.677581
555.35907	12.016884
555.81653	12.80135
556.27399	13.054763
556.73145	15.025211
557.1889	16.056881
557.64636	14.847241
558.10382	13.263689
558.56128	13.368257
559.01874	14.500842
559.4762	13.854113
559.93365	9.4197826
560.39111	12.928028
560.84857	13.527483
561.30597	14.207998
561.76343	12.452657
562.22089	10.832028
562.67834	11.55284
563.1358	12.919155
563.59326	11.233891
564.05072	13.868903
564.50818	12.626612
564.96564	14.920702
565.4231	13.939898
565.88055	12.056664
566.33801	14.211555
566.79547	9.9509878
567.25293	9.5657806
567.71039	10.616396
568.16779	10.348953
568.62524	10.810574
569.0827	12.508393
569.54016	12.319419
569.99762	12.931946
570.45508	13.392769
570.91254	11.764141
571.37	12.597195
571.82745	12.137312
572.28491	11.267854
572.74237	10.53641
573.19983	9.9393463
573.65729	9.3988495
574.11475	9.21066
574.57214	9.7351961
575.0296	9.5354853
575.48706	9.6860495
575.94452	13.846275
576.40198	11.931402
576.85944	10.834422
577.31689	7.328279
577.77435	11.383826
578.23181	9.319869
578.68927	10.277234
579.14673	11.597376
579.60419	11.302245
580.06165	10.125865
580.5191	8.0455847
580.97656	8.4664392
581.43396	10.495908
581.89142	10.690757
582.34888	10.376814
582.80634	6.9921722
583.26379	7.1427097
583.72125	12.15937
584.17871	12.41494
584.63617	13.215953
585.09363	10.459056
585.55109	9.2734127
586.00854	10.411777
586.466	10.530282
586.92346	10.203619
587.38092	11.453886
587.83838	11.952662
588.29578	12.207787
588.75323	15.088494
589.21069	14.691013
589.66815	16.148954
590.12561	15.123166
590.58307	16.030851
591.04053	14.01369
591.49799	16.237068
591.95544	18.629395
592.4129	18.220221
592.87036	18.909332
593.32782	19.117197
593.78528	17.422651
594.24274	17.224258
594.7002	19.1189
595.15759	17.87991
595.61505	13.853532
596.07251	15.884664
596.52997	19.101536
596.98743	17.450682
597.44489	18.921757
597.90234	19.417278
598.3598	17.339281
598.81726	17.965639
599.27472	17.828703
599.73218	14.323133
600.18964	16.664974
600.64709	15.275386
601.10455	10.290617
601.56201	11.528464
602.01941	13.469639
602.47687	13.42355
602.93433	16.275309
603.39178	12.395826
603.84924	15.113821
604.3067	16.133587
604.76416	14.523813
605.22162	14.464671
605.67908	15.865414
606.13654	12.687681
606.59399	10.255375
607.05145	10.419157
607.50891	12.315606
607.96637	15.078468
608.42377	16.236513
608.88123	13.975413
609.33868	11.09903
609.79614	10.382788
610.2536	11.208581
610.71106	11.909864
611.16852	12.449648
611.62598	10.778228
612.08344	11.168905
612.54089	13.301971
612.99835	13.707521
613.45581	13.159711
613.91327	11.254104
614.37073	10.943911
614.82819	12.839628
615.28558	13.677441
615.74304	12.689086
616.2005	12.519792
616.65796	13.877426
617.11542	13.627214
617.57288	12.145574
618.03033	11.030755
618.48779	11.726469
618.94525	12.202681
619.40271	9.2849932
619.86017	8.7534361
620.31763	11.089063
620.77509	12.057972
621.23254	8.6536016
621.69	7.3882985
622.1474	8.8406343
622.60486	8.7178726
623.06232	9.8684177
623.51978	10.536701
623.97723	9.21628
624.43469	6.4437251
624.89215	8.5891533
625.34961	12.551731
625.80707	7.0632854
626.26453	9.814126
626.72198	8.275979
627.17944	7.8880825
627.6369	9.1668625
628.09436	8.1794958
628.55182	6.1872101
629.00922	6.5932317
629.46667	7.8533144
629.92413	7.9500484
630.38159	8.9015512
630.83905	9.2855282
631.29651	8.1505966
631.75397	9.5879879
632.21143	7.4360714
632.66888	8.294507
633.12634	9.4477892
633.5838	8.9002037
634.04126	10.170031
634.49872	11.427522
634.95618	9.6518288
635.41364	7.0762935
635.87103	7.3009892
636.32849	8.7877722
636.78595	9.2067509
637.24341	9.4925585
637.70087	10.056538
638.15833	10.121045
638.61578	9.0362568
639.07324	6.9992323
639.5307	7.0445962
639.98816	9.1141491
640.44562	7.3025126
640.90308	8.7302809
641.36053	7.7083673
641.81799	8.1759071
642.27539	6.4252152
642.73285	5.9353623
643.19031	8.319808
643.64777	10.118626
644.10522	9.2630825
644.56268	8.9150915
645.02014	10.021868
645.4776	7.0430932
645.93506	4.4067702
646.39252	7.589632
646.84998	8.5091686
647.30743	7.5943446
647.76489	7.5092907
648.22235	7.5355883
648.67981	6.6428719
649.13721	11.223181
649.59467	9.7966652
650.05212	7.6456084
650.50958	7.9020658
650.96704	6.9935346
651.4245	7.3192196
651.88196	9.3755541
652.33942	9.0623283
652.79688	9.0962696
653.25433	9.0973406
653.71179	9.4150705
654.16925	7.9693666
654.62671	7.3528795
655.08417	7.2920237
655.54163	10.719889
655.99902	9.1399975
656.45648	10.70782
656.91394	9.7951155
657.3714	9.5874052
657.82886	9.8400736
658.28632	10.390112
658.74377	11.735764
659.20123	10.956207
659.65869	9.8113184
660.11615	12.192323
660.57361	12.280128
661.03107	10.175259
661.48853	10.760285
661.94598	8.8463564
662.40344	13.592982
662.86084	10.979509
663.3183	11.756484
663.77576	17.570478
664.23322	14.081633
664.69067	13.714618
665.14813	13.258405
665.60559	10.589086
666.06305	12.443716
666.52051	14.379273
666.97797	12.770079
667.43542	12.953895
667.89288	14.253255
668.35034	12.697762
668.8078	12.61332
669.26526	10.887119
669.72266	14.593961
670.18011	13.802103
670.63757	14.72378
671.09503	14.409795
671.55249	17.218428
672.00995	15.165934
672.46741	13.333841
672.92487	14.234706
673.38232	15.039081
673.83978	14.462456
674.29724	14.01012
674.7547	14.521245
675.21216	14.217029
675.66962	14.319575
676.12701	13.893054
676.58447	8.4589338
677.04193	11.05075
677.49939	12.44419
677.95685	10.979684
678.41431	12.66708
678.87177	14.811275
679.32922	18.535503
679.78668	13.740921
680.24414	13.087227
680.7016	13.434726
681.15906	12.209416
681.61652	12.473754
682.07397	10.062144
682.53143	10.111603
682.98883	11.860207
683.44629	11.66768
683.90375	12.048236
684.36121	12.857956
684.81866	13.833327
685.27612	14.391521
685.73358	12.622753
686.19104	11.683175
686.6485	12.682896
687.10596	7.3966732
687.56342	10.930643
688.02087	9.1005278
688.47833	9.3937778
688.93579	10.453289
689.39325	12.44841
689.85065	10.514178
690.30811	8.1251259
690.76556	6.9482975
691.22302	7.822422
691.68048	8.3934717
692.13794	9.0074959
692.5954	12.015707
693.05286	10.637321
693.51031	6.2949505
693.96777	9.1022329
694.42523	11.89634
694.88269	8.0173397
695.34015	4.8601241
695.79761	6.840548
696.25507	6.7417941
696.71246	8.5909891
697.16992	4.4424906
697.62738	6.5935917
698.08484	6.4294839
698.5423	7.9822946
698.99976	8.9875345
699.45721	8.5729694
699.91467	8.0802622
700.37213	6.9778156
700.82959	5.5061498
701.28705	4.8769622
701.74451	5.0221848
702.20197	5.3126373
702.65942	5.9403853
703.11688	4.0887418
703.57428	4.9649324
704.03174	7.7872696
704.4892	10.618071
704.94666	4.1118217
705.40411	8.2669878
705.86157	8.9494295
706.31903	8.0529766
706.77649	7.6233602
707.23395	6.6541467
707.69141	6.1449594
708.14886	5.7296968
708.60632	5.2612567
709.06378	6.7529688
709.52124	8.7642269
709.97864	8.4638491
710.4361	8.4457998
710.89355	9.0529299
711.35101	7.7373443
711.80847	4.9987512
712.26593	7.5672045
712.72339	6.9307756
713.18085	7.8656607
713.63831	7.4164362
714.09576	8.0997105
714.55322	7.3891592
715.01068	10.063972
715.46814	9.3993025
715.9256	8.4723291
716.38306	8.6705408
716.84045	7.386148
717.29791	7.9185004
717.75537	6.5182533
718.21283	4.6991887
718.67029	7.4917459
719.12775	8.1669941
719.58521	7.3436627
720.04266	8.3866634
720.50012	8.0772867
720.95758	7.8775077
721.41504	3.5051434
721.8725	6.1685638
722.32996	6.7882762
722.78741	7.3370867
723.24487	7.2716689
723.70227	7.762908
724.15973	7.4353032
724.61719	7.5489392
725.07465	8.9335451
725.5321	5.6358218
725.98956	5.934278
726.44702	7.9608431
726.90448	7.5481911
727.36194	7.2049012
727.8194	7.3073401
728.27686	7.1745877
728.73431	7.6356444
729.19177	7.827641
729.64923	7.7552996
730.10669	6.6735349
730.56409	5.5937891
731.02155	7.6868019
731.479	8.038641
731.93646	6.078383
732.39392	7.3098965
732.85138	7.5456543
733.30884	7.6710262
733.7663	8.433795
734.22375	8.7841616
734.68121	4.8619375
735.13867	5.4332185
735.59613	5.2551765
736.05359	6.7769175
736.51105	8.8457508
736.96851	8.609868
737.4259	8.574542
737.88336	7.2066894
738.34082	6.3173652
738.79828	7.081687
739.25574	5.450067
739.7132	6.8696227
740.17065	7.3518257
740.62811	6.3107209
741.08557	8.1247959
741.54303	5.8813038
742.00049	7.1411104
742.45795	5.5659866
742.91541	6.9630165
743.37286	5.4212275
743.83026	6.2720327
744.28772	5.8804617
744.74518	6.8276439
745.20264	7.0267472
745.6601	7.6257119
746.11755	8.3213549
746.57501	5.8694139
747.03247	5.0858769
747.48993	7.6265802
747.94739	7.2790804
748.40485	7.4753017
748.8623	6.1801991
749.31976	6.0679712
749.77722	8.7132349
750.23468	5.6142445
750.69208	3.9152102
751.14954	7.7395759
751.60699	4.5562286
752.06445	3.7744954
752.52191	6.055717
752.97937	7.1310549
753.43683	7.9896221
753.89429	5.6041183
754.35175	3.8376515
754.8092	5.0692506
755.26666	7.990128
755.72412	9.2900457
756.18158	8.4749022
756.63904	8.2734699
757.0965	7.5968609
757.55389	6.463346
758.01135	7.2192965
758.46881	7.1978569
758.92627	7.8367867
759.38373	7.3797879
759.84119	8.0440893
760.29865	8.1250458
760.7561	4.5612683
761.21356	10.465892
761.67102	12.847229
762.12848	7.4597731
762.58594	9.3221483
763.0434	9.1069851
763.50085	10.376228
763.95831	10.168289
764.41571	10.350377
764.87317	9.6072788
765.33063	12.133884
765.78809	12.877148
766.24554	12.839561
766.703	12.020122
767.16046	12.110304
767.61792	13.769662
768.07538	15.066679
768.53284	16.872585
768.9903	16.47246
769.44775	12.791432
769.90521	9.2060442
770.36267	9.9832659
770.82013	13.821321
771.27753	17.274826
771.73499	14.072301
772.19244	13.888555
772.6499	13.078103
773.10736	14.35161
773.56482	14.46834
774.02228	14.861057
774.47974	10.219217
774.93719	11.309381
775.39465	11.512895
775.85211	12.608339
776.30957	13.142561
776.76703	12.424326
777.22449	13.74572
777.68188	13.667566
778.13934	10.643682
778.5968	8.7227764
779.05426	7.7480726
779.51172	7.3373294
779.96918	8.4847946
780.42664	8.2540445
780.88409	8.9674616
781.34155	6.653161
781.79901	10.237932
782.25647	8.799654
782.71393	8.1462641
783.17139	9.7523746
783.62885	7.1784391
784.0863	7.1909275
784.5437	8.2488079
785.00116	9.4589977
785.45862	9.7078695
785.91608	11.438341
786.37354	9.0445576
786.83099	8.0000439
787.28845	6.7077036
787.74591	9.2338724
788.20337	8.2730312
788.66083	7.1221657
789.11829	8.0123634
789.57574	9.6373329
790.0332	11.669745
790.49066	11.601266
790.94812	11.434715
791.40552	11.853628
791.86298	7.9772892
792.32043	6.6745548
792.77789	10.907531
793.23535	10.808163
793.69281	11.144843
794.15027	9.5366707
794.60773	12.256642
795.06519	9.2355022
795.52264	9.6447115
795.9801	9.7379513
796.43756	9.153924
796.89502	8.2822227
797.35248	10.356952
797.80994	9.6789627
798.26733	10.283235
798.72479	10.046015
799.18225	9.6717434
799.63971	11.129831
800.09717	11.743963
800.55463	10.284158
801.01208	11.894556
801.46954	13.415568
801.927	14.468669
802.38446	16.986689
802.84192	18.746927
803.29938	21.107981
803.75684	18.966873
804.21429	16.891621
804.67175	18.076792
805.12915	14.454746
805.58661	13.162051
806.04407	14.57945
806.50153	16.646606
806.95898	18.501917
807.41644	15.093058
807.8739	15.519698
808.33136	17.172567
808.78882	16.032608
809.24628	11.437937
809.70374	11.53779
810.16119	12.20917
810.61865	11.392751
811.07611	10.243958
811.53351	10.499601
811.99097	11.936216
812.44843	13.883823
812.90588	15.149318
813.36334	11.883722
813.8208	8.9742575
814.27826	10.149363
814.73572	10.810811
815.19318	9.0657024
815.65063	8.2069073
816.10809	9.1364326
816.56555	7.9232955
817.02301	7.0975337
817.48047	8.0761862
817.93793	8.9864941
818.39532	10.173929
818.85278	7.0868378
819.31024	7.7076378
819.7677	8.0815487
820.22516	10.679989
820.68262	11.368804
821.14008	6.5273972
821.59753	11.642516
822.05499	7.583334
822.51245	7.211267
822.96991	5.1619387
823.42737	9.4227161
823.88483	8.7950945
824.34229	8.0961361
824.79974	12.242629
825.25714	14.169827
825.7146	13.236835
826.17206	13.70085
826.62952	11.689555
827.08698	11.188734
827.54443	11.513869
828.00189	9.819912
828.45935	9.9625664
828.91681	9.9254408
829.37427	8.9529724
829.83173	8.8376284
830.28918	9.1682749
830.74664	8.8589048
831.2041	9.33778
831.66156	10.544485
832.11896	9.0310364
832.57642	9.3807755
833.03387	9.3049355
833.49133	6.4383597
833.94879	11.180051
834.40625	7.3102107
834.86371	8.8126631
835.32117	6.5982594
835.77863	9.9337664
836.23608	7.49652
836.69354	7.2088466
837.151	5.7145214
837.60846	7.2041678
838.06592	4.0749993
838.52338	4.1836638
838.98077	8.7228756
839.43823	12.195668
839.89569	9.5724306
840.35315	8.0540562
840.81061	10.038564
841.26807	11.749311
841.72552	11.804432
842.18298	9.8226109
842.64044	7.4395833
843.0979	6.3613605
843.55536	6.411912
844.01282	8.0460777
844.47028	8.7291393
844.92773	7.0805407
845.38519	6.5415168
845.84259	7.7955079
846.30005	8.6029367
846.75751	10.339118
847.21497	9.7930393
847.67242	10.788478
848.12988	6.8781824
848.58734	5.6413727
849.0448	6.1969962
849.50226	8.1593208
849.95972	9.3200254
850.41718	10.853233
850.87463	10.140862
851.33209	10.606651
851.78955	8.9959898
852.24695	7.5980101
852.70441	8.525176
853.16187	8.7322264
853.61932	7.9458666
854.07678	10.63879
854.53424	13.855002
854.9917	11.984196
855.44916	11.809836
855.90662	13.908901
856.36407	15.394468
856.82153	12.283232
857.27899	8.8753567
857.73645	10.441545
858.19391	10.808105
858.65137	11.426219
859.10876	12.343291
859.56622	8.9944487
860.02368	11.230674
860.48114	9.9358549
860.9386	7.5195923
861.39606	10.413105
861.85352	11.280953
862.31097	9.9091549
862.76843	12.258971
863.22589	8.2757835
863.68335	11.107646
864.14081	8.606204
864.59827	10.244081
865.05573	4.899653
865.51318	9.8973227
865.97058	8.8031826
866.42804	6.4245696
866.8855	6.2558208
867.34296	11.031991
867.80042	10.862338
868.25787	11.980724
868.71533	13.702735
869.17279	11.92323
869.63025	11.767889
870.08771	9.2706499
870.54517	10.791215
871.00262	12.13157
871.46008	10.755836
871.91754	10.547052
872.375	11.267289
872.8324	10.15113
873.28986	9.6883488
873.74731	12.254828
874.20477	13.324393
874.66223	12.727404
875.11969	11.673791
875.57715	9.0860167
876.03461	8.9123545
876.49207	10.612337
876.94952	12.782412
877.40698	12.280356
877.86444	12.981489
878.3219	11.304485
878.77936	12.819757
879.23682	11.988061
879.69421	10.454992
880.15167	8.8768215
880.60913	9.8151932
881.06659	11.602026
881.52405	14.475706
881.98151	12.533456
882.43896	14.127555
882.89642	11.241914
883.35388	14.682631
883.81134	14.743378
884.2688	13.142921
884.72626	13.35
885.18372	15.180186
885.64117	13.935018
886.09857	13.901512
886.55603	12.851289
887.01349	16.15856
887.47095	10.417311
887.92841	11.697347
888.38586	16.116026
888.84332	17.845623
889.30078	16.15517
889.75824	17.917936
890.2157	15.497864
890.67316	12.614549
891.13062	13.590303
891.58807	14.993681
892.04553	15.227825
892.50299	15.908344
892.96039	15.811996
893.41785	17.520189
893.87531	19.999252
894.33276	17.677952
894.79022	16.311642
895.24768	16.13965
895.70514	17.443081
896.1626	20.148922
896.62006	18.636831
897.07751	17.096981
897.53497	19.204922
897.99243	20.881495
898.44989	19.10804
898.90735	18.942633
899.36481	17.187199
899.8222	18.243422
900.27966	15.381335
900.73712	17.070627
901.19458	21.578192
901.65204	18.55224
902.1095	19.480036
902.56696	18.560152
903.02441	17.835688
903.48187	22.065182
903.93933	16.282925
904.39679	17.374672
904.85425	16.879499
905.31171	20.448786
905.76917	20.244566
906.22662	15.085014
906.68402	20.221548
907.14148	20.671034
907.59894	17.359068
908.0564	19.863651
908.51385	24.64776
908.97131	19.95788
909.42877	15.919588
909.88623	17.826935
910.34369	18.193409
910.80115	18.651476
911.25861	20.044325
911.71606	16.860874
912.17352	15.543762
912.63098	16.706156
913.08844	17.172174
913.54584	18.983553
914.0033	15.598233
914.46075	13.606217
914.91821	15.28439
915.37567	12.248654
915.83313	12.028703
916.29059	13.271873
916.74805	13.330889
917.20551	13.093855
917.66296	11.505877
918.12042	10.836588
918.57788	7.782114
919.03534	7.1230288
919.4928	8.7756109
919.9502	7.872663
920.40765	7.2357068
920.86511	8.6827679
921.32257	7.3740067
921.78003	8.5182333
922.23749	7.9861927
922.69495	7.8735552
923.1524	5.6210928
923.60986	6.3771057
924.06732	6.9630899
924.52478	10.436993
924.98224	8.6613398
925.4397	8.1223316
925.89716	9.1863432
926.35461	10.401895
926.81201	10.033821
927.26947	6.3280649
927.72693	7.3628578
928.18439	4.8054233
928.64185	9.3628674
929.0993	7.8608317
929.55676	6.8288903
930.01422	9.4408073
930.47168	6.9619017
930.92914	6.7241154
931.3866	4.4687176
931.84406	6.3746948
932.30151	5.3722887
932.75897	9.7168112
933.21643	8.3896704
933.67383	7.1979637
934.13129	10.373622
934.58875	10.667138
935.0462	9.0229998
935.50366	6.7301626
935.96112	7.0581198
936.41858	7.5142565
936.87604	7.7435017
937.3335	4.4075403
937.79095	4.2142434
938.24841	8.1028051
938.70587	8.1005449
939.16333	7.0014467
939.62079	7.1504917
940.07825	7.8809237
940.53564	9.2610769
940.9931	8.6817961
941.45056	7.5717287
941.90802	8.4991198
942.36548	8.910079
942.82294	9.6569185
943.2804	9.3336544
943.73785	6.5739202
944.19531	7.0721955
944.65277	6.8966718
945.11023	9.4242258
945.56769	10.460015
946.02515	10.437968
946.4826	9.8317966
946.94006	13.723947
947.39746	12.857729
947.85492	10.783281
948.31238	7.3434653
948.76984	9.5777893
949.22729	6.8828678
949.68475	8.7936373
950.14221	7.5120316
950.59967	9.7448645
951.05713	13.474624
951.51459	11.663681
951.97205	7.1600785
952.4295	9.1245766
952.88696	13.179435
953.34442	9.7068853
953.80182	10.548468
954.25928	11.668141
954.71674	10.064962
955.17419	6.1906304
955.63165	8.716795
956.08911	10.682709
956.54657	8.1777554
957.00403	7.2668891
957.46149	9.7154417
957.91895	11.282536
958.3764	7.0667076
958.83386	3.9464986
959.29132	8.2830925
959.74878	9.4147673
960.20624	9.1588268
960.66364	9.7258348
961.12109	5.8900933
961.57855	9.9323206
962.03601	8.132823
962.49347	7.4161377
962.95093	5.0518141
963.40839	5.4873171
963.86584	6.3039842
964.3233	4.9059834
964.78076	7.3309064
965.23822	9.0997763
965.69568	4.7496476
966.15314	5.5875463
966.6106	7.9823751
967.06805	7.1643038
967.52545	7.0390568
967.98291	7.904901
968.44037	3.8401046
968.89783	6.5008368
969.35529	10.393479
969.81274	10.89264
970.2702	7.201992
970.72766	4.1161342
971.18512	2.2222035
971.64258	3.8851976
972.10004	4.9709778
972.5575	8.1580648
973.01495	5.4626446
973.47241	2.5282779
973.92987	3.7792947
974.38727	7.6869893
974.84473	7.0001268
975.30219	7.9436855
975.75964	8.3724442
976.2171	6.2799425
976.67456	6.5857081
977.13202	4.3900061
977.58948	2.3430655
978.04694	4.6129017
978.50439	5.7244029
978.96185	5.1871171
979.41931	5.661725
979.87677	6.3800044
980.33423	6.5476012
980.79169	5.1619081
981.24908	4.5195999
981.70654	5.1252599
982.164	3.3807471
982.62146	4.3527551
983.07892	6.9764504
983.53638	5.1290784
983.99384	4.6412373
984.45129	4.1659331
[truncated: 2,220 more rows]
