# Supplementary material for: Design of high SERS sensitive substrates based on branched Ti nanorods
Source: Sci Rep. 2022 Jul 8;12:11631. doi: 10.1038/s41598-022-15875-3 (PMC9270367; doi:10.1038/s41598-022-15875-3)
Supplement: Supplementary file 1 — Supplementary Information. [file 41598_2022_15875_MOESM1_ESM.zip › Supplemantary file/SERS/TiN/Smaple_2_5_10_3.txt]

70	13.40764
70.457451	-7.1594892
70.914909	9.7694092
71.37236	9.1939478
71.829819	12.616363
72.28727	10.924531
72.744728	10.809719
73.202179	11.069298
73.659637	10.620728
74.117088	10.816196
74.574547	9.6364765
75.031998	11.278569
75.489456	13.314197
75.946907	12.571466
76.404358	13.742731
76.861816	14.492188
77.319267	12.984145
77.776726	12.682472
78.234177	12.727252
78.691635	9.1389751
79.149086	10.493286
79.606544	10.433896
80.063995	9.9672871
80.521454	11.012557
80.978905	12.130918
81.436356	9.5755377
81.893814	10.601589
82.351265	14.409042
82.808723	17.033257
83.266174	13.213486
83.723633	7.7742486
84.181084	7.4690847
84.638542	12.821575
85.095993	15.200028
85.553452	10.046822
86.010902	10.300632
86.468361	7.4762774
86.925812	9.0029564
87.383263	12.553172
87.840721	14.5
88.298172	14.432396
88.75563	11.981574
89.213081	9.8217745
89.67054	10.779407
90.127991	11.206577
90.585449	11.004238
91.0429	9.8483562
91.500359	8.671464
91.957809	9.4668198
92.415268	11.602805
92.872719	8.3583107
93.33017	9.3394527
93.787628	10.846478
94.245079	11.630285
94.702538	10.905751
95.159988	9.9686432
95.617447	10.905378
96.074898	9.3019285
96.532356	8.4459581
96.989807	9.7818737
97.447266	12.643764
97.904716	13.459648
98.362167	11.451726
98.819626	10.048248
99.277077	12.811296
99.734535	11.990721
100.19199	13.475616
100.64944	9.831583
101.1069	10.140401
101.56435	10.227749
102.0218	9.4737616
102.47926	10.433132
102.93671	12.370058
103.39417	11.825125
103.85162	9.062026
104.30907	10.03801
104.76653	9.7771463
105.22398	10.445532
105.68144	10.790277
106.13889	11.243988
106.59635	17.707096
107.0538	15.133076
107.51126	11.746174
107.96871	8.5428381
108.42617	9.6927166
108.88362	11.222893
109.34108	11.662622
109.79853	12.294734
110.25598	12.496927
110.71344	10.649009
111.17089	12.051913
111.62835	9.8189087
112.0858	7.3918071
112.54326	8.749896
113.00071	11.402058
113.45817	10.863172
113.91562	8.5607147
114.37308	10.168931
114.83053	12.059732
115.28798	11.214542
115.74544	10.624784
116.20289	12.875034
116.66035	14.683075
117.1178	13.415267
117.57526	13.400208
118.03271	12.668823
118.49017	13.910083
118.94762	14.795208
119.40508	14.957832
119.86253	12.857352
120.31998	11.21579
120.77744	11.722815
121.23489	10.709571
121.69234	11.364326
122.1498	13.078532
122.60725	8.3210583
123.0647	10.598283
123.52216	12.672774
123.97961	11.012209
124.43707	9.79566
124.89452	12.722646
125.35198	12.072326
125.80943	10.772431
126.26689	8.0255899
126.72434	9.6065168
127.18179	12.133737
127.63925	12.902982
128.09671	12.394794
128.55415	12.412587
129.01161	12.546183
129.46907	11.116931
129.92653	9.5869417
130.38397	9.7472591
130.84143	11.629316
131.29889	13.856077
131.75635	13.636366
132.21379	10.026908
132.67125	9.7081022
133.12871	11.028283
133.58615	12.333432
134.04361	12.653293
134.50107	11.528537
134.95853	11.775748
135.41597	13.932565
135.87343	15.299454
136.33089	14.640471
136.78835	11.133795
137.24579	12.56583
137.70325	9.7859049
138.16071	9.6234303
138.61815	11.397982
139.07561	13.417835
139.53307	14.053339
139.99052	9.5080118
140.44797	5.3692636
140.90543	8.1170816
141.36288	10.81309
141.82034	10.269049
142.27779	10.046777
142.73524	11.072576
143.1927	10.7152
143.65015	7.8353744
144.1076	8.2127352
144.56506	7.2111721
145.02252	7.495491
145.47997	9.6249361
145.93742	9.8479786
146.39488	8.9667892
146.85234	8.6485844
147.30978	8.5032759
147.76724	10.425822
148.2247	13.673079
148.68216	8.7099657
149.1396	7.3819213
149.59706	9.5643616
150.05452	9.5792322
150.51196	8.0413094
150.96942	8.6042061
151.42688	6.3543763
151.88434	11.805705
152.34178	7.3221869
152.79924	8.7265368
153.2567	9.6417589
153.71416	11.267367
154.1716	12.308993
154.62906	10.759995
155.08652	9.3215742
155.54396	7.5224991
156.00142	11.724644
156.45888	7.884222
156.91634	8.1389294
157.37378	7.2896872
157.83124	5.3086319
158.2887	4.7105937
158.74615	6.3283916
159.2036	12.588126
159.66106	8.9261942
160.11852	10.847278
160.57596	7.9474959
161.03342	9.0766249
161.49088	9.5322313
161.94833	8.9909716
162.40578	10.965993
162.86324	9.7854109
163.32069	4.4285793
163.77815	9.6745825
164.2356	12.540091
164.69305	11.495858
165.15051	9.5902691
165.60797	8.1822109
166.06541	7.9828615
166.52287	9.3218155
166.98033	7.7266445
167.43777	5.693572
167.89523	9.6881313
168.35269	7.2302661
168.81015	7.6052036
169.26759	10.121798
169.72505	9.6273994
170.18251	6.2687798
170.63997	6.5892177
171.09741	3.9750779
171.55487	6.4126263
172.01233	7.2654362
172.46977	9.1543865
172.92723	9.5947037
173.38469	8.2427788
173.84215	6.8985543
174.29959	6.9693747
174.75705	8.4795017
175.21451	10.481995
175.67197	6.7862301
176.12941	9.9153004
176.58687	7.8122411
177.04433	6.3846064
177.50179	6.766995
177.95923	4.8771091
178.41669	5.7384167
178.87415	10.499512
179.33159	9.1131334
179.78905	13.319624
180.24651	9.9322195
180.70396	7.3475699
181.16141	7.0903964
181.61887	6.5456676
182.07632	7.0046048
182.53378	11.72932
182.99123	7.9874601
183.44868	7.9639535
183.90614	8.2535553
184.36359	11.067973
184.82104	11.989328
185.2785	10.6654
185.73596	10.58435
186.19341	11.945943
186.65086	7.7999153
187.10832	8.5393276
187.56578	7.3075657
188.02322	5.6315985
188.48068	7.2875175
188.93814	9.8281202
189.39558	12.05136
189.85304	13.746456
190.3105	11.853524
190.76796	11.424255
191.2254	7.6975374
191.68286	7.3074837
192.14032	9.4390039
192.59778	8.3795824
193.05522	6.877244
193.51268	8.4460316
193.97014	10.097709
194.4276	6.5575032
194.88504	6.7705779
195.3425	8.861021
195.79996	8.5241585
196.2574	9.3817568
196.71486	9.709856
197.17232	10.826653
197.62978	10.298704
198.08722	4.7327204
198.54468	7.892077
199.00214	5.9328723
199.45959	6.0987825
199.91704	7.5689845
200.3745	8.3032007
200.83195	8.9549179
201.2894	8.6237707
201.74686	7.0343261
202.20432	7.3910828
202.66177	11.88948
203.11922	6.5090232
203.57668	5.5502896
204.03413	7.2210989
204.49159	6.1670423
204.94904	8.1265755
205.40649	10.720475
205.86395	9.6275253
206.3214	10.391136
206.77885	7.3315167
207.23631	6.9017735
207.69377	8.8538074
208.15121	9.0711498
208.60867	7.0618734
209.06613	5.8773432
209.52359	6.5728412
209.98103	7.3121066
210.43849	7.3235846
210.89595	9.9522133
211.35341	8.0803604
211.81085	8.0437603
212.26831	9.5093155
212.72577	8.8229685
213.18321	7.8250585
213.64067	7.3097267
214.09813	6.8051481
214.55559	8.4089279
215.01303	8.8056631
215.47049	8.9377604
215.92795	9.5273275
216.38541	8.4178085
216.84285	7.8185458
217.30031	7.9531932
217.75777	9.1628523
218.21521	10.943287
218.67267	9.8335752
219.13013	6.1348548
219.58759	5.343658
220.04503	10.41528
220.50249	9.6362734
220.95995	7.7780094
221.4174	8.6546745
221.87485	8.6875362
222.33231	6.2460117
222.78976	8.2812653
223.24721	4.8817945
223.70467	6.6073914
224.16212	7.2553797
224.61958	9.5670748
225.07703	9.0123625
225.53448	6.1246519
225.99194	6.4438858
226.4494	10.273418
226.90685	9.0375366
227.3643	7.1027699
227.82176	9.0733318
228.27922	9.6306562
228.73666	9.198144
229.19412	9.623889
229.65158	10.17433
230.10902	9.8392715
230.56648	9.9510078
231.02394	11.790442
231.4814	8.3544455
231.93884	7.0100145
232.3963	8.0530996
232.85376	10.082149
233.31122	7.7362289
233.76866	7.2595577
234.22612	7.4829917
234.68358	6.0595388
235.14102	8.2665892
235.59848	11.419128
236.05594	6.6205325
236.5134	7.0925665
236.97084	5.6021481
237.4283	8.0603666
237.88576	9.727396
238.34322	10.916287
238.80066	10.932446
239.25812	6.7701716
239.71558	6.9560962
240.17302	11.002692
240.63048	8.0826426
241.08794	7.412137
241.54539	8.8333149
242.00284	8.963048
242.4603	7.7418041
242.91776	7.4346943
243.37521	8.079567
243.83266	6.0750313
244.29012	3.4581921
244.74757	5.9549947
245.20503	12.080617
245.66248	13.954655
246.11993	10.352223
246.57739	6.0892429
247.03484	5.9022689
247.49229	8.1477699
247.94975	6.865829
248.40721	6.2315779
248.86465	8.5078268
249.32211	8.0462923
249.77957	8.8684502
250.23703	7.3539991
250.69447	6.2235479
251.15193	6.8210635
251.60939	7.4573641
252.06683	7.188765
252.52429	7.9958735
252.98175	7.790225
253.43921	6.088171
253.89665	8.3632154
254.35411	8.0258064
254.81157	8.1641188
255.26903	7.8880734
255.72647	7.3133512
256.18393	8.0183258
256.64139	7.552187
257.09885	8.3431091
257.5563	7.9418259
258.01373	7.4864459
258.47119	5.509213
258.92865	5.953578
259.38611	6.2953024
259.84357	6.9650145
260.30103	8.2713051
260.75848	7.0289865
261.21594	6.8966761
261.67337	10.620243
262.13083	9.1072512
262.58829	8.785326
263.04575	10.525984
263.5032	9.122694
263.96066	6.257689
264.41812	4.970469
264.87555	5.5229998
265.33301	7.2121744
265.79047	3.6230505
266.24792	6.6278524
266.70538	8.2030039
267.16284	6.2042389
267.6203	5.5446072
268.07776	8.8100004
268.53519	10.471493
268.99265	8.3246012
269.4501	7.931149
269.90756	7.3811111
270.36502	5.0999875
270.82248	4.8156462
271.27994	7.1152391
271.73737	7.7109613
272.19482	7.619606
272.65228	6.1443858
273.10974	6.4004269
273.5672	8.8059931
274.02466	5.9963889
274.48212	5.0546813
274.93954	3.6685989
275.397	8.4413919
275.85446	6.6194201
276.31192	6.5275502
276.76938	6.683887
277.22684	7.7104826
277.6843	8.4292383
278.14175	6.6109576
278.59918	7.2973032
279.05664	8.0923433
279.5141	9.2113876
279.97156	5.4084625
280.42902	4.2842927
280.88647	6.1733904
281.34393	7.2995329
281.80136	7.4380794
282.25882	7.53473
282.71628	6.7486649
283.17374	6.5067277
283.6312	8.0843439
284.08865	6.6045485
284.54611	4.5903893
285.00357	8.0627346
285.461	6.9416738
285.91846	5.7087078
286.37592	6.3309631
286.83337	5.9979429
287.29083	6.6684251
287.74829	9.6316652
288.20575	7.5631905
288.66318	10.563451
289.12064	6.9042659
289.57809	4.6412349
290.03555	5.4881778
290.49301	6.4366856
290.95047	6.0873742
291.40793	5.9767437
291.86536	6.7178717
292.32281	5.5582666
292.78027	3.4162495
293.23773	2.2293746
293.69519	6.4207726
294.15265	6.6644826
294.61011	6.9198599
295.06757	6.1659317
295.52499	4.4172893
295.98245	4.5199666
296.43991	5.3623424
296.89737	4.0638885
297.35483	4.9002805
297.81229	8.9772129
298.26974	6.894588
298.72717	4.6523671
299.18463	4.437603
299.64209	4.6251597
300.09955	5.051405
300.55701	6.1984696
301.01447	6.5514193
301.47192	8.2211943
301.92938	4.9574943
302.38681	9.9437466
302.84427	7.2570605
303.30173	6.2197003
303.75919	4.3715882
304.21664	2.2591398
304.6741	2.8850164
305.13156	5.2844677
305.58899	5.1846671
306.04645	5.1927376
306.50391	6.9447355
306.96136	5.9885192
307.41882	4.8738356
307.87628	5.0555921
308.33374	5.3648996
308.79117	4.9196754
309.24863	4.6429925
309.70609	5.5330977
310.16354	6.4561329
310.621	5.7475553
311.07846	6.2099762
311.53592	2.3588359
311.99338	6.0000887
312.45081	7.8506598
312.90826	8.2561016
313.36572	6.6875601
313.82318	3.4143736
314.28064	3.228462
314.7381	8.1536407
315.19556	5.9405503
315.65298	5.6081614
316.11044	6.329474
316.5679	7.4444032
317.02536	3.4434543
317.48282	4.1726022
317.94028	4.6113219
318.39774	2.9554753
318.85519	3.4046376
319.31262	6.4108396
319.77008	7.3472877
320.22754	7.703001
320.685	8.2024431
321.14246	5.7712493
321.59991	5.5267897
322.05737	6.3662033
322.5148	3.7453566
322.97226	3.5811031
323.42972	4.5595102
323.88718	2.3793719
324.34464	7.2099376
324.80209	8.7434759
325.25955	7.8590379
325.71698	9.0223551
326.17444	6.4478955
326.6319	5.688077
327.08936	5.1354795
327.54681	6.4920626
328.00427	5.6209903
328.46173	1.8623843
328.91919	3.2018428
329.37662	2.079591
329.83408	5.784514
330.29153	4.5354209
330.74899	6.0010223
331.20645	2.4760745
331.66391	1.9985526
332.12137	1.747661
332.5788	2.727885
333.03625	4.6684861
333.49371	3.4932339
333.95117	2.8824692
334.40863	3.282908
334.86609	2.2690625
335.32355	2.446013
335.78101	3.8560777
336.23843	3.108855
336.69589	2.531296
337.15335	1.9196028
337.61081	2.6437137
338.06827	4.5800519
338.52573	3.2425928
338.98318	1.0475729
339.44061	1.9993877
339.89807	2.0796213
340.35553	6.3065314
340.81299	6.1846628
341.27045	1.8234974
341.72791	2.956991
342.18536	4.9889426
342.64279	3.8870366
343.10025	5.0347719
343.55771	6.4453344
344.01517	1.9756346
344.47263	4.5679669
344.93008	7.1403852
345.38754	6.7629528
345.845	5.5796514
346.30243	4.4776745
346.75989	4.1343837
347.21735	4.6684356
347.6748	5.016655
348.13226	4.2277718
348.58972	3.3368378
349.04718	1.838168
349.50461	2.8123753
349.96207	5.0755773
350.41953	7.4808288
350.87698	5.4834394
351.33444	4.5487676
351.7919	5.2858438
352.24936	3.7772405
352.70682	2.2651205
353.16425	6.2353644
353.6217	5.6077499
354.07916	3.2897797
354.53662	1.0273316
354.99408	2.7846527
355.45154	4.28792
355.909	3.0366638
356.36642	3.5404668
356.82388	5.4753881
357.28134	5.7305102
357.7388	5.1118031
358.19626	5.8358092
358.65372	2.6850631
359.11118	3.0074239
359.5686	1.0492977
360.02606	6.2506571
360.48352	2.553261
360.94098	2.6796505
361.39844	4.0786676
361.8559	4.173491
362.31335	4.502439
362.77081	4.7900777
363.22824	3.664886
363.6857	5.8500328
364.14316	5.0779815
364.60062	2.499048
365.05807	4.5803742
365.51553	5.8382664
365.97299	3.6944838
366.43042	1.6233008
366.88788	2.536093
367.34534	3.6472158
367.8028	3.1833546
368.26025	4.8698478
368.71771	3.5298741
369.17517	1.6994065
369.63263	3.727041
370.09006	5.1980491
370.54752	4.9894552
371.00497	3.7570453
371.46243	4.2257004
371.91989	2.4297805
372.37735	0.36328003
372.83481	1.2080269
373.29224	-0.11522056
373.74969	4.747664
374.20715	3.7064111
374.66461	4.0656505
375.12207	1.8983713
375.57953	3.0657759
376.03699	2.5791183
376.49442	3.5432825
376.95187	3.5669386
377.40933	2.2249906
377.86679	2.9115074
378.32425	4.1754599
378.78171	2.1286507
379.23917	3.9728224
379.69662	3.6019461
380.15405	5.1675363
380.61151	4.8355432
381.06897	2.136842
381.52643	2.6154051
381.98389	1.9988301
382.44135	1.316174
382.8988	3.0506611
383.35623	3.8976352
383.81369	5.9077792
384.27115	3.8970523
384.72861	4.7001958
385.18607	0.74810106
385.64352	3.4266446
386.10098	4.318748
386.55844	2.1873159
387.01587	2.9905372
387.47333	4.6708498
387.93079	3.0217023
388.38824	0.95829195
388.8457	2.7813654
389.30316	5.5588837
389.76062	3.0200536
390.21805	6.837358
390.67551	1.2319922
391.13297	1.8659887
391.59042	3.5003264
392.04788	2.4155061
392.50534	4.8026023
392.9628	7.0853438
393.42023	5.4173818
393.87769	6.840939
394.33514	4.9994283
394.7926	6.5265255
395.25006	3.7880929
395.70752	1.9040368
396.16498	3.0874929
396.62244	5.6358285
397.07986	6.232532
397.53732	5.5529904
397.99478	3.6505597
398.45224	2.5162439
398.9097	5.3655181
399.36716	8.556572
399.82462	4.7151265
400.28204	4.837594
400.7395	5.5716391
401.19696	7.6767802
401.65442	4.7417364
402.11188	5.6359134
402.56934	6.7702947
403.02679	6.2685246
403.48425	3.9128315
403.94168	4.3345842
404.39914	8.3693638
404.8566	2.6165652
405.31406	6.5183663
405.77151	8.0027122
406.22897	8.4549856
406.68643	6.556519
407.14386	7.108541
407.60132	7.0138097
408.05878	5.7691984
408.51624	5.1532221
408.97369	5.698545
409.43115	7.0362225
409.88861	8.6649847
410.34604	8.9388943
410.8035	13.298105
411.26096	9.1675272
411.71841	3.7258224
412.17587	7.5331812
412.63333	10.97898
413.09079	9.6336098
413.54825	11.117513
414.00568	11.906178
414.46313	10.278702
414.92059	11.543709
415.37805	13.13282
415.83551	11.02502
416.29297	12.20426
416.75043	8.1312532
417.20786	9.8838673
417.66531	7.9726162
418.12277	8.8021202
418.58023	11.697968
419.03769	10.301505
419.49515	10.242477
419.95261	11.05683
420.41006	8.3613758
420.86749	9.8453426
421.32495	11.487159
421.78241	9.6958189
422.23987	11.195971
422.69733	7.5665541
423.15479	9.242404
423.61224	11.384559
424.06967	8.257287
424.52713	8.0673027
424.98459	8.8591833
425.44205	9.4156866
425.89951	12.479968
426.35696	12.203335
426.81442	7.0027566
427.27185	8.3019438
427.72931	7.9293118
428.18677	10.859646
428.64423	6.5927501
429.10168	10.770063
429.55914	10.412084
430.0166	7.4879189
430.47406	7.8673182
430.93149	9.7573118
431.38895	10.704427
431.84641	11.896441
432.30386	10.696925
432.76132	12.591084
433.21878	13.245528
433.67624	12.734996
434.13367	12.395127
434.59113	12.389601
435.04858	14.456586
435.50604	13.508092
435.9635	13.228597
436.42096	14.775385
436.87842	15.473157
437.33588	14.9814
437.7933	13.531273
438.25076	14.358492
438.70822	17.943304
439.16568	21.559023
439.62314	21.489403
440.0806	22.223446
440.53806	21.588087
440.99548	22.115135
441.45294	26.167662
441.9104	25.788153
442.36786	24.0772
442.82532	28.055513
443.28278	29.117628
443.74023	30.49645
444.19766	34.461773
444.65512	31.822748
445.11258	32.153397
445.57004	35.65234
446.0275	34.142769
446.48495	31.319227
446.94241	31.799248
447.39987	32.82893
447.8573	31.392677
448.31476	29.736691
448.77222	30.569498
449.22968	30.992207
449.68713	27.046886
450.14459	24.504808
450.60205	28.809223
451.05948	25.597549
451.51694	27.643148
451.9744	22.777294
452.43185	22.350225
452.88931	23.321564
453.34677	23.540985
453.80423	24.199253
454.26169	23.541405
454.71912	20.862928
455.17657	21.031467
455.63403	22.34519
456.09149	22.880194
456.54895	15.134628
457.00641	19.261784
457.46387	20.139927
457.9213	20.394217
458.37875	20.222429
458.83621	19.619034
459.29367	17.655481
459.75113	14.746477
460.20859	14.959789
460.66605	19.32029
461.12347	19.492971
461.58093	17.296978
462.03839	15.561386
462.49585	17.763363
462.95331	23.032297
463.41077	22.721794
463.86823	21.43997
464.32568	18.943769
464.78311	20.952265
465.24057	20.554314
465.69803	18.380157
466.15549	18.725246
466.61295	15.435855
467.0704	17.260668
467.52786	20.652254
467.98529	19.080139
468.44275	20.676287
468.90021	21.15204
469.35767	20.159191
469.81512	21.238525
470.27258	21.95907
470.73004	19.644382
471.1875	20.037611
471.64493	21.193958
472.10239	19.948336
472.55984	22.187263
473.0173	24.109808
473.47476	23.45034
473.93222	27.368204
474.38968	25.075832
474.84711	23.281048
475.30457	22.867655
475.76202	24.355453
476.21948	24.491241
476.67694	27.152313
477.1344	26.970509
477.59186	24.172792
478.04929	23.004396
478.50674	23.633469
478.9642	27.681437
479.42166	27.440748
479.87912	27.862522
480.33658	29.250265
480.79404	24.940208
481.2515	24.203068
481.70892	24.803799
482.16638	23.701082
482.62384	24.702135
483.0813	24.2031
483.53876	22.809727
483.99622	22.146708
484.45367	20.674767
484.9111	19.840925
485.36856	19.634022
485.82602	14.673879
486.28348	17.038996
486.74094	14.873158
487.19839	18.683426
487.65585	16.530272
488.11331	18.436934
488.57074	17.395227
489.0282	16.200285
489.48566	16.145739
489.94312	16.303503
490.40057	16.946823
490.85803	16.875746
491.31549	14.975175
491.77292	16.499691
492.23038	17.437296
492.68784	15.784451
493.14529	16.349861
493.60275	15.703697
494.06021	17.810553
494.51767	16.337408
494.9751	15.066869
495.43256	16.543581
495.89001	18.014799
496.34747	17.922983
496.80493	17.748266
497.26239	18.104342
497.71985	18.238157
498.17731	18.321169
498.63474	17.888559
499.09219	16.572142
499.54965	18.574223
500.00711	16.551399
500.46457	15.891458
500.92203	19.176308
501.37949	20.348549
501.83691	18.086275
502.29437	17.721197
502.75183	18.410515
503.20929	16.211168
503.66675	14.000385
504.12421	14.092227
504.58167	14.569763
505.03912	16.65139
505.49655	18.077909
505.95401	12.613065
506.41147	15.146535
506.86893	16.946775
507.32639	12.96576
507.78384	11.244583
508.2413	9.6918097
508.69873	11.495675
509.15619	11.254356
509.61365	7.239172
510.07111	8.4843864
510.52856	9.0860577
510.98602	9.0945692
511.44348	9.8600092
511.90091	6.9034324
512.3584	10.599398
512.81586	5.8194318
513.27332	11.131162
513.73071	11.311817
514.18817	8.2969284
514.64563	9.205368
515.10309	9.7597218
515.56055	9.3973312
516.01801	10.843734
516.47546	12.497646
516.93292	14.269649
517.39038	17.176962
517.84784	18.421749
518.3053	20.684496
518.76276	32.319389
519.22021	46.786201
519.67767	54.134605
520.13513	56.746815
520.59253	52.255676
521.04999	49.300644
521.50745	40.848732
521.9649	28.747427
522.42236	23.283922
522.87982	21.804174
523.33728	16.5247
523.79474	14.606833
524.2522	17.220459
524.70966	10.082473
525.16711	11.366585
525.62457	10.273544
526.08203	10.799004
526.53949	9.7019405
526.99695	7.6674328
527.45435	8.2355022
527.9118	5.4133062
528.36926	5.7231269
528.82672	8.243866
529.28418	9.0020943
529.74164	9.7389154
530.1991	8.4736023
530.65656	4.2882223
531.11401	4.3856316
531.57147	4.8237638
532.02893	2.8694715
532.48639	4.7749662
532.94385	5.4616008
533.40131	5.1070671
533.85876	4.5157046
534.31616	6.235508
534.77362	7.167098
535.23108	6.876533
535.68854	7.0798426
536.146	7.183743
536.60345	6.3018789
537.06091	5.0991583
537.51837	2.9213612
537.97583	2.5144768
538.43329	3.2007251
538.89075	3.9918313
539.34821	6.4591022
539.80566	6.4451227
540.26312	1.5147376
540.72052	4.6820164
541.17798	6.0126429
541.63544	8.6614656
542.0929	8.4422178
542.55035	5.0028143
543.00781	2.5465608
543.46527	2.4782364
543.92273	3.3002501
544.38019	2.5563266
544.83765	1.39151
545.2951	3.9577105
545.75256	4.1280422
546.21002	1.4345568
546.66748	5.3692112
547.12494	2.7639751
547.58234	2.5849495
548.03979	3.1720431
548.49725	3.1455221
548.95471	3.3594284
549.41217	4.1913128
549.86963	3.8481536
550.32709	3.3751826
550.78455	5.7555213
551.242	6.9573965
551.69946	5.3012056
552.15692	4.8553205
552.61438	4.1679902
553.07184	3.772387
553.5293	3.3881438
553.98676	4.4446278
554.44415	5.3590469
554.90161	5.4618359
555.35907	4.0806656
555.81653	5.5290294
556.27399	8.3321333
556.73145	8.0239973
557.1889	6.5264421
557.64636	5.3458424
558.10382	4.033217
558.56128	2.6883781
559.01874	4.1539168
559.4762	6.679966
559.93365	4.8664994
560.39111	4.5490689
560.84857	4.4834347
561.30597	4.5836234
561.76343	5.0177035
562.22089	3.326565
562.67834	5.0531373
563.1358	6.6151395
563.59326	4.3393736
564.05072	3.3616846
564.50818	3.996855
564.96564	2.9741764
565.4231	2.7600572
565.88055	2.4573061
566.33801	1.8230014
566.79547	4.9744897
567.25293	5.3268619
567.71039	3.784184
568.16779	3.046051
568.62524	3.9922245
569.0827	4.7643881
569.54016	3.8931804
569.99762	3.9606261
570.45508	4.2038698
570.91254	5.4477267
571.37	5.2483015
571.82745	5.0115047
572.28491	4.2684965
572.74237	2.9088523
573.19983	3.0349195
573.65729	2.9760892
574.11475	3.5185053
574.57214	2.9481797
575.0296	1.5969398
575.48706	1.7646623
575.94452	1.7149043
576.40198	4.8487563
576.85944	5.2842684
577.31689	4.7741365
577.77435	3.3091872
578.23181	6.1290383
578.68927	4.0368023
579.14673	4.6350555
579.60419	2.6033716
580.06165	1.1935904
580.5191	2.2446725
580.97656	2.0689299
581.43396	2.799736
581.89142	4.6231761
582.34888	3.9866183
582.80634	2.9890137
583.26379	4.1761451
583.72125	2.4658749
584.17871	5.8332882
584.63617	4.5018244
585.09363	4.7475739
585.55109	2.316364
586.00854	4.5769024
586.466	5.4309006
586.92346	4.947938
587.38092	4.5531945
587.83838	3.9516046
588.29578	3.382849
588.75323	3.2997873
589.21069	4.9695764
589.66815	6.7459984
590.12561	6.7675333
590.58307	5.3241119
591.04053	6.4104772
591.49799	4.6387043
591.95544	4.9502172
592.4129	6.0637064
592.87036	7.0875144
593.32782	9.7171555
593.78528	10.425019
594.24274	11.041992
594.7002	11.824793
595.15759	10.13017
595.61505	9.9583693
596.07251	8.1809664
596.52997	11.347068
596.98743	10.779325
597.44489	13.988478
597.90234	11.532598
598.3598	6.271131
598.81726	7.2424865
599.27472	8.5205517
599.73218	9.0544147
600.18964	10.221348
600.64709	8.2445631
601.10455	6.1765985
601.56201	8.4691687
602.01941	9.7484922
602.47687	7.3345466
602.93433	7.0387549
603.39178	10.176902
603.84924	8.8158073
604.3067	6.2690163
604.76416	5.6628127
605.22162	6.8918767
605.67908	5.4770169
606.13654	4.9322944
606.59399	7.6006598
607.05145	9.6537991
607.50891	8.0969954
607.96637	8.1816778
608.42377	7.0958557
608.88123	1.1937007
609.33868	4.2614074
609.79614	6.3385086
610.2536	3.196764
610.71106	3.9725769
611.16852	2.3906462
611.62598	7.0289369
612.08344	5.8018136
612.54089	6.4276919
612.99835	5.4607048
613.45581	5.8816662
613.91327	4.7921834
614.37073	3.5201259
614.82819	3.5738535
615.28558	4.8496399
615.74304	6.3850775
616.2005	6.0451679
616.65796	6.8989425
617.11542	3.7988005
617.57288	2.9916861
618.03033	4.1421747
618.48779	1.145449
618.94525	4.2867675
619.40271	4.0839939
619.86017	3.1198845
620.31763	3.5856223
620.77509	1.6108531
621.23254	0.96449399
621.69	1.8215072
622.1474	2.3990586
622.60486	3.5551829
623.06232	4.1736941
623.51978	4.0266652
623.97723	4.1940274
624.43469	3.869632
624.89215	3.6671844
625.34961	1.8468589
625.80707	-1.2752798
626.26453	1.5391661
626.72198	0.89338326
627.17944	1.0608916
627.6369	2.657558
628.09436	2.6750231
628.55182	0.29427651
629.00922	0.41902536
629.46667	2.2208264
629.92413	1.9632863
630.38159	2.2005999
630.83905	-0.10523172
631.29651	-0.79525644
631.75397	2.953428
632.21143	1.4530934
632.66888	1.7348262
633.12634	1.5548558
633.5838	2.5360518
634.04126	1.4890788
634.49872	1.9315463
634.95618	0.58017659
635.41364	-0.56614101
635.87103	0.81140482
636.32849	1.5671117
636.78595	0.090129867
637.24341	-1.4875162
637.70087	-1.5271122
638.15833	1.6725121
638.61578	2.5662527
639.07324	1.9188943
639.5307	0.22064604
639.98816	0.93315214
640.44562	0.1597541
640.90308	-0.79899991
641.36053	-1.0174193
641.81799	-0.66567099
642.27539	-0.18764147
642.73285	1.1545618
643.19031	2.5797083
643.64777	2.0091195
644.10522	1.0839504
644.56268	1.819134
645.02014	2.6019089
645.4776	3.1043909
645.93506	0.97460353
646.39252	-0.87780362
646.84998	0.11191199
647.30743	1.0127851
647.76489	0.92091048
648.22235	0.446042
648.67981	3.430819
649.13721	3.4573288
649.59467	3.3402181
650.05212	2.8694592
650.50958	2.0562665
650.96704	1.2953299
651.4245	-0.35463706
651.88196	-0.047999818
652.33942	2.5293465
652.79688	1.664551
653.25433	2.4397304
653.71179	1.2877991
654.16925	3.1675258
654.62671	1.7600769
655.08417	0.49158576
655.54163	2.117326
655.99902	1.141417
656.45648	0.46582025
656.91394	-1.1916529
657.3714	-0.48155364
657.82886	3.3365877
658.28632	2.9455476
658.74377	1.5773863
659.20123	2.2457826
659.65869	2.1112804
660.11615	1.942259
660.57361	2.6025367
661.03107	4.0640182
661.48853	3.0656474
661.94598	2.9041345
662.40344	2.0702507
662.86084	2.5488174
663.3183	2.8990815
663.77576	4.4862108
664.23322	2.2219255
664.69067	3.2053413
665.14813	2.9323833
665.60559	3.9527836
666.06305	4.8942633
666.52051	4.0638113
666.97797	4.5143046
667.43542	6.1354818
667.89288	6.3580871
668.35034	6.7641521
668.8078	6.9049935
669.26526	8.5780754
669.72266	5.2944546
670.18011	9.5403852
670.63757	8.3642712
671.09503	7.6833887
671.55249	6.3922858
672.00995	2.7342465
672.46741	5.1599398
672.92487	5.3885727
673.38232	7.2994108
673.83978	6.472188
674.29724	3.3027737
674.7547	3.30124
675.21216	4.7335572
675.66962	4.5036182
676.12701	4.2644515
676.58447	3.2359624
677.04193	3.9756587
677.49939	5.3585262
677.95685	-0.57345748
678.41431	6.2326636
678.87177	4.4931359
679.32922	2.0262206
679.78668	2.2345352
680.24414	3.8522694
680.7016	1.8538325
681.15906	1.3468584
681.61652	3.6003563
682.07397	3.5567522
682.53143	4.5313554
682.98883	3.5440333
683.44629	1.0342991
683.90375	1.6901712
684.36121	2.2005272
684.81866	3.7382555
685.27612	3.8841829
685.73358	6.0729318
686.19104	4.7183957
686.6485	2.3078845
687.10596	3.1995738
687.56342	0.48028532
688.02087	-0.18057741
688.47833	-0.25139099
688.93579	1.7232817
689.39325	3.7203236
689.85065	1.8492081
690.30811	0.7202217
690.76556	3.0427246
691.22302	3.6913984
691.68048	2.4222655
692.13794	1.3746386
692.5954	-0.31971341
693.05286	0.40933943
693.51031	1.8484296
693.96777	1.046785
694.42523	1.6855147
694.88269	1.2914964
695.34015	0.47473982
695.79761	-0.39196175
696.25507	1.5655165
696.71246	1.0428311
697.16992	1.2198768
697.62738	0.09516596
698.08484	-0.68695194
698.5423	-0.032552797
698.99976	0.18521702
699.45721	0.40932721
699.91467	1.5376785
700.37213	-0.4673574
700.82959	-2.9029748
701.28705	0.28154793
701.74451	1.0718188
702.20197	-1.4499655
702.65942	-4.262095
703.11688	0.029186498
703.57428	0.92154759
704.03174	-0.90425718
704.4892	0.22461431
704.94666	2.5736823
705.40411	1.8651928
705.86157	1.3690749
706.31903	-2.6985815
706.77649	-1.3320225
707.23395	-0.082738727
707.69141	-1.1323895
708.14886	-1.2107239
708.60632	-0.34237334
709.06378	-0.91350818
709.52124	0.051041555
709.97864	2.7636747
710.4361	0.39015117
710.89355	-0.96288508
711.35101	1.8534847
711.80847	-1.0164633
712.26593	0.072098225
712.72339	-2.1465828
713.18085	-0.1501108
713.63831	-1.0833305
714.09576	-0.60033029
714.55322	0.81531423
715.01068	0.75193626
715.46814	2.9002852
715.9256	1.9710159
716.38306	1.9344739
716.84045	1.1114209
717.29791	0.7644856
717.75537	1.7439219
718.21283	1.0217861
718.67029	-1.6337224
719.12775	-2.8246827
719.58521	-0.26080376
720.04266	1.3690822
720.50012	-3.3034024
720.95758	1.1915959
721.41504	-1.2225435
721.8725	1.1804547
722.32996	-1.6374856
722.78741	0.58475709
723.24487	-0.51902258
723.70227	1.258036
724.15973	1.3421376
724.61719	-0.62948513
725.07465	-2.052037
725.5321	-1.0742059
725.98956	1.6422449
726.44702	2.3321238
726.90448	1.3108501
727.36194	0.66777456
727.8194	0.73041999
728.27686	0.47084311
728.73431	-0.65500468
729.19177	-0.15814295
729.64923	-1.6351343
730.10669	-1.9567945
730.56409	-2.4586298
731.02155	1.135758
731.479	0.70507693
731.93646	-4.7843356
732.39392	-0.48142368
732.85138	-0.36165237
733.30884	0.0098371319
733.7663	-0.76516455
734.22375	0.64371699
734.68121	-0.30559829
735.13867	-1.2426879
735.59613	0.97362143
736.05359	1.4852479
736.51105	-0.73457569
736.96851	-1.6304759
737.4259	-1.8042485
737.88336	-1.7019501
738.34082	-1.4441776
738.79828	-5.1755557
739.25574	-1.5946569
739.7132	0.062556759
740.17065	0.03884754
740.62811	0.91303873
741.08557	2.4882958
741.54303	2.2138793
742.00049	0.86094427
742.45795	-0.077295393
742.91541	-2.5216296
743.37286	-2.2958639
743.83026	0.090500847
744.28772	-2.7506819
744.74518	-1.4079598
745.20264	-1.8692898
745.6601	-0.42719066
746.11755	2.1109366
746.57501	1.7737564
747.03247	0.8813473
747.48993	-0.45076051
747.94739	-2.166676
748.40485	-2.1645896
748.8623	-1.9401842
749.31976	-1.9688354
749.77722	0.35089543
750.23468	-2.1221499
750.69208	2.032989
751.14954	-3.3685455
751.60699	0.36967194
752.06445	-2.0036809
752.52191	0.88463098
752.97937	0.20749144
753.43683	-3.3415415
753.89429	-1.9325637
754.35175	-1.6512893
754.8092	-0.59227175
755.26666	2.8463907
755.72412	1.1988333
756.18158	-1.6319118
756.63904	-2.528609
757.0965	-3.0954177
757.55389	-2.3499374
758.01135	-1.0761271
758.46881	-0.71520913
758.92627	-2.9800851
759.38373	-1.2826521
759.84119	-0.050940689
760.29865	-0.848077
760.7561	0.86852211
761.21356	0.46950668
761.67102	0.42113659
762.12848	-0.89753014
762.58594	-1.3366512
763.0434	2.0305488
763.50085	0.22119434
763.95831	1.6142155
764.41571	4.0982227
764.87317	5.1014657
765.33063	3.7584033
765.78809	1.7994127
766.24554	3.0084882
766.703	3.4118528
767.16046	3.4676051
767.61792	6.0746174
768.07538	8.1518126
768.53284	5.5851278
768.9903	0.69819075
769.44775	3.1181698
769.90521	4.8481221
770.36267	3.7560639
770.82013	3.6131036
771.27753	0.3945199
771.73499	5.1684074
772.19244	1.5400847
772.6499	3.6967053
773.10736	5.4346571
773.56482	1.9480436
774.02228	0.69807202
774.47974	4.8776064
774.93719	0.83556169
775.39465	0.89778012
775.85211	2.9998486
776.30957	2.8521254
776.76703	1.5799145
777.22449	2.0561872
777.68188	3.9238248
778.13934	2.4643645
778.5968	0.57894552
779.05426	-0.49982485
779.51172	-2.9463434
779.96918	-0.030751053
780.42664	2.3973119
780.88409	1.2269675
781.34155	1.0969098
781.79901	4.275579
782.25647	3.7468085
782.71393	2.1075139
783.17139	1.1945446
783.62885	-2.7938223
784.0863	0.68330634
784.5437	1.8171216
785.00116	-0.95505595
785.45862	0.8667025
785.91608	0.091959953
786.37354	-1.581207
786.83099	-0.064385898
787.28845	1.9890214
787.74591	1.1987697
788.20337	0.10387555
788.66083	0.53241712
789.11829	0.9953506
789.57574	1.7777779
790.0332	1.9327927
790.49066	1.6190015
790.94812	2.1938331
791.40552	2.7197483
791.86298	5.6224866
792.32043	6.7675557
792.77789	7.1853147
793.23535	2.6037667
793.69281	1.9861789
794.15027	1.3232118
794.60773	0.63130194
795.06519	1.4005219
795.52264	1.5449008
795.9801	1.5657668
796.43756	0.16653655
796.89502	0.15971175
797.35248	2.4842181
797.80994	1.278748
798.26733	4.4652224
798.72479	3.6932511
799.18225	2.1759167
799.63971	1.1524476
800.09717	1.1502753
800.55463	3.9987137
801.01208	4.5336218
801.46954	2.9104624
801.927	5.0392799
802.38446	7.8543558
802.84192	8.692873
803.29938	9.6509027
803.75684	8.3926992
804.21429	7.9801931
804.67175	5.859972
805.12915	10.567292
805.58661	6.643189
806.04407	9.2597075
806.50153	10.823821
806.95898	8.0376081
807.41644	9.0069532
807.8739	2.8707042
808.33136	2.0111783
808.78882	3.6333869
809.24628	5.8294225
809.70374	7.3950458
810.16119	3.4487135
810.61865	-0.74119985
811.07611	5.3577046
811.53351	4.3033571
811.99097	1.4452373
812.44843	3.1223826
812.90588	3.187187
813.36334	0.82741404
813.8208	-1.7445695
814.27826	-0.51887065
814.73572	0.70919645
815.19318	-0.66602588
815.65063	1.3204383
816.10809	2.0200567
816.56555	1.5617778
817.02301	2.1189251
817.48047	1.6239496
817.93793	-0.4084667
818.39532	1.7178042
818.85278	-3.0026371
819.31024	-1.7942867
819.7677	-2.5847373
820.22516	-1.6303402
820.68262	2.5688345
821.14008	2.1016445
821.59753	0.52577186
822.05499	-0.21323164
822.51245	1.0515972
822.96991	-0.70874012
823.42737	1.1747564
823.88483	2.7153239
824.34229	1.8871202
824.79974	2.3547313
825.25714	1.0358694
825.7146	0.95616168
826.17206	3.7037582
826.62952	4.006206
827.08698	2.9293127
827.54443	2.4446719
828.00189	1.9523853
828.45935	1.8821675
828.91681	1.0707704
829.37427	0.39634693
829.83173	1.3890442
830.28918	2.5227904
830.74664	3.4335599
831.2041	1.9094102
831.66156	0.7164613
832.11896	0.041229747
832.57642	2.2274044
833.03387	1.0688486
833.49133	2.42536
833.94879	1.9405683
834.40625	0.32626012
834.86371	2.6872165
835.32117	3.3491881
835.77863	4.0411782
836.23608	1.5882779
836.69354	1.6588309
837.151	-0.25347519
837.60846	2.6062593
838.06592	-0.29723811
838.52338	1.5234896
838.98077	-1.0488274
839.43823	-1.3037727
839.89569	0.65484458
840.35315	1.6650908
840.81061	1.1396155
841.26807	0.98991323
841.72552	-0.89660686
842.18298	-0.28761977
842.64044	2.4482036
843.0979	0.060571369
843.55536	-1.2873552
844.01282	-1.5286279
844.47028	-2.2984099
844.92773	-1.2133024
845.38519	0.97613978
845.84259	1.3151832
846.30005	0.057762451
846.75751	4.7056541
847.21497	-0.088576496
847.67242	1.9655344
848.12988	-0.1313998
848.58734	-2.9105814
849.0448	1.3161881
849.50226	-3.5733931
849.95972	-2.1518753
850.41718	-0.06419073
850.87463	0.70314866
851.33209	-0.25647032
851.78955	1.8131971
852.24695	1.0796454
852.70441	2.7426624
853.16187	2.2451439
853.61932	0.39289239
854.07678	0.97152418
854.53424	0.10671426
854.9917	-0.13459785
855.44916	2.1039042
855.90662	4.2854586
856.36407	2.9378257
856.82153	1.4523453
857.27899	1.6398778
857.73645	2.9422078
858.19391	5.6281729
858.65137	4.5710969
859.10876	2.0009551
859.56622	3.0364013
860.02368	0.80491847
860.48114	0.069134884
860.9386	0.2350409
861.39606	0.58944523
861.85352	3.9066875
862.31097	1.2186699
862.76843	0.65300536
863.22589	1.7231946
863.68335	0.20574726
864.14081	-0.49943742
864.59827	3.1950555
865.05573	0.45781344
865.51318	-2.033067
865.97058	-2.4433494
866.42804	-0.17489356
866.8855	1.1012651
867.34296	0.69306463
867.80042	4.205029
868.25787	2.4348736
868.71533	2.105566
869.17279	3.4761941
869.63025	2.2605066
870.08771	2.9652138
870.54517	3.5583971
871.00262	5.8515935
871.46008	5.11901
871.91754	2.7688868
872.375	2.0245702
872.8324	1.6411017
873.28986	1.0481282
873.74731	0.44968474
874.20477	0.69025105
874.66223	2.8139746
875.11969	5.3862081
875.57715	6.170043
876.03461	3.7910762
876.49207	1.8410883
876.94952	4.5131116
877.40698	3.6589568
877.86444	1.737788
878.3219	2.1655784
878.77936	3.3926136
879.23682	2.422822
879.69421	-0.28225163
880.15167	1.3997927
880.60913	2.887049
881.06659	2.3057251
881.52405	6.6343551
881.98151	4.3324542
882.43896	2.1383338
882.89642	2.6318626
883.35388	4.1147742
883.81134	-0.01768139
884.2688	4.560432
884.72626	4.9756527
885.18372	2.9861035
885.64117	4.7270851
886.09857	5.5357819
886.55603	5.6947837
887.01349	9.1373034
887.47095	7.0560918
887.92841	2.817148
888.38586	2.5282304
888.84332	1.9661641
889.30078	4.176352
889.75824	3.9869306
890.2157	6.1950064
890.67316	5.1079817
891.13062	5.7809978
891.58807	6.4651051
892.04553	5.4166431
892.50299	5.9874711
892.96039	7.746172
893.41785	8.1880817
893.87531	5.9545317
894.33276	6.8826461
894.79022	8.2032242
895.24768	7.2511797
895.70514	9.3677359
896.1626	10.023368
896.62006	12.422434
897.07751	9.1291428
897.53497	7.6925373
897.99243	9.396781
898.44989	8.4168673
898.90735	9.9174194
899.36481	7.6623473
899.8222	8.6378784
900.27966	8.42805
900.73712	12.001297
901.19458	11.63839
901.65204	6.473804
902.1095	7.6577358
902.56696	6.3140182
903.02441	9.0496778
903.48187	9.1925926
903.93933	8.7915936
904.39679	4.2487001
904.85425	10.694525
905.31171	9.7893
905.76917	11.189922
906.22662	9.9703159
906.68402	8.5364923
907.14148	11.011782
907.59894	11.132924
908.0564	10.756657
908.51385	8.2665958
908.97131	8.2577152
909.42877	8.7462521
909.88623	10.60284
910.34369	5.7927127
910.80115	8.3446331
911.25861	11.87762
911.71606	9.0996637
912.17352	7.3650608
912.63098	5.1244245
913.08844	4.0456719
913.54584	4.2866702
914.0033	3.7065737
914.46075	3.9958408
914.91821	5.5313001
915.37567	6.4812951
915.83313	5.6763797
916.29059	5.0943003
916.74805	4.3969989
917.20551	3.2623291
917.66296	1.6514589
918.12042	0.41468537
918.57788	0.33105299
919.03534	-0.86686587
919.4928	-0.35692787
919.9502	0.08489836
920.40765	0.00031292741
920.86511	0.18960559
921.32257	-1.1239909
921.78003	-0.59504318
922.23749	-0.27563205
922.69495	-0.15652952
923.1524	0.86227703
923.60986	0.16597982
924.06732	-4.7313657
924.52478	-0.34268937
924.98224	-1.0014511
925.4397	-1.8076897
925.89716	-0.31902537
926.35461	0.0045819092
926.81201	-3.0958366
927.26947	-0.40775815
927.72693	-0.84135622
928.18439	-1.3250477
928.64185	-1.404175
929.0993	-3.4448991
929.55676	-1.9767498
930.01422	-0.89129615
930.47168	-2.159271
930.92914	-0.80409467
931.3866	-0.096483141
931.84406	-4.2063532
932.30151	0.56621122
932.75897	2.2982213
933.21643	-0.17888594
933.67383	-1.4929978
934.13129	-3.9100711
934.58875	-3.5622914
935.0462	0.34657678
935.50366	-1.139778
935.96112	-1.1643914
936.41858	-2.4716654
936.87604	-2.7410612
937.3335	-0.83871555
937.79095	-0.30885655
938.24841	-1.4378468
938.70587	-0.44127405
939.16333	0.29346535
939.62079	-0.31745774
940.07825	-0.65420568
940.53564	0.72931743
940.9931	1.3113978
941.45056	-0.37115052
941.90802	-1.4865316
942.36548	-2.1700578
942.82294	-1.6208316
943.2804	-1.5893196
943.73785	-2.2477913
944.19531	-1.6062922
944.65277	0.14843705
945.11023	1.9511011
945.56769	2.3960185
946.02515	2.9180126
946.4826	0.78192973
946.94006	1.3241836
947.39746	-2.2412453
947.85492	-2.2252231
948.31238	-0.80808568
948.76984	-0.65721524
949.22729	3.1930425
949.68475	3.8964038
950.14221	4.7029891
950.59967	-0.7027036
951.05713	0.12759799
951.51459	-2.6061447
951.97205	-0.59737432
952.4295	-0.41214222
952.88696	0.11065909
953.34442	1.2589016
953.80182	-2.7692788
954.25928	-1.8796129
954.71674	2.387012
955.17419	2.7385075
955.63165	0.97919214
956.08911	2.5446398
956.54657	0.90881449
957.00403	-2.1365166
957.46149	-0.36658511
957.91895	1.0027231
958.3764	0.55426306
958.83386	-1.5280179
959.29132	-0.58559036
959.74878	-1.54994
960.20624	-5.0530133
960.66364	-1.9796721
961.12109	-1.2076783
961.57855	-3.9453981
962.03601	0.12620386
962.49347	-1.7767329
962.95093	-2.3910341
963.40839	-1.538257
963.86584	-2.2690015
964.3233	-1.5441468
964.78076	0.061723996
965.23822	-2.427072
965.69568	-2.500345
966.15314	-1.8743033
966.6106	-2.8092127
967.06805	-3.3898714
967.52545	-1.4923049
967.98291	-1.4694818
968.44037	1.8494072
968.89783	-1.4691873
969.35529	-0.96848786
969.81274	0.74079192
970.2702	-3.7517419
970.72766	-2.4109206
971.18512	-3.0584245
971.64258	-3.0003989
972.10004	-1.6020031
972.5575	-0.63512337
973.01495	-0.078398228
973.47241	-3.3386774
973.92987	-2.9370689
974.38727	-2.8042045
974.84473	-2.1929991
975.30219	-0.4295184
975.75964	-0.75753784
976.2171	-0.090883426
976.67456	-0.42829534
977.13202	-2.9819965
977.58948	-4.1706371
978.04694	-3.3470488
978.50439	-3.4764514
978.96185	-4.9283066
979.41931	-3.4225178
979.87677	-1.2640498
980.33423	-1.8778299
980.79169	-2.4410174
981.24908	-2.6111922
981.70654	-2.2791317
982.164	-2.9019961
982.62146	-2.8105752
983.07892	-0.32461339
983.53638	-2.8871865
983.99384	-3.7605624
984.45129	-2.714916
[truncated: 2,220 more rows]
