# Supplementary material for: Design of high SERS sensitive substrates based on branched Ti nanorods
Source: Sci Rep. 2022 Jul 8;12:11631. doi: 10.1038/s41598-022-15875-3 (PMC9270367; doi:10.1038/s41598-022-15875-3)
Supplement: Supplementary file 1 — Supplementary Information. [file 41598_2022_15875_MOESM1_ESM.zip › Supplemantary file/SERS/T-TiN-Ag10/Point_2.txt]

70	266.9245
70.457451	244.5601
70.914909	271.82782
71.37236	286.73764
71.829819	274.56812
72.28727	282.30389
72.744728	291.13831
73.202179	289.20874
73.659637	286.61411
74.117088	295.15518
74.574547	289.3114
75.031998	291.53894
75.489456	288.18924
75.946907	294.17297
76.404358	298.51379
76.861816	298.1893
77.319267	298.99048
77.776726	306.42822
78.234177	313.86801
78.691635	294.64963
79.149086	292.55737
79.606544	290.9144
80.063995	291.58734
80.521454	294.69766
80.978905	296.5961
81.436356	293.9837
81.893814	279.74008
82.351265	294.60892
82.808723	290.14246
83.266174	288.1799
83.723633	288.13199
84.181084	288.57803
84.638542	290.18884
85.095993	287.12326
85.553452	289.28912
86.010902	280.84567
86.468361	286.99936
86.925812	289.95233
87.383263	287.5614
87.840721	284.41486
88.298172	283.05646
88.75563	284.14771
89.213081	288.25616
89.67054	275.99634
90.127991	287.76837
90.585449	283.06461
91.0429	275.70795
91.500359	279.78616
91.957809	280.25394
92.415268	288.68512
92.872719	286.08859
93.33017	282.79712
93.787628	281.54849
94.245079	280.29111
94.702538	278.98972
95.159988	277.25995
95.617447	273.7605
96.074898	272.89099
96.532356	274.43491
96.989807	269.2312
97.447266	272.47623
97.904716	270.71777
98.362167	268.57709
98.819626	271.97321
99.277077	270.31213
99.734535	273.98486
100.19199	271.0712
100.64944	272.60114
101.1069	271.46426
101.56435	269.57529
102.0218	266.82794
102.47926	265.21167
102.93671	270.93649
103.39417	272.4595
103.85162	267.6181
104.30907	269.04367
104.76653	262.93127
105.22398	267.36282
105.68144	275.62888
106.13889	273.68307
106.59635	273.33307
107.0538	263.7276
107.51126	272.48026
107.96871	264.39801
108.42617	272.34366
108.88362	275.80551
109.34108	271.34647
109.79853	269.7261
110.25598	264.58109
110.71344	261.07016
111.17089	270.11646
111.62835	269.42752
112.0858	267.43716
112.54326	266.14349
113.00071	266.84506
113.45817	270.07272
113.91562	272.0997
114.37308	263.74741
114.83053	275.11743
115.28798	262.69232
115.74544	257.48486
116.20289	261.36044
116.66035	264.91089
117.1178	265.70087
117.57526	271.04062
118.03271	267.32611
118.49017	265.37445
118.94762	270.89316
119.40508	269.68155
119.86253	263.58362
120.31998	261.13568
120.77744	265.3866
121.23489	268.38358
121.69234	263.10562
122.1498	266.03305
122.60725	261.12778
123.0647	264.90945
123.52216	264.92334
123.97961	263.78983
124.43707	267.98676
124.89452	269.1825
125.35198	267.05618
125.80943	262.64938
126.26689	258.03787
126.72434	265.35263
127.18179	265.6647
127.63925	261.06512
128.09671	264.43671
128.55415	271.53018
129.01161	252.64326
129.46907	264.37836
129.92653	264.88895
130.38397	259.72
130.84143	254.27719
131.29889	259.78925
131.75635	265.42169
132.21379	253.19853
132.67125	264.39273
133.12871	257.4021
133.58615	258.7558
134.04361	258.71808
134.50107	258.98883
134.95853	256.45529
135.41597	252.32907
135.87343	254.21892
136.33089	264.57834
136.78835	259.13358
137.24579	257.81815
137.70325	251.27071
138.16071	255.00581
138.61815	259.21347
139.07561	259.11316
139.53307	260.20389
139.99052	260.97919
140.44797	254.84665
140.90543	255.67171
141.36288	257.81155
141.82034	256.67389
142.27779	261.36841
142.73524	261.98618
143.1927	255.53525
143.65015	263.98264
144.1076	259.31824
144.56506	251.8616
145.02252	251.01109
145.47997	252.85016
145.93742	253.11385
146.39488	252.59389
146.85234	253.09575
147.30978	252.64319
147.76724	247.25771
148.2247	262.20963
148.68216	254.3054
149.1396	250.08374
149.59706	251.33784
150.05452	253.23376
150.51196	252.0284
150.96942	251.41217
151.42688	260.63974
151.88434	254.80333
152.34178	255.47444
152.79924	255.95122
153.2567	251.61932
153.71416	247.60829
154.1716	246.44801
154.62906	247.39259
155.08652	250.40733
155.54396	251.01932
156.00142	263.05978
156.45888	258.85123
156.91634	255.13438
157.37378	252.63049
157.83124	246.71457
158.2887	244.7178
158.74615	253.64308
159.2036	243.62587
159.66106	260.61371
160.11852	251.90222
160.57596	246.31558
161.03342	246.18668
161.49088	248.04462
161.94833	251.13054
162.40578	253.71107
162.86324	248.56741
163.32069	243.38304
163.77815	253.94196
164.2356	256.78012
164.69305	254.81046
165.15051	252.17838
165.60797	253.9593
166.06541	253.50613
166.52287	243.23866
166.98033	256.04074
167.43777	254.66826
167.89523	249.6823
168.35269	255.7775
168.81015	260.11926
169.26759	256.99179
169.72505	253.10005
170.18251	254.94887
170.63997	255.31171
171.09741	252.73849
171.55487	247.78517
172.01233	252.77225
172.46977	251.08983
172.92723	249.45108
173.38469	250.67558
173.84215	254.92914
174.29959	261.7225
174.75705	258.01837
175.21451	251.70308
175.67197	257.32916
176.12941	253.30731
176.58687	246.16042
177.04433	248.78278
177.50179	251.97185
177.95923	244.70299
178.41669	244.39369
178.87415	252.25043
179.33159	253.35388
179.78905	253.36539
180.24651	251.07834
180.70396	252.39331
181.16141	260.20169
181.61887	264.69537
182.07632	257.66403
182.53378	257.69138
182.99123	248.49586
183.44868	246.4955
183.90614	258.03235
184.36359	260.96384
184.82104	255.95113
185.2785	251.52759
185.73596	254.37875
186.19341	261.99335
186.65086	253.70218
187.10832	245.40506
187.56578	252.28448
188.02322	253.39114
188.48068	249.64236
188.93814	253.48627
189.39558	258.92017
189.85304	255.48853
190.3105	257.01312
190.76796	262.23792
191.2254	256.01382
191.68286	253.4328
192.14032	260.19434
192.59778	258.5011
193.05522	257.2749
193.51268	259.15472
193.97014	253.64807
194.4276	253.91933
194.88504	259.3801
195.3425	259.60541
195.79996	256.21658
196.2574	253.41031
196.71486	247.24979
197.17232	243.34465
197.62978	244.79402
198.08722	244.62242
198.54468	242.27002
199.00214	237.72862
199.45959	231.8744
199.91704	236.17868
200.3745	245.36351
200.83195	247.36642
201.2894	243.75603
201.74686	241.81177
202.20432	241.22411
202.66177	242.8347
203.11922	247.55583
203.57668	244.09607
204.03413	244.13396
204.49159	244.7789
204.94904	241.83147
205.40649	243.20535
205.86395	250.04688
206.3214	246.29042
206.77885	248.97426
207.23631	245.04614
207.69377	251.20445
208.15121	252.24928
208.60867	250.10487
209.06613	249.3718
209.52359	248.58458
209.98103	245.93375
210.43849	245.86295
210.89595	242.79156
211.35341	252.54515
211.81085	251.17564
212.26831	249.12727
212.72577	250.22896
213.18321	254.14587
213.64067	256.86209
214.09813	256.93024
214.55559	257.90057
215.01303	249.31105
215.47049	250.38049
215.92795	254.72234
216.38541	249.68114
216.84285	257.00311
217.30031	259.22037
217.75777	251.37312
218.21521	249.43642
218.67267	250.09932
219.13013	245.38127
219.58759	242.6423
220.04503	252.7084
220.50249	251.5304
220.95995	252.65225
221.4174	253.71312
221.87485	253.89703
222.33231	255.83774
222.78976	252.38403
223.24721	249.33331
223.70467	253.05853
224.16212	252.77046
224.61958	246.93646
225.07703	244.76199
225.53448	248.80342
225.99194	252.48792
226.4494	252.57175
226.90685	256.01581
227.3643	256.0127
227.82176	240.60017
228.27922	256.26108
228.73666	251.58725
229.19412	252.07115
229.65158	252.11874
230.10902	250.0289
230.56648	252.48001
231.02394	254.03899
231.4814	250.47771
231.93884	257.27112
232.3963	250.84996
232.85376	251.88483
233.31122	245.92212
233.76866	248.08434
234.22612	251.46671
234.68358	251.19907
235.14102	262.86377
235.59848	257.63821
236.05594	250.81783
236.5134	254.03534
236.97084	253.14209
237.4283	257.11981
237.88576	257.67599
238.34322	250.55975
238.80066	248.08742
239.25812	257.80569
239.71558	252.6725
240.17302	255.65343
240.63048	257.08206
241.08794	254.46249
241.54539	246.79585
242.00284	248.29614
242.4603	253.46841
242.91776	254.80014
243.37521	254.44275
243.83266	252.42841
244.29012	251.32095
244.74757	251.61725
245.20503	251.32043
245.66248	257.68686
246.11993	257.30527
246.57739	253.19022
247.03484	252.43184
247.49229	254.50595
247.94975	252.83075
248.40721	242.94582
248.86465	256.19855
249.32211	254.70828
249.77957	255.14232
250.23703	257.43625
250.69447	253.38145
251.15193	254.3004
251.60939	257.56549
252.06683	245.58153
252.52429	247.1221
252.98175	246.5435
253.43921	253.06874
253.89665	254.54852
254.35411	255.20653
254.81157	255.58884
255.26903	253.67871
255.72647	254.20358
256.18393	257.54691
256.64139	250.04634
257.09885	251.38618
257.5563	253.5537
258.01373	241.48904
258.47119	245.02301
258.92865	248.40564
259.38611	252.37318
259.84357	252.08496
260.30103	247.73686
260.75848	251.92416
261.21594	253.11322
261.67337	246.63835
262.13083	247.21359
262.58829	252.94374
263.04575	250.51672
263.5032	250.05475
263.96066	251.98407
264.41812	250.85107
264.87555	250.49345
265.33301	259.76849
265.79047	254.98906
266.24792	250.41779
266.70538	250.53992
267.16284	255.06453
267.6203	255.26274
268.07776	254.85844
268.53519	253.24376
268.99265	251.24654
269.4501	254.77609
269.90756	256.8349
270.36502	256.36508
270.82248	243.76605
271.27994	250.41699
271.73737	250.26022
272.19482	246.42007
272.65228	244.64067
273.10974	250.59706
273.5672	257.96439
274.02466	251.1795
274.48212	256.44354
274.93954	254.25856
275.397	251.99757
275.85446	260.10287
276.31192	257.02026
276.76938	251.2238
277.22684	246.27971
277.6843	247.79384
278.14175	256.81842
278.59918	251.02284
279.05664	249.44122
279.5141	252.5867
279.97156	256.86032
280.42902	251.23509
280.88647	255.93039
281.34393	255.01428
281.80136	250.45799
282.25882	256.26566
282.71628	263.69083
283.17374	251.66621
283.6312	252.80437
284.08865	243.94016
284.54611	256.40652
285.00357	255.2912
285.461	255.10605
285.91846	255.01633
286.37592	255.01233
286.83337	258.22385
287.29083	259.05841
287.74829	253.69116
288.20575	262.55933
288.66318	249.01514
289.12064	255.03851
289.57809	249.83066
290.03555	254.54507
290.49301	259.47141
290.95047	257.53104
291.40793	253.53648
291.86536	246.99594
292.32281	254.22501
292.78027	250.61121
293.23773	259.72046
293.69519	252.62215
294.15265	247.59515
294.61011	250.7142
295.06757	253.94492
295.52499	251.86345
295.98245	250.72563
296.43991	256.62976
296.89737	253.40337
297.35483	243.33203
297.81229	262.67703
298.26974	259.43045
298.72717	253.66324
299.18463	249.73912
299.64209	249.87766
300.09955	254.47729
300.55701	257.75427
301.01447	253.01619
301.47192	248.3145
301.92938	256.97687
302.38681	249.80774
302.84427	248.89754
303.30173	249.71249
303.75919	248.2494
304.21664	249.51619
304.6741	255.93553
305.13156	261.86124
305.58899	259.43076
306.04645	245.50749
306.50391	243.41451
306.96136	252.33719
307.41882	245.3382
307.87628	250.62416
308.33374	248.22755
308.79117	249.70076
309.24863	255.78844
309.70609	256.63892
310.16354	260.00302
310.621	251.39006
311.07846	240.81357
311.53592	241.89311
311.99338	253.44659
312.45081	248.48689
312.90826	248.73421
313.36572	250.86691
313.82318	251.7157
314.28064	250.44267
314.7381	244.44621
315.19556	254.97992
315.65298	258.39575
316.11044	250.23459
316.5679	253.46562
317.02536	257.41794
317.48282	255.61441
317.94028	254.83081
318.39774	256.55038
318.85519	255.27339
319.31262	247.11577
319.77008	237.48035
320.22754	254.36247
320.685	254.72937
321.14246	244.85695
321.59991	249.14728
322.05737	249.88924
322.5148	253.34924
322.97226	256.31808
323.42972	259.48602
323.88718	263.98755
324.34464	256.20206
324.80209	261.00797
325.25955	262.94894
325.71698	255.64592
326.17444	246.27025
326.6319	250.00626
327.08936	253.379
327.54681	250.36243
328.00427	249.9903
328.46173	257.85367
328.91919	261.42303
329.37662	248.43527
329.83408	252.66534
330.29153	265.20929
330.74899	262.9628
331.20645	259.5271
331.66391	252.06897
332.12137	254.67223
332.5788	258.94925
333.03625	254.58926
333.49371	250.92067
333.95117	252.39415
334.40863	252.29086
334.86609	259.28656
335.32355	264.966
335.78101	258.88226
336.23843	258.86374
336.69589	261.91489
337.15335	259.86053
337.61081	252.97897
338.06827	249.23471
338.52573	254.40118
338.98318	263.58795
339.44061	256.56339
339.89807	250.28453
340.35553	253.29749
340.81299	266.19937
341.27045	260.3121
341.72791	260.38773
342.18536	266.99261
342.64279	269.21194
343.10025	270.00272
343.55771	266.56879
344.01517	262.60303
344.47263	258.81909
344.93008	257.99341
345.38754	267.01489
345.845	263.71014
346.30243	258.63477
346.75989	261.14609
347.21735	264.96063
347.6748	261.5256
348.13226	258.76791
348.58972	270.59903
349.04718	262.7074
349.50461	263.83032
349.96207	265.65948
350.41953	260.65207
350.87698	264.65594
351.33444	257.61334
351.7919	257.89212
352.24936	265.82269
352.70682	263.36172
353.16425	259.99237
353.6217	262.59097
354.07916	264.22598
354.53662	265.9162
354.99408	271.151
355.45154	264.05408
355.909	263.96216
356.36642	269.73016
356.82388	270.79034
357.28134	268.30096
357.7388	265.94623
358.19626	260.59506
358.65372	267.66724
359.11118	261.59283
359.5686	266.5499
360.02606	261.39954
360.48352	265.0278
360.94098	264.82675
361.39844	264.60046
361.8559	261.81119
362.31335	263.46695
362.77081	271.46729
363.22824	263.31894
363.6857	257.36621
364.14316	265.27075
364.60062	268.33789
365.05807	270.98395
365.51553	264.6503
365.97299	263.75058
366.43042	262.78561
366.88788	264.79562
367.34534	266.29916
367.8028	266.41452
368.26025	274.53467
368.71771	249.30264
369.17517	257.62857
369.63263	270.02554
370.09006	261.10159
370.54752	267.04749
371.00497	267.6286
371.46243	264.26932
371.91989	264.37149
372.37735	270.30609
372.83481	276.58438
373.29224	274.64529
373.74969	270.89957
374.20715	279.32892
374.66461	270.20166
375.12207	261.50781
375.57953	261.70554
376.03699	266.55994
376.49442	272.90787
376.95187	272.62665
377.40933	264.23212
377.86679	262.88586
378.32425	275.28531
378.78171	269.70105
379.23917	274.41507
379.69662	269.48401
380.15405	263.72415
380.61151	262.38367
381.06897	266.95749
381.52643	269.76834
381.98389	269.85251
382.44135	268.61646
382.8988	268.95343
383.35623	271.6319
383.81369	268.92117
384.27115	270.78882
384.72861	272.03226
385.18607	277.64224
385.64352	274.39667
386.10098	277.39191
386.55844	278.94598
387.01587	272.42062
387.47333	266.93643
387.93079	273.1991
388.38824	280.81134
388.8457	270.4899
389.30316	265.64972
389.76062	270.1889
390.21805	273.60812
390.67551	270.1311
391.13297	271.4061
391.59042	280.06076
392.04788	279.86584
392.50534	276.00931
392.9628	277.45547
393.42023	282.08414
393.87769	283.27405
394.33514	275.6778
394.7926	280.6727
395.25006	286.48346
395.70752	287.07895
396.16498	275.76398
396.62244	281.21109
397.07986	293.50342
397.53732	290.02066
397.99478	287.61316
398.45224	290.3002
398.9097	283.89447
399.36716	288.4263
399.82462	288.71326
400.28204	288.80392
400.7395	276.84665
401.19696	293.35764
401.65442	298.76364
402.11188	284.49194
402.56934	283.84811
403.02679	285.66876
403.48425	286.49368
403.94168	290.7106
404.39914	289.41321
404.8566	295.3092
405.31406	293.89838
405.77151	285.98718
406.22897	298.09982
406.68643	295.15631
407.14386	285.4313
407.60132	290.80875
408.05878	295.25348
408.51624	294.21829
408.97369	294.73572
409.43115	295.50803
409.88861	294.78143
410.34604	302.16327
410.8035	292.03784
411.26096	297.83044
411.71841	297.25616
412.17587	295.9082
412.63333	296.0538
413.09079	297.10434
413.54825	297.75729
414.00568	294.88525
414.46313	295.33395
414.92059	304.17599
415.37805	309.11298
415.83551	305.78281
416.29297	300.23822
416.75043	303.13016
417.20786	298.12808
417.66531	302.72342
418.12277	296.46695
418.58023	302.06879
419.03769	304.55524
419.49515	300.61227
419.95261	302.07791
420.41006	305.44037
420.86749	300.29327
421.32495	301.68103
421.78241	307.97891
422.23987	315.19638
422.69733	308.79407
423.15479	310.08087
423.61224	305.72754
424.06967	310.00366
424.52713	312.00571
424.98459	303.66989
425.44205	295.96011
425.89951	301.27576
426.35696	308.293
426.81442	294.24954
427.27185	302.88376
427.72931	300.08691
428.18677	309.91226
428.64423	304.51324
429.10168	309.96643
429.55914	307.20325
430.0166	302.05563
430.47406	303.23822
430.93149	310.47806
431.38895	314.49802
431.84641	309.87402
432.30386	310.80786
432.76132	312.96338
433.21878	308.11905
433.67624	308.51627
434.13367	320.1947
434.59113	311.17273
435.04858	304.6745
435.50604	302.48395
435.9635	309.64529
436.42096	317.10626
436.87842	310.659
437.33588	305.43115
437.7933	323.74673
438.25076	319.83563
438.70822	315.01074
439.16568	327.36975
439.62314	327.89047
440.0806	319.1449
440.53806	311.41226
440.99548	322.40741
441.45294	330.78354
441.9104	325.68314
442.36786	322.3035
442.82532	328.99622
443.28278	334.52872
443.74023	338.23666
444.19766	339.19977
444.65512	333.43509
445.11258	339.10629
445.57004	341.23511
446.0275	344.54294
446.48495	343.96524
446.94241	333.84164
447.39987	336.7493
447.8573	349.48621
448.31476	348.48767
448.77222	336.31964
449.22968	336.1687
449.68713	353.19379
450.14459	342.49896
450.60205	335.7858
451.05948	342.78027
451.51694	344.01706
451.9744	337.75632
452.43185	338.06027
452.88931	344.54172
453.34677	339.9151
453.80423	332.58945
454.26169	339.23352
454.71912	349.93307
455.17657	354.07135
455.63403	339.82816
456.09149	334.2894
456.54895	347.40854
457.00641	342.35217
457.46387	345.77893
457.9213	343.11646
458.37875	337.84814
458.83621	334.1868
459.29367	337.40652
459.75113	341.2879
460.20859	338.61176
460.66605	338.7674
461.12347	344.23691
461.58093	336.13635
462.03839	338.20255
462.49585	327.258
462.95331	332.75513
463.41077	330.81183
463.86823	338.53741
464.32568	345.9039
464.78311	340.38803
465.24057	333.92975
465.69803	334.21024
466.15549	331.80865
466.61295	328.09192
467.0704	335.44736
467.52786	331.33664
467.98529	336.34958
468.44275	338.65836
468.90021	335.18231
469.35767	323.98138
469.81512	325.65979
470.27258	329.9082
470.73004	333.57031
471.1875	336.58475
471.64493	335.85986
472.10239	333.76028
472.55984	337.048
473.0173	340.08768
473.47476	332.25873
473.93222	325.84555
474.38968	330.98563
474.84711	341.06345
475.30457	332.84528
475.76202	338.98807
476.21948	340.30865
476.67694	338.43625
477.1344	339.63876
477.59186	341.16251
478.04929	340.94373
478.50674	338.80872
478.9642	332.36197
479.42166	332.9213
479.87912	338.57401
480.33658	346.17593
480.79404	329.1265
481.2515	330.33337
481.70892	330.48779
482.16638	335.10242
482.62384	328.08167
483.0813	320.9357
483.53876	319.97873
483.99622	320.75641
484.45367	323.45139
484.9111	330.79083
485.36856	338.5242
485.82602	316.4837
486.28348	330.57166
486.74094	319.39838
487.19839	330.40259
487.65585	317.82974
488.11331	320.24451
488.57074	325.12418
489.0282	327.384
489.48566	327.88708
489.94312	326.85577
490.40057	325.96185
490.85803	321.42346
491.31549	310.95126
491.77292	320.42065
492.23038	327.75687
492.68784	327.0726
493.14529	331.03552
493.60275	324.8696
494.06021	327.26868
494.51767	329.62332
494.9751	328.40698
495.43256	331.76419
495.89001	336.3049
496.34747	329.04044
496.80493	321.80478
497.26239	334.68137
497.71985	338.41028
498.17731	312.60001
498.63474	319.14111
499.09219	333.42618
499.54965	337.35767
500.00711	335.66461
500.46457	342.32922
500.92203	338.83505
501.37949	324.01633
501.83691	322.49997
502.29437	333.09357
502.75183	332.11465
503.20929	321.6358
503.66675	322.12329
504.12421	324.53604
504.58167	324.46899
505.03912	319.29388
505.49655	314.26291
505.95401	324.66156
506.41147	329.28253
506.86893	323.22006
507.32639	325.80618
507.78384	325.91171
508.2413	321.56982
508.69873	326.21722
509.15619	327.66385
509.61365	317.27097
510.07111	315.56787
510.52856	320.70209
510.98602	316.12128
511.44348	319.18631
511.90091	314.79877
512.3584	314.1106
512.81586	320.65155
513.27332	320.66367
513.73071	317.33005
514.18817	313.51022
514.64563	310.25162
515.10309	307.12537
515.56055	311.30182
516.01801	313.34604
516.47546	307.71967
516.93292	314.97195
517.39038	318.34293
517.84784	315.30267
518.3053	300.79056
518.76276	311.25912
519.22021	323.32169
519.67767	316.34424
520.13513	304.21976
520.59253	300.23285
521.04999	308.74213
521.50745	311.37891
521.9649	303.92065
522.42236	303.36087
522.87982	308.41388
523.33728	307.52582
523.79474	314.5535
524.2522	314.92279
524.70966	318.82922
525.16711	317.76923
525.62457	333.71506
526.08203	326.33911
526.53949	319.09854
526.99695	314.84869
527.45435	313.33649
527.9118	307.64276
528.36926	311.58908
528.82672	323.80182
529.28418	323.89844
529.74164	311.17542
530.1991	310.08685
530.65656	323.97498
531.11401	322.23599
531.57147	322.45764
532.02893	330.02359
532.48639	319.87143
532.94385	319.78671
533.40131	308.1282
533.85876	308.97842
534.31616	323.11017
534.77362	320.70981
535.23108	321.24161
535.68854	320.19556
536.146	315.18344
536.60345	318.07852
537.06091	316.63751
537.51837	316.93066
537.97583	312.4313
538.43329	305.66843
538.89075	319.55936
539.34821	319.97226
539.80566	305.35208
540.26312	307.38559
540.72052	307.3559
541.17798	311.24124
541.63544	313.63019
542.0929	311.24222
542.55035	311.65298
543.00781	314.05829
543.46527	314.47305
543.92273	314.73801
544.38019	313.37247
544.83765	316.60101
545.2951	306.69254
545.75256	319.50174
546.21002	312.63242
546.66748	314.50784
547.12494	315.32468
547.58234	320.09265
548.03979	316.82065
548.49725	314.23431
548.95471	313.22668
549.41217	318.1716
549.86963	320.94635
550.32709	318.30869
550.78455	315.45166
551.242	323.39426
551.69946	319.68286
552.15692	314.90805
552.61438	320.91623
553.07184	324.20859
553.5293	319.15018
553.98676	314.28595
554.44415	322.54297
554.90161	315.9386
555.35907	312.36078
555.81653	313.27426
556.27399	317.13565
556.73145	319.79175
557.1889	323.41241
557.64636	320.55356
558.10382	317.15936
558.56128	317.43875
559.01874	316.59763
559.4762	316.78717
559.93365	321.32101
560.39111	317.17896
560.84857	317.12592
561.30597	322.32187
561.76343	309.01758
562.22089	308.70737
562.67834	314.51501
563.1358	319.41269
563.59326	317.13147
564.05072	318.91699
564.50818	320.14542
564.96564	316.33041
565.4231	318.0546
565.88055	315.60178
566.33801	320.38583
566.79547	324.14301
567.25293	323.59869
567.71039	319.30957
568.16779	312.96625
568.62524	310.92877
569.0827	307.66043
569.54016	309.22482
569.99762	317.2041
570.45508	317.25409
570.91254	314.80576
571.37	315.52377
571.82745	317.79602
572.28491	322.69095
572.74237	316.91434
573.19983	318.36157
573.65729	315.18442
574.11475	311.74429
574.57214	316.26694
575.0296	317.14264
575.48706	317.59064
575.94452	317.61392
576.40198	312.86072
576.85944	312.78317
577.31689	305.91492
577.77435	308.77652
578.23181	319.23367
578.68927	317.03497
579.14673	317.32617
579.60419	323.59631
580.06165	316.27521
580.5191	307.14795
580.97656	305.39212
581.43396	305.51807
581.89142	302.81702
582.34888	303.01465
582.80634	312.94382
583.26379	318.17297
583.72125	312.4631
584.17871	311.23874
584.63617	299.87842
585.09363	317.21069
585.55109	320.28857
586.00854	322.01569
586.466	315.96545
586.92346	312.41473
587.38092	316.327
587.83838	317.11365
588.29578	315.85922
588.75323	319.74918
589.21069	315.05536
589.66815	312.19385
590.12561	317.32263
590.58307	304.71692
591.04053	311.76956
591.49799	314.63092
591.95544	315.06653
592.4129	315.59509
592.87036	321.40445
593.32782	320.59955
593.78528	317.67844
594.24274	320.43192
594.7002	322.51843
595.15759	316.23639
595.61505	310.73581
596.07251	321.16562
596.52997	326.44482
596.98743	327.6694
597.44489	317.27921
597.90234	319.36002
598.3598	310.07291
598.81726	312.07425
599.27472	320.92816
599.73218	326.85422
600.18964	320.86221
600.64709	314.38809
601.10455	315.65778
601.56201	322.58463
602.01941	325.21613
602.47687	314.34167
602.93433	322.31458
603.39178	329.40164
603.84924	315.38577
604.3067	312.26669
604.76416	325.1203
605.22162	329.70462
605.67908	318.73981
606.13654	316.38184
606.59399	315.25446
607.05145	316.38031
607.50891	323.65948
607.96637	332.46115
608.42377	329.88998
608.88123	319.97421
609.33868	324.05191
609.79614	319.95746
610.2536	315.64612
610.71106	324.42892
611.16852	314.4617
611.62598	323.84494
612.08344	321.55573
612.54089	320.72379
612.99835	318.62689
613.45581	328.85654
613.91327	321.91055
614.37073	317.63184
614.82819	322.96823
615.28558	324.29556
615.74304	323.57343
616.2005	317.13406
616.65796	320.18002
617.11542	317.63617
617.57288	305.2785
618.03033	324.12927
618.48779	324.27841
618.94525	326.49725
619.40271	313.75809
619.86017	322.49622
620.31763	319.32907
620.77509	319.41028
621.23254	319.68695
621.69	317.0694
622.1474	316.61935
622.60486	318.25494
623.06232	323.12103
623.51978	325.00461
623.97723	312.37054
624.43469	310.74121
624.89215	332.4812
625.34961	330.28101
625.80707	315.4281
626.26453	325.76685
626.72198	325.99594
627.17944	325.54843
627.6369	317.52029
628.09436	321.99469
628.55182	327.41241
629.00922	323.99979
629.46667	317.65616
629.92413	316.45435
630.38159	325.81967
630.83905	326.64209
631.29651	325.4079
631.75397	319.74789
632.21143	324.4595
632.66888	324.89407
633.12634	320.6041
633.5838	318.55701
634.04126	318.05722
634.49872	324.28696
634.95618	321.18561
635.41364	323.36902
635.87103	318.87643
636.32849	321.19553
636.78595	326.62256
637.24341	316.43558
637.70087	319.24228
638.15833	319.85928
638.61578	321.56598
639.07324	309.78088
639.5307	309.5538
639.98816	311.98965
640.44562	323.41672
640.90308	335.96085
641.36053	330.55997
641.81799	334.42902
642.27539	328.51642
642.73285	325.02853
643.19031	327.11581
643.64777	322.11472
644.10522	317.43814
644.56268	322.64285
645.02014	324.92874
645.4776	321.19458
645.93506	316.56033
646.39252	325.38342
646.84998	315.5412
647.30743	329.77747
647.76489	320.87561
648.22235	323.32733
648.67981	328.67508
649.13721	325.20255
649.59467	324.10815
650.05212	327.93793
650.50958	323.1254
650.96704	324.8638
651.4245	330.31912
651.88196	327.29419
652.33942	321.76956
652.79688	314.63742
653.25433	323.6207
653.71179	328.74228
654.16925	330.46832
654.62671	327.61337
655.08417	316.27393
655.54163	323.02435
655.99902	319.00406
656.45648	320.43573
656.91394	323.94617
657.3714	312.78101
657.82886	304.341
658.28632	310.80762
658.74377	310.95377
659.20123	308.22345
659.65869	316.63986
660.11615	319.64536
660.57361	316.17844
661.03107	321.0256
661.48853	319.16348
661.94598	313.17023
662.40344	320.29034
662.86084	321.35132
663.3183	310.67313
663.77576	321.92657
664.23322	326.56464
664.69067	336.6423
665.14813	332.01947
665.60559	323.97314
666.06305	323.52954
666.52051	327.34543
666.97797	323.23788
667.43542	318.56308
667.89288	325.31482
668.35034	324.46902
668.8078	315.052
669.26526	319.34174
669.72266	315.00726
670.18011	328.85135
670.63757	318.48898
671.09503	323.71774
671.55249	327.41495
672.00995	318.64044
672.46741	327.33896
672.92487	330.90228
673.38232	335.79095
673.83978	331.05096
674.29724	319.13611
674.7547	323.44479
675.21216	328.82382
675.66962	323.17844
676.12701	330.20923
676.58447	336.27103
677.04193	338.08572
677.49939	326.20267
677.95685	339.7822
678.41431	334.10815
678.87177	321.04797
679.32922	325.17929
679.78668	328.35162
680.24414	318.6564
680.7016	316.9704
681.15906	313.80408
681.61652	320.37189
682.07397	322.38266
682.53143	321.42026
682.98883	327.18622
683.44629	330.64111
683.90375	325.85074
684.36121	325.30246
684.81866	329.16638
685.27612	319.2291
685.73358	314.67413
686.19104	323.33368
686.6485	327.47964
687.10596	320.86993
687.56342	316.2692
688.02087	318.22263
688.47833	326.25446
688.93579	324.68839
689.39325	329.21017
689.85065	328.55408
690.30811	323.05978
690.76556	324.43738
691.22302	327.87952
691.68048	327.83957
692.13794	325.60721
692.5954	320.34726
693.05286	316.63544
693.51031	314.21765
693.96777	309.79239
694.42523	326.96326
694.88269	326.24338
695.34015	316.92242
695.79761	317.99124
696.25507	321.23068
696.71246	326.70355
697.16992	325.19287
697.62738	313.25845
698.08484	315.16275
698.5423	313.88873
698.99976	313.53879
699.45721	315.82544
699.91467	316.88943
700.37213	314.64319
700.82959	314.33432
701.28705	320.96307
701.74451	323.90726
702.20197	322.75833
702.65942	314.06406
703.11688	333.47409
703.57428	322.06931
704.03174	317.89767
704.4892	315.29041
704.94666	316.51224
705.40411	324.24789
705.86157	321.30869
706.31903	323.3783
706.77649	319.92419
707.23395	319.41269
707.69141	321.91873
708.14886	321.8757
708.60632	317.10364
709.06378	319.8587
709.52124	326.88693
709.97864	327.67761
710.4361	331.69476
710.89355	324.52335
711.35101	328.26471
711.80847	322.99072
712.26593	331.7207
712.72339	319.65228
713.18085	324.20868
713.63831	325.16174
714.09576	327.31363
714.55322	314.8157
715.01068	325.50397
715.46814	326.41269
715.9256	327.84155
716.38306	326.12003
716.84045	327.80164
717.29791	329.23331
717.75537	327.27029
718.21283	324.60458
718.67029	316.22772
719.12775	312.87827
719.58521	326.34552
720.04266	322.51443
720.50012	317.34924
720.95758	312.3472
721.41504	329.45251
721.8725	325.3364
722.32996	323.81262
722.78741	323.41599
723.24487	332.75531
723.70227	330.07678
724.15973	318.21747
724.61719	327.69061
725.07465	324.43427
725.5321	318.6239
725.98956	315.79404
726.44702	321.92661
726.90448	324.37482
727.36194	325.25723
727.8194	327.66629
728.27686	321.33667
728.73431	324.17084
729.19177	325.34015
729.64923	311.69482
730.10669	324.32312
730.56409	328.37747
731.02155	330.12268
731.479	327.42883
731.93646	320.28439
732.39392	325.53976
732.85138	321.54959
733.30884	330.08539
733.7663	320.26651
734.22375	319.63113
734.68121	328.83453
735.13867	330.89816
735.59613	329.4382
736.05359	324.14093
736.51105	321.75626
736.96851	322.77414
737.4259	321.19232
737.88336	323.34634
738.34082	324.51486
738.79828	319.39133
739.25574	320.85446
739.7132	321.47522
740.17065	318.8298
740.62811	317.34113
741.08557	339.88138
741.54303	312.19568
742.00049	314.74063
742.45795	330.4277
742.91541	321.98297
743.37286	315.79346
743.83026	318.37238
744.28772	319.88919
744.74518	328.07938
745.20264	330.20883
745.6601	325.27383
746.11755	327.03668
746.57501	332.28503
747.03247	329.01828
747.48993	319.76099
747.94739	315.51392
748.40485	320.08075
748.8623	325.03445
749.31976	324.30396
749.77722	327.53064
750.23468	322.93405
750.69208	321.60513
751.14954	328.34253
751.60699	325.16116
752.06445	321.10321
752.52191	319.26776
752.97937	323.97849
753.43683	327.05789
753.89429	323.28589
754.35175	319.32144
754.8092	324.45529
755.26666	330.16083
755.72412	329.75549
756.18158	327.51437
756.63904	328.56412
757.0965	319.95938
757.55389	314.8067
758.01135	330.13763
758.46881	325.38861
758.92627	311.77402
759.38373	319.19122
759.84119	330.71445
760.29865	313.28311
760.7561	317.79431
761.21356	317.62228
761.67102	325.9057
762.12848	320.90305
762.58594	317.2594
763.0434	327.53503
763.50085	327.07504
763.95831	323.54919
764.41571	326.22162
764.87317	333.8927
765.33063	327.69727
765.78809	329.89557
766.24554	338.0101
766.703	342.96033
767.16046	335.3912
767.61792	331.32159
768.07538	343.4111
768.53284	344.28778
768.9903	336.00995
769.44775	334.78574
769.90521	333.06094
770.36267	327.97482
770.82013	325.2666
771.27753	320.70224
771.73499	326.34863
772.19244	333.08124
772.6499	319.6929
773.10736	331.13235
773.56482	331.09369
774.02228	329.52884
774.47974	328.68839
774.93719	333.40973
775.39465	332.10861
775.85211	329.02551
776.30957	331.22165
776.76703	327.56281
777.22449	324.01208
777.68188	327.37009
778.13934	329.49371
778.5968	327.2594
779.05426	322.00806
779.51172	320.71585
779.96918	325.76935
780.42664	320.65195
780.88409	324.23053
781.34155	322.29013
781.79901	335.10269
782.25647	332.67157
782.71393	329.35651
783.17139	336.42224
783.62885	333.61487
784.0863	319.40778
784.5437	333.87451
785.00116	330.1604
785.45862	328.70844
785.91608	328.63354
786.37354	322.72864
786.83099	332.90143
787.28845	324.83163
787.74591	329.59677
788.20337	336.36084
788.66083	336.90646
789.11829	333.00327
789.57574	330.24066
790.0332	334.40182
790.49066	332.9733
790.94812	327.60681
791.40552	331.95923
791.86298	330.16382
792.32043	326.04681
792.77789	329.30801
793.23535	332.36841
793.69281	338.3522
794.15027	335.68024
794.60773	335.15915
795.06519	319.30798
795.52264	341.23615
795.9801	337.91586
796.43756	332.32834
796.89502	335.99576
797.35248	327.63406
797.80994	324.3862
798.26733	336.7395
798.72479	335.91992
799.18225	327.49741
799.63971	328.19147
800.09717	335.96466
800.55463	335.74356
801.01208	328.32822
801.46954	327.6774
801.927	332.55829
802.38446	333.36624
802.84192	333.31528
803.29938	340.4617
803.75684	343.39835
804.21429	328.14401
804.67175	331.32639
805.12915	334.8147
805.58661	339.80368
806.04407	339.78918
806.50153	340.96957
806.95898	348.95935
807.41644	347.70724
807.8739	338.24081
808.33136	339.22928
808.78882	328.79623
809.24628	334.97269
809.70374	334.42172
810.16119	330.07544
810.61865	331.73654
811.07611	328.30981
811.53351	330.27621
811.99097	340.50745
812.44843	341.32788
812.90588	336.66342
813.36334	332.069
813.8208	328.09644
814.27826	335.92715
814.73572	339.34592
815.19318	335.37955
815.65063	340.18112
816.10809	333.44598
816.56555	329.54449
817.02301	327.35611
817.48047	332.98911
817.93793	332.60364
818.39532	330.2359
818.85278	338.04544
819.31024	333.33319
819.7677	339.21573
820.22516	323.69553
820.68262	340.91022
821.14008	327.01468
821.59753	331.40894
822.05499	326.16885
822.51245	339.79727
822.96991	338.44427
823.42737	336.47202
823.88483	328.83569
824.34229	326.1712
824.79974	327.62222
825.25714	332.9053
825.7146	340.55533
826.17206	337.37894
826.62952	337.7421
827.08698	344.36163
827.54443	342.62891
828.00189	340.7663
828.45935	341.37762
828.91681	340.49927
829.37427	343.6185
829.83173	339.30182
830.28918	331.98926
830.74664	325.97073
831.2041	335.89554
831.66156	342.01605
832.11896	317.15732
832.57642	345.60916
833.03387	327.6597
833.49133	330.40625
833.94879	325.3371
834.40625	332.5936
834.86371	341.99039
835.32117	340.67514
835.77863	335.36697
836.23608	339.91721
836.69354	342.90436
837.151	328.15378
837.60846	326.31754
838.06592	330.99454
838.52338	336.40469
838.98077	333.72089
839.43823	330.03882
839.89569	336.99017
840.35315	338.32437
840.81061	330.1983
841.26807	328.72778
841.72552	333.24112
842.18298	336.01086
842.64044	335.6232
843.0979	334.79376
843.55536	336.3696
844.01282	336.02121
844.47028	336.73727
844.92773	334.18796
845.38519	329.82434
845.84259	333.35687
846.30005	346.44406
846.75751	341.0408
847.21497	340.39709
847.67242	337.29361
848.12988	351.35251
848.58734	331.92511
849.0448	333.48141
849.50226	325.22821
849.95972	332.32327
850.41718	344.81171
850.87463	337.40829
851.33209	345.82187
851.78955	338.46219
852.24695	342.49045
852.70441	338.91876
853.16187	331.47046
853.61932	340.7323
854.07678	335.38571
854.53424	327.29263
854.9917	338.0531
855.44916	340.59433
855.90662	337.39438
856.36407	343.62686
856.82153	342.66614
857.27899	336.88931
857.73645	336.59167
858.19391	344.66992
858.65137	352.5282
859.10876	341.88269
859.56622	342.37854
860.02368	351.62061
860.48114	344.81024
860.9386	340.24023
861.39606	333.33078
861.85352	351.50873
862.31097	345.78024
862.76843	331.99066
863.22589	344.30692
863.68335	343.41751
864.14081	336.16544
864.59827	345.28702
865.05573	345.03833
865.51318	332.58887
865.97058	334.62628
866.42804	335.83459
866.8855	340.79163
867.34296	346.3916
867.80042	337.79358
868.25787	347.67969
868.71533	346.58099
869.17279	344.84729
869.63025	341.7417
870.08771	353.17853
870.54517	350.03079
871.00262	345.78436
871.46008	347.48657
871.91754	351.4592
872.375	350.86826
872.8324	358.36478
873.28986	359.15207
873.74731	351.9668
874.20477	348.79535
874.66223	352.17133
875.11969	358.79541
875.57715	355.00662
876.03461	350.13492
876.49207	352.14722
876.94952	359.43848
877.40698	348.43008
877.86444	342.80396
878.3219	348.73529
878.77936	348.79117
879.23682	357.67789
879.69421	352.07663
880.15167	358.53543
880.60913	350.89594
881.06659	346.26373
881.52405	356.69711
881.98151	351.53998
882.43896	352.31525
882.89642	353.25745
883.35388	347.57245
883.81134	353.7059
884.2688	361.00449
884.72626	362.73737
885.18372	367.98636
885.64117	353.19177
886.09857	352.40842
886.55603	355.2146
887.01349	363.47919
887.47095	361.05301
887.92841	360.10782
888.38586	359.40695
888.84332	360.4433
889.30078	350.99548
889.75824	345.94482
890.2157	356.94724
890.67316	356.75516
891.13062	350.77649
891.58807	351.99728
892.04553	360.42123
892.50299	357.96625
892.96039	354.10632
893.41785	357.319
893.87531	354.47943
894.33276	354.98053
894.79022	356.62759
895.24768	360.63129
895.70514	360.86774
896.1626	359.56259
896.62006	356.79245
897.07751	364.1243
897.53497	366.53934
897.99243	355.64346
898.44989	358.49481
898.90735	356.41379
899.36481	359.78494
899.8222	366.43387
900.27966	364.49988
900.73712	352.08481
901.19458	352.01382
901.65204	365.68661
902.1095	364.29553
902.56696	354.16663
903.02441	352.8194
903.48187	364.16858
903.93933	372.36484
904.39679	362.28839
904.85425	364.54236
905.31171	367.89142
905.76917	363.8309
906.22662	360.38461
906.68402	361.41782
907.14148	372.73499
907.59894	364.63318
908.0564	362.22144
908.51385	353.66113
908.97131	359.50479
909.42877	359.7991
909.88623	361.17392
910.34369	361.46304
910.80115	359.76099
911.25861	357.39661
911.71606	359.52917
912.17352	362.49402
912.63098	364.27515
913.08844	364.89139
913.54584	365.06229
914.0033	360.88385
914.46075	358.29813
914.91821	361.36969
915.37567	356.97751
915.83313	354.17041
916.29059	355.90601
916.74805	353.47659
917.20551	355.19861
917.66296	353.60489
918.12042	363.9826
918.57788	363.31604
919.03534	354.37936
919.4928	353.74634
919.9502	357.50647
920.40765	350.83902
920.86511	355.866
921.32257	356.06058
921.78003	341.60327
922.23749	356.65744
922.69495	347.51056
923.1524	348.32663
923.60986	343.47391
924.06732	349.8912
924.52478	346.95566
924.98224	351.42111
925.4397	352.85712
925.89716	347.08881
926.35461	350.4256
926.81201	346.35748
927.26947	342.92941
927.72693	337.89148
928.18439	348.17767
928.64185	360.03659
929.0993	348.29865
929.55676	349.63708
930.01422	357.53528
930.47168	347.66064
930.92914	344.39279
931.3866	346.92953
931.84406	340.44437
932.30151	341.98633
932.75897	354.76013
933.21643	348.23407
933.67383	341.88123
934.13129	338.93689
934.58875	352.42319
935.0462	340.87268
935.50366	341.88321
935.96112	349.72629
936.41858	352.26373
936.87604	353.84207
937.3335	343.60114
937.79095	340.89517
938.24841	350.1908
938.70587	352.92191
939.16333	347.26407
939.62079	347.88577
940.07825	351.65338
940.53564	348.86984
940.9931	344.31235
941.45056	348.86426
941.90802	354.87128
942.36548	346.07721
942.82294	335.03519
943.2804	336.0726
943.73785	350.46262
944.19531	355.94073
944.65277	345.71173
945.11023	349.78836
945.56769	347.92209
946.02515	347.42932
946.4826	349.9968
946.94006	357.54788
947.39746	345.6264
947.85492	339.40317
948.31238	356.88922
948.76984	367.97568
949.22729	357.79495
949.68475	349.65912
950.14221	354.28174
950.59967	350.29172
951.05713	340.6618
951.51459	346.84241
951.97205	347.74542
952.4295	349.22342
952.88696	349.28821
953.34442	347.02216
953.80182	352.78308
954.25928	355.63846
954.71674	356.47144
955.17419	355.41699
955.63165	339.69229
956.08911	351.54416
956.54657	357.33737
957.00403	342.66794
957.46149	347.33325
957.91895	336.01224
958.3764	358.923
958.83386	352.78424
959.29132	341.28195
959.74878	349.57928
960.20624	354.52457
960.66364	343.99939
961.12109	346.66122
961.57855	352.24792
962.03601	352.52545
962.49347	357.92554
962.95093	351.97076
963.40839	347.36072
963.86584	350.43137
964.3233	352.7572
964.78076	351.55576
965.23822	353.44193
965.69568	353.01395
966.15314	351.70966
966.6106	349.71805
967.06805	358.81723
967.52545	349.09875
967.98291	349.82986
968.44037	358.74234
968.89783	351.55423
969.35529	346.88159
969.81274	350.78409
970.2702	357.55545
970.72766	350.47015
971.18512	338.87518
971.64258	342.76584
972.10004	351.66617
972.5575	353.00397
973.01495	347.26505
973.47241	349.65137
973.92987	360.07925
974.38727	358.6987
974.84473	350.05707
975.30219	353.40973
975.75964	355.78064
976.2171	348.25281
976.67456	348.58856
977.13202	351.67325
977.58948	346.34903
978.04694	348.92319
978.50439	356.94617
978.96185	358.7627
979.41931	355.14178
979.87677	351.98004
980.33423	351.24142
980.79169	351.32095
981.24908	350.28381
981.70654	348.1553
982.164	349.07523
982.62146	346.15482
983.07892	350.72296
983.53638	352.86227
983.99384	356.71075
984.45129	358.97034
[truncated: 2,220 more rows]
