# Supplementary material for: Design of high SERS sensitive substrates based on branched Ti nanorods
Source: Sci Rep. 2022 Jul 8;12:11631. doi: 10.1038/s41598-022-15875-3 (PMC9270367; doi:10.1038/s41598-022-15875-3)
Supplement: Supplementary file 1 — Supplementary Information. [file 41598_2022_15875_MOESM1_ESM.zip › Supplemantary file/SERS/T-TiN-Ag10/Point_3.txt]

70	23.066866
70.457451	5.1619916
70.914909	23.221714
71.37236	18.971745
71.829819	16.463099
72.28727	19.207087
72.744728	20.452946
73.202179	18.966473
73.659637	18.30365
74.117088	20.868448
74.574547	20.889408
75.031998	20.937138
75.489456	20.018702
75.946907	19.491398
76.404358	20.210125
76.861816	21.489933
77.319267	21.798225
77.776726	20.076889
78.234177	17.253885
78.691635	19.511522
79.149086	19.872782
79.606544	23.263218
80.063995	23.16107
80.521454	21.530315
80.978905	22.704493
81.436356	22.718002
81.893814	20.767483
82.351265	19.993353
82.808723	20.560722
83.266174	19.778961
83.723633	17.782017
84.181084	18.525173
84.638542	21.959482
85.095993	17.920301
85.553452	17.305317
86.010902	19.23509
86.468361	20.780434
86.925812	21.413349
87.383263	20.354717
87.840721	20.803453
88.298172	23.25539
88.75563	14.021065
89.213081	16.4909
89.67054	20.426117
90.127991	18.941809
90.585449	20.862501
91.0429	22.325014
91.500359	20.252714
91.957809	18.959284
92.415268	16.223686
92.872719	20.827284
93.33017	20.633274
93.787628	18.19919
94.245079	15.981098
94.702538	15.872444
95.159988	18.161634
95.617447	20.692535
96.074898	18.893734
96.532356	16.32744
96.989807	13.472765
97.447266	13.858844
97.904716	16.707531
98.362167	19.801027
98.819626	20.230776
99.277077	17.033794
99.734535	19.567648
100.19199	15.837035
100.64944	16.44705
101.1069	16.790022
101.56435	15.235281
102.0218	14.485842
102.47926	17.137236
102.93671	21.183647
103.39417	22.334435
103.85162	20.846443
104.30907	21.485104
104.76653	16.68022
105.22398	15.306123
105.68144	18.751291
106.13889	21.5235
106.59635	21.619799
107.0538	14.831435
107.51126	13.714651
107.96871	19.740412
108.42617	19.885973
108.88362	16.019236
109.34108	13.38928
109.79853	14.586564
110.25598	18.276114
110.71344	17.902264
111.17089	19.78071
111.62835	18.636736
112.0858	17.207392
112.54326	15.929993
113.00071	15.862725
113.45817	16.896238
113.91562	16.602898
114.37308	20.279367
114.83053	14.204966
115.28798	19.336267
115.74544	18.084156
116.20289	15.203134
116.66035	15.637314
117.1178	18.116831
117.57526	19.685211
118.03271	18.449318
118.49017	18.473366
118.94762	18.860785
119.40508	17.044846
119.86253	14.769805
120.31998	15.75604
120.77744	18.520754
121.23489	15.930973
121.69234	16.664715
122.1498	14.376639
122.60725	15.748011
123.0647	13.475015
123.52216	14.622399
123.97961	17.737295
124.43707	18.103258
124.89452	17.27289
125.35198	12.840117
125.80943	20.192816
126.26689	19.970825
126.72434	19.962633
127.18179	19.254473
127.63925	18.469988
128.09671	18.581957
128.55415	17.952087
129.01161	14.623919
129.46907	18.302883
129.92653	16.950991
130.38397	14.744442
130.84143	14.974574
131.29889	12.804996
131.75635	10.340242
132.21379	15.871622
132.67125	18.252911
133.12871	20.225513
133.58615	16.966982
134.04361	16.995569
134.50107	16.920826
134.95853	18.436941
135.41597	18.808535
135.87343	15.632994
136.33089	21.640244
136.78835	13.15641
137.24579	15.127181
137.70325	14.936996
138.16071	16.525043
138.61815	18.731232
139.07561	18.138687
139.53307	16.053455
139.99052	19.141668
140.44797	14.776458
140.90543	15.399873
141.36288	15.210036
141.82034	16.446844
142.27779	14.514659
142.73524	13.256761
143.1927	15.827989
143.65015	15.427936
144.1076	18.380047
144.56506	14.597755
145.02252	12.342392
145.47997	14.66924
145.93742	17.636185
146.39488	17.198181
146.85234	16.144226
147.30978	18.991932
147.76724	14.918103
148.2247	16.016478
148.68216	18.0488
149.1396	16.939308
149.59706	16.444065
150.05452	16.683628
150.51196	15.564121
150.96942	13.784065
151.42688	16.452709
151.88434	15.103527
152.34178	15.897007
152.79924	15.842337
153.2567	15.17656
153.71416	16.945728
154.1716	18.884281
154.62906	18.031286
155.08652	17.420065
155.54396	17.867441
156.00142	15.948777
156.45888	17.124998
156.91634	14.093608
157.37378	14.263362
157.83124	14.944913
158.2887	15.151459
158.74615	18.463535
159.2036	13.750372
159.66106	14.426794
160.11852	13.513
160.57596	12.899798
161.03342	15.236536
161.49088	16.829079
161.94833	16.057051
162.40578	14.685656
162.86324	13.60277
163.32069	15.80809
163.77815	15.83849
164.2356	15.233141
164.69305	15.429202
165.15051	16.635157
165.60797	18.502426
166.06541	18.844666
166.52287	15.733338
166.98033	14.183171
167.43777	13.067055
167.89523	16.668262
168.35269	12.247337
168.81015	11.774783
169.26759	14.388966
169.72505	15.405644
170.18251	14.757513
170.63997	15.647355
171.09741	17.316935
171.55487	16.856903
172.01233	12.538909
172.46977	10.574507
172.92723	11.731578
173.38469	15.754738
173.84215	17.684086
174.29959	12.541348
174.75705	12.446279
175.21451	14.61992
175.67197	13.615763
176.12941	15.574022
176.58687	12.231379
177.04433	10.954669
177.50179	14.220121
177.95923	14.97051
178.41669	10.667962
178.87415	16.259274
179.33159	15.36481
179.78905	15.96437
180.24651	12.561586
180.70396	13.589729
181.16141	14.003757
181.61887	11.827802
182.07632	13.100336
182.53378	12.205112
182.99123	12.842254
183.44868	10.073889
183.90614	16.417122
184.36359	17.015083
184.82104	13.906378
185.2785	12.675835
185.73596	13.691785
186.19341	13.183723
186.65086	11.670057
187.10832	14.781378
187.56578	13.878549
188.02322	18.06551
188.48068	17.951475
188.93814	17.288506
189.39558	19.980724
189.85304	20.868469
190.3105	13.384156
190.76796	12.708965
191.2254	16.408579
191.68286	11.794512
192.14032	10.13192
192.59778	14.025656
193.05522	15.314155
193.51268	13.223255
193.97014	14.817646
194.4276	15.785038
194.88504	13.591412
195.3425	13.047547
195.79996	14.627031
196.2574	13.045228
196.71486	12.789312
197.17232	12.981888
197.62978	11.99057
198.08722	12.997333
198.54468	16.634485
199.00214	13.715441
199.45959	13.744243
199.91704	12.039005
200.3745	13.453223
200.83195	13.707057
201.2894	13.349038
201.74686	14.377747
202.20432	14.024549
202.66177	14.40057
203.11922	14.762991
203.57668	15.051488
204.03413	13.261663
204.49159	13.437111
204.94904	13.645651
205.40649	14.351227
205.86395	15.297095
206.3214	12.518301
206.77885	15.450564
207.23631	15.255667
207.69377	12.16347
208.15121	14.08761
208.60867	14.071965
209.06613	13.693346
209.52359	14.394272
209.98103	14.56675
210.43849	14.76877
210.89595	17.299479
211.35341	18.396521
211.81085	15.65223
212.26831	16.650631
212.72577	15.793975
213.18321	14.960792
213.64067	15.362324
214.09813	15.077539
214.55559	14.50818
215.01303	13.650286
215.47049	13.185905
215.92795	15.63609
216.38541	13.575613
216.84285	11.82575
217.30031	13.477544
217.75777	15.878424
218.21521	16.008657
218.67267	15.770072
219.13013	12.119496
219.58759	13.11054
220.04503	16.737701
220.50249	15.068957
220.95995	13.9953
221.4174	13.665062
221.87485	13.189294
222.33231	13.388658
222.78976	13.932472
223.24721	14.920918
223.70467	16.381208
224.16212	15.882546
224.61958	12.143395
225.07703	11.939405
225.53448	14.156715
225.99194	14.950392
226.4494	14.271112
226.90685	14.910487
227.3643	13.37422
227.82176	12.900788
228.27922	13.094769
228.73666	14.937943
229.19412	15.081449
229.65158	13.803414
230.10902	13.060044
230.56648	14.63299
231.02394	18.034088
231.4814	16.412115
231.93884	13.009745
232.3963	11.851805
232.85376	15.31753
233.31122	16.03755
233.76866	14.238917
234.22612	13.983007
234.68358	15.685692
235.14102	15.862951
235.59848	16.882689
236.05594	16.544176
236.5134	12.089971
236.97084	14.584496
237.4283	15.32381
237.88576	13.775977
238.34322	15.703022
238.80066	17.302629
239.25812	11.486986
239.71558	13.409148
240.17302	10.692982
240.63048	12.914137
241.08794	16.352968
241.54539	14.879017
242.00284	14.698882
242.4603	15.350824
242.91776	14.337568
243.37521	13.497772
243.83266	15.110263
244.29012	13.470181
244.74757	10.531074
245.20503	14.070936
245.66248	15.459138
246.11993	15.093213
246.57739	14.25062
247.03484	14.713225
247.49229	15.843624
247.94975	14.604081
248.40721	16.180929
248.86465	13.038577
249.32211	16.442648
249.77957	14.625467
250.23703	14.266055
250.69447	13.587816
251.15193	12.915778
251.60939	14.424583
252.06683	16.350044
252.52429	14.320894
252.98175	13.668046
253.43921	12.573005
253.89665	14.413787
254.35411	17.116316
254.81157	15.03861
255.26903	13.009071
255.72647	14.335846
256.18393	14.763508
256.64139	11.668739
257.09885	10.615602
257.5563	15.383908
258.01373	13.053197
258.47119	14.050105
258.92865	14.243822
259.38611	12.869919
259.84357	10.74506
260.30103	11.802928
260.75848	17.833427
261.21594	14.911695
261.67337	11.854185
262.13083	15.282521
262.58829	13.173453
263.04575	16.757977
263.5032	16.104408
263.96066	13.302377
264.41812	12.710067
264.87555	12.784942
265.33301	13.301417
265.79047	10.960757
266.24792	12.543014
266.70538	12.993625
267.16284	11.873744
267.6203	13.344953
268.07776	13.967413
268.53519	12.223186
268.99265	10.417272
269.4501	10.461391
269.90756	11.923792
270.36502	13.814309
270.82248	12.472475
271.27994	11.66675
271.73737	13.276576
272.19482	14.502382
272.65228	13.294161
273.10974	11.84649
273.5672	12.41904
274.02466	13.098194
274.48212	14.611027
274.93954	13.165356
275.397	13.92171
275.85446	16.276123
276.31192	13.778407
276.76938	13.857931
277.22684	15.976242
277.6843	15.097239
278.14175	11.712889
278.59918	10.819726
279.05664	12.745585
279.5141	13.872791
279.97156	14.432208
280.42902	15.420811
280.88647	14.700391
281.34393	12.915981
281.80136	12.041288
282.25882	12.557496
282.71628	13.944943
283.17374	16.716911
283.6312	12.078861
284.08865	11.735509
284.54611	11.55644
285.00357	14.203428
285.461	13.332484
285.91846	11.76241
286.37592	13.524539
286.83337	16.02449
287.29083	13.877678
287.74829	10.520364
288.20575	14.846448
288.66318	13.439012
289.12064	11.902212
289.57809	12.485294
290.03555	12.469634
290.49301	12.462896
290.95047	13.274019
291.40793	14.245802
291.86536	14.48112
292.32281	12.492079
292.78027	15.037257
293.23773	15.567519
293.69519	13.08167
294.15265	12.429186
294.61011	14.896042
295.06757	15.89204
295.52499	14.445166
295.98245	13.294144
296.43991	11.926633
296.89737	9.9165001
297.35483	9.9788504
297.81229	12.49966
298.26974	12.559029
298.72717	11.698695
299.18463	12.575508
299.64209	13.515471
300.09955	13.584222
300.55701	13.451501
301.01447	11.939342
301.47192	9.4152822
301.92938	14.052791
302.38681	11.840397
302.84427	11.087145
303.30173	10.957336
303.75919	13.040275
304.21664	13.707292
304.6741	13.506199
305.13156	14.809958
305.58899	14.007708
306.04645	12.994056
306.50391	13.375654
306.96136	12.909291
307.41882	15.65075
307.87628	15.806699
308.33374	13.124744
308.79117	11.2133
309.24863	11.212075
309.70609	12.820333
310.16354	15.178737
310.621	10.385042
311.07846	11.770979
311.53592	8.5719566
311.99338	11.360791
312.45081	12.752641
312.90826	12.357123
313.36572	12.931625
313.82318	13.571881
314.28064	12.067265
314.7381	10.841345
315.19556	14.024167
315.65298	11.58426
316.11044	8.9711227
316.5679	10.824958
317.02536	14.99189
317.48282	14.813375
317.94028	14.517813
318.39774	14.453387
318.85519	12.869247
319.31262	12.303198
319.77008	13.487062
320.22754	10.481322
320.685	10.427902
321.14246	11.894293
321.59991	12.747952
322.05737	12.465037
322.5148	11.782126
322.97226	11.269276
323.42972	10.678926
323.88718	10.921548
324.34464	13.746306
324.80209	13.677672
325.25955	14.521338
325.71698	14.685595
326.17444	13.737412
326.6319	12.236685
327.08936	12.399912
327.54681	13.603951
328.00427	14.802301
328.46173	13.71087
328.91919	8.9085293
329.37662	8.3810825
329.83408	10.869143
330.29153	12.544482
330.74899	9.9533844
331.20645	9.7010393
331.66391	11.426795
332.12137	14.208198
332.5788	14.622
333.03625	12.538239
333.49371	11.243911
333.95117	9.6642313
334.40863	9.0452785
334.86609	9.2825251
335.32355	9.8857727
335.78101	9.8579769
336.23843	11.382567
336.69589	11.54909
337.15335	11.903791
337.61081	11.598614
338.06827	9.7018013
338.52573	10.036416
338.98318	11.269246
339.44061	12.188018
339.89807	8.4933319
340.35553	15.800447
340.81299	14.964975
341.27045	12.870749
341.72791	12.806313
342.18536	12.704173
342.64279	12.195365
343.10025	12.518935
343.55771	11.651786
344.01517	10.619534
344.47263	11.737041
344.93008	9.9979153
345.38754	11.580321
345.845	12.735618
346.30243	11.359127
346.75989	9.6379261
347.21735	9.7175484
347.6748	11.615125
348.13226	13.163475
348.58972	11.128168
349.04718	9.0042152
349.50461	12.122874
349.96207	9.7397728
350.41953	13.143551
350.87698	10.15772
351.33444	8.929637
351.7919	8.9165125
352.24936	8.5797272
352.70682	9.9615955
353.16425	11.355615
353.6217	9.7081261
354.07916	7.4886665
354.53662	13.124798
354.99408	8.7585154
355.45154	7.6799145
355.909	9.2735519
356.36642	10.033696
356.82388	10.390617
357.28134	10.435294
357.7388	10.33062
358.19626	11.437105
358.65372	8.3586559
359.11118	12.168959
359.5686	7.015995
360.02606	5.793889
360.48352	7.2804594
360.94098	11.759238
361.39844	11.475195
361.8559	8.9452505
362.31335	6.7322445
362.77081	5.0513535
363.22824	9.2366648
363.6857	12.732315
364.14316	8.3806086
364.60062	10.537615
365.05807	9.4102621
365.51553	10.167237
365.97299	6.735209
366.43042	6.0835013
366.88788	9.4033232
367.34534	9.3646021
367.8028	6.3697367
368.26025	10.16891
368.71771	10.599321
369.17517	7.7518926
369.63263	11.009109
370.09006	4.6093869
370.54752	10.802276
371.00497	11.216501
371.46243	9.8361425
371.91989	7.8133759
372.37735	6.2742319
372.83481	9.3573608
373.29224	13.173432
373.74969	10.561521
374.20715	9.4666357
374.66461	9.8440247
375.12207	7.8046741
375.57953	9.8899746
376.03699	11.074675
376.49442	11.686312
376.95187	9.5516758
377.40933	8.4758806
377.86679	10.416355
378.32425	8.9922781
378.78171	9.9359999
379.23917	9.0907211
379.69662	5.0523095
380.15405	6.9935255
380.61151	9.6627407
381.06897	10.271952
381.52643	10.976873
381.98389	13.203176
382.44135	12.076561
382.8988	9.2332325
383.35623	11.789032
383.81369	10.563801
384.27115	5.8580308
384.72861	4.784626
385.18607	10.929643
385.64352	9.762516
386.10098	8.0599585
386.55844	10.175504
387.01587	10.364512
387.47333	11.593831
387.93079	13.267823
388.38824	9.3091631
388.8457	6.5019703
389.30316	8.8241854
389.76062	9.4662914
390.21805	10.163856
390.67551	8.8616533
391.13297	11.072354
391.59042	11.499688
392.04788	10.185685
392.50534	10.28812
392.9628	11.38286
393.42023	10.733171
393.87769	9.3414974
394.33514	10.266944
394.7926	6.945622
395.25006	10.096801
395.70752	11.885696
396.16498	7.9621
396.62244	10.227324
397.07986	11.264467
397.53732	10.708335
397.99478	9.173008
398.45224	7.0438728
398.9097	5.4757304
399.36716	4.6634421
399.82462	9.147934
400.28204	9.8210793
400.7395	8.5683756
401.19696	8.5664101
401.65442	12.33134
402.11188	11.039842
402.56934	10.505496
403.02679	9.9438868
403.48425	8.1902914
403.94168	7.722599
404.39914	10.616854
404.8566	16.125162
405.31406	12.051943
405.77151	10.608774
406.22897	6.4366307
406.68643	7.4084239
407.14386	6.4466014
407.60132	9.2175493
408.05878	9.3054466
408.51624	9.3848686
408.97369	9.0952482
409.43115	6.1183643
409.88861	6.944488
410.34604	10.615806
410.8035	13.876567
411.26096	11.874479
411.71841	11.036922
412.17587	10.561048
412.63333	12.526973
413.09079	12.068579
413.54825	10.272581
414.00568	11.2177
414.46313	14.085737
414.92059	13.960463
415.37805	10.205347
415.83551	9.0805016
416.29297	14.617336
416.75043	11.111475
417.20786	9.3359118
417.66531	13.142077
418.12277	12.011822
418.58023	15.46099
419.03769	14.745347
419.49515	10.962963
419.95261	10.88156
420.41006	13.082253
420.86749	13.463714
421.32495	11.392511
421.78241	13.825661
422.23987	13.930892
422.69733	11.870145
423.15479	10.658057
423.61224	9.5179977
424.06967	9.3291569
424.52713	9.7621078
424.98459	8.8342762
425.44205	9.0068626
425.89951	11.095166
426.35696	10.845865
426.81442	13.561126
427.27185	14.28056
427.72931	12.082295
428.18677	12.24422
428.64423	10.756468
429.10168	9.2127419
429.55914	10.347958
430.0166	10.395375
430.47406	11.408944
430.93149	13.196786
431.38895	12.546522
431.84641	12.345309
432.30386	16.048489
432.76132	14.773867
433.21878	12.65934
433.67624	14.467881
434.13367	13.26712
434.59113	11.924405
435.04858	11.08677
435.50604	13.2521
435.9635	14.491203
436.42096	15.124003
436.87842	14.830227
437.33588	11.85922
437.7933	13.300586
438.25076	16.215374
438.70822	15.71844
439.16568	15.295912
439.62314	14.608036
440.0806	15.658318
440.53806	16.587345
440.99548	16.455318
441.45294	17.376013
441.9104	18.373573
442.36786	19.239399
442.82532	20.379488
443.28278	20.006519
443.74023	21.246309
444.19766	25.081856
444.65512	21.836878
445.11258	20.41658
445.57004	23.851887
446.0275	24.711384
446.48495	22.547213
446.94241	22.819288
447.39987	23.434109
447.8573	22.882475
448.31476	22.379454
448.77222	21.837137
449.22968	21.628113
449.68713	21.717354
450.14459	20.399353
450.60205	22.21973
451.05948	18.640669
451.51694	19.90078
451.9744	16.882658
452.43185	19.520353
452.88931	20.306332
453.34677	20.798145
453.80423	21.596577
454.26169	20.789009
454.71912	20.50382
455.17657	17.067448
455.63403	21.86697
456.09149	18.199816
456.54895	18.185837
457.00641	13.262012
457.46387	14.169632
457.9213	16.765457
458.37875	15.783297
458.83621	13.61283
459.29367	13.079933
459.75113	14.463683
460.20859	15.678102
460.66605	14.952234
461.12347	14.661006
461.58093	13.585286
462.03839	14.705386
462.49585	20.180321
462.95331	16.209993
463.41077	14.794845
463.86823	12.497155
464.32568	14.046913
464.78311	14.151945
465.24057	10.836478
465.69803	9.9957647
466.15549	12.917081
466.61295	13.718426
467.0704	13.340812
467.52786	14.92146
467.98529	19.827101
468.44275	11.790835
468.90021	15.60171
469.35767	13.320801
469.81512	12.563206
470.27258	12.738469
470.73004	13.975642
471.1875	17.465107
471.64493	17.96788
472.10239	16.251183
472.55984	18.62652
473.0173	15.497373
473.47476	14.254463
473.93222	14.217987
474.38968	11.206566
474.84711	18.319427
475.30457	16.08798
475.76202	13.911365
476.21948	16.199665
476.67694	17.428804
477.1344	16.539232
477.59186	16.450005
478.04929	15.884522
478.50674	14.095154
478.9642	16.392389
479.42166	17.988522
479.87912	16.632582
480.33658	10.816837
480.79404	10.827633
481.2515	18.126114
481.70892	16.428736
482.16638	14.179058
482.62384	13.36017
483.0813	14.372232
483.53876	15.651348
483.99622	14.550846
484.45367	12.375157
484.9111	13.162493
485.36856	15.1857
485.82602	14.785295
486.28348	14.001536
486.74094	14.943944
487.19839	12.684873
487.65585	11.334458
488.11331	10.860778
488.57074	12.442099
489.0282	13.602164
489.48566	14.594796
489.94312	14.336193
490.40057	12.618962
490.85803	12.099947
491.31549	12.603819
491.77292	13.474086
492.23038	12.807312
492.68784	13.230894
493.14529	17.120274
493.60275	12.029171
494.06021	13.934425
494.51767	12.963405
494.9751	10.712441
495.43256	10.506362
495.89001	13.871733
496.34747	14.692915
496.80493	11.618955
497.26239	11.697258
497.71985	12.452156
498.17731	14.82714
498.63474	15.596284
499.09219	14.613408
499.54965	19.719
500.00711	15.547225
500.46457	15.485438
500.92203	16.525795
501.37949	15.717642
501.83691	15.618851
502.29437	15.579803
502.75183	15.484102
503.20929	16.977919
503.66675	17.947918
504.12421	15.954321
504.58167	15.296753
505.03912	16.497963
505.49655	15.438169
505.95401	16.572119
506.41147	12.526426
506.86893	12.84125
507.32639	12.209229
507.78384	12.449485
508.2413	11.188756
508.69873	10.4332
509.15619	12.257138
509.61365	12.228352
510.07111	10.530206
510.52856	14.371651
510.98602	13.393774
511.44348	11.373406
511.90091	12.118456
512.3584	7.4741392
512.81586	10.369105
513.27332	10.424735
513.73071	11.429641
514.18817	10.508039
514.64563	9.7894583
515.10309	8.4903107
515.56055	7.9316478
516.01801	9.3887444
516.47546	9.3575544
516.93292	7.9423823
517.39038	11.056172
517.84784	9.0640841
518.3053	7.877543
518.76276	9.1535845
519.22021	12.043901
519.67767	11.942744
520.13513	10.771537
520.59253	8.6528416
521.04999	7.8314009
521.50745	9.4846334
521.9649	11.8131
522.42236	11.141357
522.87982	9.6464119
523.33728	10.761793
523.79474	9.7387333
524.2522	11.158622
524.70966	10.703208
525.16711	10.40017
525.62457	9.2348166
526.08203	8.8767242
526.53949	7.3246746
526.99695	10.85124
527.45435	9.9265938
527.9118	7.7021022
528.36926	8.3927975
528.82672	10.748986
529.28418	11.011587
529.74164	9.8112831
530.1991	9.9925041
530.65656	8.112854
531.11401	5.6336355
531.57147	5.7580323
532.02893	11.662605
532.48639	9.1816626
532.94385	8.3888206
533.40131	8.8259296
533.85876	8.9909344
534.31616	11.958984
534.77362	11.95602
535.23108	9.7879057
535.68854	9.4419031
536.146	10.96596
536.60345	11.479314
537.06091	9.6346159
537.51837	7.5715132
537.97583	7.5124245
538.43329	8.3575611
538.89075	11.35917
539.34821	12.043937
539.80566	12.834854
540.26312	6.9150691
540.72052	10.146097
541.17798	8.9679632
541.63544	10.751084
542.0929	8.7998991
542.55035	6.4038272
543.00781	7.9944162
543.46527	8.0104008
543.92273	6.0316272
544.38019	6.1247187
544.83765	7.3293986
545.2951	6.6309924
545.75256	8.5746174
546.21002	7.0743265
546.66748	7.2039051
547.12494	8.06495
547.58234	7.4861646
548.03979	8.9208546
548.49725	8.049922
548.95471	7.0948734
549.41217	5.3600631
549.86963	6.3703308
550.32709	9.3466682
550.78455	9.948616
551.242	12.095396
551.69946	6.7069402
552.15692	6.7833223
552.61438	7.6828756
553.07184	9.686882
553.5293	9.0213823
553.98676	10.001108
554.44415	11.884655
554.90161	11.304932
555.35907	6.9027433
555.81653	8.5188971
556.27399	9.68328
556.73145	9.2949915
557.1889	9.5083866
557.64636	9.5707521
558.10382	10.967054
558.56128	10.538115
559.01874	8.334012
559.4762	6.0064631
559.93365	9.1145773
560.39111	10.008562
560.84857	8.9962816
561.30597	7.6771698
561.76343	11.13637
562.22089	12.333792
562.67834	11.116852
563.1358	8.2901917
563.59326	6.7213135
564.05072	7.5063696
564.50818	7.9522934
564.96564	9.7576761
565.4231	8.6647406
565.88055	9.5706453
566.33801	9.3926907
566.79547	11.002679
567.25293	9.7979946
567.71039	7.5884848
568.16779	7.004467
568.62524	6.1629076
569.0827	9.9407625
569.54016	9.8414145
569.99762	7.3418832
570.45508	8.4754896
570.91254	6.5677543
571.37	9.4501448
571.82745	8.7157841
572.28491	8.854105
572.74237	9.9327621
573.19983	9.4419012
573.65729	9.1472654
574.11475	10.082081
574.57214	8.9006519
575.0296	8.6943579
575.48706	9.0229692
575.94452	7.6373429
576.40198	8.3727131
576.85944	9.8579483
577.31689	10.221718
577.77435	8.1546345
578.23181	9.8415976
578.68927	10.306483
579.14673	8.2999802
579.60419	8.5720539
580.06165	7.6827583
580.5191	5.9830418
580.97656	8.7148027
581.43396	12.574117
581.89142	10.719339
582.34888	7.3838282
582.80634	6.9725571
583.26379	8.6037436
583.72125	6.0489674
584.17871	9.8489504
584.63617	9.0828524
585.09363	3.9678843
585.55109	7.7433963
586.00854	6.6753016
586.466	7.3963642
586.92346	10.777363
587.38092	8.7474289
587.83838	6.37744
588.29578	8.4668503
588.75323	9.3029356
589.21069	14.354701
589.66815	10.544059
590.12561	7.2179723
590.58307	9.4637051
591.04053	9.1439238
591.49799	10.699172
591.95544	8.7592344
592.4129	7.0659003
592.87036	10.209608
593.32782	13.53857
593.78528	13.669545
594.24274	11.844912
594.7002	10.991249
595.15759	11.943254
595.61505	12.940948
596.07251	13.540848
596.52997	10.582608
596.98743	10.162136
597.44489	12.017847
597.90234	12.1306
598.3598	8.9167767
598.81726	9.006506
599.27472	11.020624
599.73218	12.000572
600.18964	12.642444
600.64709	12.207505
601.10455	9.5541306
601.56201	8.750596
602.01941	10.54758
602.47687	8.8880053
602.93433	11.666955
603.39178	9.62321
603.84924	6.58113
604.3067	10.609987
604.76416	11.262583
605.22162	10.589952
605.67908	8.0903759
606.13654	8.8745909
606.59399	6.8740625
607.05145	6.2415051
607.50891	7.5091863
607.96637	10.127905
608.42377	10.943325
608.88123	7.4199123
609.33868	8.2138443
609.79614	9.367281
610.2536	5.7392721
610.71106	5.788846
611.16852	8.1173887
611.62598	8.0700331
612.08344	9.9235792
612.54089	9.9414082
612.99835	9.4649372
613.45581	7.0715456
613.91327	6.3305669
614.37073	6.4315758
614.82819	4.9285612
615.28558	6.0127029
615.74304	9.6544847
616.2005	8.3146009
616.65796	9.5751057
617.11542	10.751426
617.57288	6.7749867
618.03033	10.987391
618.48779	8.1367826
618.94525	3.9934473
619.40271	4.5697227
619.86017	5.4959154
620.31763	8.0652256
620.77509	9.8255196
621.23254	9.7297049
621.69	9.8859282
622.1474	9.7385969
622.60486	7.6868858
623.06232	6.8228316
623.51978	8.397809
623.97723	6.5070076
624.43469	8.2863579
624.89215	4.702539
625.34961	6.7861376
625.80707	7.481596
626.26453	9.2374773
626.72198	6.2119365
627.17944	6.2821021
627.6369	5.3423462
628.09436	4.2377901
628.55182	6.3208151
629.00922	7.7000427
629.46667	6.0897045
629.92413	6.5135021
630.38159	9.2154922
630.83905	8.0806351
631.29651	6.3145757
631.75397	4.7267513
632.21143	6.3669086
632.66888	7.413167
633.12634	5.6273785
633.5838	7.8961525
634.04126	5.2722592
634.49872	6.4768291
634.95618	6.9911528
635.41364	7.7938581
635.87103	8.0514078
636.32849	6.7367339
636.78595	6.1971841
637.24341	4.9419985
637.70087	2.3409796
638.15833	6.8250995
638.61578	8.2401829
639.07324	8.6514912
639.5307	7.9292212
639.98816	8.0093193
640.44562	9.6487608
640.90308	4.7469559
641.36053	6.0641837
641.81799	5.5224524
642.27539	4.8019819
642.73285	9.3257103
643.19031	9.8100634
643.64777	5.4486537
644.10522	4.1647363
644.56268	5.3756442
645.02014	5.2253284
645.4776	5.1183953
645.93506	5.7966161
646.39252	6.5772524
646.84998	6.7549109
647.30743	4.3636436
647.76489	7.7895198
648.22235	5.7398205
648.67981	5.3932538
649.13721	5.37464
649.59467	6.5556769
650.05212	6.5707746
650.50958	6.1019678
650.96704	4.7795281
651.4245	4.1763253
651.88196	4.8688464
652.33942	5.1133857
652.79688	6.0935464
653.25433	6.0095963
653.71179	5.1859713
654.16925	7.0615158
654.62671	6.9931602
655.08417	6.9936824
655.54163	6.0926642
655.99902	6.0234194
656.45648	3.6783543
656.91394	5.5898333
657.3714	9.5155201
657.82886	8.4893341
658.28632	5.2529564
658.74377	2.2149253
659.20123	3.0677252
659.65869	6.4071488
660.11615	5.7553058
660.57361	5.3398333
661.03107	6.7567124
661.48853	7.4887538
661.94598	11.032399
662.40344	11.991179
662.86084	8.9578218
663.3183	9.6418076
663.77576	7.6052346
664.23322	6.3957968
664.69067	8.9684153
665.14813	8.2985926
665.60559	7.7236943
666.06305	6.471024
666.52051	6.2009916
666.97797	7.9547362
667.43542	8.6425257
667.89288	8.0973663
668.35034	8.1749754
668.8078	8.0583735
669.26526	9.8822527
669.72266	8.4364672
670.18011	9.8874102
670.63757	8.0064096
671.09503	10.642547
671.55249	11.302305
672.00995	6.6916165
672.46741	5.1230707
672.92487	6.1917028
673.38232	9.3471527
673.83978	11.491216
674.29724	10.589801
674.7547	8.913229
675.21216	7.9040937
675.66962	6.6742129
676.12701	5.1945076
676.58447	4.6367106
677.04193	7.028316
677.49939	7.4206386
677.95685	6.8635941
678.41431	11.128003
678.87177	10.607179
679.32922	7.3113675
679.78668	7.8408127
680.24414	5.7765646
680.7016	7.3185277
681.15906	7.1584954
681.61652	6.2506719
682.07397	4.4970574
682.53143	5.603971
682.98883	5.573977
683.44629	5.7196879
683.90375	7.4028387
684.36121	4.7005339
684.81866	5.3068151
685.27612	4.7904792
685.73358	5.4575343
686.19104	3.7858603
686.6485	6.161551
687.10596	4.9824719
687.56342	8.4151649
688.02087	7.3695784
688.47833	6.6225519
688.93579	5.7147593
689.39325	7.4923339
689.85065	6.0974293
690.30811	6.6003842
690.76556	5.8498073
691.22302	5.6420612
691.68048	7.0129023
692.13794	5.1147513
692.5954	3.0512631
693.05286	4.2252851
693.51031	3.1195545
693.96777	3.4637372
694.42523	4.0594082
694.88269	5.0598516
695.34015	8.539978
695.79761	4.5720487
696.25507	4.2015643
696.71246	8.3041649
697.16992	2.8346677
697.62738	3.4688101
698.08484	5.4052453
698.5423	6.1925092
698.99976	6.7108531
699.45721	6.9431705
699.91467	5.2404327
700.37213	3.7438052
700.82959	5.4740844
701.28705	7.3051181
701.74451	6.1947207
702.20197	4.0933089
702.65942	1.6287637
703.11688	3.9293745
703.57428	4.4597173
704.03174	5.5895557
704.4892	4.7965045
704.94666	6.4465709
705.40411	3.4759941
705.86157	3.6615033
706.31903	6.8930492
706.77649	5.9848542
707.23395	4.3768463
707.69141	4.2991381
708.14886	2.859426
708.60632	2.3778787
709.06378	4.8595362
709.52124	6.4042091
709.97864	6.1569533
710.4361	6.9828629
710.89355	6.5293283
711.35101	3.5786338
711.80847	4.0388827
712.26593	4.8053389
712.72339	5.2295742
713.18085	7.0931482
713.63831	4.1421008
714.09576	3.6417415
714.55322	5.6054177
715.01068	7.8202944
715.46814	5.1386423
715.9256	4.0678439
716.38306	2.3260722
716.84045	3.6971958
717.29791	7.1250186
717.75537	8.0382481
718.21283	6.2663889
718.67029	4.9173741
719.12775	4.1812735
719.58521	3.2604277
720.04266	7.3038244
720.50012	6.1797881
720.95758	4.2390714
721.41504	5.360981
721.8725	2.3511147
722.32996	0.11929054
722.78741	4.0300016
723.24487	7.18962
723.70227	4.6610217
724.15973	3.1764865
724.61719	3.6789474
725.07465	4.6379213
725.5321	6.0546303
725.98956	6.3730721
726.44702	8.1281738
726.90448	9.5769558
727.36194	8.407548
727.8194	6.1125002
728.27686	4.4537802
728.73431	5.1514521
729.19177	5.8162136
729.64923	5.3257585
730.10669	5.2124004
730.56409	1.2742244
731.02155	4.519577
731.479	3.0393002
731.93646	6.5259109
732.39392	1.9400291
732.85138	5.1422319
733.30884	4.1453695
733.7663	3.1577213
734.22375	3.9422312
734.68121	4.7345085
735.13867	5.4649687
735.59613	5.2073832
736.05359	4.7454295
736.51105	5.1208339
736.96851	6.123888
737.4259	6.3508739
737.88336	4.7159848
738.34082	2.7767885
738.79828	2.8247788
739.25574	5.5203967
739.7132	5.0940933
740.17065	3.0188212
740.62811	1.7994312
741.08557	3.7698884
741.54303	4.228075
742.00049	3.5344751
742.45795	3.8301165
742.91541	4.7159839
743.37286	2.6796789
743.83026	5.020134
744.28772	4.1264076
744.74518	4.441577
745.20264	3.1535454
745.6601	3.4366684
746.11755	4.7263823
746.57501	5.0307913
747.03247	5.4227157
747.48993	5.1392469
747.94739	4.6314263
748.40485	4.2408857
748.8623	3.1832757
749.31976	3.1343749
749.77722	4.4817271
750.23468	4.1979985
750.69208	2.4736385
751.14954	3.0581918
751.60699	2.394649
752.06445	4.9111204
752.52191	5.1472878
752.97937	4.6612029
753.43683	3.5076339
753.89429	6.7798753
754.35175	7.2740164
754.8092	4.7077355
755.26666	5.0859361
755.72412	4.9689713
756.18158	1.6674597
756.63904	2.5948384
757.0965	5.0889053
757.55389	5.7084827
758.01135	8.0138016
758.46881	5.501348
758.92627	4.1438179
759.38373	2.7470882
759.84119	1.4458479
760.29865	5.5062175
760.7561	2.9079282
761.21356	5.0848956
761.67102	7.7412815
762.12848	5.2934198
762.58594	7.9882421
763.0434	3.7125266
763.50085	3.8749337
763.95831	4.1535449
764.41571	4.5912805
764.87317	5.2122064
765.33063	7.3894649
765.78809	7.837481
766.24554	7.2492638
766.703	7.2791972
767.16046	8.2021084
767.61792	9.2167215
768.07538	8.1014929
768.53284	6.8979511
768.9903	8.2122393
769.44775	7.3134093
769.90521	7.4120622
770.36267	8.975935
770.82013	9.3381834
771.27753	9.0683947
771.73499	7.8732357
772.19244	5.3632436
772.6499	8.1614208
773.10736	5.0549979
773.56482	8.490572
774.02228	5.2424917
774.47974	3.5072558
774.93719	5.5915937
775.39465	5.7782035
775.85211	5.4169488
776.30957	4.0931239
776.76703	6.0644541
777.22449	5.6039567
777.68188	4.7667618
778.13934	8.0729265
778.5968	8.8671198
779.05426	6.9211197
779.51172	6.1317325
779.96918	3.7098413
780.42664	4.5218248
780.88409	4.1027284
781.34155	2.7974293
781.79901	4.2318368
782.25647	2.625072
782.71393	5.6556563
783.17139	6.4550052
783.62885	5.9146385
784.0863	7.8297982
784.5437	1.086076
785.00116	8.7405939
785.45862	4.8980169
785.91608	2.3112655
786.37354	3.6081295
786.83099	2.2906175
787.28845	4.025907
787.74591	7.9942446
788.20337	8.0867195
788.66083	6.2639551
789.11829	6.1220803
789.57574	6.6104918
790.0332	6.2589517
790.49066	5.6122928
790.94812	4.2488804
791.40552	2.7069039
791.86298	5.7879763
792.32043	9.8547182
792.77789	4.8672523
793.23535	5.1567845
793.69281	7.3096499
794.15027	3.6908817
794.60773	4.8860455
795.06519	1.0806425
795.52264	5.9377179
795.9801	4.2011671
796.43756	8.7860107
796.89502	9.5749216
797.35248	4.3745041
797.80994	3.296185
798.26733	6.5600357
798.72479	5.5302019
799.18225	4.1467428
799.63971	5.5800047
800.09717	7.2227907
800.55463	7.3470311
801.01208	6.5352545
801.46954	4.7709026
801.927	7.5165129
802.38446	9.7835703
802.84192	6.474339
803.29938	6.6778545
803.75684	5.2220039
804.21429	5.9544597
804.67175	4.6930614
805.12915	7.3368435
805.58661	9.9530363
806.04407	5.9260545
806.50153	6.1968236
806.95898	7.3869805
807.41644	6.878232
807.8739	5.5014119
808.33136	12.307542
808.78882	8.8220921
809.24628	6.3795576
809.70374	7.5274777
810.16119	4.7731128
810.61865	6.7598453
811.07611	7.5370393
811.53351	6.817625
811.99097	5.6373367
812.44843	4.9850621
812.90588	7.3502822
813.36334	5.2213206
813.8208	6.6675172
814.27826	8.0376806
814.73572	3.9858973
815.19318	3.1045554
815.65063	2.8328609
816.10809	4.129179
816.56555	4.6814384
817.02301	5.7100868
817.48047	6.511179
817.93793	3.7344468
818.39532	4.7565775
818.85278	1.6743518
819.31024	2.1050849
819.7677	2.6329904
820.22516	5.5033774
820.68262	2.8609307
821.14008	1.9004977
821.59753	4.7367654
822.05499	7.3897185
822.51245	3.7170961
822.96991	4.7958775
823.42737	3.9371035
823.88483	4.701827
824.34229	3.8224874
824.79974	5.228538
825.25714	6.5146217
825.7146	7.5555592
826.17206	5.4221668
826.62952	4.7158804
827.08698	5.7030206
827.54443	6.0864043
828.00189	4.7809668
828.45935	4.0708609
828.91681	6.0360179
829.37427	5.797204
829.83173	6.745429
830.28918	7.4487219
830.74664	4.5623074
831.2041	3.21577
831.66156	4.1972756
832.11896	1.6126518
832.57642	2.6158628
833.03387	3.2477419
833.49133	5.8503242
833.94879	3.750052
834.40625	3.9896669
834.86371	2.7212176
835.32117	4.4982581
835.77863	3.9644296
836.23608	2.8845265
836.69354	1.014697
837.151	2.5152075
837.60846	2.2252269
838.06592	3.8310671
838.52338	1.4773362
838.98077	3.69854
839.43823	4.7875857
839.89569	4.9520907
840.35315	3.1129539
840.81061	2.9670537
841.26807	3.895998
841.72552	4.4232264
842.18298	4.3768725
842.64044	2.2252889
843.0979	2.1547737
843.55536	3.5237501
844.01282	1.6000994
844.47028	1.9485404
844.92773	4.1684251
845.38519	1.7645772
845.84259	1.1120121
846.30005	1.9896904
846.75751	0.47931942
847.21497	8.1895008
847.67242	4.839108
848.12988	3.4158175
848.58734	-0.35497034
849.0448	4.4971561
849.50226	7.9488416
849.95972	5.3833032
850.41718	4.4888768
850.87463	0.92186302
851.33209	2.1171041
851.78955	2.8939986
852.24695	5.0685501
852.70441	3.3544261
853.16187	2.5605657
853.61932	5.534678
854.07678	7.1034718
854.53424	5.0706711
854.9917	4.1176929
855.44916	3.1734362
855.90662	5.620605
856.36407	7.0957699
856.82153	6.5602403
857.27899	5.2109642
857.73645	4.6039433
858.19391	6.0194359
858.65137	6.4298496
859.10876	6.9800363
859.56622	5.7678051
860.02368	6.0642538
860.48114	6.2157516
860.9386	6.733026
861.39606	3.6752005
861.85352	2.6721182
862.31097	4.5422978
862.76843	3.9928436
863.22589	5.587616
863.68335	3.8397942
864.14081	3.5046546
864.59827	3.3147757
865.05573	2.1446335
865.51318	5.6680398
865.97058	2.8638468
866.42804	2.897212
866.8855	4.0961947
867.34296	6.4496541
867.80042	4.2397261
868.25787	5.6839709
868.71533	3.4220524
869.17279	4.3269401
869.63025	1.5368655
870.08771	4.3358951
870.54517	7.4651318
871.00262	7.0554824
871.46008	4.413125
871.91754	4.2316246
872.375	4.0809178
872.8324	4.6327825
873.28986	6.1322122
873.74731	4.9096551
874.20477	4.9942245
874.66223	6.9704618
875.11969	5.6180439
875.57715	4.6743302
876.03461	5.9886098
876.49207	5.9702287
876.94952	7.0141635
877.40698	8.8510008
877.86444	5.0355449
878.3219	1.9570693
878.77936	6.0972323
879.23682	4.8061213
879.69421	5.8056798
880.15167	2.2486126
880.60913	4.2580848
881.06659	6.4335628
881.52405	4.7907753
881.98151	1.9232924
882.43896	0.68805844
882.89642	3.3905065
883.35388	4.9927969
883.81134	4.4929018
884.2688	4.0475059
884.72626	3.3231618
885.18372	6.1349125
885.64117	6.3337827
886.09857	8.8774118
886.55603	7.7687979
887.01349	2.7036393
887.47095	4.9211059
887.92841	4.3972206
888.38586	4.8333759
888.84332	5.1907773
889.30078	4.8516541
889.75824	4.3754044
890.2157	6.2656589
890.67316	8.9722757
891.13062	8.9651318
891.58807	8.1373672
892.04553	8.471138
892.50299	8.4784784
892.96039	7.6883612
893.41785	7.4130836
893.87531	7.124855
894.33276	8.7044554
894.79022	10.633745
895.24768	7.969171
895.70514	6.6929212
896.1626	5.5992503
896.62006	7.6788912
897.07751	7.3242707
897.53497	8.6021814
897.99243	9.2934809
898.44989	8.9464922
898.90735	5.882977
899.36481	10.458282
899.8222	3.9636171
900.27966	8.3311453
900.73712	8.8791618
901.19458	9.8386955
901.65204	7.8397236
902.1095	5.6056309
902.56696	6.5989738
903.02441	2.8669064
903.48187	6.8148942
903.93933	6.873466
904.39679	8.1975269
904.85425	3.123035
905.31171	4.3571806
905.76917	5.1629853
906.22662	7.3908587
906.68402	5.7578802
907.14148	5.380794
907.59894	7.144784
908.0564	7.5653877
908.51385	8.1958256
908.97131	2.3452752
909.42877	3.0203342
909.88623	5.7700977
910.34369	5.1892343
910.80115	6.5145588
911.25861	5.3525047
911.71606	4.4418898
912.17352	4.9939046
912.63098	3.8729298
913.08844	2.2573092
913.54584	3.2770865
914.0033	2.7129138
914.46075	3.319716
914.91821	5.6278353
915.37567	3.8716378
915.83313	3.3653712
916.29059	3.6567335
916.74805	2.9065053
917.20551	4.349936
917.66296	4.0015121
918.12042	0.34799346
918.57788	1.7471423
919.03534	2.6982524
919.4928	2.2528148
919.9502	2.683085
920.40765	3.3449426
920.86511	3.766933
921.32257	0.035485249
921.78003	-0.059191275
922.23749	1.6904562
922.69495	3.4200189
923.1524	-0.53920901
923.60986	1.5474609
924.06732	0.46415383
924.52478	1.7112366
924.98224	-0.84115767
925.4397	-0.4332647
925.89716	1.3866291
926.35461	2.5044513
926.81201	1.2080407
927.26947	0.51095963
927.72693	2.1238856
928.18439	3.9060469
928.64185	2.234638
929.0993	1.2366402
929.55676	-0.76803035
930.01422	1.8986412
930.47168	-1.9227511
930.92914	-2.1535356
931.3866	-0.16522188
931.84406	3.6946132
932.30151	5.245244
932.75897	2.3130651
933.21643	0.49568534
933.67383	0.8485269
934.13129	0.40446764
934.58875	1.4942533
935.0462	2.4699705
935.50366	1.1555243
935.96112	2.4873827
936.41858	2.0247183
936.87604	2.981992
937.3335	-0.59374613
937.79095	-0.6840499
938.24841	1.2754279
938.70587	1.1965301
939.16333	0.95977575
939.62079	1.0744954
940.07825	2.4486876
940.53564	3.7520931
940.9931	3.8334806
941.45056	3.0337636
941.90802	1.5041449
942.36548	-0.032716893
942.82294	0.28002787
943.2804	1.6141944
943.73785	2.3781722
944.19531	4.0071435
944.65277	4.2818556
945.11023	1.6794617
945.56769	1.1247361
946.02515	1.9289635
946.4826	2.9429855
946.94006	5.2169037
947.39746	2.5782521
947.85492	2.6822073
948.31238	1.3419106
948.76984	2.4596779
949.22729	3.7215352
949.68475	2.6336269
950.14221	1.3941672
950.59967	3.8880184
951.05713	2.4219468
951.51459	0.80737591
951.97205	1.7911476
952.4295	2.9641449
952.88696	2.3848798
953.34442	2.1811347
953.80182	3.0486555
954.25928	-0.23968342
954.71674	0.64166999
955.17419	3.6102769
955.63165	1.4472258
956.08911	3.8788192
956.54657	-0.60276467
957.00403	4.5562348
957.46149	4.2754221
957.91895	1.2561506
958.3764	0.73311377
958.83386	-1.804227
959.29132	-3.400419
959.74878	-0.10909069
960.20624	1.6707091
960.66364	2.8563526
961.12109	1.0054768
961.57855	1.0237523
962.03601	4.6593108
962.49347	-1.0524223
962.95093	-1.8639795
963.40839	5.9344177
963.86584	2.7688727
964.3233	0.31773224
964.78076	-0.2726413
965.23822	0.71971416
965.69568	1.9942802
966.15314	2.1339321
966.6106	-0.14644466
967.06805	0.54831451
967.52545	2.9382427
967.98291	2.663197
968.44037	0.2818847
968.89783	0.57030767
969.35529	-0.13978271
969.81274	1.8614402
970.2702	1.943175
970.72766	-0.19261019
971.18512	-2.4249041
971.64258	-2.0630934
972.10004	-3.1494656
972.5575	-2.8749588
973.01495	-0.68437499
973.47241	2.1070633
973.92987	0.51124346
974.38727	-0.9901197
974.84473	1.0847573
975.30219	1.1243305
975.75964	1.949721
976.2171	1.5195839
976.67456	-1.3115093
977.13202	-0.11871949
977.58948	2.1435533
978.04694	2.5317588
978.50439	1.6400975
978.96185	-0.53702712
979.41931	-2.0565255
979.87677	-1.9571997
980.33423	-0.30612516
980.79169	0.90560472
981.24908	2.1017547
981.70654	0.24227215
982.164	-0.52428335
982.62146	2.754442
983.07892	2.4604969
983.53638	0.80620342
983.99384	0.34006739
984.45129	2.7710218
[truncated: 2,220 more rows]
