# Supplementary material for: Design of high SERS sensitive substrates based on branched Ti nanorods
Source: Sci Rep. 2022 Jul 8;12:11631. doi: 10.1038/s41598-022-15875-3 (PMC9270367; doi:10.1038/s41598-022-15875-3)
Supplement: Supplementary file 1 — Supplementary Information. [file 41598_2022_15875_MOESM1_ESM.zip › Supplemantary file/SERS/T-TiN-Ag10/Point_4.txt]

70	87.083687
70.457451	68.916359
70.914909	85.097145
71.37236	94.36113
71.829819	94.293282
72.28727	96.082161
72.744728	94.826935
73.202179	97.179222
73.659637	101.78883
74.117088	100.43456
74.574547	101.12963
75.031998	99.859253
75.489456	96.128265
75.946907	97.654861
76.404358	96.982216
76.861816	97.177216
77.319267	99.352097
77.776726	96.710732
78.234177	95.739784
78.691635	93.938087
79.149086	95.245483
79.606544	96.638428
80.063995	97.340378
80.521454	100.17192
80.978905	102.69706
81.436356	95.948555
81.893814	98.694336
82.351265	98.826935
82.808723	97.132217
83.266174	97.121147
83.723633	96.091141
84.181084	95.811356
84.638542	97.868103
85.095993	95.023842
85.553452	102.53732
86.010902	100.02377
86.468361	100.87406
86.925812	95.734894
87.383263	93.174507
87.840721	94.123009
88.298172	91.934486
88.75563	98.731964
89.213081	99.863281
89.67054	96.201996
90.127991	92.256737
90.585449	92.690582
91.0429	94.898743
91.500359	96.820389
91.957809	98.46476
92.415268	92.080032
92.872719	95.635254
93.33017	87.730782
93.787628	88.684486
94.245079	88.132217
94.702538	87.940323
95.159988	90.687035
95.617447	89.531799
96.074898	88.391045
96.532356	87.098488
96.989807	83.41497
97.447266	86.877113
97.904716	88.758293
98.362167	86.267166
98.819626	84.991859
99.277077	90.094383
99.734535	94.012016
100.19199	81.914574
100.64944	85.324585
101.1069	89.364708
101.56435	88.202568
102.0218	84.605133
102.47926	84.625229
102.93671	89.312325
103.39417	84.270164
103.85162	87.338974
104.30907	87.096016
104.76653	88.632393
105.22398	89.883545
105.68144	89.278915
106.13889	87.251457
106.59635	84.972794
107.0538	87.086456
107.51126	89.98867
107.96871	87.393669
108.42617	86.926376
108.88362	87.656113
109.34108	87.326187
109.79853	86.674606
110.25598	88.767105
110.71344	91.48056
111.17089	92.076675
111.62835	88.713158
112.0858	87.44191
112.54326	87.71122
113.00071	87.663887
113.45817	87.497993
113.91562	87.806274
114.37308	78.356125
114.83053	83.700287
115.28798	85.210327
115.74544	84.387856
116.20289	82.966125
116.66035	83.253853
117.1178	84.885139
117.57526	84.178329
118.03271	87.494568
118.49017	90.826591
118.94762	88.268852
119.40508	82.07325
119.86253	83.650856
120.31998	85.832962
120.77744	81.425392
121.23489	81.911964
121.69234	75.286858
122.1498	85.075394
122.60725	85.673409
123.0647	84.25518
123.52216	86.372185
123.97961	86.63446
124.43707	83.651421
124.89452	86.48259
125.35198	81.19857
125.80943	80.581764
126.26689	82.004486
126.72434	82.417892
127.18179	82.790405
127.63925	83.626404
128.09671	85.383675
128.55415	87.490105
129.01161	82.960602
129.46907	83.931931
129.92653	85.486816
130.38397	85.768013
130.84143	80.226128
131.29889	79.080444
131.75635	84.459892
132.21379	84.100449
132.67125	79.97081
133.12871	81.870445
133.58615	84.639404
134.04361	81.620041
134.50107	77.792656
134.95853	78.168732
135.41597	82.353371
135.87343	84.28241
136.33089	78.204109
136.78835	81.116089
137.24579	86.788162
137.70325	82.146408
138.16071	82.094826
138.61815	83.036087
139.07561	82.217705
139.53307	81.977516
139.99052	80.951508
140.44797	85.489037
140.90543	82.588295
141.36288	76.690277
141.82034	78.74604
142.27779	81.603615
142.73524	81.850372
143.1927	82.004303
143.65015	82.045784
144.1076	77.489357
144.56506	84.18972
145.02252	77.173058
145.47997	78.086975
145.93742	78.02935
146.39488	78.02755
146.85234	80.747353
147.30978	81.194427
147.76724	81.263451
148.2247	87.640404
148.68216	85.425873
149.1396	78.516365
149.59706	77.708801
150.05452	77.274719
150.51196	74.807587
150.96942	74.821213
151.42688	74.182533
151.88434	78.153656
152.34178	76.731987
152.79924	78.890793
153.2567	80.18679
153.71416	77.430801
154.1716	75.581612
154.62906	79.187546
155.08652	83.344139
155.54396	85.26783
156.00142	78.581123
156.45888	76.308174
156.91634	81.809189
157.37378	81.486992
157.83124	78.682045
158.2887	77.746986
158.74615	75.532349
159.2036	80.33696
159.66106	78.01593
160.11852	80.5821
160.57596	84.551125
161.03342	85.417984
161.49088	83.867126
161.94833	81.30439
162.40578	78.651184
162.86324	76.810295
163.32069	68.705025
163.77815	72.973938
164.2356	76.205475
164.69305	74.654877
165.15051	75.81353
165.60797	76.306541
166.06541	73.531944
166.52287	73.777596
166.98033	74.69207
167.43777	84.274513
167.89523	76.792229
168.35269	75.770844
168.81015	76.622673
169.26759	76.614075
169.72505	76.625275
170.18251	78.64048
170.63997	82.751945
171.09741	82.05024
171.55487	74.685425
172.01233	76.864883
172.46977	78.897324
172.92723	76.953773
173.38469	77.569351
173.84215	80.181908
174.29959	74.886597
174.75705	70.593124
175.21451	69.48764
175.67197	79.936264
176.12941	73.993858
176.58687	70.695465
177.04433	70.452446
177.50179	71.19751
177.95923	74.931435
178.41669	79.868477
178.87415	80.748268
179.33159	76.179138
179.78905	81.409821
180.24651	82.456841
180.70396	79.679565
181.16141	75.316124
181.61887	72.719643
182.07632	75.301819
182.53378	81.220825
182.99123	80.423958
183.44868	70.794441
183.90614	72.811119
184.36359	78.497841
184.82104	77.49128
185.2785	73.808189
185.73596	74.125175
186.19341	75.023872
186.65086	76.674377
187.10832	76.195366
187.56578	81.488464
188.02322	82.126427
188.48068	74.658936
188.93814	73.787468
189.39558	79.180061
189.85304	78.236282
190.3105	74.24144
190.76796	80.545792
191.2254	80.528168
191.68286	77.254646
192.14032	75.448898
192.59778	73.973122
193.05522	75.266129
193.51268	77.707588
193.97014	77.199852
194.4276	78.408676
194.88504	76.029175
195.3425	76.955223
195.79996	78.030746
196.2574	77.615417
196.71486	74.705223
197.17232	73.445786
197.62978	74.674255
198.08722	74.218643
198.54468	75.605133
199.00214	75.990494
199.45959	76.150848
199.91704	74.730957
200.3745	75.832825
200.83195	72.67662
201.2894	70.80513
201.74686	74.345802
202.20432	73.359306
202.66177	73.162315
203.11922	79.036774
203.57668	79.651634
204.03413	81.402496
204.49159	76.680885
204.94904	75.659805
205.40649	75.873451
205.86395	72.343895
206.3214	76.157494
206.77885	77.726891
207.23631	76.327988
207.69377	72.866653
208.15121	74.542412
208.60867	75.152794
209.06613	75.255989
209.52359	75.588417
209.98103	74.878403
210.43849	74.204811
210.89595	76.820801
211.35341	78.287247
211.81085	78.773811
212.26831	74.851555
212.72577	74.853065
213.18321	75.891159
213.64067	74.632393
214.09813	72.682716
214.55559	72.279846
215.01303	77.464851
215.47049	71.44088
215.92795	75.858719
216.38541	76.45771
216.84285	78.340233
217.30031	79.102203
217.75777	77.531403
218.21521	77.060829
218.67267	77.933937
219.13013	75.028824
219.58759	75.075851
220.04503	77.291107
220.50249	78.2985
220.95995	79.804001
221.4174	75.707199
221.87485	72.568039
222.33231	77.521729
222.78976	76.864021
223.24721	77.705971
223.70467	77.118546
224.16212	72.719559
224.61958	75.703239
225.07703	80.77552
225.53448	77.176773
225.99194	73.096886
226.4494	77.299637
226.90685	75.476761
227.3643	75.688492
227.82176	72.200615
228.27922	76.944702
228.73666	73.779816
229.19412	70.868546
229.65158	70.018311
230.10902	71.51915
230.56648	74.867508
231.02394	76.642662
231.4814	77.605904
231.93884	83.618408
232.3963	82.393295
232.85376	79.66774
233.31122	81.869125
233.76866	80.144043
234.22612	73.83226
234.68358	72.675491
235.14102	78.653648
235.59848	72.492958
236.05594	81.542488
236.5134	78.043327
236.97084	79.898521
237.4283	77.210815
237.88576	73.08358
238.34322	73.572739
238.80066	77.253693
239.25812	77.07753
239.71558	73.138985
240.17302	75.637634
240.63048	77.8974
241.08794	74.751518
241.54539	76.142838
242.00284	76.863235
242.4603	75.236725
242.91776	75.329575
243.37521	77.367996
243.83266	74.082848
244.29012	77.592461
244.74757	80.268036
245.20503	77.374489
245.66248	75.484901
246.11993	78.195679
246.57739	79.426613
247.03484	78.678009
247.49229	79.726128
247.94975	79.334213
248.40721	73.134262
248.86465	75.274712
249.32211	83.25573
249.77957	73.614632
250.23703	72.879204
250.69447	75.696556
251.15193	75.382782
251.60939	74.616524
252.06683	75.22625
252.52429	73.28553
252.98175	82.554504
253.43921	78.348801
253.89665	79.562759
254.35411	78.556007
254.81157	74.048691
255.26903	71.364975
255.72647	73.68412
256.18393	76.3703
256.64139	73.269066
257.09885	75.272469
257.5563	79.765625
258.01373	78.423531
258.47119	71.627563
258.92865	76.258598
259.38611	77.879608
259.84357	75.80938
260.30103	77.242844
260.75848	76.018364
261.21594	73.998566
261.67337	68.219566
262.13083	70.216415
262.58829	72.38903
263.04575	73.554535
263.5032	74.175552
263.96066	72.800896
264.41812	71.862732
264.87555	74.044876
265.33301	75.201538
265.79047	80.454697
266.24792	71.173019
266.70538	77.261261
267.16284	71.911499
267.6203	75.098442
268.07776	78.303093
268.53519	77.620316
268.99265	76.212433
269.4501	73.070541
269.90756	72.624771
270.36502	75.612061
270.82248	75.353401
271.27994	72.68483
271.73737	71.782211
272.19482	74.422928
272.65228	76.645149
273.10974	76.705452
273.5672	77.348831
274.02466	79.182022
274.48212	75.321312
274.93954	77.172058
275.397	75.383156
275.85446	74.259354
276.31192	73.134613
276.76938	74.168564
277.22684	73.586807
277.6843	72.944458
278.14175	76.73307
278.59918	76.700806
279.05664	74.020973
279.5141	70.894043
279.97156	78.745247
280.42902	78.278534
280.88647	83.236313
281.34393	83.780861
281.80136	78.669662
282.25882	74.647919
282.71628	73.033546
283.17374	75.730003
283.6312	71.606834
284.08865	72.615944
284.54611	78.687714
285.00357	73.233513
285.461	73.788528
285.91846	75.957642
286.37592	74.747597
286.83337	72.883827
287.29083	72.417435
287.74829	77.362991
288.20575	79.955208
288.66318	75.727234
289.12064	70.968597
289.57809	70.392532
290.03555	72.548645
290.49301	75.69239
290.95047	76.340637
291.40793	75.59127
291.86536	79.557205
292.32281	78.997833
292.78027	70.56945
293.23773	73.929352
293.69519	75.91993
294.15265	75.281853
294.61011	77.702644
295.06757	78.854797
295.52499	77.510277
295.98245	76.613754
296.43991	74.621445
296.89737	76.216362
297.35483	75.777344
297.81229	70.71978
298.26974	73.363747
298.72717	76.84716
299.18463	77.513412
299.64209	75.669243
300.09955	72.752228
300.55701	71.564812
301.01447	74.398537
301.47192	73.96299
301.92938	79.281303
302.38681	72.939415
302.84427	71.646675
303.30173	75.036949
303.75919	76.723007
304.21664	72.613152
304.6741	69.868866
305.13156	74.627815
305.58899	78.224464
306.04645	76.067818
306.50391	73.621544
306.96136	80.755592
307.41882	74.477989
307.87628	71.672981
308.33374	72.403175
308.79117	74.935837
309.24863	74.558838
309.70609	71.540359
310.16354	73.881134
310.621	74.605858
311.07846	76.846878
311.53592	72.643539
311.99338	72.964935
312.45081	79.557892
312.90826	73.460823
313.36572	70.892593
313.82318	73.729713
314.28064	72.114281
314.7381	72.975212
315.19556	77.517273
315.65298	79.001274
316.11044	75.587929
316.5679	78.747536
317.02536	75.842766
317.48282	76.742233
317.94028	81.486107
318.39774	80.788506
318.85519	76.633881
319.31262	77.632614
319.77008	72.676003
320.22754	70.451866
320.685	77.924355
321.14246	77.554527
321.59991	76.985001
322.05737	73.786583
322.5148	73.168839
322.97226	74.930626
323.42972	74.409264
323.88718	71.933205
324.34464	73.639046
324.80209	75.284271
325.25955	70.504845
325.71698	75.31086
326.17444	75.96785
326.6319	78.812881
327.08936	79.479309
327.54681	73.581535
328.00427	71.130348
328.46173	76.893631
328.91919	78.393951
329.37662	79.20977
329.83408	70.521736
330.29153	69.215256
330.74899	74.978287
331.20645	75.472786
331.66391	77.702736
332.12137	79.363266
332.5788	78.763123
333.03625	77.848022
333.49371	78.334381
333.95117	79.16407
334.40863	74.353127
334.86609	77.694992
335.32355	73.374802
335.78101	77.004494
336.23843	76.2995
336.69589	79.254486
337.15335	79.066566
337.61081	77.013481
338.06827	77.556862
338.52573	73.995506
338.98318	77.017082
339.44061	78.236717
339.89807	76.396873
340.35553	76.307137
340.81299	71.373444
341.27045	72.859619
341.72791	74.20224
342.18536	76.908279
342.64279	81.013412
343.10025	80.463249
343.55771	78.783478
344.01517	75.000107
344.47263	77.693626
344.93008	77.211105
345.38754	80.046883
345.845	78.918129
346.30243	79.706619
346.75989	76.340324
347.21735	73.826775
347.6748	78.378647
348.13226	79.685295
348.58972	72.126839
349.04718	81.306999
349.50461	84.342606
349.96207	83.84166
350.41953	77.775169
350.87698	76.833969
351.33444	79.6987
351.7919	78.835983
352.24936	77.442909
352.70682	79.971947
353.16425	80.439774
353.6217	81.020134
354.07916	79.957207
354.53662	74.51667
354.99408	79.522141
355.45154	78.832504
355.909	77.48893
356.36642	80.974083
356.82388	81.296928
357.28134	78.948753
357.7388	79.296417
358.19626	76.066238
358.65372	75.566063
359.11118	81.282585
359.5686	78.1744
360.02606	82.417847
360.48352	82.788048
360.94098	85.242485
361.39844	80.014732
361.8559	77.625534
362.31335	79.480988
362.77081	77.478493
363.22824	81.527557
363.6857	79.668816
364.14316	77.85144
364.60062	82.019966
365.05807	78.43988
365.51553	74.815063
365.97299	74.145386
366.43042	78.007561
366.88788	79.627762
367.34534	77.169144
367.8028	74.811058
368.26025	73.497887
368.71771	80.341698
369.17517	77.850639
369.63263	81.095047
370.09006	77.19442
370.54752	76.444748
371.00497	81.461525
371.46243	85.063324
371.91989	81.755569
372.37735	77.305847
372.83481	77.149605
373.29224	76.305908
373.74969	78.703979
374.20715	78.212486
374.66461	83.23616
375.12207	80.237572
375.57953	77.847633
376.03699	75.246788
376.49442	76.102982
376.95187	80.427475
377.40933	82.471153
377.86679	81.798904
378.32425	84.021439
378.78171	82.602173
379.23917	80.965157
379.69662	83.209206
380.15405	84.135757
380.61151	84.58847
381.06897	81.226624
381.52643	82.321419
381.98389	82.406853
382.44135	78.065918
382.8988	75.1605
383.35623	78.215469
383.81369	83.69043
384.27115	82.008202
384.72861	74.152359
385.18607	80.521416
385.64352	83.693489
386.10098	79.506355
386.55844	77.942841
387.01587	80.230324
387.47333	80.619797
387.93079	78.634941
388.38824	79.156448
388.8457	81.316887
389.30316	80.059578
389.76062	86.957146
390.21805	87.119492
390.67551	77.838661
391.13297	82.283585
391.59042	88.070839
392.04788	86.560738
392.50534	85.436478
392.9628	85.85762
393.42023	83.851997
393.87769	83.325638
394.33514	82.826027
394.7926	81.460724
395.25006	80.879494
395.70752	79.660782
396.16498	81.859818
396.62244	82.99646
397.07986	81.297432
397.53732	81.837402
397.99478	82.708572
398.45224	82.310944
398.9097	83.962929
399.36716	84.898537
399.82462	80.633812
400.28204	89.852707
400.7395	84.050781
401.19696	87.956261
401.65442	86.486427
402.11188	85.266159
402.56934	82.675125
403.02679	84.600815
403.48425	86.205528
403.94168	83.012154
404.39914	82.806374
404.8566	84.448044
405.31406	90.279396
405.77151	93.129623
406.22897	84.168777
406.68643	83.692245
407.14386	88.75634
407.60132	85.536583
408.05878	92.381996
408.51624	93.312065
408.97369	86.76976
409.43115	88.141518
409.88861	88.645775
410.34604	89.856438
410.8035	84.323883
411.26096	88.737488
411.71841	88.348595
412.17587	87.142563
412.63333	82.812057
413.09079	82.855453
413.54825	87.1297
414.00568	90.802422
414.46313	93.467613
414.92059	95.001259
415.37805	91.171333
415.83551	86.083275
416.29297	81.710197
416.75043	87.868729
417.20786	94.829002
417.66531	89.938431
418.12277	92.014824
418.58023	93.099922
419.03769	95.290741
419.49515	93.541611
419.95261	88.143562
420.41006	88.329636
420.86749	91.931793
421.32495	90.109955
421.78241	91.147102
422.23987	87.044182
422.69733	92.133972
423.15479	95.280907
423.61224	95.813713
424.06967	90.683037
424.52713	91.611145
424.98459	92.842751
425.44205	91.422455
425.89951	92.830612
426.35696	92.808563
426.81442	92.589012
427.27185	89.66449
427.72931	89.197578
428.18677	94.512192
428.64423	93.662132
429.10168	95.131325
429.55914	95.122009
430.0166	91.413239
430.47406	90.267982
430.93149	91.627357
431.38895	93.046066
431.84641	94.629898
432.30386	88.640205
432.76132	93.280334
433.21878	100.85312
433.67624	96.882202
434.13367	95.023979
434.59113	98.01268
435.04858	96.101387
435.50604	94.019844
435.9635	95.398438
436.42096	97.454895
436.87842	96.682137
437.33588	93.920433
437.7933	93.756165
438.25076	99.443016
438.70822	100.34541
439.16568	100.45496
439.62314	98.497368
440.0806	96.856407
440.53806	97.743378
440.99548	99.271362
441.45294	102.35707
441.9104	105.12389
442.36786	106.94748
442.82532	105.91426
443.28278	101.70764
443.74023	107.7658
444.19766	101.202
444.65512	99.828758
445.11258	101.60729
445.57004	113.53277
446.0275	106.05961
446.48495	105.6769
446.94241	109.50574
447.39987	108.642
447.8573	107.49177
448.31476	109.75298
448.77222	110.23171
449.22968	107.60126
449.68713	103.46575
450.14459	107.80853
450.60205	108.07114
451.05948	98.680267
451.51694	105.72477
451.9744	113.46418
452.43185	111.47454
452.88931	105.49466
453.34677	107.9332
453.80423	109.94153
454.26169	105.23772
454.71912	106.7491
455.17657	106.16243
455.63403	101.14143
456.09149	108.94757
456.54895	98.317444
457.00641	102.17962
457.46387	115.4772
457.9213	109.30406
458.37875	105.82702
458.83621	111.75297
459.29367	110.06556
459.75113	106.29884
460.20859	109.32362
460.66605	104.44913
461.12347	102.89688
461.58093	101.47359
462.03839	93.776695
462.49585	100.52515
462.95331	101.15256
463.41077	102.0863
463.86823	101.19962
464.32568	101.35415
464.78311	105.46527
465.24057	104.47986
465.69803	100.92825
466.15549	103.22063
466.61295	102.19637
467.0704	95.85141
467.52786	105.27194
467.98529	105.28773
468.44275	107.05814
468.90021	108.77918
469.35767	95.198997
469.81512	98.835342
470.27258	98.858429
470.73004	96.964272
471.1875	94.5858
471.64493	97.501801
472.10239	106.21313
472.55984	106.23829
473.0173	102.92454
473.47476	107.22922
473.93222	96.993378
474.38968	102.03891
474.84711	104.63557
475.30457	96.268837
475.76202	99.65255
476.21948	106.52551
476.67694	107.84216
477.1344	105.33125
477.59186	102.71092
478.04929	102.69985
478.50674	102.61234
478.9642	97.412582
479.42166	104.38549
479.87912	103.90347
480.33658	104.33807
480.79404	97.091606
481.2515	101.57126
481.70892	104.42987
482.16638	99.931366
482.62384	100.97291
483.0813	102.44628
483.53876	102.21097
483.99622	102.86564
484.45367	101.03135
484.9111	97.718369
485.36856	101.4215
485.82602	97.482445
486.28348	97.620239
486.74094	102.33221
487.19839	94.659859
487.65585	98.868279
488.11331	103.46854
488.57074	103.42124
489.0282	99.808243
489.48566	99.036469
489.94312	100.54443
490.40057	99.704353
490.85803	99.886536
491.31549	102.95905
491.77292	95.746704
492.23038	99.344574
492.68784	99.222664
493.14529	96.889107
493.60275	103.29091
494.06021	106.26553
494.51767	95.805916
494.9751	96.352974
495.43256	98.283897
495.89001	100.17368
496.34747	104.21483
496.80493	102.25751
497.26239	94.913597
497.71985	94.74472
498.17731	99.837036
498.63474	106.62429
499.09219	100.84105
499.54965	109.37221
500.00711	104.58544
500.46457	100.59151
500.92203	103.35871
501.37949	101.38404
501.83691	93.015244
502.29437	91.461494
502.75183	97.474945
503.20929	100.95274
503.66675	101.03242
504.12421	99.353004
504.58167	96.737549
505.03912	98.501328
505.49655	97.15416
505.95401	91.480949
506.41147	95.12027
506.86893	99.410873
507.32639	95.37381
507.78384	97.910667
508.2413	96.646805
508.69873	95.67733
509.15619	96.913818
509.61365	94.025497
510.07111	93.018822
510.52856	98.827812
510.98602	100.01297
511.44348	92.605659
511.90091	88.61367
512.3584	102.23415
512.81586	98.525398
513.27332	96.893646
513.73071	88.55529
514.18817	93.492386
514.64563	94.128708
515.10309	91.913673
515.56055	94.217239
516.01801	94.820419
516.47546	90.700851
516.93292	89.41848
517.39038	92.111305
517.84784	92.495949
518.3053	95.925781
518.76276	100.8937
519.22021	95.772652
519.67767	97.065788
520.13513	90.269859
520.59253	92.583679
521.04999	96.536697
521.50745	93.866333
521.9649	92.535202
522.42236	93.73011
522.87982	92.630898
523.33728	90.583122
523.79474	87.486137
524.2522	92.97142
524.70966	93.097366
525.16711	91.638161
525.62457	91.269737
526.08203	93.989044
526.53949	92.084259
526.99695	90.889488
527.45435	94.942451
527.9118	95.22715
528.36926	93.992157
528.82672	97.068604
529.28418	98.550117
529.74164	95.210381
530.1991	96.03524
530.65656	98.058144
531.11401	92.260002
531.57147	95.871078
532.02893	96.353996
532.48639	92.918854
532.94385	94.533501
533.40131	90.043571
533.85876	93.599052
534.31616	96.543793
534.77362	94.947166
535.23108	93.985687
535.68854	96.172646
536.146	95.443787
536.60345	92.796623
537.06091	95.779381
537.51837	95.443558
537.97583	93.27713
538.43329	89.767204
538.89075	98.671013
539.34821	93.270126
539.80566	93.467194
540.26312	98.092484
540.72052	98.502174
541.17798	96.713028
541.63544	95.804771
542.0929	92.674896
542.55035	90.802856
543.00781	91.772163
543.46527	93.473961
543.92273	93.607101
544.38019	88.796989
544.83765	89.390602
545.2951	90.705849
545.75256	93.218521
546.21002	96.759453
546.66748	91.44294
547.12494	91.304832
547.58234	97.115929
548.03979	99.029152
548.49725	96.142227
548.95471	95.750458
549.41217	95.887894
549.86963	94.339684
550.32709	92.75264
550.78455	95.182098
551.242	95.555122
551.69946	92.455597
552.15692	93.256836
552.61438	96.643562
553.07184	98.924866
553.5293	93.560768
553.98676	96.416473
554.44415	100.53418
554.90161	98.981583
555.35907	95.60318
555.81653	94.573944
556.27399	94.524467
556.73145	95.87085
557.1889	97.833328
557.64636	95.557587
558.10382	90.284935
558.56128	92.841591
559.01874	96.673607
559.4762	98.595398
559.93365	91.029488
560.39111	92.399376
560.84857	95.946732
561.30597	100.20702
561.76343	94.834206
562.22089	94.179718
562.67834	93.933151
563.1358	95.493004
563.59326	96.09407
564.05072	98.80883
564.50818	90.811707
564.96564	95.637115
565.4231	95.851738
565.88055	98.639709
566.33801	97.023224
566.79547	97.916862
567.25293	96.083946
567.71039	97.210197
568.16779	95.177513
568.62524	92.97274
569.0827	94.854179
569.54016	93.204041
569.99762	92.263733
570.45508	93.353844
570.91254	92.690331
571.37	99.78228
571.82745	95.456726
572.28491	94.4105
572.74237	93.73819
573.19983	96.788795
573.65729	93.957565
574.11475	90.465691
574.57214	88.481827
575.0296	88.655197
575.48706	90.334015
575.94452	89.328423
576.40198	92.477921
576.85944	90.366684
577.31689	90.533073
577.77435	98.329742
578.23181	94.520683
578.68927	94.593758
579.14673	90.392082
579.60419	90.613098
580.06165	92.826546
580.5191	89.890778
580.97656	89.140488
581.43396	94.187851
581.89142	95.60495
582.34888	92.937492
582.80634	96.968605
583.26379	94.315704
583.72125	92.142525
584.17871	94.047615
584.63617	98.035362
585.09363	101.19397
585.55109	93.793106
586.00854	94.096489
586.466	91.372879
586.92346	95.48748
587.38092	94.709343
587.83838	89.048531
588.29578	93.974495
588.75323	99.316216
589.21069	98.709862
589.66815	92.974701
590.12561	95.715485
590.58307	91.327293
591.04053	91.835823
591.49799	97.042397
591.95544	98.266129
592.4129	97.607315
592.87036	98.397049
593.32782	98.702728
593.78528	96.404602
594.24274	89.678848
594.7002	90.055855
595.15759	100.0715
595.61505	99.111328
596.07251	101.34216
596.52997	100.91868
596.98743	99.122612
597.44489	93.060455
597.90234	92.947639
598.3598	102.45988
598.81726	96.831512
599.27472	91.285515
599.73218	95.831558
600.18964	97.88665
600.64709	95.297905
601.10455	94.272568
601.56201	95.599266
602.01941	97.365051
602.47687	97.21917
602.93433	92.783745
603.39178	96.076057
603.84924	94.512627
604.3067	91.056084
604.76416	91.861633
605.22162	97.247467
605.67908	92.063927
606.13654	92.283058
606.59399	96.699089
607.05145	97.715538
607.50891	94.81675
607.96637	93.474625
608.42377	96.689247
608.88123	96.688622
609.33868	90.360733
609.79614	99.761765
610.2536	99.363319
610.71106	97.201347
611.16852	94.847084
611.62598	99.037437
612.08344	90.654442
612.54089	97.770866
612.99835	99.791016
613.45581	99.37236
613.91327	99.499901
614.37073	95.292145
614.82819	93.119339
615.28558	94.170189
615.74304	93.516304
616.2005	96.756927
616.65796	94.010056
617.11542	99.385155
617.57288	94.421494
618.03033	95.404076
618.48779	99.291878
618.94525	96.024544
619.40271	97.626709
619.86017	95.620613
620.31763	96.906853
620.77509	96.867455
621.23254	92.426285
621.69	94.456161
622.1474	98.617508
622.60486	94.696686
623.06232	94.5616
623.51978	100.37148
623.97723	96.863289
624.43469	93.845627
624.89215	101.86046
625.34961	99.595924
625.80707	96.973694
626.26453	96.382065
626.72198	91.358467
627.17944	93.147881
627.6369	94.336685
628.09436	96.476868
628.55182	99.604279
629.00922	99.471291
629.46667	94.500671
629.92413	92.191254
630.38159	97.101479
630.83905	95.383888
631.29651	93.451332
631.75397	91.675278
632.21143	92.416245
632.66888	97.599831
633.12634	99.659042
633.5838	95.025909
634.04126	93.470062
634.49872	96.565544
634.95618	97.751518
635.41364	98.700226
635.87103	96.522499
636.32849	93.396774
636.78595	94.85746
637.24341	96.035851
637.70087	92.532318
638.15833	93.120087
638.61578	95.511246
639.07324	98.753723
639.5307	95.3778
639.98816	95.742821
640.44562	92.341431
640.90308	93.649887
641.36053	91.008286
641.81799	94.641167
642.27539	95.970116
642.73285	94.008102
643.19031	94.644089
643.64777	94.812813
644.10522	96.198715
644.56268	97.266136
645.02014	92.431572
645.4776	97.38298
645.93506	98.882126
646.39252	98.330147
646.84998	90.97155
647.30743	91.515518
647.76489	95.993416
648.22235	92.026077
648.67981	88.948654
649.13721	92.206291
649.59467	93.211601
650.05212	92.77346
650.50958	92.100052
650.96704	88.965935
651.4245	91.580193
651.88196	98.250671
652.33942	96.814468
652.79688	94.553726
653.25433	95.917107
653.71179	98.909958
654.16925	96.924141
654.62671	99.557701
655.08417	99.219086
655.54163	89.042404
655.99902	98.709656
656.45648	95.503098
656.91394	90.85215
657.3714	88.161476
657.82886	90.561569
658.28632	94.305069
658.74377	91.547981
659.20123	91.112732
659.65869	96.099518
660.11615	94.724968
660.57361	95.145164
661.03107	101.68414
661.48853	94.85054
661.94598	90.786789
662.40344	90.467323
662.86084	94.954819
663.3183	101.4221
663.77576	92.953682
664.23322	93.779068
664.69067	98.499466
665.14813	99.582489
665.60559	100.76754
666.06305	102.29778
666.52051	102.00901
666.97797	99.486
667.43542	95.445076
667.89288	94.304695
668.35034	96.201401
668.8078	92.504761
669.26526	99.141144
669.72266	98.83606
670.18011	97.570236
670.63757	91.97361
671.09503	99.069382
671.55249	94.878998
672.00995	99.424973
672.46741	100.65982
672.92487	99.113213
673.38232	98.983406
673.83978	97.049301
674.29724	94.057373
674.7547	95.059677
675.21216	95.921074
675.66962	93.238838
676.12701	91.993767
676.58447	92.993408
677.04193	99.236092
677.49939	94.128838
677.95685	93.158127
678.41431	101.88511
678.87177	99.969978
679.32922	91.190514
679.78668	94.282524
680.24414	93.724442
680.7016	93.846321
681.15906	97.564476
681.61652	98.011566
682.07397	96.370689
682.53143	96.211624
682.98883	96.199501
683.44629	93.602661
683.90375	91.077736
684.36121	93.093719
684.81866	96.403931
685.27612	96.879257
685.73358	97.739357
686.19104	93.593529
686.6485	97.400162
687.10596	99.514709
687.56342	97.560928
688.02087	90.032036
688.47833	96.106239
688.93579	95.102791
689.39325	95.313095
689.85065	98.806458
690.30811	98.202591
690.76556	96.055908
691.22302	92.436218
691.68048	91.281189
692.13794	94.107285
692.5954	94.193192
693.05286	96.222351
693.51031	100.37444
693.96777	94.417419
694.42523	88.841553
694.88269	93.515961
695.34015	95.648483
695.79761	92.178764
696.25507	94.079475
696.71246	93.483673
697.16992	97.87986
697.62738	92.648163
698.08484	92.623749
698.5423	98.774734
698.99976	96.501053
699.45721	94.718422
699.91467	96.558792
700.37213	99.279205
700.82959	98.229851
701.28705	90.842896
701.74451	93.174126
702.20197	94.843597
702.65942	95.242912
703.11688	90.075356
703.57428	97.336708
704.03174	93.144188
704.4892	90.08802
704.94666	91.562424
705.40411	90.627975
705.86157	86.106926
706.31903	90.425941
706.77649	93.7771
707.23395	95.654938
707.69141	87.670464
708.14886	87.106567
708.60632	93.005013
709.06378	94.233513
709.52124	95.19426
709.97864	96.718559
710.4361	95.327759
710.89355	90.941216
711.35101	90.115746
711.80847	93.15448
712.26593	97.923073
712.72339	98.395454
713.18085	90.876556
713.63831	96.143898
714.09576	94.554695
714.55322	95.077026
715.01068	94.888092
715.46814	99.245811
715.9256	96.528885
716.38306	93.316078
716.84045	95.522064
717.29791	95.083984
717.75537	93.114952
718.21283	94.006088
718.67029	93.315964
719.12775	93.675041
719.58521	98.210472
720.04266	95.046066
720.50012	93.111473
720.95758	99.549263
721.41504	95.6716
721.8725	94.744553
722.32996	92.19857
722.78741	101.75604
723.24487	98.900658
723.70227	96.471375
724.15973	96.466866
724.61719	95.151604
725.07465	95.218254
725.5321	94.513023
725.98956	95.290848
726.44702	95.751411
726.90448	94.950668
727.36194	93.522697
727.8194	92.402931
728.27686	95.007462
728.73431	96.818459
729.19177	91.158905
729.64923	93.812126
730.10669	98.860237
730.56409	99.750984
731.02155	92.817993
731.479	100.42922
731.93646	99.631073
732.39392	93.346664
732.85138	95.89959
733.30884	94.870361
733.7663	100.34706
734.22375	101.30158
734.68121	99.46489
735.13867	98.660599
735.59613	97.692978
736.05359	92.187592
736.51105	90.467148
736.96851	93.530045
737.4259	93.703293
737.88336	95.424782
738.34082	98.631325
738.79828	96.786377
739.25574	94.155769
739.7132	94.836586
740.17065	102.28345
740.62811	96.768646
741.08557	87.867989
741.54303	93.148872
742.00049	100.58089
742.45795	91.810944
742.91541	94.513641
743.37286	97.916313
743.83026	99.665405
744.28772	101.67038
744.74518	95.229073
745.20264	90.753227
745.6601	92.176208
746.11755	98.157898
746.57501	99.284164
747.03247	94.581917
747.48993	92.849983
747.94739	93.272202
748.40485	95.858414
748.8623	91.56797
749.31976	88.637894
749.77722	97.071091
750.23468	102.03278
750.69208	96.779671
751.14954	95.099411
751.60699	94.217285
752.06445	97.67086
752.52191	89.121544
752.97937	90.08223
753.43683	99.606583
753.89429	96.30957
754.35175	91.863853
754.8092	95.400879
755.26666	99.744179
755.72412	97.693703
756.18158	96.700058
756.63904	96.823547
757.0965	94.89135
757.55389	94.029625
758.01135	92.15062
758.46881	90.333527
758.92627	92.903557
759.38373	94.641022
759.84119	95.551109
760.29865	101.21236
760.7561	93.002823
761.21356	101.1263
761.67102	91.238297
762.12848	92.577187
762.58594	98.023277
763.0434	91.562149
763.50085	96.012115
763.95831	92.887047
764.41571	93.854958
764.87317	90.559715
765.33063	96.10836
765.78809	97.633972
766.24554	99.290024
766.703	98.758492
767.16046	97.95607
767.61792	102.38476
768.07538	101.92828
768.53284	100.31368
768.9903	104.85983
769.44775	100.34969
769.90521	99.449387
770.36267	101.72324
770.82013	102.76157
771.27753	98.097038
771.73499	101.21736
772.19244	96.503098
772.6499	95.166931
773.10736	98.435814
773.56482	94.455124
774.02228	99.253899
774.47974	101.2815
774.93719	99.221901
775.39465	96.500763
775.85211	98.151268
776.30957	92.676323
776.76703	90.655678
777.22449	95.128212
777.68188	97.049004
778.13934	98.658676
778.5968	100.87479
779.05426	98.214714
779.51172	97.228546
779.96918	99.196831
780.42664	94.372192
780.88409	95.97699
781.34155	92.160843
781.79901	98.029228
782.25647	96.155418
782.71393	90.429535
783.17139	95.607124
783.62885	101.62348
784.0863	93.920441
784.5437	98.394981
785.00116	97.030136
785.45862	92.971001
785.91608	93.252945
786.37354	96.000748
786.83099	95.990593
787.28845	89.916634
787.74591	92.106369
788.20337	95.289627
788.66083	97.021774
789.11829	94.903389
789.57574	95.079071
790.0332	99.007187
790.49066	98.299126
790.94812	97.522575
791.40552	98.149757
791.86298	96.600075
792.32043	97.000198
792.77789	96.496834
793.23535	90.925323
793.69281	93.58477
794.15027	91.379219
794.60773	93.582817
795.06519	91.398422
795.52264	98.302803
795.9801	95.458504
796.43756	95.652893
796.89502	98.047729
797.35248	101.533
797.80994	101.09197
798.26733	97.958595
798.72479	95.923744
799.18225	94.91243
799.63971	100.74082
800.09717	97.601082
800.55463	98.234612
801.01208	101.09494
801.46954	101.48656
801.927	102.66684
802.38446	101.72269
802.84192	99.092613
803.29938	95.783012
803.75684	95.777786
804.21429	97.265373
804.67175	101.11373
805.12915	94.000687
805.58661	99.651962
806.04407	98.428772
806.50153	92.181107
806.95898	95.178398
807.41644	103.02235
807.8739	97.939209
808.33136	103.79248
808.78882	109.62084
809.24628	103.03915
809.70374	99.773926
810.16119	93.781319
810.61865	100.80855
811.07611	99.629875
811.53351	95.266762
811.99097	97.288483
812.44843	97.985405
812.90588	94.293243
813.36334	95.497696
813.8208	102.23497
814.27826	105.09025
814.73572	102.19856
815.19318	97.742416
815.65063	97.992287
816.10809	101.65266
816.56555	97.198296
817.02301	97.625153
817.48047	98.798744
817.93793	97.395172
818.39532	97.463699
818.85278	103.27769
819.31024	108.65549
819.7677	101.16037
820.22516	105.00706
820.68262	96.667107
821.14008	99.910179
821.59753	95.686562
822.05499	91.72834
822.51245	94.034889
822.96991	104.69495
823.42737	106.59825
823.88483	106.34068
824.34229	95.228722
824.79974	100.68517
825.25714	103.23761
825.7146	95.635109
826.17206	94.16848
826.62952	97.609459
827.08698	100.95048
827.54443	103.596
828.00189	100.20974
828.45935	97.469009
828.91681	97.038628
829.37427	97.157814
829.83173	107.5119
830.28918	103.38853
830.74664	101.41461
831.2041	94.540642
831.66156	101.52518
832.11896	99.024612
832.57642	98.728043
833.03387	100.5049
833.49133	102.85754
833.94879	101.4537
834.40625	91.792686
834.86371	98.963455
835.32117	94.021751
835.77863	94.84581
836.23608	98.698372
836.69354	96.389748
837.151	100.28149
837.60846	100.35773
838.06592	93.305611
838.52338	101.42555
838.98077	95.760445
839.43823	96.291908
839.89569	92.41748
840.35315	89.234688
840.81061	96.412544
841.26807	99.930687
841.72552	98.989075
842.18298	96.676033
842.64044	96.920364
843.0979	100.21498
843.55536	95.391281
844.01282	92.749626
844.47028	96.233772
844.92773	99.829269
845.38519	99.54644
845.84259	103.97618
846.30005	100.00049
846.75751	97.768768
847.21497	97.523987
847.67242	97.241554
848.12988	99.942879
848.58734	102.64515
849.0448	95.126976
849.50226	98.886864
849.95972	100.50908
850.41718	94.997147
850.87463	96.224861
851.33209	94.918587
851.78955	97.301849
852.24695	99.557671
852.70441	97.769913
853.16187	101.81084
853.61932	100.38216
854.07678	99.295723
854.53424	98.813683
854.9917	101.95031
855.44916	104.20745
855.90662	99.07592
856.36407	102.44117
856.82153	102.9679
857.27899	99.788933
857.73645	104.61431
858.19391	106.22128
858.65137	105.8598
859.10876	104.62691
859.56622	101.86732
860.02368	102.51289
860.48114	104.34766
860.9386	100.06408
861.39606	102.30453
861.85352	101.84699
862.31097	103.18201
862.76843	104.99654
863.22589	99.19455
863.68335	103.14486
864.14081	103.59338
864.59827	98.610252
865.05573	95.456863
865.51318	105.47161
865.97058	106.15148
866.42804	105.60336
866.8855	104.85889
867.34296	101.58113
867.80042	104.42815
868.25787	101.94027
868.71533	99.493797
869.17279	99.433273
869.63025	100.19567
870.08771	107.97778
870.54517	106.98463
871.00262	108.4863
871.46008	101.3068
871.91754	104.34695
872.375	107.77151
872.8324	103.12405
873.28986	104.28419
873.74731	105.2742
874.20477	105.78109
874.66223	107.34914
875.11969	103.67463
875.57715	103.6575
876.03461	103.60592
876.49207	100.70354
876.94952	106.819
877.40698	107.36618
877.86444	107.15412
878.3219	107.88026
878.77936	110.64777
879.23682	110.48209
879.69421	109.67884
880.15167	112.9509
880.60913	105.03131
881.06659	101.78406
881.52405	111.04691
881.98151	115.09547
882.43896	111.50572
882.89642	101.31133
883.35388	105.97378
883.81134	110.88528
884.2688	106.70253
884.72626	101.56325
885.18372	105.62106
885.64117	105.43821
886.09857	105.4348
886.55603	104.86078
887.01349	107.05832
887.47095	111.28594
887.92841	111.77459
888.38586	109.54261
888.84332	110.53389
889.30078	108.91756
889.75824	105.52785
890.2157	110.59927
890.67316	110.77087
891.13062	109.19376
891.58807	110.16009
892.04553	108.24081
892.50299	109.29072
892.96039	109.96521
893.41785	110.10248
893.87531	114.06836
894.33276	115.33723
894.79022	114.06249
895.24768	108.80796
895.70514	103.58872
896.1626	100.86375
896.62006	106.02755
897.07751	110.88868
897.53497	108.73066
897.99243	110.42387
898.44989	105.24622
898.90735	108.54302
899.36481	108.41206
899.8222	103.06614
900.27966	113.58739
900.73712	106.12821
901.19458	109.29859
901.65204	115.98831
902.1095	102.23132
902.56696	104.99509
903.02441	107.72201
903.48187	111.98299
903.93933	106.95577
904.39679	104.53326
904.85425	103.73167
905.31171	107.97648
905.76917	104.23441
906.22662	108.34777
906.68402	110.28895
907.14148	115.42288
907.59894	111.14363
908.0564	105.46011
908.51385	105.74212
908.97131	104.87575
909.42877	107.64236
909.88623	107.24048
910.34369	110.14255
910.80115	109.43138
911.25861	105.24281
911.71606	104.47702
912.17352	105.23409
912.63098	106.66402
913.08844	107.30631
913.54584	108.7409
914.0033	103.16778
914.46075	102.59596
914.91821	104.8266
915.37567	101.28567
915.83313	107.50758
916.29059	113.33594
916.74805	113.61224
917.20551	105.85507
917.66296	104.97279
918.12042	109.26156
918.57788	104.27818
919.03534	100.28892
919.4928	106.32021
919.9502	102.92058
920.40765	102.77
920.86511	110.27276
921.32257	99.803757
921.78003	100.01272
922.23749	105.44168
922.69495	105.69639
923.1524	105.86185
923.60986	98.884209
924.06732	97.932747
924.52478	105.12359
924.98224	104.53396
925.4397	109.7642
925.89716	107.03405
926.35461	102.81667
926.81201	96.989761
927.26947	107.51436
927.72693	101.98492
928.18439	103.47311
928.64185	101.86354
929.0993	103.56793
929.55676	98.03257
930.01422	109.00658
930.47168	105.58382
930.92914	101.09667
931.3866	101.87392
931.84406	99.870415
932.30151	103.74
932.75897	103.84233
933.21643	98.953979
933.67383	96.855049
934.13129	102.59164
934.58875	101.17238
935.0462	104.35636
935.50366	104.08379
935.96112	105.36459
936.41858	103.12598
936.87604	102.3203
937.3335	101.07661
937.79095	96.488655
938.24841	99.290085
938.70587	101.09602
939.16333	99.689102
939.62079	102.56484
940.07825	105.29112
940.53564	107.14849
940.9931	105.20383
941.45056	103.74629
941.90802	105.692
942.36548	104.70087
942.82294	103.23725
943.2804	100.06869
943.73785	101.32176
944.19531	103.37868
944.65277	101.4253
945.11023	106.74091
945.56769	109.56087
946.02515	100.21143
946.4826	100.17916
946.94006	101.05655
947.39746	107.15819
947.85492	106.63818
948.31238	99.382957
948.76984	103.90288
949.22729	104.55561
949.68475	100.79028
950.14221	109.45469
950.59967	107.91927
951.05713	107.23442
951.51459	100.38866
951.97205	107.88995
952.4295	105.11735
952.88696	103.87903
953.34442	100.88139
953.80182	105.01957
954.25928	103.71399
954.71674	109.10018
955.17419	110.92491
955.63165	100.4355
956.08911	110.40721
956.54657	101.95691
957.00403	106.29711
957.46149	105.09702
957.91895	98.724396
958.3764	111.90772
958.83386	102.33845
959.29132	102.39227
959.74878	102.67567
960.20624	103.96851
960.66364	103.33484
961.12109	103.15359
961.57855	102.55404
962.03601	104.7277
962.49347	102.25804
962.95093	99.04351
963.40839	104.1558
963.86584	106.70395
964.3233	112.25636
964.78076	106.01723
965.23822	101.85368
965.69568	108.58923
966.15314	107.32038
966.6106	101.86454
967.06805	97.728226
967.52545	98.510902
967.98291	102.38532
968.44037	105.56078
968.89783	104.99257
969.35529	105.81871
969.81274	107.40075
970.2702	104.80381
970.72766	104.59893
971.18512	98.841255
971.64258	100.85451
972.10004	106.34203
972.5575	108.01289
973.01495	106.31962
973.47241	104.6776
973.92987	105.162
974.38727	104.37569
974.84473	105.36118
975.30219	108.39162
975.75964	107.24753
976.2171	99.892097
976.67456	98.094933
977.13202	98.924286
977.58948	97.672638
978.04694	100.49553
978.50439	103.7589
978.96185	102.64745
979.41931	103.18315
979.87677	107.37286
980.33423	104.13786
980.79169	98.86853
981.24908	100.97379
981.70654	103.25877
982.164	102.96914
982.62146	103.61843
983.07892	106.6345
983.53638	105.33475
983.99384	104.71078
984.45129	101.66767
[truncated: 2,220 more rows]
