# Supplementary material for: Design of high SERS sensitive substrates based on branched Ti nanorods
Source: Sci Rep. 2022 Jul 8;12:11631. doi: 10.1038/s41598-022-15875-3 (PMC9270367; doi:10.1038/s41598-022-15875-3)
Supplement: Supplementary file 1 — Supplementary Information. [file 41598_2022_15875_MOESM1_ESM.zip › Supplemantary file/SERS/T-TiN-Ag10/Sample_8.txt]

70	40.112637
70.457451	16.447193
70.914909	32.656326
71.37236	37.246319
71.829819	34.779858
72.28727	36.411072
72.744728	36.83247
73.202179	38.771145
73.659637	39.520821
74.117088	34.406322
74.574547	36.276012
75.031998	35.57642
75.489456	33.338318
75.946907	35.071392
76.404358	36.475613
76.861816	35.509403
77.319267	34.65295
77.776726	36.16787
78.234177	30.413267
78.691635	33.785114
79.149086	34.251991
79.606544	35.034897
80.063995	34.017319
80.521454	33.999783
80.978905	36.46283
81.436356	36.12381
81.893814	40.29488
82.351265	36.687366
82.808723	36.188282
83.266174	36.440071
83.723633	34.609406
84.181084	33.002007
84.638542	35.426632
85.095993	38.738213
85.553452	29.497971
86.010902	30.290733
86.468361	35.353497
86.925812	34.713326
87.383263	32.248478
87.840721	31.096872
88.298172	29.651068
88.75563	30.752331
89.213081	31.107893
89.67054	35.073448
90.127991	33.670143
90.585449	32.245022
91.0429	32.741375
91.500359	33.199421
91.957809	31.96896
92.415268	32.332821
92.872719	33.98402
93.33017	31.550665
93.787628	30.361414
94.245079	30.358465
94.702538	30.802166
95.159988	30.288904
95.617447	28.175079
96.074898	29.941107
96.532356	28.249712
96.989807	31.322254
97.447266	30.637674
97.904716	29.947533
98.362167	27.93318
98.819626	24.8927
99.277077	27.720541
99.734535	29.774548
100.19199	28.726284
100.64944	28.658274
101.1069	28.280682
101.56435	29.432232
102.0218	30.798893
102.47926	30.26193
102.93671	28.723614
103.39417	26.716335
103.85162	27.597012
104.30907	28.733803
104.76653	28.335859
105.22398	28.100031
105.68144	29.420355
106.13889	31.802183
106.59635	32.982258
107.0538	29.274225
107.51126	34.537895
107.96871	36.907368
108.42617	33.650364
108.88362	31.823582
109.34108	31.485796
109.79853	29.063988
110.25598	27.354797
110.71344	28.222609
111.17089	33.857826
111.62835	30.571043
112.0858	29.729847
112.54326	27.98506
113.00071	28.157782
113.45817	32.559845
113.91562	31.037853
114.37308	27.015173
114.83053	27.841112
115.28798	30.983011
115.74544	28.36824
116.20289	29.144228
116.66035	32.545582
117.1178	33.096508
117.57526	34.425034
118.03271	30.628994
118.49017	28.429743
118.94762	31.823215
119.40508	30.215031
119.86253	30.24918
120.31998	31.135138
120.77744	28.069838
121.23489	24.778807
121.69234	28.43223
122.1498	25.786608
122.60725	27.300613
123.0647	29.292637
123.52216	29.867641
123.97961	31.691784
124.43707	34.623756
124.89452	32.378395
125.35198	27.052174
125.80943	23.766279
126.26689	24.296297
126.72434	27.113235
127.18179	27.839405
127.63925	27.78042
128.09671	28.889233
128.55415	28.804344
129.01161	25.514078
129.46907	26.890711
129.92653	29.503941
130.38397	29.184002
130.84143	30.700157
131.29889	28.159927
131.75635	22.774342
132.21379	24.756966
132.67125	24.565634
133.12871	24.403158
133.58615	31.253969
134.04361	29.05348
134.50107	26.887186
134.95853	27.75926
135.41597	28.5998
135.87343	27.137497
136.33089	26.768646
136.78835	26.428802
137.24579	30.979876
137.70325	30.076317
138.16071	28.878023
138.61815	27.911217
139.07561	26.934416
139.53307	25.81591
139.99052	23.216957
140.44797	24.17028
140.90543	29.99416
141.36288	27.569487
141.82034	27.189135
142.27779	26.205042
142.73524	25.695053
143.1927	27.063107
143.65015	26.181677
144.1076	31.034389
144.56506	27.293682
145.02252	26.104546
145.47997	26.430866
145.93742	24.018263
146.39488	22.246157
146.85234	24.058495
147.30978	26.088539
147.76724	26.283134
148.2247	29.64749
148.68216	29.650511
149.1396	27.16675
149.59706	25.551809
150.05452	23.870695
150.51196	24.106852
150.96942	27.178026
151.42688	24.029049
151.88434	26.738968
152.34178	28.575523
152.79924	28.526886
153.2567	27.919514
153.71416	27.265791
154.1716	27.445448
154.62906	27.307335
155.08652	23.886244
155.54396	23.829979
156.00142	25.476835
156.45888	27.663132
156.91634	25.382282
157.37378	24.509211
157.83124	22.812168
158.2887	21.397179
158.74615	26.17424
159.2036	27.718889
159.66106	29.095533
160.11852	28.902592
160.57596	23.586176
161.03342	21.213257
161.49088	23.332844
161.94833	25.617445
162.40578	24.634161
162.86324	23.218966
163.32069	25.992104
163.77815	28.033684
164.2356	29.165483
164.69305	25.793665
165.15051	26.796869
165.60797	26.536535
166.06541	21.712767
166.52287	22.015635
166.98033	24.201283
167.43777	22.047356
167.89523	26.833912
168.35269	24.47842
168.81015	25.608244
169.26759	27.447371
169.72505	24.545908
170.18251	20.061342
170.63997	23.035986
171.09741	24.786203
171.55487	22.49601
172.01233	20.586226
172.46977	22.275087
172.92723	24.283722
173.38469	26.011789
173.84215	25.92771
174.29959	23.056122
174.75705	28.81916
175.21451	25.454512
175.67197	26.295799
176.12941	23.496206
176.58687	24.275928
177.04433	25.391092
177.50179	23.954353
177.95923	22.90737
178.41669	25.263527
178.87415	22.332859
179.33159	20.394154
179.78905	24.630476
180.24651	23.965914
180.70396	23.034866
181.16141	21.100279
181.61887	20.810528
182.07632	26.071253
182.53378	24.765308
182.99123	25.400156
183.44868	21.895063
183.90614	23.537592
184.36359	26.121111
184.82104	24.989796
185.2785	22.704605
185.73596	23.074005
186.19341	24.171812
186.65086	23.754614
187.10832	24.45188
187.56578	20.677616
188.02322	22.035196
188.48068	23.042751
188.93814	23.768917
189.39558	22.87208
189.85304	21.007904
190.3105	25.359512
190.76796	22.689901
191.2254	20.335852
191.68286	20.403599
192.14032	22.985655
192.59778	24.731354
193.05522	25.921984
193.51268	26.6187
193.97014	25.466892
194.4276	24.187176
194.88504	25.836718
195.3425	21.808111
195.79996	21.38855
196.2574	21.80974
196.71486	22.171091
197.17232	22.225908
197.62978	21.919273
198.08722	21.656942
198.54468	22.166582
199.00214	20.574911
199.45959	20.35734
199.91704	22.718702
200.3745	23.970482
200.83195	22.601044
201.2894	21.626148
201.74686	22.888023
202.20432	23.163858
202.66177	21.212894
203.11922	22.11306
203.57668	21.37447
204.03413	20.620773
204.49159	21.525045
204.94904	20.551258
205.40649	19.198786
205.86395	20.166441
206.3214	20.073013
206.77885	19.517328
207.23631	19.878187
207.69377	18.092993
208.15121	22.723513
208.60867	23.481375
209.06613	20.409565
209.52359	20.019053
209.98103	23.562082
210.43849	23.572807
210.89595	20.873394
211.35341	26.457273
211.81085	27.062748
212.26831	24.937943
212.72577	23.927891
213.18321	23.308826
213.64067	21.109764
214.09813	19.885466
214.55559	24.659807
215.01303	22.65827
215.47049	21.074213
215.92795	23.85404
216.38541	26.131868
216.84285	23.007122
217.30031	21.719131
217.75777	22.720684
218.21521	21.842793
218.67267	23.841991
219.13013	18.247303
219.58759	21.700497
220.04503	24.697119
220.50249	25.420916
220.95995	21.668379
221.4174	21.630281
221.87485	24.921404
222.33231	25.217312
222.78976	25.46291
223.24721	21.619808
223.70467	21.416264
224.16212	21.793915
224.61958	22.65494
225.07703	22.162056
225.53448	22.339088
225.99194	22.968523
226.4494	22.828197
226.90685	23.508467
227.3643	21.278774
227.82176	19.209734
228.27922	21.243467
228.73666	22.102661
229.19412	22.924723
229.65158	22.713169
230.10902	23.405209
230.56648	25.773033
231.02394	25.350033
231.4814	23.456823
231.93884	22.404192
232.3963	21.15303
232.85376	21.605865
233.31122	23.866758
233.76866	24.719011
234.22612	24.001734
234.68358	22.229816
235.14102	19.747095
235.59848	23.961742
236.05594	22.23484
236.5134	21.62524
236.97084	19.975674
237.4283	19.663597
237.88576	21.579062
238.34322	22.049908
238.80066	19.699308
239.25812	19.310808
239.71558	24.488201
240.17302	26.131863
240.63048	25.458733
241.08794	24.873562
241.54539	24.820354
242.00284	25.68243
242.4603	25.919756
242.91776	23.77512
243.37521	20.467241
243.83266	20.82609
244.29012	26.241156
244.74757	19.621166
245.20503	20.300638
245.66248	21.762108
246.11993	20.6884
246.57739	22.837034
247.03484	24.710598
247.49229	21.587965
247.94975	20.955084
248.40721	17.94528
248.86465	22.711798
249.32211	27.079044
249.77957	26.363052
250.23703	20.142303
250.69447	19.994215
251.15193	22.626024
251.60939	21.517845
252.06683	21.515625
252.52429	24.788586
252.98175	21.598246
253.43921	20.062834
253.89665	22.122816
254.35411	22.439604
254.81157	20.732347
255.26903	20.514626
255.72647	21.705685
256.18393	21.346327
256.64139	21.249125
257.09885	26.198832
257.5563	21.918476
258.01373	22.69244
258.47119	22.41522
258.92865	21.046686
259.38611	21.464058
259.84357	20.377302
260.30103	17.848839
260.75848	20.007763
261.21594	18.662292
261.67337	19.932928
262.13083	24.222435
262.58829	22.337114
263.04575	21.495274
263.5032	18.654654
263.96066	17.977882
264.41812	20.691113
264.87555	23.473665
265.33301	27.002159
265.79047	20.477947
266.24792	21.124355
266.70538	20.903782
267.16284	19.851381
267.6203	20.445782
268.07776	20.924387
268.53519	21.760302
268.99265	22.013563
269.4501	19.438152
269.90756	20.774319
270.36502	21.275852
270.82248	22.339184
271.27994	21.811203
271.73737	21.605694
272.19482	19.929825
272.65228	18.802942
273.10974	20.35071
273.5672	21.925016
274.02466	19.408585
274.48212	19.156893
274.93954	15.687216
275.397	20.560005
275.85446	19.001156
276.31192	18.287722
276.76938	20.132133
277.22684	20.522179
277.6843	19.902788
278.14175	21.502405
278.59918	21.327766
279.05664	23.058813
279.5141	20.556812
279.97156	21.44298
280.42902	19.673468
280.88647	21.658714
281.34393	22.938198
281.80136	22.356649
282.25882	21.489908
282.71628	20.177954
283.17374	21.048473
283.6312	17.20101
284.08865	19.46839
284.54611	20.395939
285.00357	19.344028
285.461	19.288395
285.91846	20.224503
286.37592	20.263805
286.83337	19.9438
287.29083	20.901392
287.74829	18.383921
288.20575	19.981392
288.66318	20.325226
289.12064	16.284422
289.57809	21.115814
290.03555	22.022717
290.49301	18.951065
290.95047	16.901596
291.40793	18.627855
291.86536	23.640423
292.32281	19.618736
292.78027	17.706648
293.23773	18.794544
293.69519	18.251366
294.15265	19.884287
294.61011	20.848604
295.06757	21.289305
295.52499	20.787928
295.98245	18.756422
296.43991	18.142775
296.89737	19.718763
297.35483	21.039066
297.81229	18.254763
298.26974	16.880152
298.72717	19.142181
299.18463	20.740694
299.64209	20.772255
300.09955	21.658298
300.55701	21.587761
301.01447	16.754129
301.47192	21.612371
301.92938	18.292105
302.38681	17.147251
302.84427	16.208115
303.30173	18.602701
303.75919	17.065609
304.21664	14.950764
304.6741	16.926786
305.13156	19.546381
305.58899	18.169516
306.04645	19.586842
306.50391	15.611198
306.96136	19.550425
307.41882	20.203489
307.87628	17.317116
308.33374	15.176702
308.79117	16.640656
309.24863	19.407246
309.70609	21.097286
310.16354	22.314486
310.621	18.385033
311.07846	19.581623
311.53592	16.54196
311.99338	19.456635
312.45081	19.102875
312.90826	17.629354
313.36572	14.492929
313.82318	14.081355
314.28064	17.76786
314.7381	19.075855
315.19556	21.827307
315.65298	23.324287
316.11044	17.619711
316.5679	15.142323
317.02536	18.410692
317.48282	19.433464
317.94028	17.818003
318.39774	16.640575
318.85519	17.090656
319.31262	18.015129
319.77008	17.953445
320.22754	14.705631
320.685	17.613897
321.14246	16.193321
321.59991	17.248013
322.05737	19.552393
322.5148	19.169851
322.97226	17.664497
323.42972	17.494286
323.88718	17.233982
324.34464	14.746018
324.80209	13.163569
325.25955	17.999649
325.71698	18.439312
326.17444	16.952675
326.6319	16.427387
327.08936	15.469314
327.54681	15.370887
328.00427	15.785479
328.46173	16.215317
328.91919	17.305317
329.37662	14.509295
329.83408	18.589222
330.29153	19.264067
330.74899	20.544985
331.20645	16.332293
331.66391	16.916935
332.12137	17.348242
332.5788	17.346975
333.03625	18.415781
333.49371	17.100264
333.95117	14.439137
334.40863	17.079613
334.86609	18.143045
335.32355	16.060339
335.78101	16.400682
336.23843	15.827441
336.69589	15.391319
337.15335	14.147833
337.61081	13.820513
338.06827	15.788768
338.52573	16.779327
338.98318	16.815792
339.44061	13.395503
339.89807	17.906527
340.35553	17.996456
340.81299	16.931547
341.27045	13.701525
341.72791	12.986694
342.18536	14.115596
342.64279	14.824698
343.10025	15.697932
343.55771	16.178637
344.01517	15.888716
344.47263	16.085321
344.93008	14.758923
345.38754	14.689102
345.845	15.341147
346.30243	16.042179
346.75989	17.587717
347.21735	17.589243
347.6748	16.508806
348.13226	17.152311
348.58972	14.415929
349.04718	17.778002
349.50461	14.858639
349.96207	13.242373
350.41953	13.73242
350.87698	15.665435
351.33444	18.274483
351.7919	17.68959
352.24936	14.900249
352.70682	14.304457
353.16425	15.118315
353.6217	13.189453
354.07916	14.169113
354.53662	14.819923
354.99408	13.808884
355.45154	13.2568
355.909	16.538841
356.36642	18.508335
356.82388	17.321436
357.28134	15.006803
357.7388	14.283732
358.19626	16.434851
358.65372	17.874689
359.11118	17.300827
359.5686	13.874418
360.02606	13.280245
360.48352	15.079732
360.94098	15.133908
361.39844	16.191339
361.8559	17.888672
362.31335	17.438366
362.77081	15.396675
363.22824	14.769302
363.6857	13.906835
364.14316	14.88232
364.60062	15.556129
365.05807	14.161497
365.51553	13.854674
365.97299	9.0290136
366.43042	10.699329
366.88788	16.043913
367.34534	15.68118
367.8028	12.282935
368.26025	14.348357
368.71771	15.328367
369.17517	14.323935
369.63263	14.809584
370.09006	13.801007
370.54752	13.045245
371.00497	13.137882
371.46243	15.556458
371.91989	14.569403
372.37735	12.5401
372.83481	13.481814
373.29224	10.756615
373.74969	13.111487
374.20715	12.144286
374.66461	14.756083
375.12207	13.108383
375.57953	13.037679
376.03699	13.31055
376.49442	13.641687
376.95187	15.653881
377.40933	15.006971
377.86679	11.969577
378.32425	14.276884
378.78171	12.797817
379.23917	17.07733
379.69662	12.033926
380.15405	13.877032
380.61151	15.221181
381.06897	12.099071
381.52643	11.803439
381.98389	15.09792
382.44135	18.239372
382.8988	17.615307
383.35623	13.729446
383.81369	13.324078
384.27115	14.115482
384.72861	13.673654
385.18607	13.291517
385.64352	13.412086
386.10098	14.17068
386.55844	14.327477
387.01587	13.297811
387.47333	13.440157
387.93079	13.507074
388.38824	12.197803
388.8457	14.516054
389.30316	14.404067
389.76062	12.870935
390.21805	18.346743
390.67551	16.959204
391.13297	14.261489
391.59042	14.147905
392.04788	16.848051
392.50534	17.672127
392.9628	14.08359
393.42023	11.39875
393.87769	15.108123
394.33514	17.750786
394.7926	15.654683
395.25006	14.568901
395.70752	14.969636
396.16498	17.610674
396.62244	17.032885
397.07986	17.383259
397.53732	19.628601
397.99478	18.609697
398.45224	14.284154
398.9097	13.919136
399.36716	17.222649
399.82462	12.262357
400.28204	15.819592
400.7395	17.454144
401.19696	15.188089
401.65442	14.163092
402.11188	15.042096
402.56934	17.420883
403.02679	18.733795
403.48425	18.529406
403.94168	14.669509
404.39914	9.7920313
404.8566	17.493608
405.31406	14.582655
405.77151	17.973812
406.22897	16.879488
406.68643	18.072361
407.14386	18.425537
407.60132	18.575457
408.05878	17.596384
408.51624	14.871015
408.97369	14.758241
409.43115	18.250671
409.88861	18.449596
410.34604	16.364803
410.8035	16.741653
411.26096	17.05938
411.71841	19.343508
412.17587	15.68266
412.63333	13.866665
413.09079	16.304218
413.54825	21.404499
414.00568	20.240917
414.46313	16.865599
414.92059	19.234375
415.37805	19.068615
415.83551	18.085157
416.29297	20.629578
416.75043	16.787474
417.20786	17.276932
417.66531	16.790766
418.12277	18.136396
418.58023	19.666729
419.03769	19.284019
419.49515	17.842327
419.95261	17.068701
420.41006	18.996868
420.86749	22.282227
421.32495	17.397676
421.78241	18.327467
422.23987	19.795786
422.69733	20.055979
423.15479	17.123596
423.61224	15.540664
424.06967	19.727438
424.52713	21.100891
424.98459	19.507406
425.44205	18.843838
425.89951	20.138714
426.35696	22.048264
426.81442	17.971636
427.27185	21.511642
427.72931	21.243889
428.18677	14.47966
428.64423	19.885649
429.10168	23.714823
429.55914	21.418873
430.0166	20.373735
430.47406	20.837753
430.93149	21.418179
431.38895	21.500557
431.84641	19.866947
432.30386	21.589073
432.76132	24.342396
433.21878	21.845007
433.67624	21.065006
434.13367	21.337032
434.59113	22.709286
435.04858	23.698412
435.50604	23.37817
435.9635	23.799984
436.42096	25.190342
436.87842	25.254698
437.33588	25.329821
437.7933	29.177881
438.25076	28.771099
438.70822	29.927814
439.16568	31.397991
439.62314	30.438805
440.0806	31.468367
440.53806	33.965111
440.99548	35.527771
441.45294	35.726673
441.9104	38.901222
442.36786	42.011414
442.82532	40.993896
443.28278	42.755386
443.74023	46.303501
444.19766	44.417553
444.65512	47.661858
445.11258	47.211758
445.57004	47.24205
446.0275	49.842182
446.48495	48.189575
446.94241	44.752628
447.39987	41.744778
447.8573	42.201542
448.31476	45.447651
448.77222	47.044167
449.22968	48.093475
449.68713	48.755821
450.14459	39.586292
450.60205	33.449852
451.05948	41.333561
451.51694	42.206078
451.9744	36.473232
452.43185	36.792091
452.88931	36.671665
453.34677	35.109715
453.80423	34.95126
454.26169	36.051743
454.71912	36.400764
455.17657	32.891426
455.63403	34.213902
456.09149	33.837948
456.54895	34.480362
457.00641	28.126087
457.46387	31.216862
457.9213	29.478952
458.37875	30.476551
458.83621	29.701849
459.29367	27.951412
459.75113	28.720901
460.20859	27.955559
460.66605	24.338902
461.12347	27.243189
461.58093	30.458778
462.03839	26.454161
462.49585	24.390701
462.95331	26.101883
463.41077	27.271091
463.86823	27.497421
464.32568	26.069981
464.78311	23.664244
465.24057	23.335791
465.69803	25.245253
466.15549	26.56632
466.61295	26.466282
467.0704	25.055729
467.52786	21.486763
467.98529	27.994915
468.44275	24.243462
468.90021	30.301147
469.35767	29.52157
469.81512	27.694235
470.27258	25.567263
470.73004	23.712532
471.1875	23.623755
471.64493	26.076866
472.10239	26.876158
472.55984	24.507492
473.0173	28.010525
473.47476	27.060862
473.93222	25.056078
474.38968	27.254631
474.84711	25.189299
475.30457	26.76827
475.76202	24.458372
476.21948	26.375162
476.67694	27.7178
477.1344	26.181206
477.59186	26.454321
478.04929	26.799351
478.50674	24.015526
478.9642	25.70764
479.42166	26.149277
479.87912	24.162035
480.33658	28.815277
480.79404	22.661045
481.2515	24.747808
481.70892	26.031599
482.16638	28.927866
482.62384	25.384691
483.0813	22.743324
483.53876	22.334669
483.99622	24.74931
484.45367	28.735884
484.9111	25.382532
485.36856	24.784683
485.82602	25.253553
486.28348	21.395657
486.74094	22.428602
487.19839	19.392084
487.65585	18.749573
488.11331	21.087738
488.57074	22.975107
489.0282	23.277706
489.48566	24.01141
489.94312	25.525787
490.40057	25.787054
490.85803	25.104155
491.31549	26.360802
491.77292	27.910561
492.23038	28.576073
492.68784	25.670692
493.14529	26.964834
493.60275	24.523628
494.06021	27.091017
494.51767	27.193913
494.9751	31.731024
495.43256	32.862148
495.89001	33.679646
496.34747	35.296921
496.80493	34.720432
497.26239	34.21751
497.71985	31.74086
498.17731	34.108784
498.63474	33.576107
499.09219	30.137682
499.54965	31.567938
500.00711	27.464447
500.46457	30.509699
500.92203	32.335419
501.37949	30.657324
501.83691	28.467346
502.29437	26.735537
502.75183	26.37364
503.20929	26.669203
503.66675	25.743404
504.12421	26.608976
504.58167	27.679459
505.03912	26.112553
505.49655	28.737841
505.95401	28.978294
506.41147	24.478306
506.86893	22.628588
507.32639	23.726837
507.78384	24.186275
508.2413	23.382557
508.69873	22.548727
509.15619	21.566629
509.61365	22.001225
510.07111	23.426956
510.52856	20.574276
510.98602	20.621901
511.44348	21.6821
511.90091	17.051313
512.3584	21.800232
512.81586	21.772068
513.27332	19.905331
513.73071	18.185101
514.18817	17.648085
514.64563	17.211731
515.10309	17.081472
515.56055	17.936098
516.01801	17.537287
516.47546	16.042681
516.93292	17.517752
517.39038	18.31893
517.84784	19.017359
518.3053	16.118397
518.76276	19.548756
519.22021	16.23682
519.67767	19.192781
520.13513	16.289438
520.59253	17.878225
521.04999	17.14937
521.50745	17.16535
521.9649	18.963413
522.42236	18.160261
522.87982	15.682147
523.33728	16.08247
523.79474	17.35133
524.2522	15.919052
524.70966	15.577263
525.16711	14.128912
525.62457	19.545578
526.08203	20.258007
526.53949	15.3204
526.99695	16.598909
527.45435	18.629038
527.9118	13.787889
528.36926	13.51768
528.82672	17.755642
529.28418	18.946789
529.74164	17.817631
530.1991	16.074558
530.65656	14.081317
531.11401	13.852508
531.57147	17.471657
532.02893	19.724638
532.48639	20.423958
532.94385	22.557085
533.40131	17.643999
533.85876	17.088812
534.31616	18.953587
534.77362	19.280294
535.23108	15.642168
535.68854	13.64648
536.146	15.897546
536.60345	16.424036
537.06091	14.598346
537.51837	16.409687
537.97583	16.442974
538.43329	12.888797
538.89075	14.377007
539.34821	17.013855
539.80566	20.324236
540.26312	15.092098
540.72052	15.428508
541.17798	13.629552
541.63544	14.338423
542.0929	13.311141
542.55035	15.085463
543.00781	16.295811
543.46527	14.311989
543.92273	15.207859
544.38019	11.616055
544.83765	13.862574
545.2951	16.032028
545.75256	15.46068
546.21002	12.267924
546.66748	14.050817
547.12494	16.45377
547.58234	13.92716
548.03979	14.917258
548.49725	15.356281
548.95471	14.964229
549.41217	14.547966
549.86963	15.980743
550.32709	16.006807
550.78455	12.88275
551.242	13.842576
551.69946	13.734198
552.15692	14.425641
552.61438	16.974884
553.07184	16.101839
553.5293	16.699553
553.98676	16.357237
554.44415	19.443363
554.90161	16.931334
555.35907	16.706495
555.81653	17.521984
556.27399	15.430741
556.73145	15.534247
557.1889	16.624556
557.64636	15.085711
558.10382	14.112793
558.56128	15.494823
559.01874	16.508043
559.4762	15.624922
559.93365	14.121884
560.39111	13.421143
560.84857	15.368338
561.30597	16.907452
561.76343	14.97559
562.22089	15.279592
562.67834	14.942013
563.1358	14.987778
563.59326	15.249895
564.05072	16.646938
564.50818	13.982615
564.96564	15.471163
565.4231	16.291979
565.88055	15.861586
566.33801	13.83849
566.79547	14.217441
567.25293	13.32827
567.71039	13.958183
568.16779	15.438498
568.62524	15.486718
569.0827	14.189444
569.54016	14.345272
569.99762	13.764378
570.45508	14.896768
570.91254	14.913229
571.37	16.131559
571.82745	15.011448
572.28491	13.740409
572.74237	13.749882
573.19983	11.603867
573.65729	14.620437
574.11475	16.315496
574.57214	14.11826
575.0296	12.125729
575.48706	13.582713
575.94452	15.782546
576.40198	16.217663
576.85944	13.439139
577.31689	15.989163
577.77435	15.241635
578.23181	13.708673
578.68927	11.87594
579.14673	15.255261
579.60419	15.419238
580.06165	12.109199
580.5191	12.710256
580.97656	15.720119
581.43396	15.776742
581.89142	15.030539
582.34888	17.000805
582.80634	14.62926
583.26379	12.763275
583.72125	13.168624
584.17871	15.380972
584.63617	16.160105
585.09363	13.650373
585.55109	16.711525
586.00854	17.804434
586.466	15.468023
586.92346	13.733925
587.38092	15.057478
587.83838	17.48497
588.29578	19.236708
588.75323	20.968019
589.21069	20.617329
589.66815	16.31572
590.12561	16.786505
590.58307	20.121195
591.04053	20.970602
591.49799	21.729568
591.95544	20.62434
592.4129	18.64282
592.87036	18.160446
593.32782	20.261539
593.78528	20.984652
594.24274	19.848022
594.7002	20.379129
595.15759	20.583298
595.61505	16.395781
596.07251	15.919004
596.52997	21.496956
596.98743	22.351349
597.44489	15.335705
597.90234	15.837536
598.3598	17.613228
598.81726	16.801081
599.27472	15.882614
599.73218	15.493357
600.18964	16.35294
600.64709	16.32111
601.10455	15.543721
601.56201	14.862973
602.01941	14.356321
602.47687	16.185341
602.93433	15.91155
603.39178	15.129797
603.84924	20.35644
604.3067	17.135372
604.76416	13.935179
605.22162	16.834776
605.67908	17.658539
606.13654	16.793751
606.59399	15.159636
607.05145	13.908522
607.50891	13.968319
607.96637	14.748802
608.42377	15.662559
608.88123	16.90958
609.33868	16.317312
609.79614	12.059831
610.2536	15.332027
610.71106	15.822107
611.16852	12.611451
611.62598	15.397015
612.08344	14.685328
612.54089	13.978892
612.99835	13.09359
613.45581	13.665511
613.91327	15.260578
614.37073	16.286617
614.82819	17.119177
615.28558	15.745045
615.74304	13.80153
616.2005	16.479507
616.65796	13.297823
617.11542	13.539945
617.57288	13.526928
618.03033	8.6769457
618.48779	12.699954
618.94525	15.798892
619.40271	16.24634
619.86017	14.939062
620.31763	13.413736
620.77509	13.577845
621.23254	13.68902
621.69	13.425567
622.1474	12.199612
622.60486	10.903786
623.06232	11.37579
623.51978	10.866904
623.97723	14.753148
624.43469	11.797429
624.89215	14.173922
625.34961	10.032511
625.80707	10.398939
626.26453	8.611167
626.72198	15.543624
627.17944	15.12993
627.6369	12.463836
628.09436	13.232948
628.55182	14.352813
629.00922	12.202012
629.46667	9.7882309
629.92413	10.275116
630.38159	11.888165
630.83905	14.185669
631.29651	12.707401
631.75397	13.357513
632.21143	13.360013
632.66888	14.216354
633.12634	8.525423
633.5838	10.69687
634.04126	12.511856
634.49872	9.993207
634.95618	10.871428
635.41364	11.478983
635.87103	8.6137619
636.32849	8.1881275
636.78595	10.743633
637.24341	10.308431
637.70087	8.7872601
638.15833	10.346687
638.61578	13.704728
639.07324	14.187878
639.5307	9.4697657
639.98816	13.687053
640.44562	12.340761
640.90308	8.4732122
641.36053	12.61441
641.81799	12.282004
642.27539	9.7856598
642.73285	7.1993246
643.19031	11.062998
643.64777	13.452117
644.10522	12.248135
644.56268	12.042326
645.02014	7.9419641
645.4776	9.3755941
645.93506	15.484189
646.39252	13.149027
646.84998	11.719763
647.30743	14.732618
647.76489	10.38353
648.22235	8.7544174
648.67981	12.747621
649.13721	13.280669
649.59467	13.106797
650.05212	11.400169
650.50958	11.500034
650.96704	12.470095
651.4245	12.625688
651.88196	12.789609
652.33942	12.910497
652.79688	12.904088
653.25433	12.070122
653.71179	11.043026
654.16925	13.085384
654.62671	12.698067
655.08417	9.7294369
655.54163	5.8510466
655.99902	7.3943939
656.45648	13.679194
656.91394	15.457952
657.3714	11.860913
657.82886	11.201265
658.28632	13.450546
658.74377	13.028108
659.20123	10.930541
659.65869	12.049827
660.11615	13.087954
660.57361	10.897514
661.03107	15.20665
661.48853	15.050456
661.94598	15.239006
662.40344	15.803013
662.86084	17.590578
663.3183	18.083429
663.77576	13.53569
664.23322	13.547604
664.69067	11.021877
665.14813	11.938238
665.60559	15.772402
666.06305	17.544922
666.52051	15.809052
666.97797	16.077679
667.43542	18.08518
667.89288	16.516129
668.35034	16.599867
668.8078	20.16012
669.26526	16.729126
669.72266	16.367817
670.18011	13.58276
670.63757	20.17927
671.09503	16.186493
671.55249	13.060203
672.00995	17.027515
672.46741	13.448721
672.92487	14.264826
673.38232	17.392965
673.83978	15.090266
674.29724	13.476535
674.7547	15.101627
675.21216	15.300978
675.66962	13.449965
676.12701	12.572093
676.58447	13.37232
677.04193	11.994779
677.49939	11.401218
677.95685	15.472301
678.41431	15.607654
678.87177	12.581118
679.32922	13.639781
679.78668	14.64784
680.24414	13.773636
680.7016	10.436782
681.15906	11.695182
681.61652	16.477079
682.07397	14.705551
682.53143	12.926916
682.98883	13.859297
683.44629	14.63084
683.90375	14.37909
684.36121	12.576727
684.81866	14.799989
685.27612	15.393331
685.73358	12.160801
686.19104	9.2745209
686.6485	12.453779
687.10596	10.982516
687.56342	15.200708
688.02087	11.490668
688.47833	12.417408
688.93579	10.287041
689.39325	14.829353
689.85065	14.210432
690.30811	11.356995
690.76556	10.449514
691.22302	10.785892
691.68048	8.9891062
692.13794	6.4768038
692.5954	8.16467
693.05286	10.356914
693.51031	10.779962
693.96777	13.525725
694.42523	11.423813
694.88269	10.556436
695.34015	8.4331827
695.79761	8.8456469
696.25507	9.8133793
696.71246	8.3830814
697.16992	11.020227
697.62738	10.515347
698.08484	10.384549
698.5423	12.601563
698.99976	14.548385
699.45721	12.503917
699.91467	10.687322
700.37213	8.7843637
700.82959	6.0173092
701.28705	8.108407
701.74451	10.497273
702.20197	11.75669
702.65942	13.361296
703.11688	9.7121925
703.57428	11.207876
704.03174	12.598172
704.4892	11.672048
704.94666	7.4572024
705.40411	10.593678
705.86157	10.420826
706.31903	10.377807
706.77649	10.742489
707.23395	10.084848
707.69141	10.090814
708.14886	10.998766
708.60632	11.755013
709.06378	12.529231
709.52124	11.358198
709.97864	9.4917784
710.4361	11.532892
710.89355	10.753153
711.35101	9.9680738
711.80847	10.207227
712.26593	9.6507378
712.72339	8.6495485
713.18085	9.1603508
713.63831	10.144428
714.09576	10.071958
714.55322	12.049276
715.01068	11.811649
715.46814	11.899411
715.9256	12.43529
716.38306	10.808249
716.84045	8.8530035
717.29791	8.749505
717.75537	10.970684
718.21283	10.920645
718.67029	9.1931095
719.12775	10.975836
719.58521	10.591202
720.04266	9.5568466
720.50012	10.566676
720.95758	10.582291
721.41504	9.482132
721.8725	12.702083
722.32996	12.146119
722.78741	13.674379
723.24487	11.799062
723.70227	11.834864
724.15973	7.5282178
724.61719	7.2685103
725.07465	7.7120967
725.5321	9.1790085
725.98956	9.5912199
726.44702	9.2285347
726.90448	10.141474
727.36194	10.334777
727.8194	9.5875683
728.27686	9.7227459
728.73431	10.905473
729.19177	13.812348
729.64923	8.6471281
730.10669	9.6985817
730.56409	8.5497417
731.02155	7.4822431
731.479	6.9328332
731.93646	9.4320459
732.39392	9.1669989
732.85138	10.734723
733.30884	14.77841
733.7663	10.539964
734.22375	11.9607
734.68121	9.8106928
735.13867	11.742971
735.59613	11.392345
736.05359	8.0131035
736.51105	6.4885612
736.96851	6.0812507
737.4259	6.8442421
737.88336	8.652504
738.34082	10.110314
738.79828	11.606516
739.25574	7.016778
739.7132	6.3042636
740.17065	9.2384939
740.62811	7.7099304
741.08557	10.165268
741.54303	10.058837
742.00049	8.9104719
742.45795	11.06182
742.91541	9.2153683
743.37286	8.6456146
743.83026	13.294074
744.28772	12.299616
744.74518	11.109566
745.20264	11.530744
745.6601	11.12024
746.11755	11.856643
746.57501	11.732136
747.03247	10.935399
747.48993	12.157099
747.94739	12.242641
748.40485	12.551314
748.8623	11.78661
749.31976	8.7789574
749.77722	7.4936991
750.23468	5.9559927
750.69208	8.437295
751.14954	12.349551
751.60699	9.0336838
752.06445	8.8000078
752.52191	11.311889
752.97937	14.134966
753.43683	10.082475
753.89429	11.488549
754.35175	11.032606
754.8092	10.58739
755.26666	10.7292
755.72412	10.101525
756.18158	9.3622246
756.63904	7.9219322
757.0965	8.2110949
757.55389	10.638487
758.01135	9.8419304
758.46881	8.8156452
758.92627	10.723816
759.38373	9.3634758
759.84119	12.49605
760.29865	13.463087
760.7561	10.979376
761.21356	12.532766
761.67102	12.298759
762.12848	11.197709
762.58594	10.333423
763.0434	13.930482
763.50085	15.842013
763.95831	13.919551
764.41571	15.211531
764.87317	15.997838
765.33063	16.587606
765.78809	19.048569
766.24554	20.934969
766.703	20.298325
767.16046	21.373768
767.61792	22.148565
768.07538	19.65621
768.53284	18.927011
768.9903	18.739697
769.44775	17.189396
769.90521	16.418617
770.36267	18.846277
770.82013	18.310436
771.27753	19.912643
771.73499	14.828124
772.19244	20.323423
772.6499	18.791996
773.10736	15.18627
773.56482	17.470676
774.02228	11.924375
774.47974	12.442041
774.93719	15.988222
775.39465	15.956345
775.85211	16.483089
776.30957	14.433124
776.76703	16.019737
777.22449	16.598112
777.68188	13.747917
778.13934	10.358444
778.5968	10.680436
779.05426	13.608489
779.51172	13.403915
779.96918	13.508286
780.42664	13.35929
780.88409	9.592124
781.34155	5.6574554
781.79901	11.189862
782.25647	11.255695
782.71393	10.821514
783.17139	9.5275898
783.62885	10.848821
784.0863	7.5737834
784.5437	11.342821
785.00116	14.111664
785.45862	9.0804892
785.91608	9.7702522
786.37354	10.738742
786.83099	13.005417
787.28845	10.445215
787.74591	7.6229224
788.20337	7.0445266
788.66083	5.9261141
789.11829	7.8316278
789.57574	11.200706
790.0332	10.788222
790.49066	10.438544
790.94812	12.559026
791.40552	12.260765
791.86298	10.21909
792.32043	9.9210348
792.77789	8.0820246
793.23535	8.840497
793.69281	11.866219
794.15027	11.095337
794.60773	12.926504
795.06519	8.3899965
795.52264	6.9405537
795.9801	9.2737665
796.43756	11.43364
796.89502	9.877737
797.35248	9.3081503
797.80994	7.6101589
798.26733	11.049416
798.72479	10.83713
799.18225	11.759775
799.63971	9.9189796
800.09717	9.2495842
800.55463	9.7091722
801.01208	11.161867
801.46954	11.773238
801.927	11.564362
802.38446	13.501514
802.84192	12.940356
803.29938	9.5060844
803.75684	10.669051
804.21429	11.773268
804.67175	11.140162
805.12915	12.682283
805.58661	13.713237
806.04407	13.233698
806.50153	12.835046
806.95898	12.807321
807.41644	13.479614
807.8739	10.622185
808.33136	9.8995104
808.78882	9.7645073
809.24628	11.474084
809.70374	11.947702
810.16119	10.993134
810.61865	9.5253811
811.07611	9.8309402
811.53351	11.581827
811.99097	12.303995
812.44843	12.884552
812.90588	10.822395
813.36334	8.9768534
813.8208	7.6045203
814.27826	7.1901836
814.73572	8.8113594
815.19318	9.9522543
815.65063	9.9394226
816.10809	10.315456
816.56555	13.302327
817.02301	13.174975
817.48047	10.073605
817.93793	7.9047179
818.39532	10.240612
818.85278	8.3118868
819.31024	12.980043
819.7677	8.9873543
820.22516	8.7746449
820.68262	14.078208
821.14008	14.780404
821.59753	14.017879
822.05499	15.067957
822.51245	16.091066
822.96991	12.714613
823.42737	10.953651
823.88483	10.81396
824.34229	9.2616758
824.79974	9.3192043
825.25714	13.475951
825.7146	14.219446
826.17206	13.531108
826.62952	13.2909
827.08698	11.812574
827.54443	10.735129
828.00189	13.606816
828.45935	15.643489
828.91681	12.052341
829.37427	9.4503031
829.83173	9.944459
830.28918	12.186997
830.74664	12.310609
831.2041	10.861507
831.66156	10.286111
832.11896	6.8249927
832.57642	10.530885
833.03387	8.406311
833.49133	8.6587172
833.94879	6.7759023
834.40625	11.58628
834.86371	8.3135529
835.32117	7.2605672
835.77863	7.7799034
836.23608	8.2107153
836.69354	9.4358177
837.151	8.7807245
837.60846	7.8124933
838.06592	11.920259
838.52338	9.2545366
838.98077	8.4671364
839.43823	9.6846008
839.89569	13.272681
840.35315	11.516468
840.81061	9.0766535
841.26807	9.2955666
841.72552	7.1435275
842.18298	7.4706063
842.64044	10.099905
843.0979	9.5331373
843.55536	9.343524
844.01282	8.176774
844.47028	7.3179913
844.92773	9.3966055
845.38519	10.967947
845.84259	8.7202644
846.30005	7.176301
846.75751	10.133883
847.21497	8.9248743
847.67242	14.052197
848.12988	8.8936043
848.58734	7.0219188
849.0448	10.018968
849.50226	7.5067286
849.95972	9.4395113
850.41718	9.8887911
850.87463	13.111379
851.33209	10.745125
851.78955	10.667579
852.24695	10.433553
852.70441	13.224472
853.16187	17.080887
853.61932	15.384493
854.07678	15.873527
854.53424	16.544577
854.9917	19.785112
855.44916	18.735352
855.90662	18.013847
856.36407	19.096777
856.82153	17.090065
857.27899	17.922586
857.73645	20.274889
858.19391	17.908653
858.65137	15.813953
859.10876	17.299124
859.56622	18.734911
860.02368	17.129204
860.48114	18.209545
860.9386	13.802709
861.39606	14.608424
861.85352	13.782123
862.31097	12.047772
862.76843	15.925223
863.22589	11.65515
863.68335	13.055901
864.14081	12.160198
864.59827	13.366343
865.05573	11.38779
865.51318	13.76958
865.97058	12.179687
866.42804	12.695728
866.8855	14.831939
867.34296	14.384667
867.80042	12.614961
868.25787	16.117212
868.71533	10.813732
869.17279	14.164726
869.63025	14.360665
870.08771	15.116021
870.54517	16.900621
871.00262	16.158428
871.46008	16.403481
871.91754	14.993856
872.375	15.497928
872.8324	14.743428
873.28986	11.988453
873.74731	12.476481
874.20477	13.37567
874.66223	14.072232
875.11969	16.842264
875.57715	17.755436
876.03461	16.903877
876.49207	15.788792
876.94952	13.36
877.40698	13.70527
877.86444	12.551425
878.3219	17.291044
878.77936	17.874384
879.23682	16.467056
879.69421	16.558592
880.15167	16.840649
880.60913	17.637711
881.06659	16.376719
881.52405	11.025709
881.98151	14.397006
882.43896	18.365614
882.89642	16.336767
883.35388	16.104559
883.81134	15.781369
884.2688	17.601778
884.72626	18.41221
885.18372	18.251915
885.64117	17.889751
886.09857	19.839682
886.55603	20.41889
887.01349	14.387899
887.47095	15.754119
887.92841	16.78294
888.38586	15.628001
888.84332	14.834249
889.30078	15.065651
889.75824	16.281511
890.2157	15.075795
890.67316	15.415004
891.13062	15.52272
891.58807	16.700241
892.04553	16.11659
892.50299	14.994978
892.96039	17.474718
893.41785	19.353516
893.87531	18.747288
894.33276	17.87517
894.79022	17.379057
895.24768	16.905079
895.70514	19.536413
896.1626	18.852423
896.62006	16.719481
897.07751	16.876667
897.53497	15.651263
897.99243	16.999157
898.44989	18.144453
898.90735	17.765692
899.36481	13.642123
899.8222	13.159294
900.27966	17.689619
900.73712	15.673701
901.19458	16.182606
901.65204	15.284563
902.1095	18.774441
902.56696	17.652666
903.02441	14.008839
903.48187	12.759434
903.93933	18.140373
904.39679	16.088919
904.85425	16.853922
905.31171	17.557409
905.76917	15.776595
906.22662	13.461094
906.68402	13.9548
907.14148	10.755108
907.59894	14.530341
908.0564	12.406835
908.51385	12.225317
908.97131	11.547168
909.42877	11.196785
909.88623	13.420661
910.34369	15.24168
910.80115	14.4836
911.25861	14.934963
911.71606	12.993697
912.17352	10.11491
912.63098	10.790772
913.08844	9.2170658
913.54584	7.9776931
914.0033	10.120076
914.46075	9.6656828
914.91821	9.2047949
915.37567	13.005806
915.83313	13.047214
916.29059	12.039356
916.74805	13.878527
917.20551	9.4113245
917.66296	11.519204
918.12042	12.068296
918.57788	6.488368
919.03534	6.4507704
919.4928	10.648395
919.9502	9.7551498
920.40765	9.7430305
920.86511	9.8232002
921.32257	7.970037
921.78003	8.9777508
922.23749	8.1542244
922.69495	9.6246309
923.1524	5.751987
923.60986	3.7742648
924.06732	4.2576065
924.52478	5.7525225
924.98224	7.9727569
925.4397	5.851738
925.89716	7.1928878
926.35461	5.533812
926.81201	8.1694555
927.26947	5.9708276
927.72693	3.5801599
928.18439	8.0374689
928.64185	5.3915148
929.0993	9.1083202
929.55676	4.0604177
930.01422	5.6687393
930.47168	6.9370461
930.92914	5.9997568
931.3866	7.7859793
931.84406	8.1829224
932.30151	6.2764077
932.75897	4.4397039
933.21643	4.8952379
933.67383	7.7290444
934.13129	7.5047998
934.58875	9.2213373
935.0462	7.8729577
935.50366	6.7963948
935.96112	5.7440786
936.41858	7.9649544
936.87604	8.3241835
937.3335	6.6767001
937.79095	6.870048
938.24841	6.0153017
938.70587	8.7849312
939.16333	11.720535
939.62079	8.6901541
940.07825	6.414875
940.53564	7.7404103
940.9931	7.9578352
941.45056	6.9801326
941.90802	6.0056133
942.36548	6.7000556
942.82294	8.7000875
943.2804	8.6257343
943.73785	8.3117628
944.19531	7.0542121
944.65277	7.6989908
945.11023	7.6977024
945.56769	7.6575294
946.02515	11.830285
946.4826	12.71374
946.94006	10.973204
947.39746	11.231428
947.85492	12.472844
948.31238	10.362172
948.76984	8.4973097
949.22729	7.4953437
949.68475	9.0002899
950.14221	10.231832
950.59967	13.203979
951.05713	14.136128
951.51459	11.247334
951.97205	6.9031868
952.4295	9.0427408
952.88696	9.8718109
953.34442	9.772212
953.80182	9.2743416
954.25928	5.4877639
954.71674	6.5576749
955.17419	11.783985
955.63165	5.6141658
956.08911	9.3625259
956.54657	7.0326071
957.00403	8.1502304
957.46149	1.573724
957.91895	8.2293425
958.3764	5.8366432
958.83386	6.6299047
959.29132	4.4741125
959.74878	6.934689
960.20624	6.2981415
960.66364	12.692359
961.12109	7.0111938
961.57855	2.2818501
962.03601	3.6286771
962.49347	6.4319029
962.95093	4.5986013
963.40839	6.358777
963.86584	4.3799329
964.3233	6.3774476
964.78076	6.0427351
965.23822	4.2716193
965.69568	9.1003628
966.15314	5.552958
966.6106	3.8985057
967.06805	5.4939437
967.52545	4.6007528
967.98291	4.4586849
968.44037	2.0254049
968.89783	6.1497808
969.35529	8.7970009
969.81274	10.978031
970.2702	7.9453831
970.72766	6.2813606
971.18512	4.7487011
971.64258	3.1302476
972.10004	6.6430407
972.5575	7.4361959
973.01495	6.6117659
973.47241	5.6959505
973.92987	6.4550509
974.38727	7.5508566
974.84473	6.3584785
975.30219	5.4810939
975.75964	4.4871073
976.2171	4.2834759
976.67456	6.3490267
977.13202	6.8387122
977.58948	6.7778702
978.04694	6.0967536
978.50439	4.9461279
978.96185	5.3269782
979.41931	5.8012061
979.87677	5.9835501
980.33423	5.2401605
980.79169	3.3369758
981.24908	2.0604622
981.70654	2.3447242
982.164	3.4022906
982.62146	5.356256
983.07892	6.0195632
983.53638	8.0553904
983.99384	6.6360998
984.45129	4.3911104
[truncated: 2,220 more rows]
