# Supplementary material for: Design of high SERS sensitive substrates based on branched Ti nanorods
Source: Sci Rep. 2022 Jul 8;12:11631. doi: 10.1038/s41598-022-15875-3 (PMC9270367; doi:10.1038/s41598-022-15875-3)
Supplement: Supplementary file 1 — Supplementary Information. [file 41598_2022_15875_MOESM1_ESM.zip › Supplemantary file/SERS/T-TiN-Ag100/S11_5_10_1.txt]

70	901.44464
70.457451	866.73193
70.914909	894.57526
71.37236	900.18842
71.829819	890.58075
72.28727	901.37567
72.744728	903.41956
73.202179	896.57251
73.659637	895.93646
74.117088	905.17615
74.574547	898.14844
75.031998	893.17151
75.489456	892.61731
75.946907	888.27802
76.404358	878.51056
76.861816	880.7309
77.319267	890.33942
77.776726	876.79779
78.234177	865.2489
78.691635	861.22803
79.149086	870.48975
79.606544	860.98157
80.063995	854.62561
80.521454	852.84314
80.978905	842.73773
81.436356	831.56787
81.893814	854.86426
82.351265	842.35876
82.808723	834.44324
83.266174	825.7724
83.723633	820.2428
84.181084	818.7995
84.638542	818.32422
85.095993	818.69348
85.553452	818.05371
86.010902	818.91479
86.468361	801.87299
86.925812	799.40656
87.383263	801.84259
87.840721	796.41107
88.298172	787.00726
88.75563	778.59747
89.213081	783.20081
89.67054	768.02032
90.127991	751.17438
90.585449	749.1413
91.0429	751.49121
91.500359	753.27966
91.957809	762.99316
92.415268	762.85675
92.872719	760.38263
93.33017	740.15179
93.787628	740.76447
94.245079	732.4209
94.702538	729.03473
95.159988	741.75891
95.617447	744.57593
96.074898	743.1734
96.532356	732.13855
96.989807	728.70026
97.447266	712.93756
97.904716	711.10089
98.362167	717.59534
98.819626	719.57861
99.277077	723.98682
99.734535	696.85583
100.19199	709.89063
100.64944	715.6134
101.1069	716.99023
101.56435	702.41016
102.0218	697.55786
102.47926	709.1944
102.93671	689.69031
103.39417	685.95068
103.85162	703.85565
104.30907	687.4151
104.76653	689.03149
105.22398	690.99634
105.68144	685.61646
106.13889	680.92365
106.59635	674.93945
107.0538	675.6062
107.51126	684.01733
107.96871	680.66681
108.42617	673.73364
108.88362	672.14984
109.34108	669.15613
109.79853	658.51691
110.25598	654.74646
110.71344	670.67194
111.17089	667.1369
111.62835	662.74609
112.0858	656.40924
112.54326	659.51263
113.00071	658.99243
113.45817	648.62305
113.91562	658.97559
114.37308	658.35602
114.83053	651.30219
115.28798	650.46783
115.74544	651.43976
116.20289	650.79108
116.66035	645.09888
117.1178	638.67114
117.57526	642.99341
118.03271	637.90442
118.49017	640.02539
118.94762	627.25348
119.40508	632.26807
119.86253	629.77692
120.31998	626.59967
120.77744	633.88055
121.23489	625.43317
121.69234	625.45679
122.1498	610.73468
122.60725	615.60144
123.0647	622.586
123.52216	610.6062
123.97961	600.76581
124.43707	611.14081
124.89452	615.5777
125.35198	601.4953
125.80943	599.09546
126.26689	600.43085
126.72434	611.69354
127.18179	615.61212
127.63925	611.82947
128.09671	603.45416
128.55415	590.42316
129.01161	605.04712
129.46907	596.91986
129.92653	608.34039
130.38397	588.96008
130.84143	591.9162
131.29889	606.28461
131.75635	598.03729
132.21379	574.30396
132.67125	583.24554
133.12871	599.06281
133.58615	591.55975
134.04361	585.72699
134.50107	583.94714
134.95853	584.84552
135.41597	586.50867
135.87343	586.86609
136.33089	584.1875
136.78835	581.17175
137.24579	577.35034
137.70325	591.1911
138.16071	596.62244
138.61815	589.73639
139.07561	580.7124
139.53307	577.76953
139.99052	578.81879
140.44797	583.9118
140.90543	587.98547
141.36288	574.91272
141.82034	576.86859
142.27779	579.60883
142.73524	576.20062
143.1927	577.35077
143.65015	590.59033
144.1076	600.62677
144.56506	576.94684
145.02252	582.07697
145.47997	576.9278
145.93742	579.98645
146.39488	585.44824
146.85234	587.15643
147.30978	589.95428
147.76724	561.30267
148.2247	575.30475
148.68216	580.68469
149.1396	573.79633
149.59706	572.3233
150.05452	571.38654
150.51196	569.08154
150.96942	569.22827
151.42688	560.87
151.88434	557.30597
152.34178	568.97314
152.79924	558.78894
153.2567	558.26849
153.71416	556.92847
154.1716	550.38318
154.62906	545.60571
155.08652	544.26642
155.54396	557.27319
156.00142	537.57422
156.45888	543.67993
156.91634	539.15308
157.37378	536.90002
157.83124	532.51013
158.2887	525.07648
158.74615	528.17493
159.2036	534.48401
159.66106	544.48431
160.11852	533.19238
160.57596	534.04004
161.03342	510.82471
161.49088	505.29742
161.94833	514.98798
162.40578	506.05164
162.86324	505.22842
163.32069	498.55698
163.77815	508.84778
164.2356	514.11945
164.69305	506.17831
165.15051	505.80396
165.60797	513.01495
166.06541	507.76425
166.52287	484.53146
166.98033	488.17523
167.43777	497.93726
167.89523	490.52728
168.35269	486.60187
168.81015	489.49588
169.26759	482.86307
169.72505	475.40033
170.18251	481.46356
170.63997	475.55838
171.09741	469.72159
171.55487	470.41147
172.01233	473.57755
172.46977	467.23499
172.92723	470.87076
173.38469	476.53235
173.84215	473.375
174.29959	470.02765
174.75705	462.40271
175.21451	451.01401
175.67197	451.38876
176.12941	444.08487
176.58687	441.2774
177.04433	446.93436
177.50179	449.00366
177.95923	440.87427
178.41669	438.94165
178.87415	441.18027
179.33159	449.13086
179.78905	440.95123
180.24651	440.84521
180.70396	438.08447
181.16141	438.38779
181.61887	440.177
182.07632	433.96594
182.53378	440.11829
182.99123	437.86856
183.44868	433.88739
183.90614	427.58636
184.36359	427.48621
184.82104	424.67389
185.2785	423.64029
185.73596	426.76401
186.19341	421.97638
186.65086	423.97189
187.10832	437.35278
187.56578	415.39169
188.02322	407.45535
188.48068	410.00345
188.93814	417.21622
189.39558	426.12552
189.85304	427.35461
190.3105	408.8761
190.76796	406.81662
191.2254	417.78653
191.68286	419.00412
192.14032	401.29831
192.59778	403.72461
193.05522	414.35916
193.51268	411.24142
193.97014	402.6308
194.4276	406.58493
194.88504	408.96985
195.3425	405.49921
195.79996	404.99606
196.2574	393.93494
196.71486	394.11499
197.17232	402.19827
197.62978	402.44672
198.08722	396.24823
198.54468	396.55624
199.00214	390.59207
199.45959	389.58221
199.91704	388.24213
200.3745	391.66043
200.83195	400.51761
201.2894	404.49118
201.74686	402.56573
202.20432	410.00003
202.66177	418.79764
203.11922	403.95944
203.57668	394.39902
204.03413	392.09958
204.49159	398.37411
204.94904	396.30585
205.40649	387.53268
205.86395	386.26868
206.3214	391.62445
206.77885	394.10086
207.23631	395.85773
207.69377	391.6062
208.15121	386.91864
208.60867	386.06207
209.06613	385.77249
209.52359	389.57614
209.98103	397.2041
210.43849	392.63376
210.89595	383.54852
211.35341	394.2554
211.81085	393.96716
212.26831	386.89374
212.72577	385.60852
213.18321	392.63187
213.64067	395.58783
214.09813	388.13397
214.55559	387.86197
215.01303	398.06973
215.47049	392.08636
215.92795	394.48108
216.38541	396.21841
216.84285	386.54059
217.30031	378.58789
217.75777	381.15717
218.21521	385.83408
218.67267	383.27893
219.13013	381.1236
219.58759	384.90012
220.04503	390.62869
220.50249	390.16479
220.95995	388.73401
221.4174	382.45218
221.87485	375.65149
222.33231	376.60938
222.78976	379.05295
223.24721	377.16159
223.70467	380.18805
224.16212	393.06415
224.61958	390.5582
225.07703	386.31311
225.53448	384.93805
225.99194	381.60928
226.4494	380.0849
226.90685	389.02829
227.3643	367.7114
227.82176	373.33319
228.27922	380.63358
228.73666	378.4201
229.19412	375.23346
229.65158	383.46625
230.10902	387.85422
230.56648	382.58554
231.02394	392.31741
231.4814	381.29593
231.93884	397.47739
232.3963	391.34695
232.85376	380.55408
233.31122	368.45557
233.76866	369.38507
234.22612	379.07043
234.68358	385.39154
235.14102	386.81491
235.59848	379.49683
236.05594	379.03104
236.5134	374.84979
236.97084	381.64163
237.4283	381.82806
237.88576	382.12994
238.34322	383.70825
238.80066	382.74628
239.25812	380.40088
239.71558	378.75275
240.17302	373.48145
240.63048	387.94827
241.08794	379.11722
241.54539	380.35638
242.00284	376.51312
242.4603	371.65784
242.91776	370.64523
243.37521	370.12521
243.83266	378.93036
244.29012	382.15668
244.74757	385.49188
245.20503	379.75388
245.66248	375.00906
246.11993	380.57996
246.57739	387.05313
247.03484	386.64899
247.49229	376.38284
247.94975	359.72495
248.40721	376.51501
248.86465	374.41693
249.32211	367.04303
249.77957	360.37411
250.23703	363.25046
250.69447	365.25998
251.15193	364.87143
251.60939	367.5014
252.06683	370.14484
252.52429	362.74109
252.98175	357.38889
253.43921	357.48264
253.89665	360.38126
254.35411	362.06927
254.81157	360.93982
255.26903	364.79733
255.72647	371.20828
256.18393	375.30896
256.64139	384.30511
257.09885	362.68661
257.5563	365.27563
258.01373	355.54474
258.47119	354.01968
258.92865	355.47653
259.38611	353.37976
259.84357	355.7139
260.30103	361.37305
260.75848	356.61716
261.21594	362.25702
261.67337	359.40842
262.13083	354.35333
262.58829	360.16849
263.04575	356.08075
263.5032	348.76849
263.96066	351.89105
264.41812	358.69772
264.87555	354.18469
265.33301	347.86118
265.79047	355.1619
266.24792	360.43369
266.70538	357.48419
267.16284	361.32977
267.6203	356.34952
268.07776	350.85971
268.53519	355.22644
268.99265	363.01105
269.4501	359.95132
269.90756	351.31613
270.36502	357.8551
270.82248	364.49976
271.27994	355.60651
271.73737	353.73157
272.19482	353.44952
272.65228	348.2453
273.10974	345.1998
273.5672	351.24103
274.02466	357.82227
274.48212	361.70828
274.93954	351.70233
275.397	352.21832
275.85446	353.8739
276.31192	353.4303
276.76938	353.44827
277.22684	357.16574
277.6843	359.90021
278.14175	356.39716
278.59918	355.83191
279.05664	362.21918
279.5141	348.33438
279.97156	341.90158
280.42902	357.57071
280.88647	353.75769
281.34393	344.01968
281.80136	344.60159
282.25882	347.6911
282.71628	345.70782
283.17374	355.63672
283.6312	355.69077
284.08865	359.28964
284.54611	356.79276
285.00357	350.69617
285.461	346.95462
285.91846	347.29999
286.37592	350.93997
286.83337	351.76932
287.29083	344.13983
287.74829	341.83707
288.20575	344.92935
288.66318	327.26675
289.12064	339.88757
289.57809	339.45294
290.03555	338.47845
290.49301	344.13837
290.95047	344.74252
291.40793	338.53513
291.86536	343.06857
292.32281	343.7688
292.78027	333.54797
293.23773	338.64777
293.69519	336.46155
294.15265	341.41025
294.61011	344.75693
295.06757	346.72037
295.52499	337.74704
295.98245	323.49338
296.43991	335.73572
296.89737	330.04346
297.35483	332.42206
297.81229	341.6759
298.26974	340.84634
298.72717	342.33005
299.18463	337.31775
299.64209	332.5751
300.09955	331.86166
300.55701	330.26358
301.01447	330.14197
301.47192	333.71057
301.92938	342.24707
302.38681	335.52148
302.84427	318.1626
303.30173	327.66495
303.75919	328.25272
304.21664	326.2558
304.6741	332.13611
305.13156	337.80661
305.58899	341.78592
306.04645	335.90469
306.50391	338.30109
306.96136	332.82724
307.41882	329.93912
307.87628	331.28363
308.33374	332.9931
308.79117	333.48523
309.24863	333.57602
309.70609	334.93402
310.16354	337.36981
310.621	334.9761
311.07846	326.31671
311.53592	325.63574
311.99338	326.06628
312.45081	316.79034
312.90826	312.92358
313.36572	325.03763
313.82318	333.81354
314.28064	327.57031
314.7381	323.62906
315.19556	316.20621
315.65298	320.97333
316.11044	313.30118
316.5679	313.8949
317.02536	317.83218
317.48282	316.31204
317.94028	317.27847
318.39774	319.76877
318.85519	326.25305
319.31262	334.96637
319.77008	317.81085
320.22754	337.78256
320.685	324.54883
321.14246	314.51392
321.59991	318.10397
322.05737	331.22705
322.5148	320.23343
322.97226	309.93927
323.42972	311.77505
323.88718	309.24866
324.34464	319.24875
324.80209	313.54199
325.25955	318.02948
325.71698	326.25455
326.17444	315.59552
326.6319	313.64709
327.08936	322.1821
327.54681	326.49789
328.00427	319.17953
328.46173	314.28958
328.91919	321.12555
329.37662	306.3566
329.83408	319.19547
330.29153	323.52899
330.74899	307.74597
331.20645	318.18042
331.66391	319.27759
332.12137	317.6124
332.5788	315.03284
333.03625	306.7858
333.49371	301.4989
333.95117	307.02963
334.40863	308.97598
334.86609	314.33511
335.32355	312.33118
335.78101	315.81152
336.23843	307.45193
336.69589	310.86874
337.15335	312.38553
337.61081	309.36209
338.06827	311.60968
338.52573	310.66577
338.98318	316.22824
339.44061	311.51685
339.89807	314.341
340.35553	312.46936
340.81299	320.51712
341.27045	319.07242
341.72791	317.048
342.18536	312.34399
342.64279	305.26843
343.10025	307.59903
343.55771	313.08932
344.01517	300.69955
344.47263	309.77567
344.93008	321.83859
345.38754	300.77969
345.845	303.64764
346.30243	315.64035
346.75989	311.74463
347.21735	304.07919
347.6748	305.29938
348.13226	307.72025
348.58972	319.94583
349.04718	296.86942
349.50461	295.74069
349.96207	312.16122
350.41953	311.36685
350.87698	303.32019
351.33444	304.47192
351.7919	306.78644
352.24936	301.76724
352.70682	295.81421
353.16425	298.74829
353.6217	308.51215
354.07916	296.72263
354.53662	299.45303
354.99408	311.48566
355.45154	298.78024
355.909	306.23093
356.36642	306.66589
356.82388	301.89978
357.28134	300.45706
357.7388	295.84222
358.19626	294.51819
358.65372	301.94006
359.11118	301.38391
359.5686	302.31137
360.02606	297.65594
360.48352	292.74066
360.94098	299.60983
361.39844	303.36716
361.8559	299.03564
362.31335	296.71481
362.77081	296.67288
363.22824	288.95889
363.6857	296.24338
364.14316	299.65305
364.60062	289.55646
365.05807	296.51596
365.51553	293.858
365.97299	286.53378
366.43042	287.70291
366.88788	295.44965
367.34534	298.4978
367.8028	295.89792
368.26025	295.17874
368.71771	283.26456
369.17517	277.73041
369.63263	285.54129
370.09006	284.24338
370.54752	287.3689
371.00497	286.94125
371.46243	295.98114
371.91989	293.52167
372.37735	279.78503
372.83481	282.77426
373.29224	290.52951
373.74969	269.18582
374.20715	275.21909
374.66461	290.71127
375.12207	286.98676
375.57953	288.65509
376.03699	291.71674
376.49442	287.63083
376.95187	285.25223
377.40933	288.17001
377.86679	289.69107
378.32425	289.46365
378.78171	291.47089
379.23917	299.29889
379.69662	289.69147
380.15405	286.66229
380.61151	292.3573
381.06897	288.87054
381.52643	287.64221
381.98389	286.48328
382.44135	289.41721
382.8988	299.67923
383.35623	301.9715
383.81369	291.20621
384.27115	301.72018
384.72861	287.49457
385.18607	288.87875
385.64352	299.15945
386.10098	300.85983
386.55844	294.91904
387.01587	294.02759
387.47333	295.07764
387.93079	293.06088
388.38824	290.79117
388.8457	287.63184
389.30316	292.2406
389.76062	298.38525
390.21805	286.69995
390.67551	289.13812
391.13297	297.00919
391.59042	295.02664
392.04788	285.59122
392.50534	285.41345
392.9628	296.74631
393.42023	304.85471
393.87769	302.44736
394.33514	300.4567
394.7926	308.41446
395.25006	299.86682
395.70752	291.05283
396.16498	297.90491
396.62244	299.10092
397.07986	291.98148
397.53732	296.22119
397.99478	297.78851
398.45224	293.57001
398.9097	298.64291
399.36716	297.00217
399.82462	303.38663
400.28204	294.82336
400.7395	298.65662
401.19696	300.10577
401.65442	300.49963
402.11188	299.69415
402.56934	300.74231
403.02679	296.94226
403.48425	299.86685
403.94168	306.89545
404.39914	295.57648
404.8566	288.14941
405.31406	291.41794
405.77151	298.91864
406.22897	288.08807
406.68643	300.80588
407.14386	297.75076
407.60132	297.48364
408.05878	296.15607
408.51624	299.3746
408.97369	306.58444
409.43115	310.25003
409.88861	308.84116
410.34604	295.66766
410.8035	314.64804
411.26096	312.95923
411.71841	307.59796
412.17587	305.00653
412.63333	311.30115
413.09079	305.32001
413.54825	302.87732
414.00568	312.38333
414.46313	313.58923
414.92059	303.54276
415.37805	308.11945
415.83551	307.73352
416.29297	309.60251
416.75043	304.16898
417.20786	307.75491
417.66531	303.64822
418.12277	303.37018
418.58023	305.76746
419.03769	300.07516
419.49515	292.49164
419.95261	296.68668
420.41006	301.95035
420.86749	292.06497
421.32495	301.52179
421.78241	305.28244
422.23987	301.98523
422.69733	298.55814
423.15479	305.24323
423.61224	299.52423
424.06967	294.0379
424.52713	299.51413
424.98459	297.57486
425.44205	289.4993
425.89951	289.93344
426.35696	289.04242
426.81442	294.42084
427.27185	309.6658
427.72931	303.81815
428.18677	298.59204
428.64423	294.05475
429.10168	303.1366
429.55914	301.39658
430.0166	290.38736
430.47406	289.82516
430.93149	292.91327
431.38895	290.5379
431.84641	294.11685
432.30386	292.08057
432.76132	297.61813
433.21878	293.40488
433.67624	290.10117
434.13367	299.41394
434.59113	303.21594
435.04858	299.38925
435.50604	302.27155
435.9635	300.06256
436.42096	295.49857
436.87842	296.27731
437.33588	293.78787
437.7933	293.67868
438.25076	309.02921
438.70822	295.315
439.16568	299.42163
439.62314	306.30878
440.0806	312.06161
440.53806	319.13522
440.99548	313.69043
441.45294	309.94043
441.9104	312.57288
442.36786	318.49811
442.82532	322.72827
443.28278	318.30539
443.74023	319.85583
444.19766	322.67929
444.65512	321.64694
445.11258	320.86737
445.57004	317.8248
446.0275	313.24042
446.48495	311.30557
446.94241	315.27869
447.39987	316.95596
447.8573	312.90613
448.31476	308.88611
448.77222	312.06445
449.22968	321.88864
449.68713	317.62085
450.14459	307.22449
450.60205	309.96768
451.05948	316.4021
451.51694	311.86215
451.9744	309.42679
452.43185	302.21396
452.88931	302.38071
453.34677	299.63028
453.80423	298.75916
454.26169	302.80237
454.71912	294.38806
455.17657	294.8985
455.63403	302.94992
456.09149	302.05328
456.54895	302.19965
457.00641	284.17535
457.46387	295.5748
457.9213	298.92014
458.37875	303.73923
458.83621	303.04898
459.29367	300.3678
459.75113	300.99115
460.20859	301.34387
460.66605	301.33362
461.12347	300.32718
461.58093	298.59262
462.03839	300.07785
462.49585	287.41208
462.95331	297.85959
463.41077	298.17911
463.86823	287.54791
464.32568	284.58807
464.78311	290.30478
465.24057	295.8317
465.69803	296.68753
466.15549	295.76276
466.61295	297.94424
467.0704	300.82175
467.52786	293.21509
467.98529	305.69678
468.44275	298.29303
468.90021	296.52725
469.35767	303.5621
469.81512	294.07709
470.27258	297.66989
470.73004	304.49939
471.1875	302.84213
471.64493	297.34103
472.10239	297.31927
472.55984	303.51678
473.0173	303.85147
473.47476	302.30865
473.93222	300.64734
474.38968	305.16452
474.84711	317.30084
475.30457	298.67023
475.76202	301.76276
476.21948	308.13718
476.67694	314.15268
477.1344	315.07306
477.59186	314.707
478.04929	315.83389
478.50674	312.29996
478.9642	308.05109
479.42166	302.32965
479.87912	304.5885
480.33658	321.80411
480.79404	301.81363
481.2515	298.91541
481.70892	295.45764
482.16638	298.23203
482.62384	303.82007
483.0813	302.40045
483.53876	300.65189
483.99622	304.40347
484.45367	298.39337
484.9111	281.78714
485.36856	289.41165
485.82602	277.09836
486.28348	274.00082
486.74094	285.37375
487.19839	292.54196
487.65585	300.86728
488.11331	293.4014
488.57074	286.50156
489.0282	288.79553
489.48566	293.76907
489.94312	288.98001
490.40057	283.74704
490.85803	290.61816
491.31549	289.41815
491.77292	282.59784
492.23038	284.97406
492.68784	276.37393
493.14529	280.18271
493.60275	281.806
494.06021	287.6683
494.51767	281.52423
494.9751	277.1131
495.43256	281.02631
495.89001	274.44485
496.34747	271.14008
496.80493	281.35641
497.26239	275.65295
497.71985	264.02377
498.17731	274.11823
498.63474	278.32092
499.09219	277.19901
499.54965	277.43253
500.00711	269.56821
500.46457	277.4585
500.92203	267.29523
501.37949	270.55524
501.83691	271.3428
502.29437	270.18906
502.75183	272.50497
503.20929	271.09509
503.66675	267.73471
504.12421	267.82233
504.58167	281.69244
505.03912	264.5636
505.49655	279.78433
505.95401	271.85202
506.41147	258.76471
506.86893	266.70007
507.32639	267.77936
507.78384	260.59113
508.2413	254.94562
508.69873	260.15952
509.15619	263.67563
509.61365	259.49438
510.07111	263.69714
510.52856	269.69894
510.98602	259.24124
511.44348	257.7963
511.90091	254.2644
512.3584	257.5307
512.81586	258.22815
513.27332	254.91965
513.73071	254.22102
514.18817	258.1835
514.64563	258.80844
515.10309	259.67917
515.56055	262.15585
516.01801	258.74503
516.47546	250.98244
516.93292	253.70898
517.39038	263.99091
517.84784	250.50333
518.3053	261.84756
518.76276	255.8329
519.22021	266.74319
519.67767	255.38475
520.13513	251.58591
520.59253	254.33044
521.04999	259.56412
521.50745	264.90573
521.9649	256.52127
522.42236	248.78476
522.87982	255.36809
523.33728	258.13403
523.79474	261.56
524.2522	268.04727
524.70966	257.03174
525.16711	255.93658
525.62457	252.12379
526.08203	259.55136
526.53949	253.04619
526.99695	256.9585
527.45435	272.14755
527.9118	270.63165
528.36926	262.43173
528.82672	258.698
529.28418	260.28748
529.74164	262.26105
530.1991	258.62054
530.65656	259.01178
531.11401	249.30049
531.57147	250.57489
532.02893	253.77774
532.48639	251.64899
532.94385	256.45163
533.40131	263.15366
533.85876	258.70224
534.31616	260.42947
534.77362	262.51987
535.23108	269.02536
535.68854	270.69949
536.146	265.10269
536.60345	261.63388
537.06091	262.41541
537.51837	276.06076
537.97583	279.59381
538.43329	260.00275
538.89075	256.55545
539.34821	269.42383
539.80566	272.23245
540.26312	258.72336
540.72052	272.76755
541.17798	267.71234
541.63544	258.10825
542.0929	261.02206
542.55035	260.246
543.00781	256.75134
543.46527	260.47742
543.92273	259.99216
544.38019	258.07571
544.83765	256.81805
545.2951	249.3289
545.75256	260.51044
546.21002	260.50641
546.66748	239.85896
547.12494	245.70602
547.58234	252.49846
548.03979	255.437
548.49725	254.04756
548.95471	252.07904
549.41217	247.97171
549.86963	248.33479
550.32709	254.97174
550.78455	259.18628
551.242	254.46918
551.69946	247.5757
552.15692	249.89659
552.61438	249.08733
553.07184	251.299
553.5293	257.16785
553.98676	257.92044
554.44415	258.24927
554.90161	263.50092
555.35907	258.03445
555.81653	256.30447
556.27399	250.1243
556.73145	246.11362
557.1889	251.54021
557.64636	261.27319
558.10382	260.5755
558.56128	256.59549
559.01874	259.43332
559.4762	256.08881
559.93365	252.82538
560.39111	251.36856
560.84857	255.64095
561.30597	260.23651
561.76343	257.1615
562.22089	255.78615
562.67834	254.20839
563.1358	257.12238
563.59326	259.00403
564.05072	257.51852
564.50818	253.73409
564.96564	255.0519
565.4231	255.52956
565.88055	257.37241
566.33801	250.52252
566.79547	255.35034
567.25293	257.61844
567.71039	256.65317
568.16779	250.65633
568.62524	252.54012
569.0827	257.75613
569.54016	253.11856
569.99762	253.23332
570.45508	252.54073
570.91254	252.87512
571.37	250.42313
571.82745	254.66994
572.28491	254.11942
572.74237	252.25812
573.19983	251.28465
573.65729	250.23077
574.11475	249.48958
574.57214	252.42177
575.0296	251.93941
575.48706	251.01489
575.94452	251.49117
576.40198	253.2829
576.85944	254.14122
577.31689	255.17569
577.77435	248.67291
578.23181	250.75746
578.68927	256.13977
579.14673	250.85403
579.60419	250.90073
580.06165	255.27269
580.5191	252.36314
580.97656	247.92986
581.43396	251.28748
581.89142	255.04221
582.34888	256.8688
582.80634	256.48038
583.26379	250.2359
583.72125	247.41743
584.17871	254.79823
584.63617	260.27356
585.09363	258.57373
585.55109	254.48357
586.00854	257.57584
586.466	261.42398
586.92346	256.77148
587.38092	256.99332
587.83838	265.53146
588.29578	266.82065
588.75323	259.8468
589.21069	258.41495
589.66815	264.51498
590.12561	262.50458
590.58307	262.14691
591.04053	268.47986
591.49799	278.95087
591.95544	276.55646
592.4129	264.92081
592.87036	268.85165
593.32782	271.41974
593.78528	266.78928
594.24274	266.19614
594.7002	271.50787
595.15759	270.02606
595.61505	257.33017
596.07251	254.49503
596.52997	260.55185
596.98743	268.54602
597.44489	271.71866
597.90234	269.25952
598.3598	265.12183
598.81726	269.40225
599.27472	263.50055
599.73218	258.95187
600.18964	261.84073
600.64709	264.36301
601.10455	262.42114
601.56201	257.71948
602.01941	253.85599
602.47687	255.82552
602.93433	257.84094
603.39178	262.44019
603.84924	263.76883
604.3067	261.18265
604.76416	262.6507
605.22162	259.10577
605.67908	256.39316
606.13654	260.89951
606.59399	264.32016
607.05145	260.72015
607.50891	262.03156
607.96637	264.41302
608.42377	260.79993
608.88123	259.76471
609.33868	258.01633
609.79614	255.20206
610.2536	253.32826
610.71106	259.79269
611.16852	261.57562
611.62598	258.3429
612.08344	249.71985
612.54089	252.06892
612.99835	251.15393
613.45581	256.72415
613.91327	259.13135
614.37073	255.06589
614.82819	253.19814
615.28558	255.49487
615.74304	256.31656
616.2005	253.79359
616.65796	249.31252
617.11542	247.29984
617.57288	237.85553
618.03033	249.88419
618.48779	252.73541
618.94525	245.44467
619.40271	250.49385
619.86017	253.13684
620.31763	244.06175
620.77509	240.08713
621.23254	246.86591
621.69	245.30045
622.1474	240.24805
622.60486	241.50337
623.06232	238.24362
623.51978	244.98952
623.97723	245.35806
624.43469	241.00101
624.89215	239.18839
625.34961	242.75299
625.80707	232.48486
626.26453	239.46822
626.72198	233.37794
627.17944	239.39264
627.6369	239.25
628.09436	234.81139
628.55182	232.35931
629.00922	231.74358
629.46667	235.85422
629.92413	242.4073
630.38159	239.81369
630.83905	232.49971
631.29651	237.49918
631.75397	240.38771
632.21143	234.52066
632.66888	234.56114
633.12634	222.69952
633.5838	223.88165
634.04126	234.31993
634.49872	236.84123
634.95618	236.86583
635.41364	230.2502
635.87103	229.55179
636.32849	232.5101
636.78595	230.95396
637.24341	228.4277
637.70087	226.34978
638.15833	231.40984
638.61578	222.97406
639.07324	225.92914
639.5307	228.6734
639.98816	226.98834
640.44562	228.07773
640.90308	227.44019
641.36053	224.67221
641.81799	229.09918
642.27539	220.61916
642.73285	220.75095
643.19031	226.0191
643.64777	220.36542
644.10522	215.62102
644.56268	222.94327
645.02014	227.71558
645.4776	225.50113
645.93506	227.12123
646.39252	231.51741
646.84998	224.74712
647.30743	215.5661
647.76489	221.02348
648.22235	230.24791
648.67981	222.43851
649.13721	213.98891
649.59467	217.73441
650.05212	215.98096
650.50958	213.17685
650.96704	217.35991
651.4245	222.45921
651.88196	221.14444
652.33942	217.90489
652.79688	221.5144
653.25433	225.10986
653.71179	217.64305
654.16925	213.00348
654.62671	221.27925
655.08417	227.65486
655.54163	219.94153
655.99902	220.5276
656.45648	219.88647
656.91394	224.39906
657.3714	216.77005
657.82886	217.6387
658.28632	218.70251
658.74377	217.78021
659.20123	219.35677
659.65869	218.4857
660.11615	217.62515
660.57361	222.64754
661.03107	227.65126
661.48853	221.82883
661.94598	221.61699
662.40344	225.70428
662.86084	215.85059
663.3183	229.62971
663.77576	227.70091
664.23322	222.76323
664.69067	223.59818
665.14813	221.77748
665.60559	222.05228
666.06305	220.9946
666.52051	225.02391
666.97797	232.8441
667.43542	232.11728
667.89288	229.65303
668.35034	235.74768
668.8078	233.37054
669.26526	227.34679
669.72266	227.61656
670.18011	227.75383
670.63757	234.39726
671.09503	229.09901
671.55249	223.32072
672.00995	230.90617
672.46741	223.57616
672.92487	228.53046
673.38232	233.19006
673.83978	232.68233
674.29724	226.45792
674.7547	226.51552
675.21216	226.3945
675.66962	220.70282
676.12701	227.03461
676.58447	228.27423
677.04193	216.94678
677.49939	229.10057
677.95685	226.58876
678.41431	223.84335
678.87177	221.58165
679.32922	223.1796
679.78668	220.09787
680.24414	221.04086
680.7016	227.58606
681.15906	223.7769
681.61652	223.23071
682.07397	224.56793
682.53143	223.815
682.98883	222.58051
683.44629	224.41626
683.90375	224.71388
684.36121	220.8806
684.81866	225.96072
685.27612	228.55074
685.73358	221.76727
686.19104	215.95247
686.6485	222.74544
687.10596	228.67062
687.56342	221.46733
688.02087	218.71011
688.47833	218.8866
688.93579	218.70938
689.39325	215.84641
689.85065	216.1564
690.30811	213.87863
690.76556	211.43752
691.22302	211.65714
691.68048	213.43103
692.13794	216.27292
692.5954	217.79619
693.05286	215.49442
693.51031	212.65852
693.96777	215.0937
694.42523	213.0878
694.88269	205.50372
695.34015	204.58498
695.79761	205.96449
696.25507	207.4872
696.71246	214.03038
697.16992	216.69511
697.62738	213.54175
698.08484	209.41835
698.5423	210.27736
698.99976	209.83293
699.45721	208.62596
699.91467	208.55157
700.37213	207.78813
700.82959	207.76938
701.28705	207.63275
701.74451	206.47282
702.20197	213.08932
702.65942	212.6938
703.11688	209.03288
703.57428	213.396
704.03174	209.73088
704.4892	210.88531
704.94666	198.54433
705.40411	208.92761
705.86157	211.00931
706.31903	214.48706
706.77649	207.64571
707.23395	207.54076
707.69141	211.46164
708.14886	211.4783
708.60632	208.47421
709.06378	202.51593
709.52124	201.23051
709.97864	208.91748
710.4361	210.43553
710.89355	208.89276
711.35101	213.96413
711.80847	215.77054
712.26593	209.35344
712.72339	216.39551
713.18085	196.25955
713.63831	217.47693
714.09576	212.3199
714.55322	214.7424
715.01068	214.10799
715.46814	210.84201
715.9256	212.13391
716.38306	212.2045
716.84045	211.91939
717.29791	210.73251
717.75537	208.65921
718.21283	207.15359
718.67029	208.68416
719.12775	211.93674
719.58521	210.30792
720.04266	210.04282
720.50012	205.57013
720.95758	206.3282
721.41504	207.01248
721.8725	200.42764
722.32996	207.57233
722.78741	207.6691
723.24487	213.68776
723.70227	213.73218
724.15973	206.54733
724.61719	208.31804
725.07465	211.02916
725.5321	212.36266
725.98956	207.20871
726.44702	205.98456
726.90448	209.66521
727.36194	210.58582
727.8194	208.88332
728.27686	203.84561
728.73431	201.09984
729.19177	208.75194
729.64923	205.65973
730.10669	206.50996
730.56409	212.81998
731.02155	198.58908
731.479	199.83113
731.93646	201.46327
732.39392	207.07103
732.85138	198.32675
733.30884	208.77681
733.7663	208.54126
734.22375	206.89209
734.68121	206.45338
735.13867	200.80159
735.59613	200.78664
736.05359	206.51935
736.51105	207.35963
736.96851	207.23697
737.4259	208.88406
737.88336	205.40419
738.34082	199.9928
738.79828	195.30209
739.25574	198.17802
739.7132	200.10881
740.17065	202.57779
740.62811	200.08604
741.08557	207.56978
741.54303	198.52419
742.00049	196.98763
742.45795	201.06859
742.91541	201.03368
743.37286	204.44389
743.83026	202.26881
744.28772	202.70926
744.74518	204.47809
745.20264	207.36794
745.6601	208.29282
746.11755	207.50502
746.57501	205.38313
747.03247	199.88013
747.48993	197.5676
747.94739	201.17085
748.40485	200.6696
748.8623	202.20619
749.31976	200.13594
749.77722	196.74239
750.23468	201.53047
750.69208	194.97453
751.14954	196.21356
751.60699	200.67754
752.06445	207.39595
752.52191	201.76556
752.97937	193.77351
753.43683	201.19528
753.89429	200.92812
754.35175	194.67754
754.8092	191.37767
755.26666	195.59259
755.72412	197.01259
756.18158	197.30556
756.63904	199.00658
757.0965	196.02869
757.55389	193.72189
758.01135	196.72629
758.46881	196.81435
758.92627	197.80774
759.38373	198.32988
759.84119	198.72723
760.29865	192.73717
760.7561	195.23657
761.21356	197.00247
761.67102	201.70291
762.12848	206.04477
762.58594	195.20055
763.0434	200.10333
763.50085	201.68639
763.95831	197.68762
764.41571	203.54872
764.87317	205.6113
765.33063	202.49057
765.78809	197.56342
766.24554	197.94247
766.703	203.3175
767.16046	207.07033
767.61792	208.40829
768.07538	208.9733
768.53284	205.43086
768.9903	200.57819
769.44775	203.70999
769.90521	206.54543
770.36267	204.58211
770.82013	194.58278
771.27753	200.48877
771.73499	209.93265
772.19244	208.98433
772.6499	200.27693
773.10736	205.89154
773.56482	211.13455
774.02228	200.00566
774.47974	198.09795
774.93719	195.97621
775.39465	203.11153
775.85211	203.13968
776.30957	197.14847
776.76703	195.63033
777.22449	201.09911
777.68188	201.56987
778.13934	198.30789
778.5968	196.27567
779.05426	195.20056
779.51172	193.3912
779.96918	184.9481
780.42664	185.07516
780.88409	190.8425
781.34155	185.96657
781.79901	194.53612
782.25647	194.7346
782.71393	193.79915
783.17139	191.47581
783.62885	185.49089
784.0863	190.52643
784.5437	200.045
785.00116	190.96753
785.45862	193.95775
785.91608	185.86952
786.37354	186.41403
786.83099	188.69443
787.28845	184.45715
787.74591	188.51898
788.20337	187.7224
788.66083	188.15567
789.11829	183.49675
789.57574	184.73416
790.0332	192.01773
790.49066	191.85121
790.94812	196.21855
791.40552	198.51662
791.86298	196.29164
792.32043	190.01683
792.77789	195.84158
793.23535	188.75211
793.69281	190.88232
794.15027	190.49792
794.60773	196.57684
795.06519	184.2695
795.52264	195.76965
795.9801	186.5889
796.43756	192.76282
796.89502	190.10402
797.35248	193.11119
797.80994	187.18555
798.26733	193.8139
798.72479	203.30807
799.18225	194.4659
799.63971	200.45691
800.09717	201.84796
800.55463	200.07355
801.01208	199.26981
801.46954	204.72833
801.927	212.76794
802.38446	208.99297
802.84192	205.89638
803.29938	211.39859
803.75684	209.00357
804.21429	196.70349
804.67175	200.62215
805.12915	204.64229
805.58661	203.0192
806.04407	202.69604
806.50153	196.9048
806.95898	207.25142
807.41644	197.49341
807.8739	189.52985
808.33136	178.41646
808.78882	191.76408
809.24628	193.42403
809.70374	189.12408
810.16119	186.58011
810.61865	185.28416
811.07611	185.15042
811.53351	181.39999
811.99097	180.58495
812.44843	181.40833
812.90588	183.37109
813.36334	184.09045
813.8208	183.93039
814.27826	182.03378
814.73572	177.05785
815.19318	174.10023
815.65063	178.60329
816.10809	184.05093
816.56555	179.26944
817.02301	178.73511
817.48047	183.27049
817.93793	179.96375
818.39532	177.12073
818.85278	178.35402
819.31024	174.07719
819.7677	169.67787
820.22516	170.1344
820.68262	176.73386
821.14008	180.7085
821.59753	180.71791
822.05499	175.57634
822.51245	179.05811
822.96991	182.02029
823.42737	174.96706
823.88483	177.69147
824.34229	173.94557
824.79974	172.80525
825.25714	171.25206
825.7146	169.64621
826.17206	172.23331
826.62952	174.07462
827.08698	175.95966
827.54443	173.30046
828.00189	164.95425
828.45935	162.60526
828.91681	165.47119
829.37427	167.84543
829.83173	170.00899
830.28918	167.43614
830.74664	166.33755
831.2041	168.02254
831.66156	168.43077
832.11896	167.75623
832.57642	164.26541
833.03387	163.10132
833.49133	174.97626
833.94879	168.89482
834.40625	159.40321
834.86371	161.21487
835.32117	162.35652
835.77863	161.24161
836.23608	158.92784
836.69354	166.2117
837.151	162.76044
837.60846	160.04124
838.06592	156.80446
838.52338	158.15437
838.98077	160.88841
839.43823	158.60509
839.89569	156.21506
840.35315	155.11911
840.81061	151.33574
841.26807	153.01494
841.72552	156.72131
842.18298	157.37109
842.64044	159.4778
843.0979	159.9706
843.55536	159.1116
844.01282	157.3096
844.47028	154.68306
844.92773	156.80922
845.38519	155.88351
845.84259	157.31343
846.30005	151.64981
846.75751	153.22754
847.21497	155.50436
847.67242	154.06819
848.12988	154.09891
848.58734	154.10294
849.0448	152.34181
849.50226	155.83968
849.95972	148.73151
850.41718	153.51306
850.87463	143.43607
851.33209	146.27617
851.78955	156.00203
852.24695	155.0318
852.70441	149.72267
853.16187	150.57237
853.61932	151.58652
854.07678	153.79842
854.53424	151.08881
854.9917	148.43817
855.44916	152.35513
855.90662	151.20525
856.36407	152.4136
856.82153	153.60928
857.27899	152.41527
857.73645	150.74449
858.19391	151.21947
858.65137	153.49869
859.10876	148.91238
859.56622	151.39049
860.02368	147.52783
860.48114	147.12822
860.9386	141.51657
861.39606	144.92947
861.85352	150.77296
862.31097	148.56712
862.76843	146.61516
863.22589	152.67317
863.68335	150.08662
864.14081	149.82111
864.59827	145.79376
865.05573	149.85997
865.51318	153.79033
865.97058	143.17116
866.42804	152.91568
866.8855	138.85127
867.34296	148.39186
867.80042	147.53403
868.25787	149.95601
868.71533	153.72856
869.17279	146.99496
869.63025	145.02873
870.08771	148.34122
870.54517	150.02838
871.00262	147.34203
871.46008	146.10213
871.91754	148.9404
872.375	151.47894
872.8324	149.04318
873.28986	145.14204
873.74731	144.76833
874.20477	148.59247
874.66223	149.29802
875.11969	148.73364
875.57715	150.95268
876.03461	145.53369
876.49207	143.09
876.94952	146.64037
877.40698	144.23576
877.86444	146.49553
878.3219	141.60239
878.77936	141.77371
879.23682	148.67107
879.69421	144.6797
880.15167	143.73657
880.60913	148.78276
881.06659	147.19235
881.52405	146.49261
881.98151	143.77794
882.43896	146.2717
882.89642	141.86694
883.35388	146.32356
883.81134	149.39804
884.2688	144.25714
884.72626	139.95677
885.18372	144.9854
885.64117	153.45576
886.09857	153.91425
886.55603	147.55896
887.01349	156.15904
887.47095	150.66318
887.92841	147.90607
888.38586	149.34802
888.84332	149.05861
889.30078	143.66026
889.75824	147.60699
890.2157	153.58192
890.67316	145.58713
891.13062	144.61449
891.58807	154.14828
892.04553	154.1727
892.50299	147.28729
892.96039	145.68768
893.41785	149.24062
893.87531	153.96887
894.33276	156.9115
894.79022	157.61681
895.24768	155.38951
895.70514	150.41238
896.1626	151.72101
896.62006	149.51163
897.07751	152.73969
897.53497	155.40448
897.99243	154.61403
898.44989	154.17876
898.90735	155.42383
899.36481	150.20857
899.8222	146.70201
900.27966	151.65152
900.73712	155.64563
901.19458	156.47356
901.65204	153.28418
902.1095	150.60939
902.56696	146.54259
903.02441	150.9684
903.48187	152.05852
903.93933	144.64368
904.39679	147.87361
904.85425	143.73459
905.31171	139.84975
905.76917	152.07179
906.22662	152.06615
906.68402	149.18182
907.14148	152.6519
907.59894	148.67337
908.0564	152.25241
908.51385	144.90585
908.97131	151.28172
909.42877	145.72466
909.88623	144.46289
910.34369	148.22005
910.80115	146.23003
911.25861	144.70262
911.71606	145.35602
912.17352	141.72221
912.63098	140.00134
913.08844	138.57585
913.54584	138.59558
914.0033	137.2007
914.46075	133.55144
914.91821	134.41368
915.37567	134.59737
915.83313	132.78032
916.29059	130.97498
916.74805	131.66028
917.20551	132.05489
917.66296	125.68771
918.12042	125.6507
918.57788	126.92357
919.03534	129.65939
919.4928	122.78948
919.9502	122.45146
920.40765	120.77187
920.86511	124.88686
921.32257	118.43581
921.78003	117.82508
922.23749	117.68089
922.69495	115.67021
923.1524	117.13499
923.60986	122.63758
924.06732	116.29258
924.52478	109.3467
924.98224	108.29201
925.4397	121.67177
925.89716	114.81758
926.35461	110.68473
926.81201	116.94818
927.26947	115.89119
927.72693	112.78132
928.18439	115.06271
928.64185	110.81415
929.0993	119.72435
929.55676	114.45987
930.01422	114.71152
930.47168	112.58084
930.92914	115.43294
931.3866	112.39296
931.84406	111.57971
932.30151	107.07477
932.75897	108.75335
933.21643	108.86447
933.67383	110.35495
934.13129	105.40015
934.58875	109.02165
935.0462	110.35057
935.50366	109.4619
935.96112	110.55883
936.41858	109.27843
936.87604	105.84988
937.3335	108.04523
937.79095	106.89814
938.24841	108.05109
938.70587	107.90315
939.16333	107.28671
939.62079	108.61079
940.07825	107.54953
940.53564	108.33929
940.9931	106.94312
941.45056	106.72121
941.90802	110.17733
942.36548	106.75861
942.82294	107.34487
943.2804	108.18182
943.73785	101.62584
944.19531	104.22368
944.65277	102.31367
945.11023	105.27142
945.56769	112.78728
946.02515	106.55429
946.4826	102.03193
946.94006	106.34032
947.39746	102.30941
947.85492	113.54029
948.31238	105.60429
948.76984	112.13245
949.22729	105.66603
949.68475	106.31567
950.14221	109.57597
950.59967	112.94488
951.05713	106.55813
951.51459	103.96753
951.97205	104.93572
952.4295	104.5656
952.88696	101.84907
953.34442	105.43856
953.80182	111.2101
954.25928	105.63711
954.71674	98.983002
955.17419	108.26044
955.63165	107.37955
956.08911	95.689812
956.54657	100.27309
957.00403	103.14657
957.46149	104.06211
957.91895	103.12071
958.3764	100.22736
958.83386	97.032631
959.29132	103.60645
959.74878	104.67091
960.20624	103.17103
960.66364	108.40185
961.12109	95.965858
961.57855	97.642403
962.03601	106.80766
962.49347	99.654518
962.95093	93.902924
963.40839	94.759491
963.86584	97.200287
964.3233	94.754433
964.78076	102.95698
965.23822	104.02687
965.69568	96.94722
966.15314	96.180222
966.6106	90.003067
967.06805	98.024742
967.52545	98.722733
967.98291	94.50061
968.44037	93.708481
968.89783	101.88779
969.35529	102.70358
969.81274	96.601677
970.2702	98.400978
970.72766	100.37431
971.18512	97.072388
971.64258	98.912186
972.10004	99.292076
972.5575	96.431511
973.01495	91.714378
973.47241	94.179802
973.92987	97.479988
974.38727	96.395981
974.84473	92.073311
975.30219	94.99337
975.75964	98.599426
976.2171	97.762123
976.67456	94.977158
977.13202	92.090599
977.58948	92.060349
978.04694	97.898247
978.50439	100.27457
978.96185	94.622864
979.41931	89.945976
979.87677	91.071495
980.33423	95.957962
980.79169	96.43325
981.24908	94.403519
981.70654	93.094254
982.164	92.925072
982.62146	92.092575
983.07892	91.846497
983.53638	90.604958
983.99384	89.588295
984.45129	92.644745
[truncated: 2,220 more rows]
