# Supplementary material for: Design of high SERS sensitive substrates based on branched Ti nanorods
Source: Sci Rep. 2022 Jul 8;12:11631. doi: 10.1038/s41598-022-15875-3 (PMC9270367; doi:10.1038/s41598-022-15875-3)
Supplement: Supplementary file 1 — Supplementary Information. [file 41598_2022_15875_MOESM1_ESM.zip › Supplemantary file/SERS/T-TiN-Ag100/S11_5_10_2.txt]

70	478.39081
70.457451	465.61252
70.914909	491.43152
71.37236	478.85068
71.829819	485.49335
72.28727	490.72879
72.744728	494.47403
73.202179	494.76089
73.659637	492.06985
74.117088	489.41794
74.574547	486.6384
75.031998	488.33337
75.489456	477.40112
75.946907	479.55457
76.404358	485.1264
76.861816	485.76541
77.319267	481.61618
77.776726	476.3298
78.234177	463.84113
78.691635	478.41199
79.149086	482.97852
79.606544	476.64645
80.063995	466.64349
80.521454	465.0484
80.978905	473.07138
81.436356	473.47122
81.893814	462.38077
82.351265	465.14633
82.808723	459.47046
83.266174	466.05936
83.723633	464.49973
84.181084	460.03427
84.638542	467.13168
85.095993	457.65707
85.553452	460.65924
86.010902	453.2457
86.468361	451.01791
86.925812	452.25378
87.383263	453.85474
87.840721	450.81558
88.298172	441.13776
88.75563	434.40787
89.213081	429.76276
89.67054	431.43576
90.127991	434.60925
90.585449	431.23169
91.0429	424.70633
91.500359	420.81366
91.957809	422.99652
92.415268	438.60385
92.872719	423.55899
93.33017	421.6702
93.787628	415.09262
94.245079	413.50253
94.702538	415.40479
95.159988	413.92728
95.617447	410.11572
96.074898	414.37283
96.532356	412.80029
96.989807	414.08447
97.447266	409.40546
97.904716	413.76553
98.362167	418.93008
98.819626	413.68588
99.277077	407.24207
99.734535	397.82263
100.19199	402.17664
100.64944	398.39426
101.1069	398.79025
101.56435	404.1575
102.0218	407.66867
102.47926	401.9017
102.93671	388.39862
103.39417	390.64941
103.85162	404.6127
104.30907	407.79416
104.76653	391.65335
105.22398	390.60364
105.68144	401.72464
106.13889	401.23312
106.59635	394.79736
107.0538	399.34738
107.51126	404.99472
107.96871	399.42896
108.42617	398.97256
108.88362	398.24722
109.34108	393.07578
109.79853	387.39081
110.25598	386.96011
110.71344	388.73309
111.17089	381.78653
111.62835	391.40775
112.0858	390.60458
112.54326	388.54355
113.00071	389.56021
113.45817	387.785
113.91562	383.54962
114.37308	388.25897
114.83053	378.53024
115.28798	383.88406
115.74544	381.70016
116.20289	379.41614
116.66035	381.12634
117.1178	380.83688
117.57526	374.46857
118.03271	371.67535
118.49017	370.99234
118.94762	378.44785
119.40508	375.38052
119.86253	374.66782
120.31998	377.14197
120.77744	372.92828
121.23489	364.59454
121.69234	378.74423
122.1498	373.63138
122.60725	369.18616
123.0647	375.06259
123.52216	368.86496
123.97961	358.03015
124.43707	362.59152
124.89452	376.15512
125.35198	365.01761
125.80943	361.84692
126.26689	368.93152
126.72434	369.18649
127.18179	364.69626
127.63925	361.42151
128.09671	360.32581
128.55415	358.28635
129.01161	359.05093
129.46907	352.642
129.92653	357.62378
130.38397	358.33615
130.84143	365.35165
131.29889	368.42731
131.75635	362.6174
132.21379	357.63345
132.67125	343.51273
133.12871	347.2261
133.58615	351.09848
134.04361	349.89633
134.50107	347.31036
134.95853	349.55365
135.41597	353.51169
135.87343	351.35382
136.33089	347.63226
136.78835	341.60352
137.24579	343.12283
137.70325	351.09296
138.16071	351.45743
138.61815	351.04922
139.07561	350.26996
139.53307	346.16177
139.99052	349.53421
140.44797	344.78012
140.90543	350.17242
141.36288	350.47977
141.82034	348.375
142.27779	347.87955
142.73524	344.80142
143.1927	337.16837
143.65015	333.8735
144.1076	334.57568
144.56506	339.16595
145.02252	341.09631
145.47997	341.61719
145.93742	340.8522
146.39488	339.78851
146.85234	341.10895
147.30978	344.74948
147.76724	340.22549
148.2247	338.06296
148.68216	340.43381
149.1396	340.93158
149.59706	341.26389
150.05452	338.86179
150.51196	331.87982
150.96942	328.70386
151.42688	344.74405
151.88434	334.00421
152.34178	338.81833
152.79924	338.91129
153.2567	338.49271
153.71416	333.8045
154.1716	330.45438
154.62906	334.35925
155.08652	338.8974
155.54396	346.87589
156.00142	333.92606
156.45888	325.94705
156.91634	333.92819
157.37378	329.30453
157.83124	322.34399
158.2887	325.33914
158.74615	326.96484
159.2036	329.56952
159.66106	326.32025
160.11852	321.3317
160.57596	316.73834
161.03342	319.99573
161.49088	327.72672
161.94833	331.08142
162.40578	326.42838
162.86324	320.95093
163.32069	321.59341
163.77815	329.3201
164.2356	318.84122
164.69305	315.32269
165.15051	315.97144
165.60797	319.7793
166.06541	324.61838
166.52287	324.91034
166.98033	329.10175
167.43777	316.00583
167.89523	309.79581
168.35269	314.58505
168.81015	315.44614
169.26759	314.82001
169.72505	320.29526
170.18251	327.85004
170.63997	323.41995
171.09741	329.13684
171.55487	325.30304
172.01233	322.4093
172.46977	326.26285
172.92723	327.19083
173.38469	323.80487
173.84215	318.3645
174.29959	313.89929
174.75705	325.89032
175.21451	326.71649
175.67197	316.51126
176.12941	317.16611
176.58687	323.8851
177.04433	326.2095
177.50179	320.50723
177.95923	315.01831
178.41669	321.64359
178.87415	328.09055
179.33159	328.23187
179.78905	316.13617
180.24651	315.10791
180.70396	314.43689
181.16141	312.38409
181.61887	316.83914
182.07632	325.89896
182.53378	317.36136
182.99123	316.32477
183.44868	319.35229
183.90614	318.81982
184.36359	316.68753
184.82104	321.9628
185.2785	324.89578
185.73596	320.00092
186.19341	321.85541
186.65086	320.61465
187.10832	327.30167
187.56578	320.00778
188.02322	318.90253
188.48068	317.68896
188.93814	317.37985
189.39558	316.97641
189.85304	315.82031
190.3105	321.19043
190.76796	325.69269
191.2254	321.54764
191.68286	311.77557
192.14032	318.40085
192.59778	318.52069
193.05522	317.93219
193.51268	318.60083
193.97014	312.77927
194.4276	321.54767
194.88504	321.04657
195.3425	317.80945
195.79996	318.26523
196.2574	317.22775
196.71486	317.3299
197.17232	316.22632
197.62978	314.26318
198.08722	317.3114
198.54468	321.25064
199.00214	317.45474
199.45959	316.67111
199.91704	309.70618
200.3745	311.15796
200.83195	312.94818
201.2894	312.3588
201.74686	307.06454
202.20432	295.5278
202.66177	315.7576
203.11922	304.06906
203.57668	303.22125
204.03413	303.27863
204.49159	301.2171
204.94904	302.84088
205.40649	308.4725
205.86395	312.1908
206.3214	312.0148
206.77885	316.14752
207.23631	313.91989
207.69377	310.90646
208.15121	304.77069
208.60867	303.05145
209.06613	303.30353
209.52359	303.70609
209.98103	302.90378
210.43849	298.73721
210.89595	314.37457
211.35341	317.23004
211.81085	310.73425
212.26831	312.08359
212.72577	314.20117
213.18321	312.01886
213.64067	308.77734
214.09813	307.87387
214.55559	305.59406
215.01303	306.08942
215.47049	300.83737
215.92795	305.0867
216.38541	307.38632
216.84285	309.16318
217.30031	310.63132
217.75777	306.47787
218.21521	300.16077
218.67267	307.89447
219.13013	304.46591
219.58759	313.76044
220.04503	311.6156
220.50249	313.42377
220.95995	307.9953
221.4174	308.25604
221.87485	311.9985
222.33231	308.38354
222.78976	311.28952
223.24721	311.67111
223.70467	313.98984
224.16212	316.19028
224.61958	312.37576
225.07703	309.75571
225.53448	310.21036
225.99194	312.11139
226.4494	313.13251
226.90685	309.82632
227.3643	297.96698
227.82176	295.48801
228.27922	315.65625
228.73666	304.70355
229.19412	303.60199
229.65158	309.13025
230.10902	306.74484
230.56648	303.58701
231.02394	312.87451
231.4814	304.18097
231.93884	299.30948
232.3963	303.87424
232.85376	310.66235
233.31122	315.51624
233.76866	312.07733
234.22612	304.18701
234.68358	300.94608
235.14102	302.83282
235.59848	298.13062
236.05594	298.01965
236.5134	302.56393
236.97084	303.25894
237.4283	308.07303
237.88576	302.89584
238.34322	298.9827
238.80066	301.89597
239.25812	295.48575
239.71558	288.19171
240.17302	295.78128
240.63048	302.48914
241.08794	291.7251
241.54539	291.97488
242.00284	298.55222
242.4603	294.26465
242.91776	287.18619
243.37521	294.94952
243.83266	297.82617
244.29012	282.64105
244.74757	292.56631
245.20503	293.59558
245.66248	292.10422
246.11993	284.97571
246.57739	289.6962
247.03484	297.66895
247.49229	293.92535
247.94975	294.97879
248.40721	291.68353
248.86465	295.7211
249.32211	294.44928
249.77957	282.19199
250.23703	285.76077
250.69447	291.14099
251.15193	288.62817
251.60939	287.25491
252.06683	292.5878
252.52429	288.06744
252.98175	293.34146
253.43921	287.40915
253.89665	288.51999
254.35411	280.04105
254.81157	282.91928
255.26903	291.38144
255.72647	292.94281
256.18393	290.73541
256.64139	291.40878
257.09885	286.2807
257.5563	287.39682
258.01373	288.35687
258.47119	283.18155
258.92865	277.96957
259.38611	277.72836
259.84357	281.57401
260.30103	283.11111
260.75848	278.97519
261.21594	278.81067
261.67337	275.18808
262.13083	285.87701
262.58829	275.79977
263.04575	280.2258
263.5032	282.47659
263.96066	278.91858
264.41812	278.54822
264.87555	283.58655
265.33301	288.13425
265.79047	293.16693
266.24792	277.87872
266.70538	278.24118
267.16284	275.3194
267.6203	274.99298
268.07776	273.53879
268.53519	282.19388
268.99265	291.39383
269.4501	276.16922
269.90756	278.73566
270.36502	275.56741
270.82248	281.42313
271.27994	282.9115
271.73737	282.28516
272.19482	284.59607
272.65228	283.35928
273.10974	278.34161
273.5672	277.93079
274.02466	282.25912
274.48212	278.02911
274.93954	279.22949
275.397	278.06018
275.85446	275.57553
276.31192	278.54095
276.76938	273.78488
277.22684	271.61475
277.6843	279.5972
278.14175	284.19379
278.59918	278.21509
279.05664	276.35941
279.5141	282.06543
279.97156	277.1817
280.42902	272.03467
280.88647	275.9968
281.34393	285.06863
281.80136	284.92542
282.25882	278.27914
282.71628	281.53354
283.17374	282.60513
283.6312	286.02963
284.08865	271.90155
284.54611	277.98648
285.00357	265.45297
285.461	274.93652
285.91846	279.18878
286.37592	276.61331
286.83337	280.71204
287.29083	272.33539
287.74829	272.73392
288.20575	267.23349
288.66318	278.76932
289.12064	272.95236
289.57809	268.78433
290.03555	272.8302
290.49301	275.03598
290.95047	271.60977
291.40793	269.45532
291.86536	272.42712
292.32281	276.29428
292.78027	271.92136
293.23773	279.78601
293.69519	282.62823
294.15265	278.73642
294.61011	274.58496
295.06757	271.18506
295.52499	270.90771
295.98245	274.77664
296.43991	276.09802
296.89737	275.3075
297.35483	275.92435
297.81229	289.31552
298.26974	276.87231
298.72717	278.00931
299.18463	281.54556
299.64209	281.39246
300.09955	275.68515
300.55701	266.74271
301.01447	267.0307
301.47192	271.51764
301.92938	275.63281
302.38681	268.39783
302.84427	267.92093
303.30173	272.24823
303.75919	273.26685
304.21664	271.4343
304.6741	272.98749
305.13156	276.08011
305.58899	270.42975
306.04645	265.59235
306.50391	280.78693
306.96136	267.6875
307.41882	271.93005
307.87628	278.65173
308.33374	279.91086
308.79117	276.03665
309.24863	276.00116
309.70609	278.73709
310.16354	271.12933
310.621	269.77863
311.07846	267.61578
311.53592	275.28793
311.99338	273.89728
312.45081	275.23264
312.90826	274.7424
313.36572	273.41754
313.82318	274.67004
314.28064	276.06146
314.7381	274.54877
315.19556	279.1749
315.65298	277.77911
316.11044	270.85483
316.5679	278.75912
317.02536	273.32794
317.48282	272.453
317.94028	271.65173
318.39774	268.7583
318.85519	270.39307
319.31262	274.37616
319.77008	268.25967
320.22754	273.72198
320.685	267.90012
321.14246	271.83224
321.59991	262.38342
322.05737	266.84814
322.5148	276.608
322.97226	279.64743
323.42972	279.57709
323.88718	278.14063
324.34464	264.7189
324.80209	262.05908
325.25955	269.13013
325.71698	268.24048
326.17444	266.9783
326.6319	269.93994
327.08936	277.37814
327.54681	272.41315
328.00427	267.08041
328.46173	272.93576
328.91919	269.0549
329.37662	268.98874
329.83408	269.01898
330.29153	273.39572
330.74899	272.39508
331.20645	271.51718
331.66391	270.8772
332.12137	267.569
332.5788	268.17584
333.03625	269.14084
333.49371	263.64597
333.95117	269.63971
334.40863	272.82944
334.86609	277.14923
335.32355	264.24561
335.78101	265.36276
336.23843	275.62674
336.69589	276.38791
337.15335	275.30466
337.61081	271.93793
338.06827	265.96664
338.52573	273.03754
338.98318	275.84192
339.44061	275.94058
339.89807	256.82431
340.35553	268.56366
340.81299	268.1994
341.27045	274.53323
341.72791	269.89923
342.18536	266.25095
342.64279	270.52435
343.10025	272.15802
343.55771	284.24466
344.01517	280.14697
344.47263	274.42575
344.93008	270.14804
345.38754	264.34863
345.845	272.58112
346.30243	270.72931
346.75989	270.82886
347.21735	272.29105
347.6748	264.54999
348.13226	259.65924
348.58972	270.22354
349.04718	266.27762
349.50461	271.73019
349.96207	267.94153
350.41953	266.94571
350.87698	268.16016
351.33444	270.26511
351.7919	272.21304
352.24936	271.21448
352.70682	271.57455
353.16425	277.01974
353.6217	266.10776
354.07916	275.05212
354.53662	271.96848
354.99408	270.47226
355.45154	270.85275
355.909	263.48456
356.36642	266.22894
356.82388	270.48434
357.28134	271.02353
357.7388	272.18146
358.19626	267.34225
358.65372	271.47144
359.11118	266.31689
359.5686	275.17169
360.02606	273.48505
360.48352	269.59906
360.94098	276.51404
361.39844	273.76208
361.8559	271.03073
362.31335	273.98563
362.77081	270.43613
363.22824	266.90375
363.6857	269.09009
364.14316	276.47678
364.60062	280.24344
365.05807	267.41043
365.51553	275.63757
365.97299	274.45563
366.43042	270.72134
366.88788	270.97229
367.34534	270.1394
367.8028	268.36862
368.26025	271.65948
368.71771	270.77155
369.17517	268.60883
369.63263	278.13727
370.09006	263.09525
370.54752	272.12021
371.00497	271.43259
371.46243	270.57022
371.91989	272.36078
372.37735	271.15317
372.83481	269.41202
373.29224	272.1044
373.74969	279.18097
374.20715	280.06473
374.66461	271.18115
375.12207	274.45029
375.57953	262.77295
376.03699	264.23257
376.49442	271.11383
376.95187	274.36496
377.40933	276.08112
377.86679	272.78308
378.32425	262.25299
378.78171	272.3714
379.23917	278.53323
379.69662	278.4325
380.15405	270.74585
380.61151	280.64481
381.06897	279.90744
381.52643	275.31479
381.98389	273.12689
382.44135	274.06619
382.8988	275.68835
383.35623	274.36063
383.81369	272.34897
384.27115	273.93051
384.72861	276.59088
385.18607	281.43414
385.64352	273.21683
386.10098	274.11835
386.55844	276.26529
387.01587	278.53903
387.47333	277.759
387.93079	277.75259
388.38824	285.68576
388.8457	290.62134
389.30316	281.78494
389.76062	277.43408
390.21805	274.38116
390.67551	277.21182
391.13297	286.59708
391.59042	290.0058
392.04788	286.63858
392.50534	288.45267
392.9628	290.12979
393.42023	286.58212
393.87769	290.06094
394.33514	289.94553
394.7926	287.65942
395.25006	292.80508
395.70752	291.60431
396.16498	286.64392
396.62244	294.96387
397.07986	293.87576
397.53732	292.42291
397.99478	292.65097
398.45224	293.15924
398.9097	298.56033
399.36716	299.81204
399.82462	291.04733
400.28204	292.3255
400.7395	296.3631
401.19696	296.65167
401.65442	296.46378
402.11188	295.85342
402.56934	303.09595
403.02679	301.33856
403.48425	292.39209
403.94168	293.42358
404.39914	299.91806
404.8566	300.61539
405.31406	310.90585
405.77151	293.43423
406.22897	300.49313
406.68643	302.8511
407.14386	302.93213
407.60132	305.93811
408.05878	309.1629
408.51624	308.7627
408.97369	305.58942
409.43115	305.64749
409.88861	310.37646
410.34604	310.55707
410.8035	320.55002
411.26096	320.82269
411.71841	317.3508
412.17587	315.09491
412.63333	316.66022
413.09079	313.63797
413.54825	318.65985
414.00568	325.61328
414.46313	325.06543
414.92059	322.44058
415.37805	319.48615
415.83551	310.65137
416.29297	322.79144
416.75043	335.12125
417.20786	323.30356
417.66531	323.26291
418.12277	325.14032
418.58023	327.50638
419.03769	323.73145
419.49515	318.53601
419.95261	323.48627
420.41006	332.18411
420.86749	327.45587
421.32495	325.80371
421.78241	333.83267
422.23987	324.5994
422.69733	318.45261
423.15479	326.06729
423.61224	334.38657
424.06967	335.6449
424.52713	341.31924
424.98459	342.97067
425.44205	340.315
425.89951	340.79733
426.35696	336.15936
426.81442	335.85095
427.27185	334.13953
427.72931	329.79633
428.18677	328.60809
428.64423	325.06476
429.10168	327.34192
429.55914	336.70099
430.0166	341.41553
430.47406	339.48837
430.93149	337.00031
431.38895	339.82626
431.84641	346.87244
432.30386	345.77176
432.76132	336.31577
433.21878	334.08182
433.67624	342.37683
434.13367	341.87869
434.59113	339.87128
435.04858	344.21054
435.50604	348.41141
435.9635	346.52692
436.42096	345.09744
436.87842	347.87671
437.33588	351.54916
437.7933	355.86478
438.25076	346.76901
438.70822	368.64157
439.16568	369.34534
439.62314	365.99945
440.0806	367.54562
440.53806	377.05682
440.99548	372.22189
441.45294	377.05035
441.9104	385.85532
442.36786	388.79471
442.82532	392.58377
443.28278	390.81299
443.74023	388.70926
444.19766	390.34946
444.65512	386.85059
445.11258	381.81003
445.57004	383.28381
446.0275	381.56711
446.48495	383.14597
446.94241	387.7597
447.39987	389.50464
447.8573	384.80515
448.31476	379.88049
448.77222	384.93301
449.22968	393.17935
449.68713	379.09802
450.14459	380.43536
450.60205	381.69901
451.05948	376.66989
451.51694	378.05115
451.9744	381.62363
452.43185	382.3071
452.88931	374.75681
453.34677	374.74017
453.80423	376.70865
454.26169	373.51556
454.71912	377.93982
455.17657	372.03574
455.63403	363.44791
456.09149	357.60306
456.54895	371.32419
457.00641	363.39709
457.46387	363.53256
457.9213	372.67166
458.37875	373.83017
458.83621	367.32166
459.29367	366.64597
459.75113	362.70731
460.20859	355.96597
460.66605	366.95184
461.12347	364.77515
461.58093	363.19565
462.03839	373.06573
462.49585	376.89371
462.95331	380.39514
463.41077	375.70554
463.86823	383.3558
464.32568	384.18817
464.78311	382.6936
465.24057	385.12689
465.69803	386.10349
466.15549	383.08151
466.61295	381.78421
467.0704	384.07404
467.52786	385.96216
467.98529	378.70627
468.44275	373.46295
468.90021	383.21207
469.35767	393.28735
469.81512	393.24954
470.27258	398.36102
470.73004	405.86258
471.1875	409.58545
471.64493	416.38846
472.10239	425.29776
472.55984	422.04349
473.0173	414.30551
473.47476	419.16965
473.93222	434.95789
474.38968	433.457
474.84711	424.3992
475.30457	445.43918
475.76202	447.64355
476.21948	447.22662
476.67694	445.58243
477.1344	454.49841
477.59186	459.79391
478.04929	451.39099
478.50674	444.5148
478.9642	435.60461
479.42166	440.39063
479.87912	428.46414
480.33658	415.64685
480.79404	418.73343
481.2515	410.88116
481.70892	402.39856
482.16638	402.7962
482.62384	399.25494
483.0813	393.96887
483.53876	391.60239
483.99622	385.80078
484.45367	375.63925
484.9111	373.81073
485.36856	378.37704
485.82602	371.04037
486.28348	364.59628
486.74094	366.51382
487.19839	372.74362
487.65585	369.31256
488.11331	365.04965
488.57074	369.52148
489.0282	369.27448
489.48566	362.71744
489.94312	365.04214
490.40057	366.71671
490.85803	357.28088
491.31549	363.88242
491.77292	363.68036
492.23038	369.349
492.68784	367.33139
493.14529	363.62213
493.60275	358.48938
494.06021	355.12344
494.51767	350.13257
494.9751	348.70795
495.43256	351.92633
495.89001	352.64725
496.34747	349.8121
496.80493	346.50378
497.26239	345.5553
497.71985	351.24219
498.17731	349.00885
498.63474	351.02283
499.09219	345.22342
499.54965	346.58441
500.00711	351.93921
500.46457	349.97266
500.92203	349.9382
501.37949	349.75851
501.83691	352.33298
502.29437	353.01874
502.75183	350.91068
503.20929	345.73376
503.66675	339.62076
504.12421	345.04196
504.58167	336.34402
505.03912	342.03091
505.49655	338.17343
505.95401	344.6189
506.41147	335.39716
506.86893	337.05789
507.32639	337.9516
507.78384	333.43948
508.2413	328.68845
508.69873	336.84116
509.15619	342.73703
509.61365	330.3212
510.07111	320.39716
510.52856	325.30975
510.98602	320.862
511.44348	319.55298
511.90091	329.02524
512.3584	325.65448
512.81586	313.9281
513.27332	316.4863
513.73071	316.46265
514.18817	314.80753
514.64563	312.48605
515.10309	316.50177
515.56055	320.09174
516.01801	317.51987
516.47546	316.63165
516.93292	319.89584
517.39038	323.2894
517.84784	319.06015
518.3053	320.36868
518.76276	320.13596
519.22021	318.65536
519.67767	326.17017
520.13513	329.77072
520.59253	325.65411
521.04999	323.46844
521.50745	321.38458
521.9649	328.36411
522.42236	335.62576
522.87982	328.57758
523.33728	322.95911
523.79474	330.11957
524.2522	331.22638
524.70966	312.48016
525.16711	323.83389
525.62457	323.94907
526.08203	327.79156
526.53949	331.69427
526.99695	324.47922
527.45435	315.11804
527.9118	311.88669
528.36926	320.01126
528.82672	330.75748
529.28418	328.349
529.74164	320.62198
530.1991	323.45862
530.65656	318.80878
531.11401	316.07867
531.57147	322.29971
532.02893	324.19275
532.48639	324.70148
532.94385	324.52823
533.40131	325.14481
533.85876	320.53973
534.31616	324.31531
534.77362	317.96976
535.23108	309.77246
535.68854	313.76981
536.146	316.99774
536.60345	315.96896
537.06091	323.3371
537.51837	319.41788
537.97583	315.09686
538.43329	320.66794
538.89075	324.4686
539.34821	316.64285
539.80566	310.64847
540.26312	312.45523
540.72052	309.96475
541.17798	316.13776
541.63544	314.97656
542.0929	313.16553
542.55035	315.8327
543.00781	316.68237
543.46527	316.77444
543.92273	319.77823
544.38019	320.13324
544.83765	321.51114
545.2951	320.6633
545.75256	317.00784
546.21002	304.32559
546.66748	315.45346
547.12494	315.12515
547.58234	318.1875
548.03979	314.22192
548.49725	315.62207
548.95471	322.31976
549.41217	320.99002
549.86963	321.82895
550.32709	327.82541
550.78455	324.7522
551.242	328.19193
551.69946	328.64661
552.15692	320.88934
552.61438	330.77109
553.07184	332.73868
553.5293	329.50851
553.98676	339.03214
554.44415	332.03549
554.90161	333.59012
555.35907	328.8963
555.81653	331.55579
556.27399	337.99667
556.73145	336.97086
557.1889	332.96622
557.64636	336.22525
558.10382	336.28116
558.56128	338.68903
559.01874	332.99884
559.4762	334.88193
559.93365	340.06586
560.39111	336.00122
560.84857	338.26001
561.30597	337.69757
561.76343	329.28708
562.22089	328.4411
562.67834	332.12851
563.1358	336.09076
563.59326	328.96042
564.05072	329.64697
564.50818	333.19315
564.96564	333.59796
565.4231	330.81787
565.88055	326.11166
566.33801	324.57239
566.79547	321.33136
567.25293	323.80417
567.71039	323.14117
568.16779	325.77393
568.62524	322.06842
569.0827	320.36041
569.54016	321.12549
569.99762	311.24667
570.45508	317.11859
570.91254	319.5018
571.37	316.87506
571.82745	319.19601
572.28491	306.15509
572.74237	301.71851
573.19983	309.17703
573.65729	312.64243
574.11475	315.65918
574.57214	314.44055
575.0296	310.7836
575.48706	309.07816
575.94452	306.01767
576.40198	301.1684
576.85944	309.3898
577.31689	306.09409
577.77435	311.01508
578.23181	318.41937
578.68927	303.14755
579.14673	310.13153
579.60419	317.22382
580.06165	308.10074
580.5191	312.35089
580.97656	321.71594
581.43396	318.41586
581.89142	318.24097
582.34888	320.11072
582.80634	317.41504
583.26379	327.74493
583.72125	307.78464
584.17871	324.6293
584.63617	321.76297
585.09363	319.14139
585.55109	319.68915
586.00854	314.52603
586.466	303.10764
586.92346	307.41455
587.38092	320.78326
587.83838	319.90198
588.29578	314.44009
588.75323	320.73758
589.21069	313.62457
589.66815	312.25488
590.12561	325.96866
590.58307	311.34622
591.04053	320.491
591.49799	325.53848
591.95544	332.04611
592.4129	322.20297
592.87036	324.57028
593.32782	329.46469
593.78528	319.22186
594.24274	313.32349
594.7002	317.94858
595.15759	317.19257
595.61505	320.72461
596.07251	321.2211
596.52997	322.16714
596.98743	318.61322
597.44489	313.21725
597.90234	319.73047
598.3598	319.40945
598.81726	320.24194
599.27472	315.16489
599.73218	311.95227
600.18964	319.49344
600.64709	321.99475
601.10455	321.07245
601.56201	328.08936
602.01941	328.37198
602.47687	316.96323
602.93433	321.11417
603.39178	329.28418
603.84924	321.50089
604.3067	315.05283
604.76416	310.19809
605.22162	325.25342
605.67908	329.90826
606.13654	324.17896
606.59399	325.05374
607.05145	322.84152
607.50891	324.23779
607.96637	329.85147
608.42377	324.15787
608.88123	314.11603
609.33868	317.19415
609.79614	314.97058
610.2536	315.01974
610.71106	306.01752
611.16852	319.67776
611.62598	302.29807
612.08344	293.49597
612.54089	311.56924
612.99835	309.24063
613.45581	299.93082
613.91327	288.15253
614.37073	290.06512
614.82819	301.44675
615.28558	303.8837
615.74304	302.02176
616.2005	302.48642
616.65796	295.5759
617.11542	291.65341
617.57288	298.82983
618.03033	290.44553
618.48779	285.45313
618.94525	293.34027
619.40271	292.03897
619.86017	288.2735
620.31763	293.15884
620.77509	299.2309
621.23254	296.88272
621.69	295.88797
622.1474	295.76889
622.60486	294.23709
623.06232	298.27966
623.51978	294.13855
623.97723	302.77182
624.43469	305.08896
624.89215	291.6532
625.34961	295.68036
625.80707	309.50821
626.26453	298.37216
626.72198	294.94604
627.17944	308.14099
627.6369	298.33408
628.09436	297.90793
628.55182	310.40012
629.00922	308.88324
629.46667	296.21875
629.92413	292.05405
630.38159	299.45581
630.83905	312.96204
631.29651	312.08221
631.75397	311.27823
632.21143	307.83539
632.66888	312.9559
633.12634	308.58411
633.5838	315.23764
634.04126	318.33221
634.49872	310.45157
634.95618	313.97241
635.41364	323.5495
635.87103	312.8645
636.32849	302.99475
636.78595	311.03693
637.24341	320.23697
637.70087	327.15244
638.15833	322.12146
638.61578	326.06274
639.07324	313.86111
639.5307	330.71567
639.98816	312.01132
640.44562	331.09274
640.90308	324.00159
641.36053	326.82913
641.81799	326.60898
642.27539	332.3652
642.73285	336.48169
643.19031	331.59485
643.64777	332.82224
644.10522	341.28534
644.56268	337.64099
645.02014	329.12607
645.4776	336.31238
645.93506	339.742
646.39252	348.40375
646.84998	338.3089
647.30743	343.61493
647.76489	343.25366
648.22235	346.60052
648.67981	352.12204
649.13721	333.17197
649.59467	335.61462
650.05212	336.13333
650.50958	341.35413
650.96704	344.66342
651.4245	339.25613
651.88196	333.09576
652.33942	334.79681
652.79688	348.52036
653.25433	347.00058
653.71179	339.54413
654.16925	322.79517
654.62671	329.03171
655.08417	337.62595
655.54163	343.09518
655.99902	335.14703
656.45648	335.5556
656.91394	338.23096
657.3714	325.26834
657.82886	329.16357
658.28632	325.82541
658.74377	319.7399
659.20123	327.56625
659.65869	333.0452
660.11615	333.24835
660.57361	334.55899
661.03107	323.94656
661.48853	329.89999
661.94598	307.97635
662.40344	308.66373
662.86084	319.20978
663.3183	303.17404
663.77576	317.42065
664.23322	314.17151
664.69067	316.13492
665.14813	317.8331
665.60559	317.97629
666.06305	320.00781
666.52051	320.79648
666.97797	321.89587
667.43542	325.39536
667.89288	325.76212
668.35034	322.16507
668.8078	320.55438
669.26526	326.71072
669.72266	338.64191
670.18011	326.10123
670.63757	344.00555
671.09503	339.89975
671.55249	325.81287
672.00995	328.72763
672.46741	327.76175
672.92487	329.27164
673.38232	328.69141
673.83978	323.37473
674.29724	339.74094
674.7547	349.41403
675.21216	338.43466
675.66962	334.11438
676.12701	336.07407
676.58447	342.62506
677.04193	334.77313
677.49939	327.23874
677.95685	329.79785
678.41431	339.53644
678.87177	334.3606
679.32922	317.44571
679.78668	330.00006
680.24414	334.92703
680.7016	325.88123
681.15906	322.4259
681.61652	321.3819
682.07397	329.04309
682.53143	335.68665
682.98883	332.3421
683.44629	322.27048
683.90375	317.39005
684.36121	323.34055
684.81866	324.76968
685.27612	327.0787
685.73358	328.07428
686.19104	320.80762
686.6485	337.81754
687.10596	316.05188
687.56342	314.06137
688.02087	322.47293
688.47833	317.37372
688.93579	319.5437
689.39325	319.31647
689.85065	326.18668
690.30811	324.08221
690.76556	305.92163
691.22302	294.85226
691.68048	313.59741
692.13794	319.23901
692.5954	295.67023
693.05286	314.09982
693.51031	325.6058
693.96777	308.31412
694.42523	303.53021
694.88269	305.21539
695.34015	305.58115
695.79761	298.14148
696.25507	300.40448
696.71246	297.9722
697.16992	302.5965
697.62738	302.21381
698.08484	300.27704
698.5423	299.008
698.99976	290.00745
699.45721	291.01062
699.91467	295.30951
700.37213	287.78961
700.82959	281.66238
701.28705	288.97833
701.74451	299.56235
702.20197	292.97253
702.65942	290.25629
703.11688	285.52319
703.57428	302.45523
704.03174	288.08875
704.4892	303.14896
704.94666	301.95636
705.40411	309.29944
705.86157	298.87415
706.31903	310.54004
706.77649	315.95453
707.23395	314.5733
707.69141	314.68881
708.14886	315.27548
708.60632	318.68585
709.06378	315.46884
709.52124	308.42462
709.97864	313.68839
710.4361	316.57248
710.89355	313.92715
711.35101	314.66458
711.80847	314.17313
712.26593	322.41202
712.72339	330.1275
713.18085	330.70682
713.63831	320.21371
714.09576	316.48886
714.55322	319.38766
715.01068	326.8063
715.46814	316.96573
715.9256	323.06616
716.38306	320.65924
716.84045	310.9895
717.29791	326.03259
717.75537	329.42441
718.21283	320.21555
718.67029	327.30414
719.12775	325.91965
719.58521	328.35278
720.04266	325.90524
720.50012	326.82608
720.95758	319.87497
721.41504	338.73737
721.8725	336.04901
722.32996	326.38129
722.78741	328.21545
723.24487	336.27304
723.70227	336.70428
724.15973	331.93304
724.61719	342.01135
725.07465	342.96069
725.5321	338.37997
725.98956	340.73874
726.44702	345.16931
726.90448	337.98611
727.36194	337.41837
727.8194	344.504
728.27686	340.99805
728.73431	344.47171
729.19177	338.15564
729.64923	329.0799
730.10669	331.22437
730.56409	324.46106
731.02155	325.19308
731.479	321.28229
731.93646	314.99414
732.39392	316.7146
732.85138	324.30338
733.30884	325.2944
733.7663	318.54547
734.22375	315.64093
734.68121	311.83099
735.13867	308.68863
735.59613	305.32925
736.05359	305.617
736.51105	310.2731
736.96851	309.44272
737.4259	305.85367
737.88336	305.97192
738.34082	303.25558
738.79828	307.08395
739.25574	308.09943
739.7132	312.15604
740.17065	313.07849
740.62811	307.00861
741.08557	308.3226
741.54303	304.13367
742.00049	297.99713
742.45795	307.22269
742.91541	310.71283
743.37286	304.72342
743.83026	298.95428
744.28772	296.06668
744.74518	299.35892
745.20264	310.71561
745.6601	304.52298
746.11755	294.33133
746.57501	295.54688
747.03247	296.24997
747.48993	297.01044
747.94739	298.56235
748.40485	290.98276
748.8623	284.57843
749.31976	295.54617
749.77722	299.55679
750.23468	284.76959
750.69208	294.34561
751.14954	290.37732
751.60699	290.19
752.06445	291.47083
752.52191	288.66669
752.97937	290.43756
753.43683	292.47641
753.89429	284.27057
754.35175	272.45279
754.8092	283.7818
755.26666	284.7764
755.72412	281.20691
756.18158	281.15909
756.63904	278.18652
757.0965	276.73502
757.55389	277.48212
758.01135	276.53094
758.46881	275.97183
758.92627	277.45624
759.38373	283.21896
759.84119	289.3338
760.29865	278.74881
760.7561	266.89081
761.21356	268.3316
761.67102	287.66656
762.12848	279.85999
762.58594	281.02072
763.0434	271.18109
763.50085	283.96152
763.95831	282.73373
764.41571	282.789
764.87317	281.38998
765.33063	291.3299
765.78809	287.72235
766.24554	285.84326
766.703	290.83212
767.16046	297.90106
767.61792	300.39883
768.07538	291.9523
768.53284	293.50638
768.9903	306.74799
769.44775	305.80338
769.90521	304.44388
770.36267	308.07346
770.82013	291.6666
771.27753	290.22913
771.73499	298.94482
772.19244	298.74069
772.6499	298.74594
773.10736	298.41153
773.56482	291.84586
774.02228	302.53763
774.47974	292.5856
774.93719	289.48019
775.39465	283.46512
775.85211	289.41763
776.30957	293.60458
776.76703	293.99234
777.22449	285.27789
777.68188	280.50525
778.13934	280.21271
778.5968	275.17899
779.05426	268.35638
779.51172	266.82492
779.96918	277.17932
780.42664	278.02637
780.88409	266.84601
781.34155	267.9527
781.79901	270.13672
782.25647	282.54767
782.71393	258.10254
783.17139	270.22812
783.62885	264.2821
784.0863	264.01355
784.5437	278.82788
785.00116	277.12897
785.45862	257.33444
785.91608	267.17175
786.37354	278.22076
786.83099	285.36166
787.28845	268.15012
787.74591	267.53821
788.20337	287.9761
788.66083	288.50107
789.11829	281.22079
789.57574	283.2565
790.0332	280.8454
790.49066	275.9176
790.94812	274.01849
791.40552	273.89899
791.86298	281.88394
792.32043	282.8902
792.77789	277.94659
793.23535	280.23093
793.69281	290.37357
794.15027	307.43726
794.60773	299.83737
795.06519	290.15067
795.52264	286.76373
795.9801	298.04407
796.43756	291.08884
796.89502	293.68292
797.35248	302.25717
797.80994	299.29782
798.26733	301.61136
798.72479	311.05933
799.18225	322.81668
799.63971	325.53421
800.09717	330.64114
800.55463	332.55875
801.01208	334.51797
801.46954	345.5976
801.927	347.07852
802.38446	341.92987
802.84192	342.4155
803.29938	342.095
803.75684	352.28351
804.21429	344.99234
804.67175	345.13138
805.12915	336.07568
805.58661	322.54285
806.04407	330.61847
806.50153	330.72159
806.95898	316.3512
807.41644	314.65421
807.8739	315.23041
808.33136	306.83047
808.78882	301.5881
809.24628	291.8609
809.70374	302.76044
810.16119	302.06091
810.61865	298.95987
811.07611	300.00165
811.53351	299.63184
811.99097	297.20908
812.44843	287.091
812.90588	290.62927
813.36334	294.04941
813.8208	287.51068
814.27826	285.99686
814.73572	290.56241
815.19318	290.9169
815.65063	279.84723
816.10809	272.82492
816.56555	285.15524
817.02301	289.23547
817.48047	291.02158
817.93793	284.66135
818.39532	276.94983
818.85278	279.51099
819.31024	278.7811
819.7677	267.11227
820.22516	276.6752
820.68262	276.19095
821.14008	284.62384
821.59753	288.71783
822.05499	287.34134
822.51245	272.60291
822.96991	276.90369
823.42737	289.22043
823.88483	280.45895
824.34229	281.56775
824.79974	280.09573
825.25714	282.1127
825.7146	283.79965
826.17206	283.24454
826.62952	288.24292
827.08698	283.8862
827.54443	275.40094
828.00189	271.19781
828.45935	267.39282
828.91681	270.85645
829.37427	275.11011
829.83173	274.09897
830.28918	268.01361
830.74664	273.66089
831.2041	265.20682
831.66156	253.73877
832.11896	278.09229
832.57642	271.23233
833.03387	272.45032
833.49133	275.59811
833.94879	263.53049
834.40625	267.64444
834.86371	273.40811
835.32117	269.49417
835.77863	276.33939
836.23608	273.32401
836.69354	282.30225
837.151	263.53864
837.60846	262.23624
838.06592	273.65405
838.52338	269.95407
838.98077	272.04117
839.43823	273.05017
839.89569	261.96423
840.35315	258.0751
840.81061	273.66898
841.26807	275.23376
841.72552	272.31339
842.18298	280.3707
842.64044	283.36563
843.0979	281.37247
843.55536	279.93469
844.01282	284.26746
844.47028	275.54367
844.92773	278.06714
845.38519	288.26971
845.84259	272.52887
846.30005	283.68201
846.75751	298.10812
847.21497	287.13779
847.67242	290.00995
848.12988	296.48813
848.58734	302.8045
849.0448	290.74594
849.50226	303.86719
849.95972	295.9697
850.41718	309.47626
850.87463	296.16394
851.33209	296.72281
851.78955	302.59024
852.24695	309.7442
852.70441	296.04782
853.16187	296.07272
853.61932	298.39993
854.07678	300.02203
854.53424	304.95557
854.9917	300.18896
855.44916	298.73129
855.90662	299.35587
856.36407	296.78952
856.82153	301.71869
857.27899	301.64142
857.73645	294.75888
858.19391	299.89423
858.65137	304.42099
859.10876	298.56653
859.56622	297.20825
860.02368	296.47247
860.48114	283.32758
860.9386	283.35788
861.39606	301.45081
861.85352	302.91165
862.31097	308.23575
862.76843	297.0528
863.22589	302.53189
863.68335	293.69955
864.14081	307.54593
864.59827	298.56424
865.05573	300.86777
865.51318	305.60733
865.97058	295.70642
866.42804	302.79416
866.8855	321.53131
867.34296	308.74942
867.80042	314.23895
868.25787	321.45673
868.71533	316.65274
869.17279	316.9819
869.63025	313.31119
870.08771	311.5416
870.54517	324.48853
871.00262	318.6723
871.46008	322.22327
871.91754	321.94009
872.375	313.84277
872.8324	308.76724
873.28986	318.12357
873.74731	327.7847
874.20477	322.3992
874.66223	318.34659
875.11969	316.88748
875.57715	315.37866
876.03461	316.30148
876.49207	316.26712
876.94952	325.71506
877.40698	320.49356
877.86444	312.97318
878.3219	307.33548
878.77936	315.52386
879.23682	323.1366
879.69421	306.53296
880.15167	316.68634
880.60913	316.99808
881.06659	306.21469
881.52405	322.41132
881.98151	315.21539
882.43896	311.65735
882.89642	325.80759
883.35388	316.28824
883.81134	321.77536
884.2688	325.07962
884.72626	323.07684
885.18372	332.79315
885.64117	333.73126
886.09857	340.97192
886.55603	346.01187
887.01349	339.43799
887.47095	341.17001
887.92841	351.37759
888.38586	353.60477
888.84332	354.61115
889.30078	351.18747
889.75824	348.78018
890.2157	347.27875
890.67316	353.52698
891.13062	358.89322
891.58807	352.26868
892.04553	356.22293
892.50299	362.17896
892.96039	357.7254
893.41785	358.68607
893.87531	362.0824
894.33276	361.13339
894.79022	366.80591
895.24768	379.33527
895.70514	373.87387
896.1626	377.37872
896.62006	388.4624
897.07751	379.93799
897.53497	395.44635
897.99243	392.06738
898.44989	391.27972
898.90735	393.19833
899.36481	394.70044
899.8222	392.37662
900.27966	390.41287
900.73712	388.16089
901.19458	406.09863
901.65204	416.53229
902.1095	405.72287
902.56696	400.59818
903.02441	407.1409
903.48187	410.2912
903.93933	415.70996
904.39679	411.8389
904.85425	418.30142
905.31171	432.9071
905.76917	438.62933
906.22662	438.14288
906.68402	446.92746
907.14148	433.83051
907.59894	445.89392
908.0564	452.18677
908.51385	445.48459
908.97131	437.93774
909.42877	436.67456
909.88623	449.4585
910.34369	444.95169
910.80115	438.70691
911.25861	441.49677
911.71606	433.41125
912.17352	436.47858
912.63098	439.34146
913.08844	433.68039
913.54584	434.18768
914.0033	426.86322
914.46075	422.33398
914.91821	429.70898
915.37567	423.5582
915.83313	411.35623
916.29059	405.67175
916.74805	402.22534
917.20551	399.80051
917.66296	396.17252
918.12042	399.73224
918.57788	391.1098
919.03534	390.47845
919.4928	379.25064
919.9502	377.54773
920.40765	367.37155
920.86511	364.63989
921.32257	373.35745
921.78003	373.41614
922.23749	356.69116
922.69495	355.46008
923.1524	349.54398
923.60986	363.13046
924.06732	343.37845
924.52478	337.54486
924.98224	348.01163
925.4397	364.9953
925.89716	339.24625
926.35461	354.16547
926.81201	347.47687
927.26947	355.74139
927.72693	340.05905
928.18439	333.38528
928.64185	336.4628
929.0993	332.00458
929.55676	334.41086
930.01422	334.28467
930.47168	331.30496
930.92914	335.75232
931.3866	325.45847
931.84406	325.75903
932.30151	323.59192
932.75897	331.63742
933.21643	333.44424
933.67383	330.18716
934.13129	322.15775
934.58875	315.7471
935.0462	312.83994
935.50366	315.27701
935.96112	319.53784
936.41858	314.07611
936.87604	322.38257
937.3335	326.9379
937.79095	320.76099
938.24841	319.45117
938.70587	322.31134
939.16333	328.23743
939.62079	319.85339
940.07825	315.19983
940.53564	320.16675
940.9931	314.29422
941.45056	313.36569
941.90802	321.6041
942.36548	324.29147
942.82294	317.61462
943.2804	314.91388
943.73785	322.56335
944.19531	324.01474
944.65277	315.75662
945.11023	316.9408
945.56769	320.99384
946.02515	316.59818
946.4826	309.82513
946.94006	316.11356
947.39746	317.4043
947.85492	319.32825
948.31238	314.72632
948.76984	319.6283
949.22729	316.02182
949.68475	314.11328
950.14221	314.4003
950.59967	319.57831
951.05713	307.95602
951.51459	308.37814
951.97205	324.24789
952.4295	321.07794
952.88696	317.58554
953.34442	313.49338
953.80182	303.29251
954.25928	314.99414
954.71674	307.38861
955.17419	312.27213
955.63165	301.16168
956.08911	302.60898
956.54657	313.24106
957.00403	308.23209
957.46149	325.1225
957.91895	305.37607
958.3764	305.45779
958.83386	308.73389
959.29132	308.61133
959.74878	310.36203
960.20624	300.94559
960.66364	304.78711
961.12109	295.95358
961.57855	300.66074
962.03601	301.73657
962.49347	310.57117
962.95093	297.76724
963.40839	293.36047
963.86584	293.57208
964.3233	310.1864
964.78076	298.12299
965.23822	307.94263
965.69568	298.26434
966.15314	302.50473
966.6106	302.70831
967.06805	309.3967
967.52545	298.0813
967.98291	294.90509
968.44037	293.43564
968.89783	293.4903
969.35529	297.2558
969.81274	293.75558
970.2702	295.39255
970.72766	289.34177
971.18512	287.5838
971.64258	291.04776
972.10004	292.59415
972.5575	292.99124
973.01495	292.92737
973.47241	295.50296
973.92987	300.6044
974.38727	295.22217
974.84473	291.70697
975.30219	292.8985
975.75964	290.35449
976.2171	287.02637
976.67456	290.84296
977.13202	292.97314
977.58948	292.35001
978.04694	299.34293
978.50439	298.92148
978.96185	294.49405
979.41931	288.42648
979.87677	284.99661
980.33423	296.24969
980.79169	298.72678
981.24908	291.88596
981.70654	291.64359
982.164	290.48389
982.62146	288.65381
983.07892	295.62875
983.53638	298.59955
983.99384	299.31866
984.45129	293.92633
[truncated: 2,220 more rows]
