# Supplementary material for: Design of high SERS sensitive substrates based on branched Ti nanorods
Source: Sci Rep. 2022 Jul 8;12:11631. doi: 10.1038/s41598-022-15875-3 (PMC9270367; doi:10.1038/s41598-022-15875-3)
Supplement: Supplementary file 1 — Supplementary Information. [file 41598_2022_15875_MOESM1_ESM.zip › Supplemantary file/SERS/T-TiN-Ag100/S11_5_10_3.txt]

70	621.41925
70.457451	611.80267
70.914909	645.2829
71.37236	630.4845
71.829819	633.01001
72.28727	628.71454
72.744728	635.53143
73.202179	637.50275
73.659637	635.15002
74.117088	646.23328
74.574547	651.32831
75.031998	653.3761
75.489456	628.89465
75.946907	640.27173
76.404358	641.60614
76.861816	632.36615
77.319267	630.06348
77.776726	629.18726
78.234177	615.45068
78.691635	633.12299
79.149086	623.60699
79.606544	628.98022
80.063995	631.42419
80.521454	627.87305
80.978905	627.35028
81.436356	627.17694
81.893814	634.03619
82.351265	615.06689
82.808723	611.42047
83.266174	615.89899
83.723633	614.96179
84.181084	608.37543
84.638542	607.60999
85.095993	617.43793
85.553452	606.11212
86.010902	604.81146
86.468361	610.72321
86.925812	605.80426
87.383263	598.55511
87.840721	596.49896
88.298172	594.12616
88.75563	586.41003
89.213081	584.63049
89.67054	578.90753
90.127991	578.78351
90.585449	588.06909
91.0429	586.00745
91.500359	573.68842
91.957809	575.2027
92.415268	566.93671
92.872719	574.88861
93.33017	568.16998
93.787628	565.67474
94.245079	557.20978
94.702538	549.52905
95.159988	553.86591
95.617447	563.64008
96.074898	549.82391
96.532356	549.14404
96.989807	555.11316
97.447266	561.5423
97.904716	553.56952
98.362167	550.23456
98.819626	558.78668
99.277077	548.45374
99.734535	544.62103
100.19199	556.80951
100.64944	554.70306
101.1069	546.72949
101.56435	547.44745
102.0218	549.60608
102.47926	540.26971
102.93671	527.56915
103.39417	539.62756
103.85162	549.45544
104.30907	542.10443
104.76653	543.586
105.22398	544.36102
105.68144	539.16852
106.13889	534.57361
106.59635	536.98285
107.0538	545.74316
107.51126	528.3266
107.96871	526.05042
108.42617	528.19794
108.88362	525.18982
109.34108	523.42273
109.79853	526.29852
110.25598	519.31665
110.71344	524.49023
111.17089	526.10999
111.62835	530.01587
112.0858	526.48242
112.54326	526.67267
113.00071	529.94226
113.45817	528.44916
113.91562	527.49274
114.37308	539.85846
114.83053	517.9751
115.28798	527.11267
115.74544	520.60828
116.20289	522.30121
116.66035	530.99902
117.1178	528.01459
117.57526	524.09247
118.03271	528.34247
118.49017	517.85126
118.94762	523.15302
119.40508	518.5965
119.86253	508.82541
120.31998	506.35641
120.77744	510.16943
121.23489	506.83127
121.69234	518.94922
122.1498	516.64056
122.60725	509.50183
123.0647	500.3685
123.52216	503.5592
123.97961	506.84894
124.43707	499.0838
124.89452	494.50171
125.35198	485.42093
125.80943	495.69925
126.26689	489.00388
126.72434	486.99158
127.18179	488.66437
127.63925	493.26749
128.09671	493.50058
128.55415	481.49457
129.01161	489.07571
129.46907	485.97354
129.92653	476.04837
130.38397	470.42157
130.84143	483.26459
131.29889	490.06073
131.75635	481.67328
132.21379	480.93094
132.67125	480.15939
133.12871	487.92395
133.58615	487.58948
134.04361	487.22821
134.50107	484.93396
134.95853	481.98831
135.41597	480.35309
135.87343	480.95319
136.33089	484.83182
136.78835	486.73282
137.24579	483.99939
137.70325	477.89145
138.16071	476.05032
138.61815	472.11026
139.07561	468.75317
139.53307	470.27493
139.99052	464.677
140.44797	468.74036
140.90543	475.27341
141.36288	467.12271
141.82034	478.35477
142.27779	486.52887
142.73524	481.78125
143.1927	473.12982
143.65015	464.56699
144.1076	460.52219
144.56506	458.78452
145.02252	474.17725
145.47997	469.92828
145.93742	467.44211
146.39488	468.18195
146.85234	466.63016
147.30978	466.58572
147.76724	457.90833
148.2247	464.83771
148.68216	462.80328
149.1396	472.5004
149.59706	467.80734
150.05452	459.12012
150.51196	454.9549
150.96942	453.66321
151.42688	468.66931
151.88434	458.91794
152.34178	452.82922
152.79924	451.63892
153.2567	456.66531
153.71416	460.55078
154.1716	457.1109
154.62906	453.58255
155.08652	464.01593
155.54396	460.97098
156.00142	456.55441
156.45888	458.19244
156.91634	450.19696
157.37378	443.10001
157.83124	441.51276
158.2887	445.01715
158.74615	451.2847
159.2036	450.02188
159.66106	445.97211
160.11852	445.16269
160.57596	440.67557
161.03342	445.43631
161.49088	449.10483
161.94833	446.73218
162.40578	444.08353
162.86324	441.1387
163.32069	435.91357
163.77815	444.9664
164.2356	440.26889
164.69305	438.63556
165.15051	435.65839
165.60797	432.68909
166.06541	432.08356
166.52287	431.65256
166.98033	437.60904
167.43777	435.22455
167.89523	439.78088
168.35269	439.04742
168.81015	431.81339
169.26759	432.7178
169.72505	439.09631
170.18251	436.50479
170.63997	430.02921
171.09741	427.40048
171.55487	419.64462
172.01233	423.75931
172.46977	426.55243
172.92723	428.27454
173.38469	430.80319
173.84215	432.45309
174.29959	427.76636
174.75705	412.86478
175.21451	427.63959
175.67197	435.07574
176.12941	430.50229
176.58687	418.63391
177.04433	412.63269
177.50179	420.85455
177.95923	434.11581
178.41669	433.33252
178.87415	442.58203
179.33159	433.7796
179.78905	429.31503
180.24651	427.82986
180.70396	432.37119
181.16141	434.508
181.61887	433.82428
182.07632	436.69373
182.53378	428.74164
182.99123	415.01474
183.44868	420.85114
183.90614	420.20071
184.36359	424.52002
184.82104	430.80466
185.2785	425.38391
185.73596	417.78436
186.19341	432.24463
186.65086	416.51721
187.10832	417.34607
187.56578	412.04892
188.02322	419.51233
188.48068	428.16028
188.93814	429.13095
189.39558	427.11398
189.85304	428.67175
190.3105	428.9538
190.76796	434.73636
191.2254	427.75781
191.68286	432.64859
192.14032	418.24844
192.59778	414.22107
193.05522	423.931
193.51268	430.88693
193.97014	427.22189
194.4276	422.63483
194.88504	424.85938
195.3425	416.90363
195.79996	423.73999
196.2574	433.26825
196.71486	424.34506
197.17232	414.06326
197.62978	417.00238
198.08722	417.63864
198.54468	415.36346
199.00214	427.66473
199.45959	407.84488
199.91704	414.08133
200.3745	417.0831
200.83195	412.75565
201.2894	408.56451
201.74686	408.36191
202.20432	408.69305
202.66177	404.6394
203.11922	413.50299
203.57668	415.32901
204.03413	409.83478
204.49159	409.06909
204.94904	411.76343
205.40649	414.58121
205.86395	415.85425
206.3214	414.81683
206.77885	420.13138
207.23631	415.66827
207.69377	412.04071
208.15121	410.38193
208.60867	408.99127
209.06613	408.79608
209.52359	411.70355
209.98103	413.58774
210.43849	407.50693
210.89595	414.1702
211.35341	405.68323
211.81085	404.79779
212.26831	412.25757
212.72577	416.09705
213.18321	418.17401
213.64067	416.06866
214.09813	409.91116
214.55559	416.93021
215.01303	426.3782
215.47049	411.28787
215.92795	419.01913
216.38541	412.71066
216.84285	412.30792
217.30031	412.5596
217.75777	411.23605
218.21521	411.8313
218.67267	403.44714
219.13013	405.74146
219.58759	421.94205
220.04503	418.69339
220.50249	413.82834
220.95995	412.23795
221.4174	412.87381
221.87485	411.91592
222.33231	406.98996
222.78976	403.32877
223.24721	419.40265
223.70467	409.82794
224.16212	413.40192
224.61958	413.67963
225.07703	418.651
225.53448	417.25751
225.99194	410.19797
226.4494	410.40628
226.90685	414.5589
227.3643	403.38126
227.82176	419.22824
228.27922	412.59183
228.73666	406.30762
229.19412	407.50198
229.65158	408.64911
230.10902	406.53223
230.56648	405.48117
231.02394	406.84058
231.4814	402.71863
231.93884	408.98068
232.3963	409.00616
232.85376	408.0585
233.31122	406.89661
233.76866	408.92212
234.22612	410.09937
234.68358	408.78119
235.14102	411.1268
235.59848	410.96841
236.05594	403.47958
236.5134	405.33386
236.97084	408.80594
237.4283	408.38391
237.88576	402.01031
238.34322	398.95959
238.80066	403.63846
239.25812	406.89236
239.71558	401.71362
240.17302	391.51996
240.63048	396.45078
241.08794	394.04559
241.54539	407.1311
242.00284	404.78659
242.4603	403.49115
242.91776	410.99121
243.37521	407.34442
243.83266	403.05289
244.29012	406.23483
244.74757	410.01279
245.20503	408.49033
245.66248	392.7692
246.11993	397.00449
246.57739	399.84692
247.03484	398.83023
247.49229	405.33145
247.94975	400.51089
248.40721	402.54709
248.86465	390.69705
249.32211	389.10114
249.77957	383.18854
250.23703	393.84702
250.69447	395.98242
251.15193	390.13531
251.60939	390.08167
252.06683	390.08636
252.52429	386.16525
252.98175	395.88257
253.43921	387.27048
253.89665	405.32266
254.35411	397.61304
254.81157	386.37708
255.26903	388.03027
255.72647	388.77078
256.18393	378.59232
256.64139	381.17896
257.09885	389.50082
257.5563	389.74472
258.01373	386.60706
258.47119	376.14273
258.92865	386.15308
259.38611	387.86685
259.84357	386.49496
260.30103	391.35925
260.75848	381.96378
261.21594	392.69217
261.67337	378.27658
262.13083	383.59445
262.58829	379.78238
263.04575	388.53223
263.5032	386.16821
263.96066	379.4592
264.41812	379.69949
264.87555	383.71756
265.33301	389.2301
265.79047	372.94763
266.24792	382.84201
266.70538	396.25372
267.16284	388.85828
267.6203	393.31104
268.07776	386.24448
268.53519	375.41132
268.99265	376.16006
269.4501	373.44305
269.90756	375.26379
270.36502	382.64795
270.82248	379.48398
271.27994	382.21439
271.73737	376.47766
272.19482	375.20724
272.65228	380.97791
273.10974	383.71152
273.5672	376.65747
274.02466	368.91867
274.48212	375.30865
274.93954	365.31345
275.397	375.75555
275.85446	376.23383
276.31192	365.70569
276.76938	367.79645
277.22684	373.48813
277.6843	371.7002
278.14175	368.82611
278.59918	363.38541
279.05664	366.13129
279.5141	367.36978
279.97156	374.54022
280.42902	378.39847
280.88647	378.61627
281.34393	375.18979
281.80136	369.88531
282.25882	367.58218
282.71628	368.54831
283.17374	363.61929
283.6312	385.22787
284.08865	376.2662
284.54611	364.86588
285.00357	373.75583
285.461	368.76443
285.91846	369.08701
286.37592	376.42737
286.83337	370.68295
287.29083	360.79538
287.74829	373.60376
288.20575	380.60419
288.66318	372.92844
289.12064	382.42236
289.57809	376.17801
290.03555	370.79218
290.49301	375.00177
290.95047	382.33984
291.40793	382.06738
291.86536	374.1972
292.32281	380.7522
292.78027	375.68304
293.23773	365.06534
293.69519	363.98984
294.15265	356.21167
294.61011	361.16312
295.06757	369.10803
295.52499	372.24567
295.98245	378.64255
296.43991	383.50119
296.89737	363.90909
297.35483	359.19156
297.81229	369.60864
298.26974	371.73868
298.72717	365.92703
299.18463	369.75085
299.64209	372.33987
300.09955	364.16296
300.55701	361.6622
301.01447	378.51868
301.47192	373.9939
301.92938	375.63605
302.38681	375.68152
302.84427	375.5112
303.30173	373.1911
303.75919	370.31512
304.21664	368.26044
304.6741	366.8056
305.13156	370.82117
305.58899	382.5798
306.04645	371.12256
306.50391	369.20233
306.96136	364.7099
307.41882	365.08154
307.87628	359.3111
308.33374	369.8096
308.79117	375.24161
309.24863	364.7186
309.70609	359.22812
310.16354	368.44702
310.621	369.42804
311.07846	375.15979
311.53592	363.82825
311.99338	359.5004
312.45081	365.40094
312.90826	373.6907
313.36572	372.94922
313.82318	366.68411
314.28064	365.23328
314.7381	366.43481
315.19556	359.71649
315.65298	361.03506
316.11044	366.58405
316.5679	377.82614
317.02536	377.32013
317.48282	365.3988
317.94028	360.00748
318.39774	361.28046
318.85519	363.72324
319.31262	364.08847
319.77008	349.22415
320.22754	363.61923
320.685	367.93573
321.14246	366.51389
321.59991	358.61115
322.05737	363.04172
322.5148	366.72934
322.97226	369.28494
323.42972	370.92712
323.88718	366.10434
324.34464	363.19272
324.80209	369.41159
325.25955	374.84128
325.71698	358.21542
326.17444	364.79376
326.6319	364.12497
327.08936	362.77597
327.54681	366.43964
328.00427	369.57303
328.46173	369.7012
328.91919	372.66141
329.37662	373.16809
329.83408	366.27176
330.29153	361.04977
330.74899	360.46893
331.20645	364.86435
331.66391	370.79276
332.12137	366.54141
332.5788	361.82477
333.03625	362.55243
333.49371	359.91455
333.95117	360.40897
334.40863	363.33957
334.86609	365.29874
335.32355	378.15018
335.78101	370.93597
336.23843	366.54382
336.69589	362.62582
337.15335	359.15753
337.61081	364.36349
338.06827	374.62839
338.52573	373.03754
338.98318	366.68774
339.44061	365.13739
339.89807	370.45114
340.35553	370.61725
340.81299	374.19656
341.27045	370.57129
341.72791	363.42276
342.18536	363.21085
342.64279	368.16193
343.10025	369.08508
343.55771	370.18726
344.01517	377.595
344.47263	364.53052
344.93008	369.97931
345.38754	369.38977
345.845	373.07013
346.30243	371.56638
346.75989	371.8945
347.21735	368.49854
347.6748	362.51593
348.13226	365.24594
348.58972	356.03082
349.04718	364.72424
349.50461	366.11987
349.96207	367.11783
350.41953	366.85645
350.87698	358.44897
351.33444	365.49261
351.7919	372.245
352.24936	371.7403
352.70682	371.39017
353.16425	364.0697
353.6217	360.27487
354.07916	372.15121
354.53662	372.33655
354.99408	371.11481
355.45154	366.20438
355.909	364.06442
356.36642	370.07141
356.82388	377.08987
357.28134	376.3916
357.7388	370.45633
358.19626	368.45047
358.65372	368.22473
359.11118	364.43878
359.5686	381.36026
360.02606	373.27997
360.48352	364.18979
360.94098	375.11078
361.39844	371.64511
361.8559	363.34686
362.31335	364.68829
362.77081	368.80072
363.22824	376.6279
363.6857	365.70206
364.14316	372.08099
364.60062	372.69391
365.05807	371.75562
365.51553	361.37122
365.97299	366.45923
366.43042	371.49051
366.88788	370.25677
367.34534	368.81473
367.8028	369.84641
368.26025	374.03278
368.71771	379.09006
369.17517	380.61206
369.63263	370.53647
370.09006	370.35651
370.54752	364.41595
371.00497	376.92929
371.46243	372.03574
371.91989	368.27264
372.37735	371.99319
372.83481	368.17395
373.29224	377.73679
373.74969	374.19687
374.20715	365.22684
374.66461	370.79144
375.12207	369.16873
375.57953	366.42538
376.03699	362.49548
376.49442	362.2984
376.95187	368.50232
377.40933	372.25345
377.86679	369.62878
378.32425	369.2962
378.78171	365.24005
379.23917	367.13849
379.69662	365.68655
380.15405	377.37289
380.61151	372.32352
381.06897	371.16049
381.52643	369.57639
381.98389	365.04752
382.44135	365.50641
382.8988	368.01181
383.35623	363.53497
383.81369	368.27036
384.27115	374.66092
384.72861	370.04581
385.18607	365.00073
385.64352	368.69019
386.10098	369.15833
386.55844	377.67075
387.01587	373.08594
387.47333	367.76758
387.93079	376.13025
388.38824	379.72745
388.8457	371.15958
389.30316	374.20538
389.76062	387.32782
390.21805	379.00998
390.67551	379.84927
391.13297	393.84283
391.59042	394.54559
392.04788	387.74731
392.50534	382.18777
392.9628	386.80048
393.42023	397.31177
393.87769	394.87039
394.33514	386.62347
394.7926	387.78006
395.25006	385.93054
395.70752	391.12201
396.16498	396.12726
396.62244	394.07101
397.07986	391.0947
397.53732	395.51108
397.99478	399.21326
398.45224	397.35757
398.9097	396.54959
399.36716	397.73511
399.82462	404.40189
400.28204	401.33023
400.7395	405.8436
401.19696	413.96216
401.65442	408.9136
402.11188	409.26974
402.56934	414.72412
403.02679	411.77362
403.48425	401.87668
403.94168	402.13013
404.39914	413.98248
404.8566	414.91458
405.31406	419.26752
405.77151	420.05203
406.22897	421.87589
406.68643	398.70505
407.14386	413.94543
407.60132	419.91656
408.05878	418.27652
408.51624	419.55057
408.97369	416.81442
409.43115	408.20886
409.88861	411.21707
410.34604	429.3801
410.8035	421.10071
411.26096	426.35562
411.71841	422.45279
412.17587	436.293
412.63333	440.92587
413.09079	438.94727
413.54825	435.63855
414.00568	428.67322
414.46313	421.42148
414.92059	425.28009
415.37805	435.52606
415.83551	426.53656
416.29297	437.25204
416.75043	426.27472
417.20786	443.33719
417.66531	439.9523
418.12277	437.15109
418.58023	446.74695
419.03769	444.3067
419.49515	439.1311
419.95261	436.6745
420.41006	429.98447
420.86749	434.29254
421.32495	437.62018
421.78241	426.64294
422.23987	442.21878
422.69733	450.78403
423.15479	434.49854
423.61224	437.07272
424.06967	442.64099
424.52713	450.49298
424.98459	445.19266
425.44205	441.50964
425.89951	450.3847
426.35696	441.36328
426.81442	446.71307
427.27185	440.6333
427.72931	431.62146
428.18677	442.32129
428.64423	443.33517
429.10168	450.69992
429.55914	448.11227
430.0166	447.24545
430.47406	449.86594
430.93149	450.56921
431.38895	444.41397
431.84641	437.13834
432.30386	453.07947
432.76132	455.15469
433.21878	449.28497
433.67624	429.10873
434.13367	442.90533
434.59113	437.55396
435.04858	444.81064
435.50604	454.6442
435.9635	459.4209
436.42096	461.74518
436.87842	465.84766
437.33588	472.79636
437.7933	477.89664
438.25076	478.81009
438.70822	473.09641
439.16568	497.39069
439.62314	491.51843
440.0806	501.99896
440.53806	508.98352
440.99548	522.58398
441.45294	521.479
441.9104	511.82755
442.36786	516.13104
442.82532	527.65948
443.28278	527.98865
443.74023	532.23975
444.19766	539.50372
444.65512	538.56055
445.11258	530.37482
445.57004	542.06366
446.0275	535.02191
446.48495	528.48297
446.94241	529.28583
447.39987	530.04773
447.8573	531.81824
448.31476	535.92316
448.77222	533.90161
449.22968	526.18018
449.68713	525.8056
450.14459	511.91232
450.60205	529.97864
451.05948	520.64697
451.51694	507.0358
451.9744	506.15021
452.43185	516.14313
452.88931	509.07031
453.34677	498.26526
453.80423	501.9657
454.26169	509.3085
454.71912	506.12305
455.17657	496.02249
455.63403	494.92056
456.09149	505.43927
456.54895	489.19235
457.00641	489.80307
457.46387	489.0769
457.9213	490.94345
458.37875	487.66177
458.83621	486.1564
459.29367	489.99854
459.75113	488.66803
460.20859	487.05319
460.66605	502.13773
461.12347	505.43436
461.58093	477.21985
462.03839	491.3317
462.49585	485.79056
462.95331	504.64819
463.41077	502.36346
463.86823	492.85086
464.32568	499.82516
464.78311	496.93326
465.24057	486.99646
465.69803	495.31943
466.15549	509.30707
466.61295	503.33649
467.0704	505.05219
467.52786	509.18195
467.98529	494.09311
468.44275	502.70108
468.90021	498.2894
469.35767	495.08557
469.81512	504.54932
470.27258	518.14172
470.73004	521.53613
471.1875	512.68396
471.64493	514.18207
472.10239	524.62402
472.55984	517.13525
473.0173	517.50421
473.47476	532.39844
473.93222	534.1236
474.38968	533.46826
474.84711	535.37457
475.30457	542.0238
475.76202	541.88928
476.21948	541.27795
476.67694	552.00574
477.1344	566.4212
477.59186	573.22351
478.04929	567.26978
478.50674	557.61865
478.9642	562.75757
479.42166	560.23315
479.87912	558.62891
480.33658	538.93036
480.79404	538.4458
481.2515	517.75201
481.70892	531.64996
482.16638	530.85236
482.62384	528.573
483.0813	511.44138
483.53876	503.0527
483.99622	506.63895
484.45367	501.005
484.9111	505.70529
485.36856	504.61279
485.82602	492.47113
486.28348	464.58099
486.74094	495.12988
487.19839	482.20886
487.65585	481.96713
488.11331	489.22079
488.57074	485.69833
489.0282	477.28088
489.48566	475.09171
489.94312	479.85602
490.40057	486.57651
490.85803	484.92209
491.31549	470.97592
491.77292	477.36783
492.23038	482.95425
492.68784	479.94308
493.14529	473.99634
493.60275	474.10062
494.06021	481.71271
494.51767	483.76108
494.9751	473.22549
495.43256	482.77042
495.89001	485.20132
496.34747	475.29117
496.80493	476.56888
497.26239	476.70956
497.71985	474.95718
498.17731	479.3183
498.63474	474.76358
499.09219	472.08328
499.54965	473.03989
500.00711	484.41147
500.46457	484.39087
500.92203	477.65176
501.37949	467.08936
501.83691	468.07745
502.29437	477.04123
502.75183	471.17087
503.20929	464.42712
503.66675	477.01941
504.12421	464.71136
504.58167	450.85721
505.03912	452.0202
505.49655	456.91693
505.95401	466.58023
506.41147	463.08386
506.86893	459.14468
507.32639	452.18326
507.78384	452.17975
508.2413	452.86874
508.69873	454.97043
509.15619	452.99182
509.61365	444.77802
510.07111	441.0929
510.52856	439.51801
510.98602	437.66904
511.44348	437.11154
511.90091	435.96228
512.3584	443.91418
512.81586	440.13388
513.27332	433.80853
513.73071	432.01099
514.18817	431.24915
514.64563	439.42493
515.10309	447.00269
515.56055	438.43735
516.01801	426.64325
516.47546	427.94562
516.93292	429.17786
517.39038	427.29044
517.84784	414.80759
518.3053	424.15298
518.76276	419.69858
519.22021	427.14786
519.67767	428.47684
520.13513	434.2583
520.59253	437.76401
521.04999	428.41879
521.50745	429.15744
521.9649	437.08618
522.42236	436.11917
522.87982	438.11896
523.33728	445.77518
523.79474	434.43695
524.2522	438.71771
524.70966	433.96591
525.16711	444.05154
525.62457	446.3945
526.08203	435.9433
526.53949	421.41702
526.99695	437.34204
527.45435	436.75156
527.9118	433.70264
528.36926	440.97543
528.82672	447.32727
529.28418	435.14044
529.74164	422.13321
530.1991	432.31091
530.65656	424.90143
531.11401	410.44574
531.57147	422.59021
532.02893	418.23825
532.48639	444.89185
532.94385	437.08755
533.40131	425.73529
533.85876	427.49615
534.31616	424.57629
534.77362	433.28409
535.23108	432.29376
535.68854	426.00076
536.146	423.44
536.60345	425.07794
537.06091	436.8559
537.51837	428.74756
537.97583	422.22736
538.43329	422.51996
538.89075	444.67239
539.34821	429.66586
539.80566	434.5943
540.26312	433.05515
540.72052	440.87726
541.17798	433.4173
541.63544	431.89145
542.0929	435.7019
542.55035	434.9165
543.00781	429.1666
543.46527	426.72214
543.92273	433.99637
544.38019	440.5365
544.83765	431.0217
545.2951	431.75174
545.75256	435.95392
546.21002	433.13669
546.66748	420.82236
547.12494	422.63055
547.58234	427.37115
548.03979	433.27597
548.49725	434.89273
548.95471	429.711
549.41217	428.01825
549.86963	431.63397
550.32709	434.09842
550.78455	431.84219
551.242	427.96054
551.69946	427.4375
552.15692	435.49338
552.61438	452.11197
553.07184	437.6348
553.5293	440.06964
553.98676	441.74063
554.44415	440.37051
554.90161	445.79401
555.35907	438.40414
555.81653	438.45551
556.27399	439.48657
556.73145	441.8765
557.1889	444.28952
557.64636	437.76758
558.10382	432.05658
558.56128	435.16949
559.01874	439.38727
559.4762	439.29007
559.93365	441.25507
560.39111	443.64893
560.84857	436.57004
561.30597	439.76181
561.76343	432.67978
562.22089	433.19321
562.67834	433.83237
563.1358	438.09186
563.59326	440.62601
564.05072	436.14792
564.50818	439.40921
564.96564	432.87903
565.4231	440.04794
565.88055	436.4256
566.33801	430.72354
566.79547	435.68231
567.25293	438.2529
567.71039	447.96689
568.16779	443.48511
568.62524	433.68311
569.0827	439.89807
569.54016	439.97958
569.99762	440.03278
570.45508	443.11249
570.91254	448.99686
571.37	450.63843
571.82745	445.67993
572.28491	441.81314
572.74237	442.17773
573.19983	440.87442
573.65729	438.97281
574.11475	437.68823
574.57214	438.63544
575.0296	434.19586
575.48706	427.72391
575.94452	430.33856
576.40198	432.90527
576.85944	432.03564
577.31689	430.91568
577.77435	436.93387
578.23181	439.66797
578.68927	440.09933
579.14673	435.50452
579.60419	433.3967
580.06165	440.84052
580.5191	439.10504
580.97656	431.05286
581.43396	432.30109
581.89142	436.09641
582.34888	432.29327
582.80634	431.05658
583.26379	431.05524
583.72125	428.06882
584.17871	429.49051
584.63617	443.45786
585.09363	436.40479
585.55109	431.56741
586.00854	439.63605
586.466	439.30701
586.92346	440.53638
587.38092	444.28815
587.83838	446.12112
588.29578	444.80344
588.75323	438.5575
589.21069	442.82465
589.66815	443.35471
590.12561	439.66098
590.58307	452.90692
591.04053	450.73923
591.49799	451.80002
591.95544	461.80927
592.4129	453.7662
592.87036	455.6842
593.32782	462.48093
593.78528	464.24478
594.24274	456.4097
594.7002	448.95624
595.15759	450.72809
595.61505	448.42554
596.07251	449.77188
596.52997	455.98007
596.98743	449.03305
597.44489	444.92825
597.90234	449.79556
598.3598	440.74637
598.81726	449.72607
599.27472	449.33112
599.73218	447.04678
600.18964	448.57312
600.64709	445.466
601.10455	446.68805
601.56201	451.86249
602.01941	443.38007
602.47687	439.10138
602.93433	451.62109
603.39178	445.55899
603.84924	444.01743
604.3067	433.60638
604.76416	452.38107
605.22162	445.31314
605.67908	450.8819
606.13654	445.00464
606.59399	438.02975
607.05145	436.83896
607.50891	428.64618
607.96637	422.4693
608.42377	431.54797
608.88123	441.9317
609.33868	440.36209
609.79614	428.62891
610.2536	441.50009
610.71106	443.15891
611.16852	441.27924
611.62598	437.34705
612.08344	435.008
612.54089	433.2341
612.99835	436.39957
613.45581	439.48871
613.91327	435.07236
614.37073	435.69669
614.82819	436.37735
615.28558	437.81454
615.74304	444.48895
616.2005	433.22986
616.65796	425.97968
617.11542	430.53601
617.57288	425.76517
618.03033	426.00275
618.48779	436.76605
618.94525	428.53998
619.40271	426.73422
619.86017	429.1077
620.31763	428.76147
620.77509	424.20758
621.23254	430.06448
621.69	428.40787
622.1474	427.69662
622.60486	431.16068
623.06232	413.67676
623.51978	421.91592
623.97723	423.47961
624.43469	423.36578
624.89215	416.97516
625.34961	429.92728
625.80707	430.53311
626.26453	420.49152
626.72198	423.32275
627.17944	415.57404
627.6369	418.68277
628.09436	414.93872
628.55182	419.31781
629.00922	432.49402
629.46667	432.71698
629.92413	430.30664
630.38159	436.61389
630.83905	429.86508
631.29651	436.37799
631.75397	431.15466
632.21143	430.9707
632.66888	438.73914
633.12634	440.92606
633.5838	431.95273
634.04126	442.97992
634.49872	437.4277
634.95618	433.42719
635.41364	435.12335
635.87103	434.68143
636.32849	432.29587
636.78595	433.7132
637.24341	438.31165
637.70087	439.11914
638.15833	434.38901
638.61578	425.15948
639.07324	431.72174
639.5307	430.46954
639.98816	429.98428
640.44562	435.75705
640.90308	440.42178
641.36053	442.50653
641.81799	440.97116
642.27539	435.7836
642.73285	435.629
643.19031	435.33337
643.64777	440.28873
644.10522	444.04031
644.56268	441.26239
645.02014	448.29623
645.4776	447.3089
645.93506	432.95737
646.39252	444.62994
646.84998	446.6474
647.30743	431.42975
647.76489	448.23077
648.22235	449.74429
648.67981	453.91928
649.13721	444.89294
649.59467	440.19116
650.05212	443.90323
650.50958	451.42691
650.96704	449.46469
651.4245	441.37729
651.88196	444.47327
652.33942	450.11853
652.79688	444.70087
653.25433	453.6976
653.71179	452.34824
654.16925	464.98688
654.62671	451.13763
655.08417	445.30145
655.54163	436.6098
655.99902	448.15561
656.45648	447.47348
656.91394	447.93564
657.3714	453.06393
657.82886	454.27457
658.28632	450.97113
658.74377	450.42322
659.20123	452.8367
659.65869	460.87906
660.11615	466.35562
660.57361	456.07816
661.03107	463.84702
661.48853	453.36954
661.94598	458.74097
662.40344	471.40695
662.86084	451.51752
663.3183	454.6586
663.77576	451.88425
664.23322	470.25174
664.69067	469.38715
665.14813	459.06668
665.60559	469.4212
666.06305	473.17484
666.52051	468.33908
666.97797	467.08459
667.43542	465.1608
667.89288	465.9476
668.35034	466.90793
668.8078	455.02042
669.26526	456.4834
669.72266	458.53122
670.18011	466.05841
670.63757	466.07657
671.09503	459.56097
671.55249	483.42029
672.00995	460.41702
672.46741	445.67059
672.92487	462.76559
673.38232	457.19504
673.83978	449.22415
674.29724	461.58606
674.7547	465.68057
675.21216	457.32858
675.66962	455.46335
676.12701	455.93274
676.58447	460.32831
677.04193	457.98212
677.49939	462.28436
677.95685	453.11154
678.41431	457.02246
678.87177	455.41159
679.32922	447.64948
679.78668	452.6741
680.24414	457.89636
680.7016	452.25909
681.15906	449.93628
681.61652	452.46756
682.07397	452.88806
682.53143	452.50656
682.98883	454.31613
683.44629	455.87424
683.90375	457.44131
684.36121	457.74609
684.81866	448.48676
685.27612	438.80655
685.73358	437.41064
686.19104	444.47394
686.6485	452.08578
687.10596	443.39258
687.56342	445.76718
688.02087	448.23041
688.47833	444.17477
688.93579	447.66089
689.39325	452.42838
689.85065	440.60742
690.30811	427.35211
690.76556	429.4509
691.22302	432.59442
691.68048	427.67328
692.13794	431.44226
692.5954	440.00641
693.05286	432.27402
693.51031	431.75455
693.96777	437.12466
694.42523	434.9093
694.88269	424.63876
695.34015	426.996
695.79761	419.10703
696.25507	426.98996
696.71246	422.34726
697.16992	434.10468
697.62738	423.04495
698.08484	428.67294
698.5423	425.40054
698.99976	425.49173
699.45721	421.98849
699.91467	415.65005
700.37213	416.07635
700.82959	419.30505
701.28705	424.58942
701.74451	425.44144
702.20197	422.39011
702.65942	416.43002
703.11688	416.18448
703.57428	429.10086
704.03174	417.66595
704.4892	411.7038
704.94666	429.89426
705.40411	430.12988
705.86157	422.73331
706.31903	419.79858
706.77649	414.8121
707.23395	420.37134
707.69141	429.02133
708.14886	420.4234
708.60632	407.82404
709.06378	408.75891
709.52124	419.29419
709.97864	427.1633
710.4361	417.18896
710.89355	405.496
711.35101	425.04031
711.80847	422.62411
712.26593	422.89151
712.72339	417.55197
713.18085	422.12494
713.63831	419.0903
714.09576	425.70749
714.55322	419.38727
715.01068	415.05057
715.46814	419.68552
715.9256	430.77765
716.38306	421.08298
716.84045	409.76218
717.29791	413.7897
717.75537	419.29428
718.21283	421.08569
718.67029	420.28143
719.12775	418.21497
719.58521	422.64377
720.04266	412.14676
720.50012	407.00482
720.95758	409.6434
721.41504	428.2413
721.8725	433.52701
722.32996	419.65765
722.78741	433.71692
723.24487	426.63025
723.70227	422.33035
724.15973	426.5224
724.61719	422.61676
725.07465	422.07965
725.5321	424.48138
725.98956	426.5564
726.44702	423.52771
726.90448	417.11337
727.36194	423.59467
727.8194	430.89151
728.27686	424.44348
728.73431	431.4397
729.19177	436.48514
729.64923	426.64435
730.10669	419.5141
730.56409	424.20828
731.02155	422.68259
731.479	416.84021
731.93646	414.5033
732.39392	435.97247
732.85138	421.46167
733.30884	416.71198
733.7663	417.80399
734.22375	427.1817
734.68121	427.79324
735.13867	426.42584
735.59613	431.73758
736.05359	430.5585
736.51105	420.42065
736.96851	419.97824
737.4259	426.63474
737.88336	429.99374
738.34082	433.30054
738.79828	422.65271
739.25574	431.74335
739.7132	424.26782
740.17065	404.24274
740.62811	429.12302
741.08557	427.90323
741.54303	421.62473
742.00049	432.55273
742.45795	425.74414
742.91541	436.82559
743.37286	442.65524
743.83026	441.52774
744.28772	430.94275
744.74518	434.61172
745.20264	436.35529
745.6601	430.39929
746.11755	427.46243
746.57501	432.51913
747.03247	434.95682
747.48993	429.37091
747.94739	428.03638
748.40485	429.16675
748.8623	428.58789
749.31976	429.45569
749.77722	441.91623
750.23468	430.80063
750.69208	416.46988
751.14954	422.52405
751.60699	429.67947
752.06445	418.29391
752.52191	423.8559
752.97937	426.52591
753.43683	421.68253
753.89429	411.78894
754.35175	412.25607
754.8092	414.65604
755.26666	418.51111
755.72412	416.19958
756.18158	419.48611
756.63904	423.41052
757.0965	415.86002
757.55389	409.67789
758.01135	408.88754
758.46881	407.91479
758.92627	411.53854
759.38373	414.64316
759.84119	412.13748
760.29865	412.12433
760.7561	401.50037
761.21356	415.17014
761.67102	424.66849
762.12848	414.51813
762.58594	420.43329
763.0434	415.01608
763.50085	413.30246
763.95831	412.63443
764.41571	407.69608
764.87317	415.43906
765.33063	426.09698
765.78809	424.31378
766.24554	425.44998
766.703	427.36877
767.16046	428.87692
767.61792	430.47089
768.07538	426.61652
768.53284	424.4473
768.9903	423.97369
769.44775	423.8714
769.90521	424.52039
770.36267	414.81241
770.82013	414.57593
771.27753	409.95392
771.73499	416.16858
772.19244	405.4722
772.6499	414.81848
773.10736	413.19592
773.56482	411.8848
774.02228	412.06091
774.47974	414.09131
774.93719	409.32776
775.39465	416.3754
775.85211	408.26779
776.30957	403.54349
776.76703	407.46869
777.22449	422.46362
777.68188	416.42944
778.13934	401.15005
778.5968	409.15491
779.05426	419.06882
779.51172	414.48999
779.96918	410.7594
780.42664	414.44482
780.88409	405.49716
781.34155	400.98376
781.79901	408.51239
782.25647	406.23236
782.71393	388.45798
783.17139	412.88055
783.62885	402.03049
784.0863	411.60339
784.5437	416.30511
785.00116	420.85733
785.45862	398.70303
785.91608	412.60294
786.37354	405.315
786.83099	409.37387
787.28845	406.28806
787.74591	408.78125
788.20337	418.22733
788.66083	419.10446
789.11829	414.91525
789.57574	408.60269
790.0332	409.55206
790.49066	410.8425
790.94812	407.06088
791.40552	420.41827
791.86298	422.4985
792.32043	420.871
792.77789	422.28354
793.23535	416.57639
793.69281	410.47968
794.15027	402.74911
794.60773	413.03149
795.06519	408.4975
795.52264	400.21399
795.9801	408.75226
796.43756	406.03955
796.89502	414.24585
797.35248	417.56592
797.80994	413.94858
798.26733	426.22916
798.72479	428.29269
799.18225	427.44073
799.63971	429.57562
800.09717	433.28558
800.55463	436.43573
801.01208	440.73895
801.46954	448.54831
801.927	450.53424
802.38446	448.78732
802.84192	447.70715
803.29938	447.44382
803.75684	450.96298
804.21429	429.89749
804.67175	438.99036
805.12915	433.52948
805.58661	432.29007
806.04407	433.98886
806.50153	419.45789
806.95898	424.34515
807.41644	427.86911
807.8739	408.76682
808.33136	409.06094
808.78882	421.24857
809.24628	410.0282
809.70374	412.92859
810.16119	422.82007
810.61865	415.53802
811.07611	415.8703
811.53351	408.24084
811.99097	409.37473
812.44843	409.50882
812.90588	406.89941
813.36334	405.94476
813.8208	404.17978
814.27826	407.88388
814.73572	408.67542
815.19318	400.78394
815.65063	402.92438
816.10809	407.3638
816.56555	402.29044
817.02301	401.3317
817.48047	395.47757
817.93793	391.05109
818.39532	395.4183
818.85278	395.53552
819.31024	399.71863
819.7677	396.00278
820.22516	401.09692
820.68262	410.53986
821.14008	394.04681
821.59753	409.08533
822.05499	409.00464
822.51245	402.36349
822.96991	399.6795
823.42737	400.836
823.88483	403.3779
824.34229	409.0993
824.79974	413.15933
825.25714	395.55124
825.7146	397.91315
826.17206	405.31317
826.62952	404.04013
827.08698	407.59155
827.54443	407.89935
828.00189	405.83707
828.45935	403.49762
828.91681	400.85703
829.37427	401.58319
829.83173	393.35275
830.28918	398.60294
830.74664	391.93439
831.2041	396.34512
831.66156	404.37878
832.11896	394.67499
832.57642	395.07077
833.03387	392.76804
833.49133	387.36206
833.94879	396.48221
834.40625	393.42276
834.86371	391.06351
835.32117	396.80142
835.77863	390.55005
836.23608	396.45593
836.69354	386.9809
837.151	396.28622
837.60846	392.55139
838.06592	380.24353
838.52338	382.4808
838.98077	388.39374
839.43823	392.16534
839.89569	384.59402
840.35315	386.73785
840.81061	384.76239
841.26807	382.46951
841.72552	380.53854
842.18298	378.19739
842.64044	380.53897
843.0979	385.3075
843.55536	391.42334
844.01282	381.08575
844.47028	385.57758
844.92773	392.17529
845.38519	386.88504
845.84259	382.30176
846.30005	391.27164
846.75751	389.76151
847.21497	392.0303
847.67242	388.17032
848.12988	391.48834
848.58734	400.10904
849.0448	394.17932
849.50226	372.48923
849.95972	383.40924
850.41718	385.4783
850.87463	377.15363
851.33209	388.87247
851.78955	402.45691
852.24695	402.92044
852.70441	394.01926
853.16187	399.401
853.61932	402.58823
854.07678	401.06757
854.53424	400.11102
854.9917	406.88443
855.44916	411.49344
855.90662	407.06906
856.36407	411.9852
856.82153	418.54568
857.27899	414.69342
857.73645	413.59021
858.19391	412.36871
858.65137	414.45386
859.10876	416.60489
859.56622	402.12057
860.02368	410.77115
860.48114	413.2258
860.9386	401.3645
861.39606	408.82016
861.85352	405.74094
862.31097	399.63724
862.76843	415.03027
863.22589	408.56525
863.68335	410.8176
864.14081	396.87231
864.59827	411.15439
865.05573	415.08804
865.51318	414.00214
865.97058	399.66559
866.42804	409.47989
866.8855	406.42972
867.34296	417.46371
867.80042	408.60593
868.25787	413.91379
868.71533	419.45856
869.17279	413.46033
869.63025	410.76221
870.08771	417.6915
870.54517	422.32913
871.00262	424.04929
871.46008	424.08798
871.91754	415.62332
872.375	423.15134
872.8324	424.27875
873.28986	421.17996
873.74731	424.90161
874.20477	422.26126
874.66223	415.54169
875.11969	413.17627
875.57715	418.20386
876.03461	419.1225
876.49207	417.13428
876.94952	418.58337
877.40698	422.21774
877.86444	419.86819
878.3219	416.42221
878.77936	428.15329
879.23682	420.95181
879.69421	429.65695
880.15167	430.69827
880.60913	436.31046
881.06659	433.63168
881.52405	431.53592
881.98151	419.86462
882.43896	430.94388
882.89642	433.32227
883.35388	435.26251
883.81134	438.28363
884.2688	435.74307
884.72626	441.96075
885.18372	436.77573
885.64117	437.08786
886.09857	441.2746
886.55603	447.94632
887.01349	450.83981
887.47095	437.93158
887.92841	444.05548
888.38586	443.45322
888.84332	447.79819
889.30078	446.4361
889.75824	443.40332
890.2157	453.68301
890.67316	461.34821
891.13062	460.04843
891.58807	459.32047
892.04553	462.01715
892.50299	452.41571
892.96039	445.74908
893.41785	453.58731
893.87531	457.04337
894.33276	457.2536
894.79022	455.28592
895.24768	459.42798
895.70514	462.78311
896.1626	457.09671
896.62006	457.82538
897.07751	456.05908
897.53497	454.24832
897.99243	456.77579
898.44989	470.04352
898.90735	476.44226
899.36481	472.80692
899.8222	452.92542
900.27966	469.06131
900.73712	457.31308
901.19458	468.64438
901.65204	465.91592
902.1095	470.82831
902.56696	469.09784
903.02441	456.03183
903.48187	456.10599
903.93933	461.10049
904.39679	461.26559
904.85425	458.37112
905.31171	463.43958
905.76917	456.08765
906.22662	456.96921
906.68402	461.25949
907.14148	462.73474
907.59894	468.4173
908.0564	475.01224
908.51385	472.75864
908.97131	476.63837
909.42877	476.41513
909.88623	469.34473
910.34369	474.00674
910.80115	479.26044
911.25861	479.20062
911.71606	472.87512
912.17352	474.85284
912.63098	472.28195
913.08844	462.37259
913.54584	465.12955
914.0033	467.42438
914.46075	452.03134
914.91821	446.47552
915.37567	454.31229
915.83313	451.8602
916.29059	447.1524
916.74805	439.23416
917.20551	434.42444
917.66296	436.48462
918.12042	432.9397
918.57788	433.57977
919.03534	436.07388
919.4928	437.58759
919.9502	436.93317
920.40765	434.88068
920.86511	420.98022
921.32257	428.28018
921.78003	434.49734
922.23749	421.50443
922.69495	417.6637
923.1524	424.44904
923.60986	421.72711
924.06732	429.39844
924.52478	430.29123
924.98224	419.02713
925.4397	424.93124
925.89716	425.76245
926.35461	425.19409
926.81201	444.87787
927.26947	435.49353
927.72693	429.38788
928.18439	439.30563
928.64185	448.6286
929.0993	430.73328
929.55676	428.25284
930.01422	429.96292
930.47168	425.2446
930.92914	419.02118
931.3866	421.84601
931.84406	422.76294
932.30151	423.6463
932.75897	419.3869
933.21643	421.13174
933.67383	416.65457
934.13129	424.94864
934.58875	408.86023
935.0462	415.97861
935.50366	425.10757
935.96112	415.79993
936.41858	409.91425
936.87604	418.98254
937.3335	412.61411
937.79095	411.30029
938.24841	413.18906
938.70587	419.07925
939.16333	427.09552
939.62079	419.67673
940.07825	411.76624
940.53564	413.92337
940.9931	417.56219
941.45056	414.45148
941.90802	418.48242
942.36548	429.35464
942.82294	423.57529
943.2804	416.49908
943.73785	411.91443
944.19531	409.0835
944.65277	412.14001
945.11023	410.31277
945.56769	411.39926
946.02515	413.46869
946.4826	420.20602
946.94006	415.47583
947.39746	411.59573
947.85492	409.80106
948.31238	413.99316
948.76984	420.24316
949.22729	423.2179
949.68475	418.0177
950.14221	417.54367
950.59967	420.5882
951.05713	425.69757
951.51459	407.50958
951.97205	423.84671
952.4295	432.39172
952.88696	409.47513
953.34442	400.60529
953.80182	428.64462
954.25928	410.58411
954.71674	418.31189
955.17419	403.81805
955.63165	404.8699
956.08911	420.10196
956.54657	408.56219
957.00403	408.32565
957.46149	416.18536
957.91895	399.89984
958.3764	408.60886
958.83386	395.91956
959.29132	410.42096
959.74878	407.53793
960.20624	403.85312
960.66364	412.41211
961.12109	397.14526
961.57855	408.06744
962.03601	412.19833
962.49347	401.11603
962.95093	402.61905
963.40839	405.33441
963.86584	408.13638
964.3233	402.13474
964.78076	396.50098
965.23822	393.13965
965.69568	399.68552
966.15314	393.25244
966.6106	387.49866
967.06805	390.92377
967.52545	395.79068
967.98291	401.7601
968.44037	400.33588
968.89783	398.40131
969.35529	407.32278
969.81274	404.25455
970.2702	398.98886
970.72766	399.4863
971.18512	395.77356
971.64258	387.59921
972.10004	388.22501
972.5575	392.1749
973.01495	385.40512
973.47241	390.94882
973.92987	389.95084
974.38727	384.98032
974.84473	389.62637
975.30219	397.22565
975.75964	384.54074
976.2171	380.53638
976.67456	385.79166
977.13202	390.84421
977.58948	396.17725
978.04694	393.86563
978.50439	389.58136
978.96185	390.2858
979.41931	393.67123
979.87677	387.23138
980.33423	389.47406
980.79169	393.71204
981.24908	390.96582
981.70654	390.28229
982.164	393.65094
982.62146	400.70541
983.07892	395.37311
983.53638	383.69193
983.99384	386.52997
984.45129	392.29187
[truncated: 2,220 more rows]
