# Supplementary material for: Design of high SERS sensitive substrates based on branched Ti nanorods
Source: Sci Rep. 2022 Jul 8;12:11631. doi: 10.1038/s41598-022-15875-3 (PMC9270367; doi:10.1038/s41598-022-15875-3)
Supplement: Supplementary file 1 — Supplementary Information. [file 41598_2022_15875_MOESM1_ESM.zip › Supplemantary file/SERS/T-TiN-Ag20/Point_2.txt]

70	16.661343
70.457451	-4.176764
70.914909	10.652321
71.37236	11.527181
71.829819	14.874094
72.28727	13.974026
72.744728	15.299489
73.202179	15.60614
73.659637	12.717443
74.117088	10.753109
74.574547	14.646291
75.031998	15.405808
75.489456	12.661513
75.946907	13.458516
76.404358	14.016372
76.861816	14.574504
77.319267	15.988972
77.776726	16.199348
78.234177	14.281253
78.691635	12.956947
79.149086	14.511953
79.606544	15.813836
80.063995	17.05797
80.521454	15.954349
80.978905	12.481162
81.436356	12.854834
81.893814	17.347681
82.351265	13.801182
82.808723	15.655704
83.266174	15.818594
83.723633	15.319698
84.181084	15.491156
84.638542	15.921782
85.095993	16.82128
85.553452	14.890156
86.010902	14.121732
86.468361	14.14654
86.925812	15.053389
87.383263	15.107782
87.840721	13.323904
88.298172	12.231936
88.75563	17.654507
89.213081	15.063395
89.67054	13.773508
90.127991	13.22335
90.585449	13.939712
91.0429	14.157628
91.500359	12.796812
91.957809	11.801382
92.415268	14.899001
92.872719	13.943326
93.33017	12.142589
93.787628	12.203825
94.245079	12.144079
94.702538	13.526557
95.159988	15.91169
95.617447	15.008192
96.074898	13.876613
96.532356	12.182839
96.989807	12.745682
97.447266	12.615191
97.904716	12.055624
98.362167	13.62531
98.819626	15.553436
99.277077	12.442386
99.734535	16.356871
100.19199	12.714853
100.64944	10.327048
101.1069	11.098038
101.56435	12.415569
102.0218	12.702801
102.47926	11.998361
102.93671	10.850905
103.39417	11.575998
103.85162	11.944831
104.30907	15.441751
104.76653	14.113605
105.22398	11.605948
105.68144	12.081166
106.13889	13.708289
106.59635	11.047451
107.0538	12.623098
107.51126	15.1038
107.96871	13.043515
108.42617	11.130933
108.88362	10.483774
109.34108	10.031901
109.79853	10.129991
110.25598	13.425102
110.71344	15.063127
111.17089	11.60324
111.62835	12.551007
112.0858	11.726369
112.54326	11.570628
113.00071	12.544489
113.45817	12.319804
113.91562	10.951441
114.37308	13.305127
114.83053	13.821734
115.28798	11.679901
115.74544	11.766914
116.20289	9.5989714
116.66035	8.5112419
117.1178	11.612023
117.57526	10.863299
118.03271	11.438169
118.49017	16.111284
118.94762	15.199145
119.40508	14.558122
119.86253	13.645017
120.31998	10.627327
120.77744	7.4521136
121.23489	9.4135027
121.69234	12.859382
122.1498	14.280986
122.60725	12.545343
123.0647	12.302284
123.52216	10.713474
123.97961	9.846858
124.43707	12.229088
124.89452	14.011554
125.35198	10.856874
125.80943	13.463299
126.26689	14.842664
126.72434	12.93735
127.18179	11.410214
127.63925	10.506981
128.09671	10.301824
128.55415	12.581558
129.01161	12.830043
129.46907	8.5605927
129.92653	10.81986
130.38397	9.6469421
130.84143	10.528375
131.29889	12.566257
131.75635	12.270534
132.21379	10.210188
132.67125	10.319915
133.12871	9.7545643
133.58615	9.3329592
134.04361	9.9890995
134.50107	11.076779
134.95853	11.017557
135.41597	10.447827
135.87343	11.343364
136.33089	12.483995
136.78835	10.645577
137.24579	13.300751
137.70325	11.044075
138.16071	11.769954
138.61815	12.577417
139.07561	12.259624
139.53307	12.457829
139.99052	10.851459
140.44797	12.217434
140.90543	11.970173
141.36288	9.7062721
141.82034	8.4264956
142.27779	8.9970255
142.73524	10.039915
143.1927	11.083065
143.65015	13.359488
144.1076	12.114408
144.56506	5.5967617
145.02252	9.3774366
145.47997	9.6090727
145.93742	7.1217513
146.39488	7.3155503
146.85234	10.16762
147.30978	10.711516
147.76724	12.02211
148.2247	12.028186
148.68216	11.706387
149.1396	10.676841
149.59706	9.9575806
150.05452	9.789176
150.51196	10.298354
150.96942	11.229004
151.42688	10.841283
151.88434	7.3077269
152.34178	12.173564
152.79924	12.292123
153.2567	13.692172
153.71416	11.165834
154.1716	7.357862
154.62906	8.3913469
155.08652	11.249429
155.54396	12.516149
156.00142	9.9240818
156.45888	10.790007
156.91634	9.4434853
157.37378	8.4540205
157.83124	7.3241673
158.2887	6.9617558
158.74615	10.517731
159.2036	13.833971
159.66106	8.5592289
160.11852	8.6105556
160.57596	7.343925
161.03342	7.1906333
161.49088	8.7443295
161.94833	9.0626221
162.40578	7.4497499
162.86324	9.1976595
163.32069	9.0857191
163.77815	10.286015
164.2356	10.052814
164.69305	6.3975205
165.15051	8.7579966
165.60797	12.052671
166.06541	9.8330631
166.52287	7.384553
166.98033	8.0151997
167.43777	5.6346254
167.89523	7.2605104
168.35269	10.771728
168.81015	10.650807
169.26759	9.4149923
169.72505	8.4023104
170.18251	6.7110624
170.63997	7.0442452
171.09741	9.6678677
171.55487	6.045054
172.01233	7.6291566
172.46977	10.464574
172.92723	10.170384
173.38469	9.7138062
173.84215	11.097816
174.29959	10.424405
174.75705	7.4104886
175.21451	5.4496226
175.67197	7.7419348
176.12941	11.128564
176.58687	8.9614601
177.04433	7.2855868
177.50179	7.8247457
177.95923	7.1019664
178.41669	6.8643451
178.87415	10.179553
179.33159	7.1958232
179.78905	9.518528
180.24651	9.5374012
180.70396	9.3410749
181.16141	9.4416237
181.61887	10.174961
182.07632	11.192057
182.53378	7.4898973
182.99123	8.3785744
183.44868	8.6329708
183.90614	7.4323955
184.36359	7.633759
184.82104	9.2834959
185.2785	9.9013672
185.73596	8.4492292
186.19341	8.0730333
186.65086	12.455197
187.10832	9.8410273
187.56578	9.4938049
188.02322	9.1993275
188.48068	10.577857
188.93814	11.384511
189.39558	10.833014
189.85304	10.116425
190.3105	8.9533348
190.76796	8.2439165
191.2254	13.602049
191.68286	13.243896
192.14032	10.55121
192.59778	10.394597
193.05522	11.714567
193.51268	10.99475
193.97014	9.1678495
194.4276	12.096044
194.88504	5.0343146
195.3425	9.3848734
195.79996	8.6700115
196.2574	8.6646757
196.71486	9.2542667
197.17232	9.3375092
197.62978	8.3488073
198.08722	7.5482254
198.54468	11.582969
199.00214	10.643182
199.45959	8.8346081
199.91704	6.2139258
200.3745	8.462224
200.83195	10.412713
201.2894	8.8758831
201.74686	6.6760035
202.20432	7.5446653
202.66177	9.1481266
203.11922	5.7573252
203.57668	7.3437071
204.03413	9.0014772
204.49159	9.1420221
204.94904	8.9993954
205.40649	9.063118
205.86395	8.5025196
206.3214	7.9395576
206.77885	12.438643
207.23631	9.6497145
207.69377	10.727776
208.15121	10.005115
208.60867	9.2252197
209.06613	9.9215403
209.52359	9.4575033
209.98103	7.2174206
210.43849	8.9156609
210.89595	9.2840557
211.35341	7.3630867
211.81085	8.6804924
212.26831	7.2543797
212.72577	6.2261047
213.18321	6.8369422
213.64067	6.8768587
214.09813	6.2274971
214.55559	9.201992
215.01303	9.1944523
215.47049	6.4318671
215.92795	5.5472937
216.38541	6.2689295
216.84285	5.2940798
217.30031	6.150847
217.75777	8.8269062
218.21521	8.900135
218.67267	7.0061088
219.13013	9.4692402
219.58759	10.254748
220.04503	11.08456
220.50249	8.3794842
220.95995	8.5167046
221.4174	8.4040499
221.87485	7.3650289
222.33231	8.5737829
222.78976	9.8367491
223.24721	8.729063
223.70467	7.416522
224.16212	12.302873
224.61958	13.610002
225.07703	12.2018
225.53448	10.719863
225.99194	10.97865
226.4494	12.703925
226.90685	13.635293
227.3643	12.264255
227.82176	11.094392
228.27922	8.577013
228.73666	9.8277063
229.19412	7.7659292
229.65158	6.8611569
230.10902	7.6571617
230.56648	7.3584256
231.02394	7.952682
231.4814	6.8483243
231.93884	5.4129963
232.3963	7.3333797
232.85376	8.8461571
233.31122	8.4633303
233.76866	8.1611223
234.22612	9.2640371
234.68358	10.382598
235.14102	9.6235962
235.59848	9.2637215
236.05594	7.63482
236.5134	5.7785192
236.97084	7.4504795
237.4283	8.4905052
237.88576	8.415102
238.34322	9.218112
238.80066	9.8209915
239.25812	7.5681839
239.71558	6.6767068
240.17302	7.7798038
240.63048	9.9655571
241.08794	9.1271162
241.54539	10.507095
242.00284	7.4857497
242.4603	6.3733239
242.91776	9.5628881
243.37521	10.433537
243.83266	10.572876
244.29012	12.816696
244.74757	12.639755
245.20503	8.566864
245.66248	8.3981524
246.11993	8.9917545
246.57739	9.9745951
247.03484	11.107611
247.49229	11.500802
247.94975	11.090715
248.40721	8.015007
248.86465	10.464355
249.32211	9.2597609
249.77957	9.1729822
250.23703	5.3385992
250.69447	6.0712328
251.15193	10.561303
251.60939	10.70212
252.06683	6.3128953
252.52429	8.025115
252.98175	6.4449258
253.43921	8.8764286
253.89665	7.5341959
254.35411	7.0180631
254.81157	9.3260345
255.26903	10.686327
255.72647	10.233724
256.18393	9.1593924
256.64139	4.3954883
257.09885	2.1436942
257.5563	8.826252
258.01373	8.1837473
258.47119	7.5490365
258.92865	7.1681285
259.38611	5.9640894
259.84357	6.6884413
260.30103	9.8881865
260.75848	9.8972654
261.21594	5.492753
261.67337	8.3363829
262.13083	5.813961
262.58829	4.7617464
263.04575	7.4572625
263.5032	8.9341688
263.96066	7.5226836
264.41812	5.4897823
264.87555	4.9456782
265.33301	5.7299476
265.79047	8.9693823
266.24792	3.827199
266.70538	5.452702
267.16284	5.1782742
267.6203	5.4435973
268.07776	8.6054325
268.53519	8.9757652
268.99265	5.9662876
269.4501	7.6900501
269.90756	9.5103235
270.36502	5.2313743
270.82248	8.2463388
271.27994	7.8739028
271.73737	8.2392206
272.19482	6.7598624
272.65228	5.9251304
273.10974	6.5132999
273.5672	6.8896995
274.02466	6.9973311
274.48212	2.5254631
274.93954	4.916193
275.397	5.2000365
275.85446	7.5269918
276.31192	8.7869921
276.76938	7.2134047
277.22684	5.4358611
277.6843	6.0946169
278.14175	7.6534634
278.59918	6.7682767
279.05664	7.8607726
279.5141	7.5534439
279.97156	5.488544
280.42902	5.783217
280.88647	5.7368231
281.34393	6.3445678
281.80136	6.3910685
282.25882	4.7995267
282.71628	4.0374975
283.17374	5.9081125
283.6312	10.038123
284.08865	7.3344011
284.54611	12.043738
285.00357	7.5320807
285.461	5.9826498
285.91846	6.0351968
286.37592	6.2799158
286.83337	7.2349877
287.29083	5.7710652
287.74829	5.7476544
288.20575	7.2124524
288.66318	4.0816154
289.12064	7.8981714
289.57809	6.8593793
290.03555	4.9158015
290.49301	6.6392078
290.95047	7.7156453
291.40793	5.1773424
291.86536	5.1563306
292.32281	4.1984754
292.78027	5.4329734
293.23773	6.3850617
293.69519	6.2916427
294.15265	5.9529915
294.61011	7.7124968
295.06757	8.0811958
295.52499	6.3285074
295.98245	6.2431555
296.43991	8.244606
296.89737	6.9329591
297.35483	1.7219461
297.81229	4.581552
298.26974	6.1471915
298.72717	3.8428473
299.18463	5.3652768
299.64209	5.9662962
300.09955	4.2753592
300.55701	4.094614
301.01447	2.4776359
301.47192	2.4618847
301.92938	4.3888111
302.38681	6.8774533
302.84427	10.330822
303.30173	7.1948066
303.75919	4.9891415
304.21664	6.432806
304.6741	7.470067
305.13156	5.5731688
305.58899	3.9063632
306.04645	4.3469658
306.50391	7.0576868
306.96136	9.8143005
307.41882	7.1844234
307.87628	6.0693665
308.33374	6.0471382
308.79117	5.4099069
309.24863	4.5358343
309.70609	3.7761354
310.16354	2.9913731
310.621	6.2839823
311.07846	3.6050661
311.53592	2.2099829
311.99338	3.1612391
312.45081	7.738904
312.90826	5.9119778
313.36572	3.7892168
313.82318	4.7850237
314.28064	5.4239116
314.7381	5.4148388
315.19556	6.218205
315.65298	4.6878347
316.11044	7.3023701
316.5679	5.7587919
317.02536	6.9152141
317.48282	7.0508809
317.94028	5.1410689
318.39774	4.5483437
318.85519	6.5891442
319.31262	7.651073
319.77008	5.434865
320.22754	4.1967883
320.685	4.9455371
321.14246	4.090878
321.59991	4.1252012
322.05737	4.4570074
322.5148	6.2054286
322.97226	6.3882174
323.42972	4.4675431
323.88718	3.6102951
324.34464	3.6276548
324.80209	3.1919434
325.25955	5.1229663
325.71698	5.3932586
326.17444	6.3174343
326.6319	7.2912169
327.08936	7.2938042
327.54681	7.2986422
328.00427	6.3255925
328.46173	5.1518502
328.91919	5.6105118
329.37662	-0.38022166
329.83408	3.5245671
330.29153	4.2250552
330.74899	6.2956967
331.20645	5.655179
331.66391	5.0359883
332.12137	4.4813895
332.5788	4.3778696
333.03625	4.399632
333.49371	3.4544764
333.95117	3.5126555
334.40863	7.1404238
334.86609	2.5944309
335.32355	5.8112283
335.78101	4.643599
336.23843	5.065136
336.69589	4.9676647
337.15335	4.3533101
337.61081	5.0566745
338.06827	5.7508121
338.52573	4.1288576
338.98318	4.7351418
339.44061	0.78492022
339.89807	4.6526685
340.35553	3.6404057
340.81299	3.7975154
341.27045	3.9619377
341.72791	4.6893349
342.18536	4.3794508
342.64279	3.0258651
343.10025	2.922262
343.55771	3.1338434
344.01517	2.1602573
344.47263	4.3624992
344.93008	5.7372937
345.38754	5.7254362
345.845	4.6699719
346.30243	3.6232183
346.75989	4.5024981
347.21735	4.1900425
347.6748	1.8867627
348.13226	2.2434652
348.58972	3.2585528
349.04718	0.8949827
349.50461	1.2265892
349.96207	3.807905
350.41953	2.2087626
350.87698	1.6439842
351.33444	2.9225533
351.7919	5.0330243
352.24936	4.3269167
352.70682	1.2085357
353.16425	2.1025457
353.6217	4.7079339
354.07916	3.3413506
354.53662	2.7206874
354.99408	2.3204665
355.45154	1.8846741
355.909	1.2089082
356.36642	1.8566219
356.82388	3.6207623
357.28134	3.8932953
357.7388	2.6802385
358.19626	2.8950632
358.65372	0.52901733
359.11118	3.5863967
359.5686	2.5559509
360.02606	5.3368063
360.48352	3.8615229
360.94098	4.5760107
361.39844	4.5249844
361.8559	4.1435027
362.31335	3.9768362
362.77081	2.8117867
363.22824	2.7875988
363.6857	3.8186817
364.14316	6.2253337
364.60062	1.3649391
365.05807	-0.96940196
365.51553	2.3497465
365.97299	3.092128
366.43042	2.9583433
366.88788	4.6774979
367.34534	4.642633
367.8028	2.4559064
368.26025	5.0710087
368.71771	3.9063048
369.17517	3.2745423
369.63263	5.0253925
370.09006	4.3518095
370.54752	5.0145693
371.00497	5.0357857
371.46243	5.2713327
371.91989	4.3469043
372.37735	2.3194456
372.83481	2.1537807
373.29224	4.0912571
373.74969	3.9234755
374.20715	5.0432258
374.66461	-0.17094444
375.12207	1.275
375.57953	3.152842
376.03699	5.2000918
376.49442	3.2403893
376.95187	1.7528106
377.40933	3.5439408
377.86679	4.7170377
378.32425	3.2387047
378.78171	2.1833477
379.23917	1.4781445
379.69662	5.3447957
380.15405	2.9488802
380.61151	5.5940466
381.06897	2.9509668
381.52643	2.9020731
381.98389	2.9668667
382.44135	1.1656179
382.8988	1.2923863
383.35623	3.1020975
383.81369	1.667821
384.27115	2.3161378
384.72861	5.3171201
385.18607	3.2266972
385.64352	3.2966061
386.10098	3.8642004
386.55844	5.5472856
387.01587	4.4286098
387.47333	3.0583642
387.93079	4.3887825
388.38824	4.9576864
388.8457	3.0027878
389.30316	4.3191113
389.76062	2.857743
390.21805	4.4389029
390.67551	2.2767787
391.13297	2.4229898
391.59042	1.0190525
392.04788	2.078253
392.50534	2.6500247
392.9628	2.4651947
393.42023	5.0670691
393.87769	7.7810955
394.33514	6.1879416
394.7926	5.9924874
395.25006	4.9455543
395.70752	4.3073592
396.16498	4.7972097
396.62244	2.9405596
397.07986	5.0237164
397.53732	5.18153
397.99478	4.7287889
398.45224	6.764101
398.9097	7.509563
399.36716	5.9673176
399.82462	4.4825287
400.28204	1.6870954
400.7395	3.0000377
401.19696	3.4260361
401.65442	3.5043015
402.11188	5.2687354
402.56934	6.0547814
403.02679	3.4901724
403.48425	3.4658494
403.94168	7.416894
404.39914	7.1733966
404.8566	4.7042317
405.31406	7.9892445
405.77151	6.6426163
406.22897	5.8385043
406.68643	5.6442766
407.14386	5.2500281
407.60132	5.5049601
408.05878	7.0969753
408.51624	5.5229096
408.97369	4.1781621
409.43115	5.5547104
409.88861	4.0357218
410.34604	8.2903967
410.8035	9.5490618
411.26096	7.5509357
411.71841	4.8909144
412.17587	6.2037058
412.63333	4.0258951
413.09079	6.0748444
413.54825	7.3872185
414.00568	8.5663328
414.46313	8.4475355
414.92059	5.3525724
415.37805	6.0839963
415.83551	7.0976663
416.29297	6.8496475
416.75043	10.306854
417.20786	6.0906525
417.66531	8.3767653
418.12277	8.6851778
418.58023	7.849041
419.03769	7.9096289
419.49515	8.8879509
419.95261	9.4684105
420.41006	7.869844
420.86749	4.1356378
421.32495	3.0816612
421.78241	6.0029726
422.23987	7.0314927
422.69733	11.309193
423.15479	6.9736719
423.61224	4.8949342
424.06967	7.3376379
424.52713	8.6982651
424.98459	8.134758
425.44205	7.8785915
425.89951	7.8943329
426.35696	7.6512814
426.81442	8.4783077
427.27185	8.3753901
427.72931	9.3577328
428.18677	8.6439285
428.64423	5.5696898
429.10168	7.6299224
429.55914	9.1211462
430.0166	8.3808165
430.47406	8.9066429
430.93149	10.500836
431.38895	9.6539917
431.84641	8.1051931
432.30386	10.544271
432.76132	7.8375273
433.21878	9.2889376
433.67624	7.1548762
434.13367	9.3106689
434.59113	10.574548
435.04858	7.8265705
435.50604	9.4733543
435.9635	12.445045
436.42096	13.022004
436.87842	13.146854
437.33588	14.199413
437.7933	15.288471
438.25076	15.498822
438.70822	11.46095
439.16568	16.2911
439.62314	17.719856
440.0806	20.417616
440.53806	19.658514
440.99548	21.377438
441.45294	23.662031
441.9104	22.528368
442.36786	22.303978
442.82532	26.033024
443.28278	27.979725
443.74023	29.925732
444.19766	27.574459
444.65512	31.849983
445.11258	29.966183
445.57004	33.409351
446.0275	30.465315
446.48495	31.123875
446.94241	33.27924
447.39987	35.085159
447.8573	35.255547
448.31476	32.448013
448.77222	29.848867
449.22968	32.433468
449.68713	34.639339
450.14459	31.696354
450.60205	28.676977
451.05948	31.151115
451.51694	29.710463
451.9744	25.197351
452.43185	24.748419
452.88931	22.911667
453.34677	23.641802
453.80423	25.688217
454.26169	24.670824
454.71912	24.367455
455.17657	22.700169
455.63403	23.388069
456.09149	16.471092
456.54895	26.274837
457.00641	21.512028
457.46387	20.804356
457.9213	19.015669
458.37875	20.123426
458.83621	19.95129
459.29367	18.503025
459.75113	16.966309
460.20859	17.171064
460.66605	20.533384
461.12347	17.704409
461.58093	15.549807
462.03839	11.524383
462.49585	15.729575
462.95331	20.612337
463.41077	16.776581
463.86823	16.566124
464.32568	17.345821
464.78311	19.054031
465.24057	18.108303
465.69803	14.452635
466.15549	12.550623
466.61295	13.381902
467.0704	15.823549
467.52786	11.445217
467.98529	16.939451
468.44275	18.239817
468.90021	13.056951
469.35767	17.938534
469.81512	16.285355
470.27258	14.995137
470.73004	14.701908
471.1875	16.204622
471.64493	17.754261
472.10239	16.89834
472.55984	16.280468
473.0173	16.817057
473.47476	17.802679
473.93222	12.095232
474.38968	11.822077
474.84711	16.524504
475.30457	17.150574
475.76202	14.918643
476.21948	16.12879
476.67694	16.856911
477.1344	17.257397
477.59186	18.176842
478.04929	19.052153
478.50674	18.465038
478.9642	14.678612
479.42166	16.096016
479.87912	15.405136
480.33658	16.499411
480.79404	16.544044
481.2515	14.681571
481.70892	16.878532
482.16638	19.121778
482.62384	16.640511
483.0813	15.154433
483.53876	16.297163
483.99622	15.245565
484.45367	12.348582
484.9111	12.387506
485.36856	12.119362
485.82602	12.696077
486.28348	17.086945
486.74094	13.303911
487.19839	9.1088619
487.65585	9.4173698
488.11331	10.034119
488.57074	13.197236
489.0282	15.247711
489.48566	14.866623
489.94312	13.039087
490.40057	11.200636
490.85803	10.240135
491.31549	10.835229
491.77292	16.078619
492.23038	13.393216
492.68784	12.118076
493.14529	17.648783
493.60275	14.468132
494.06021	13.65338
494.51767	15.099032
494.9751	15.268464
495.43256	14.555056
495.89001	14.930698
496.34747	16.084036
496.80493	17.531136
497.26239	18.452803
497.71985	16.860886
498.17731	19.330383
498.63474	21.241112
499.09219	14.680532
499.54965	18.610277
500.00711	19.843777
500.46457	21.466085
500.92203	19.580168
501.37949	17.899355
501.83691	16.516939
502.29437	17.368847
502.75183	18.815493
503.20929	18.508823
503.66675	18.513279
504.12421	18.429743
504.58167	21.617151
505.03912	26.959373
505.49655	13.739273
505.95401	16.319407
506.41147	18.272409
506.86893	16.050419
507.32639	11.314137
507.78384	10.813798
508.2413	11.721479
508.69873	12.487944
509.15619	12.609347
509.61365	13.689133
510.07111	14.853006
510.52856	9.7199526
510.98602	8.8599005
511.44348	6.326128
511.90091	6.6366649
512.3584	9.8545618
512.81586	8.6173458
513.27332	6.439002
513.73071	5.947072
514.18817	5.5618472
514.64563	6.4158425
515.10309	8.7992105
515.56055	10.36737
516.01801	8.9356098
516.47546	7.1696262
516.93292	8.791914
517.39038	8.1333237
517.84784	2.8467333
518.3053	6.6260662
518.76276	5.8594885
519.22021	7.9183831
519.67767	7.3899207
520.13513	8.0604191
520.59253	6.3709407
521.04999	5.2502718
521.50745	7.2481675
521.9649	8.115696
522.42236	8.0097361
522.87982	9.6600113
523.33728	9.7106495
523.79474	7.7865515
524.2522	8.1566401
524.70966	4.2085795
525.16711	5.9964614
525.62457	11.008996
526.08203	7.652822
526.53949	6.4019761
526.99695	4.5689392
527.45435	5.3642006
527.9118	6.5218949
528.36926	7.1021967
528.82672	6.9561949
529.28418	5.8917603
529.74164	4.6947665
530.1991	4.8543711
530.65656	6.1763387
531.11401	4.6412029
531.57147	5.9955797
532.02893	3.9701438
532.48639	5.6306391
532.94385	6.5633564
533.40131	4.782373
533.85876	4.5903354
534.31616	8.2647943
534.77362	8.3049593
535.23108	7.82967
535.68854	5.6162286
536.146	3.9071579
536.60345	5.5982757
537.06091	4.3104324
537.51837	3.9357145
537.97583	4.6929836
538.43329	4.6650391
538.89075	2.0346406
539.34821	5.4643884
539.80566	5.0896344
540.26312	4.568893
540.72052	3.062016
541.17798	3.9886672
541.63544	4.880774
542.0929	4.0706005
542.55035	3.7755091
543.00781	4.5345602
543.46527	4.8798785
543.92273	4.1175694
544.38019	2.8283861
544.83765	3.324343
545.2951	4.7715383
545.75256	4.313242
546.21002	2.1301277
546.66748	2.1138067
547.12494	5.255116
547.58234	4.1308999
548.03979	5.338995
548.49725	5.4511561
548.95471	2.607944
549.41217	2.0038085
549.86963	2.7596352
550.32709	3.2366602
550.78455	5.3383942
551.242	6.3872366
551.69946	5.4775
552.15692	4.367887
552.61438	4.8632798
553.07184	4.858614
553.5293	7.3115339
553.98676	2.3711007
554.44415	5.3275871
554.90161	6.0110354
555.35907	6.2814536
555.81653	4.4200459
556.27399	3.0005608
556.73145	4.7641153
557.1889	5.8956523
557.64636	5.7394934
558.10382	3.8449302
558.56128	4.3878894
559.01874	5.4391632
559.4762	5.3497119
559.93365	5.7162304
560.39111	5.3107486
560.84857	5.9864416
561.30597	3.2423592
561.76343	5.4999895
562.22089	5.230216
562.67834	3.0697367
563.1358	3.5180049
563.59326	5.2264929
564.05072	4.1215034
564.50818	2.6915112
564.96564	5.4430838
565.4231	1.669004
565.88055	2.7146211
566.33801	5.1013761
566.79547	4.214427
567.25293	2.1899867
567.71039	5.1747832
568.16779	3.4058309
568.62524	3.3435638
569.0827	4.0695581
569.54016	4.1038632
569.99762	3.4087362
570.45508	3.004468
570.91254	4.56989
571.37	6.2332182
571.82745	4.800159
572.28491	1.8971118
572.74237	3.0987144
573.19983	2.936156
573.65729	3.5485573
574.11475	4.6366162
574.57214	3.4031999
575.0296	3.9195406
575.48706	6.1940942
575.94452	6.0006223
576.40198	4.6250043
576.85944	3.3718636
577.31689	3.1939108
577.77435	5.0145869
578.23181	2.0793579
578.68927	3.8946619
579.14673	2.8541865
579.60419	4.3967805
580.06165	3.3826878
580.5191	3.4854457
580.97656	3.7104065
581.43396	3.3559194
581.89142	4.7730131
582.34888	3.370981
582.80634	6.1590791
583.26379	7.8487387
583.72125	5.7424841
584.17871	6.376544
584.63617	7.8086529
585.09363	5.5521708
585.55109	5.7832952
586.00854	3.8598049
586.466	4.0096765
586.92346	6.75806
587.38092	7.8785591
587.83838	6.3760114
588.29578	5.1656451
588.75323	5.4211702
589.21069	5.8960485
589.66815	7.6591983
590.12561	7.202795
590.58307	6.6427522
591.04053	6.1361241
591.49799	8.2219086
591.95544	6.7561665
592.4129	7.7694173
592.87036	6.9261398
593.32782	7.5779829
593.78528	10.934826
594.24274	12.331738
594.7002	10.225219
595.15759	9.0947552
595.61505	10.057121
596.07251	8.2014742
596.52997	8.106039
596.98743	6.4973083
597.44489	6.55685
597.90234	9.9580336
598.3598	13.376894
598.81726	7.2745366
599.27472	6.0827518
599.73218	7.330483
600.18964	7.5300336
600.64709	6.8010869
601.10455	7.3354316
601.56201	8.5580826
602.01941	7.9544349
602.47687	7.0477905
602.93433	6.1078072
603.39178	5.5299082
603.84924	6.3374333
604.3067	5.2510676
604.76416	4.6738329
605.22162	5.4376235
605.67908	4.6218271
606.13654	7.5651026
606.59399	8.2287159
607.05145	7.6242232
607.50891	6.0044403
607.96637	6.2641125
608.42377	7.04422
608.88123	4.7240648
609.33868	6.3071713
609.79614	6.5032783
610.2536	7.9797425
610.71106	9.4143066
611.16852	5.681129
611.62598	5.8630133
612.08344	4.3534451
612.54089	5.2800293
612.99835	5.4336286
613.45581	6.192358
613.91327	7.0351429
614.37073	6.5060554
614.82819	5.7612109
615.28558	6.1761551
615.74304	5.5085783
616.2005	3.39288
616.65796	5.6833944
617.11542	5.7776771
617.57288	5.6341009
618.03033	5.7381792
618.48779	3.474545
618.94525	-1.1122439
619.40271	5.9112115
619.86017	8.9632092
620.31763	7.3353248
620.77509	5.8933978
621.23254	3.9289258
621.69	3.8056383
622.1474	4.2450213
622.60486	2.097712
623.06232	1.9543141
623.51978	4.4084721
623.97723	4.0156646
624.43469	1.0841976
624.89215	3.0934999
625.34961	4.1474009
625.80707	3.2448096
626.26453	4.0673609
626.72198	4.6620731
627.17944	3.5155077
627.6369	3.9783952
628.09436	5.2006145
628.55182	3.0284791
629.00922	1.5286808
629.46667	2.5821507
629.92413	2.9401522
630.38159	3.9683268
630.83905	2.9250667
631.29651	1.5988492
631.75397	2.3973103
632.21143	2.9321992
632.66888	3.2555904
633.12634	4.7104306
633.5838	-0.18013723
634.04126	1.6605489
634.49872	1.9583399
634.95618	2.4511981
635.41364	3.2363436
635.87103	4.8404684
636.32849	5.7527332
636.78595	3.9441795
637.24341	3.0787385
637.70087	5.4438291
638.15833	4.1379008
638.61578	2.3038149
639.07324	2.1816783
639.5307	-0.85493422
639.98816	3.6313727
640.44562	6.3042655
640.90308	4.1560221
641.36053	2.8341317
641.81799	1.3839886
642.27539	2.0707018
642.73285	1.1018544
643.19031	2.9370756
643.64777	5.2824941
644.10522	3.1252594
644.56268	0.9763971
645.02014	2.4602427
645.4776	3.8396533
645.93506	2.6895347
646.39252	0.62832868
646.84998	2.4809692
647.30743	2.4530268
647.76489	4.9709291
648.22235	0.22657742
648.67981	0.67971051
649.13721	1.4846495
649.59467	3.3155308
650.05212	5.3242474
650.50958	3.8798983
650.96704	2.9539621
651.4245	3.957823
651.88196	3.4871678
652.33942	2.2551835
652.79688	2.7517452
653.25433	4.555109
653.71179	3.9270205
654.16925	3.8407609
654.62671	1.7838017
655.08417	2.2855601
655.54163	2.8960655
655.99902	3.9032843
656.45648	3.2714186
656.91394	4.4860754
657.3714	4.1572948
657.82886	6.0987387
658.28632	5.5699034
658.74377	3.2306988
659.20123	2.7635553
659.65869	4.0934005
660.11615	5.4475965
660.57361	4.0321732
661.03107	3.387429
661.48853	4.9277201
661.94598	2.8643942
662.40344	3.5175576
662.86084	6.630074
663.3183	6.0107212
663.77576	3.1088562
664.23322	4.813015
664.69067	8.1526327
665.14813	6.0962481
665.60559	7.0611877
666.06305	8.5571594
666.52051	9.2088203
666.97797	8.7461338
667.43542	8.5262775
667.89288	10.265478
668.35034	8.5257349
668.8078	5.9845657
669.26526	7.5647478
669.72266	5.5375071
670.18011	12.399342
670.63757	6.8272266
671.09503	6.6079297
671.55249	9.8856211
672.00995	10.111918
672.46741	7.4732237
672.92487	8.5817213
673.38232	7.850945
673.83978	6.0821657
674.29724	7.656157
674.7547	8.2987347
675.21216	5.421237
675.66962	4.6356897
676.12701	6.6138911
676.58447	6.1810436
677.04193	5.8725533
677.49939	6.0837293
677.95685	4.9605827
678.41431	4.3000479
678.87177	5.5496254
679.32922	3.9798567
679.78668	9.0160179
680.24414	6.7382679
680.7016	6.1678329
681.15906	6.696476
681.61652	5.6342549
682.07397	5.6320229
682.53143	7.2673507
682.98883	6.1132698
683.44629	3.392127
683.90375	4.4697642
684.36121	6.8864183
684.81866	6.1228466
685.27612	5.9248705
685.73358	6.8383183
686.19104	3.809175
686.6485	4.9024682
687.10596	4.0293622
687.56342	5.3856978
688.02087	3.7264316
688.47833	3.2839842
688.93579	5.2192454
689.39325	4.9981456
689.85065	4.955862
690.30811	4.9768229
690.76556	5.585115
691.22302	5.9827762
691.68048	6.130517
692.13794	6.1704955
692.5954	5.7748342
693.05286	5.6971936
693.51031	3.26124
693.96777	2.2805438
694.42523	4.035769
694.88269	5.8106771
695.34015	2.9019747
695.79761	6.8259521
696.25507	5.0076613
696.71246	4.7248726
697.16992	3.7224817
697.62738	4.669805
698.08484	4.2912383
698.5423	3.8390434
698.99976	2.6325688
699.45721	2.9067345
699.91467	3.9759862
700.37213	4.883317
700.82959	4.4139671
701.28705	2.47787
701.74451	3.6519096
702.20197	1.9459791
702.65942	2.724009
703.11688	2.1710649
703.57428	2.84745
704.03174	-0.18695623
704.4892	6.8470273
704.94666	8.6952171
705.40411	4.5271525
705.86157	2.9413197
706.31903	3.4919775
706.77649	4.3921857
707.23395	3.9033713
707.69141	3.7262654
708.14886	3.9557028
708.60632	3.5800204
709.06378	1.9622459
709.52124	1.6196671
709.97864	3.3081722
710.4361	3.4494865
710.89355	4.6375394
711.35101	3.2940941
711.80847	3.9682326
712.26593	3.0672171
712.72339	5.2237811
713.18085	4.3469734
713.63831	2.2680044
714.09576	4.5306621
714.55322	2.4347665
715.01068	2.1813138
715.46814	2.481874
715.9256	0.38475335
716.38306	2.1196589
716.84045	5.3150749
717.29791	5.9892774
717.75537	5.6800423
718.21283	4.6229095
718.67029	4.086637
719.12775	5.057826
719.58521	3.2906377
720.04266	3.8404746
720.50012	5.9843674
720.95758	6.2960815
721.41504	5.4582262
721.8725	2.1982744
722.32996	6.8384771
722.78741	2.4847827
723.24487	4.3917832
723.70227	3.5457759
724.15973	5.1250038
724.61719	3.1132393
725.07465	3.8414059
725.5321	7.2164726
725.98956	7.2014756
726.44702	6.6206646
726.90448	5.5967503
727.36194	5.3297482
727.8194	6.9328604
728.27686	5.9052777
728.73431	3.4020851
729.19177	3.0454383
729.64923	7.0608559
730.10669	4.859498
730.56409	4.7768636
731.02155	6.2084661
731.479	5.3051229
731.93646	7.7072539
732.39392	6.328454
732.85138	3.9364498
733.30884	6.7359061
733.7663	5.3166909
734.22375	3.867877
734.68121	3.5248525
735.13867	4.6173606
735.59613	5.9672537
736.05359	5.4341779
736.51105	3.9853694
736.96851	3.8536074
737.4259	5.6973066
737.88336	7.2650571
738.34082	5.838604
738.79828	4.047143
739.25574	2.8586679
739.7132	4.4725122
740.17065	3.8317795
740.62811	2.2707024
741.08557	2.0597086
741.54303	1.7017794
742.00049	6.5609889
742.45795	8.2092819
742.91541	6.4554176
743.37286	4.0814557
743.83026	4.8600922
744.28772	3.3857152
744.74518	3.4891055
745.20264	4.2393746
745.6601	3.1753795
746.11755	3.5347457
746.57501	4.7041378
747.03247	5.3570304
747.48993	6.1836848
747.94739	4.4790726
748.40485	2.7080646
748.8623	3.8900251
749.31976	3.2966139
749.77722	3.5557015
750.23468	4.1452203
750.69208	4.0146689
751.14954	9.4127626
751.60699	5.6460042
752.06445	4.9327254
752.52191	4.0794792
752.97937	5.154367
753.43683	4.7704415
753.89429	5.4719305
754.35175	6.2506552
754.8092	4.4239821
755.26666	3.646337
755.72412	4.9995966
756.18158	6.0816913
756.63904	6.7713814
757.0965	6.124043
757.55389	4.3208899
758.01135	5.2345104
758.46881	7.1181264
758.92627	6.3292856
759.38373	6.2351222
759.84119	4.7132149
760.29865	6.5109119
760.7561	5.3821225
761.21356	4.2532015
761.67102	8.0850229
762.12848	6.2213569
762.58594	6.411633
763.0434	8.9647141
763.50085	11.141347
763.95831	5.9188643
764.41571	6.2971392
764.87317	7.2425742
765.33063	10.443036
765.78809	10.313247
766.24554	11.437049
766.703	11.528008
767.16046	10.974324
767.61792	13.199931
768.07538	13.877669
768.53284	12.7348
768.9903	12.490112
769.44775	11.873838
769.90521	11.412508
770.36267	13.079091
770.82013	13.140107
771.27753	11.017784
771.73499	7.6944075
772.19244	10.724974
772.6499	11.460121
773.10736	10.54177
773.56482	11.974211
774.02228	12.856106
774.47974	10.00512
774.93719	10.826177
775.39465	10.040709
775.85211	11.35822
776.30957	11.752623
776.76703	11.218749
777.22449	10.780279
777.68188	9.8515139
778.13934	10.534639
778.5968	11.726471
779.05426	9.6073599
779.51172	6.2313728
779.96918	6.4558969
780.42664	7.9661269
780.88409	2.7771411
781.34155	4.8794599
781.79901	8.4728689
782.25647	4.6446753
782.71393	3.6786828
783.17139	6.8991475
783.62885	7.009419
784.0863	6.2983561
784.5437	6.643373
785.00116	8.2089729
785.45862	8.2300749
785.91608	5.2090774
786.37354	5.5678544
786.83099	7.6680541
787.28845	7.6904325
787.74591	6.1794701
788.20337	6.9631414
788.66083	7.2625084
789.11829	6.6860723
789.57574	7.082931
790.0332	7.1673703
790.49066	8.2980156
790.94812	9.9438162
791.40552	8.7866116
791.86298	8.2128592
792.32043	6.0296054
792.77789	7.4516516
793.23535	8.0455999
793.69281	8.1349297
794.15027	7.3101902
794.60773	10.270882
795.06519	12.269631
795.52264	8.2375946
795.9801	6.4305849
796.43756	3.9782124
796.89502	3.6614754
797.35248	11.473967
797.80994	8.7231331
798.26733	5.7003803
798.72479	8.1045713
799.18225	9.9806995
799.63971	8.9176168
800.09717	9.0065556
800.55463	7.9547801
801.01208	7.5880442
801.46954	10.166212
801.927	12.322969
802.38446	12.044394
802.84192	11.16931
803.29938	12.928272
803.75684	14.792476
804.21429	12.63553
804.67175	14.428834
805.12915	12.532057
805.58661	11.587296
806.04407	9.5374737
806.50153	9.3111343
806.95898	11.281644
807.41644	17.975485
807.8739	12.10005
808.33136	9.4149828
808.78882	12.591552
809.24628	9.5926771
809.70374	10.060812
810.16119	9.2310534
810.61865	8.219286
811.07611	10.099618
811.53351	10.656672
811.99097	7.9409962
812.44843	7.0723758
812.90588	7.5222135
813.36334	7.1718326
813.8208	7.9401698
814.27826	8.7177534
814.73572	9.2925968
815.19318	10.297094
815.65063	9.4590988
816.10809	8.1138544
816.56555	6.7719927
817.02301	6.3887072
817.48047	6.8764729
817.93793	6.9522586
818.39532	8.8433237
818.85278	6.9934711
819.31024	10.486741
819.7677	7.5407166
820.22516	7.1529808
820.68262	9.3678226
821.14008	9.1702976
821.59753	7.4731288
822.05499	9.8506145
822.51245	8.4915714
822.96991	9.0553751
823.42737	8.6895723
823.88483	9.1075497
824.34229	7.9462085
824.79974	7.7577591
825.25714	9.7014484
825.7146	11.220245
826.17206	10.558123
826.62952	9.7185907
827.08698	11.713068
827.54443	12.722476
828.00189	11.611778
828.45935	12.892272
828.91681	13.022612
829.37427	10.464635
829.83173	10.036015
830.28918	7.9239726
830.74664	8.2325363
831.2041	6.8142715
831.66156	10.591244
832.11896	7.2135758
832.57642	8.8231173
833.03387	10.877538
833.49133	7.9399104
833.94879	6.2077651
834.40625	4.908998
834.86371	5.5428662
835.32117	6.6063881
835.77863	8.4830599
836.23608	8.4946947
836.69354	9.3274879
837.151	8.7422695
837.60846	8.7256708
838.06592	8.845068
838.52338	7.8776112
838.98077	9.0374289
839.43823	8.1953573
839.89569	8.7377577
840.35315	6.5095725
840.81061	5.563211
841.26807	6.6563373
841.72552	7.8356957
842.18298	9.3394995
842.64044	9.2855015
843.0979	8.0168533
843.55536	6.330698
844.01282	7.2354522
844.47028	10.245137
844.92773	9.4385147
845.38519	8.2090349
845.84259	10.471072
846.30005	10.197062
846.75751	8.977354
847.21497	5.3400121
847.67242	5.0510783
848.12988	5.7159014
848.58734	8.4383144
849.0448	6.7267199
849.50226	7.5586767
849.95972	8.3819323
850.41718	8.8973742
850.87463	9.4414835
851.33209	9.4467049
851.78955	7.6424599
852.24695	6.5814977
852.70441	4.2280126
853.16187	7.9152079
853.61932	9.6383333
854.07678	9.2506437
854.53424	8.7597961
854.9917	10.118906
855.44916	10.936489
855.90662	11.124177
856.36407	11.72063
856.82153	13.005202
857.27899	12.510783
857.73645	11.891969
858.19391	14.31743
858.65137	15.374936
859.10876	15.33043
859.56622	15.775977
860.02368	13.425417
860.48114	12.906453
860.9386	10.94723
861.39606	9.68958
861.85352	12.120981
862.31097	11.473533
862.76843	11.065245
863.22589	11.164701
863.68335	11.61556
864.14081	11.707243
864.59827	12.684666
865.05573	8.242712
865.51318	13.01459
865.97058	10.708271
866.42804	11.978873
866.8855	10.179032
867.34296	11.160425
867.80042	10.087742
868.25787	11.436115
868.71533	11.059493
869.17279	11.435646
869.63025	15.205256
870.08771	14.344688
870.54517	12.610481
871.00262	13.928823
871.46008	15.324668
871.91754	11.973949
872.375	10.665785
872.8324	11.215397
873.28986	11.663427
873.74731	12.278792
874.20477	12.289178
874.66223	13.794279
875.11969	15.618683
875.57715	15.444571
876.03461	14.37509
876.49207	14.11675
876.94952	14.662256
877.40698	12.395407
877.86444	15.418654
878.3219	15.715201
878.77936	14.392735
879.23682	12.188096
879.69421	16.549332
880.15167	17.463186
880.60913	12.778716
881.06659	11.362743
881.52405	8.2969799
881.98151	14.694145
882.43896	12.486381
882.89642	13.442439
883.35388	13.851212
883.81134	15.538364
884.2688	14.866468
884.72626	15.254377
885.18372	10.88263
885.64117	12.811792
886.09857	14.346049
886.55603	14.404021
887.01349	11.579433
887.47095	12.663317
887.92841	13.31621
888.38586	14.098156
888.84332	16.897465
889.30078	17.176476
889.75824	16.967993
890.2157	15.756164
890.67316	15.431462
891.13062	16.814472
891.58807	16.017582
892.04553	14.991696
892.50299	17.15913
892.96039	19.657234
893.41785	19.253002
893.87531	17.952599
894.33276	17.578497
894.79022	17.434114
895.24768	17.484632
895.70514	15.568804
896.1626	15.57965
896.62006	19.166508
897.07751	19.948212
897.53497	21.246531
897.99243	19.61445
898.44989	15.933679
898.90735	15.540066
899.36481	17.030542
899.8222	16.195583
900.27966	16.8346
900.73712	18.112627
901.19458	18.817991
901.65204	15.144938
902.1095	17.13694
902.56696	16.493446
903.02441	16.189034
903.48187	17.542593
903.93933	16.952679
904.39679	17.090078
904.85425	19.333178
905.31171	17.158739
905.76917	14.728414
906.22662	14.373578
906.68402	16.466583
907.14148	15.343116
907.59894	13.799683
908.0564	15.036454
908.51385	15.506283
908.97131	15.951255
909.42877	14.801599
909.88623	15.152083
910.34369	14.734398
910.80115	15.31081
911.25861	13.627117
911.71606	13.766179
912.17352	15.686953
912.63098	16.439529
913.08844	16.085651
913.54584	15.057777
914.0033	14.985516
914.46075	15.120797
914.91821	12.587356
915.37567	11.081133
915.83313	12.227204
916.29059	10.37149
916.74805	8.5138702
917.20551	10.155993
917.66296	10.933754
918.12042	11.72393
918.57788	13.015668
919.03534	10.425473
919.4928	10.485545
919.9502	8.7692547
920.40765	9.6985636
920.86511	9.8178406
921.32257	10.140571
921.78003	5.8675299
922.23749	12.592608
922.69495	10.896123
923.1524	10.857873
923.60986	10.50405
924.06732	6.9204669
924.52478	9.2813377
924.98224	9.2438707
925.4397	8.4614429
925.89716	8.2136669
926.35461	9.598155
926.81201	10.301433
927.26947	10.221596
927.72693	6.162178
928.18439	6.6525078
928.64185	8.5398712
929.0993	7.2735505
929.55676	8.4100676
930.01422	9.3728848
930.47168	8.0100269
930.92914	6.7862449
931.3866	5.3591118
931.84406	8.7350607
932.30151	10.375218
932.75897	7.7830915
933.21643	8.8831158
933.67383	8.9345617
934.13129	8.0510063
934.58875	8.764307
935.0462	8.9901304
935.50366	9.7182236
935.96112	8.197053
936.41858	8.271183
936.87604	8.0883636
937.3335	7.3290586
937.79095	7.0462484
938.24841	8.7095137
938.70587	9.956749
939.16333	9.3300753
939.62079	8.1143494
940.07825	9.6271219
940.53564	10.884886
940.9931	10.010805
941.45056	9.1338673
941.90802	8.8862467
942.36548	12.057786
942.82294	13.471825
943.2804	11.685245
943.73785	10.314821
944.19531	8.0656471
944.65277	7.5347905
945.11023	8.4916697
945.56769	11.31187
946.02515	9.4033566
946.4826	11.517416
946.94006	12.123846
947.39746	10.788565
947.85492	10.783837
948.31238	10.703382
948.76984	11.451538
949.22729	9.2027092
949.68475	11.405505
950.14221	8.7558556
950.59967	10.930739
951.05713	7.192554
951.51459	10.767156
951.97205	11.381677
952.4295	14.620481
952.88696	12.190488
953.34442	9.5944576
953.80182	10.622721
954.25928	13.263839
954.71674	11.644689
955.17419	12.365639
955.63165	8.0210714
956.08911	11.152082
956.54657	12.127154
957.00403	9.6671257
957.46149	10.779058
957.91895	9.7692528
958.3764	8.8083286
958.83386	7.4730673
959.29132	8.3877029
959.74878	9.3638649
960.20624	8.0347281
960.66364	11.301522
961.12109	10.147522
961.57855	7.5220671
962.03601	8.1460199
962.49347	9.5539417
962.95093	6.1961689
963.40839	10.253528
963.86584	9.850317
964.3233	9.1112595
964.78076	11.437491
965.23822	10.139917
965.69568	10.627633
966.15314	9.5106564
966.6106	8.3835115
967.06805	8.0874605
967.52545	9.0706444
967.98291	8.6163769
968.44037	8.7229366
968.89783	7.9323454
969.35529	9.9967747
969.81274	9.6849871
970.2702	8.5677166
970.72766	9.2211876
971.18512	7.5527558
971.64258	7.9219036
972.10004	9.6662416
972.5575	10.799233
973.01495	9.327651
973.47241	9.0189676
973.92987	7.8019576
974.38727	9.1007977
974.84473	7.8044376
975.30219	7.268055
975.75964	10.304555
976.2171	8.6758909
976.67456	8.0633612
977.13202	8.5389366
977.58948	8.1358652
978.04694	9.2274628
978.50439	8.7287722
978.96185	8.4930582
979.41931	8.3237686
979.87677	7.2253733
980.33423	7.7258568
980.79169	8.6323061
981.24908	9.447587
981.70654	8.9122686
982.164	8.3134422
982.62146	8.5500898
983.07892	7.7021513
983.53638	7.5277462
983.99384	8.2449684
984.45129	7.572639
[truncated: 2,220 more rows]
