# Supplementary material for: Design of high SERS sensitive substrates based on branched Ti nanorods
Source: Sci Rep. 2022 Jul 8;12:11631. doi: 10.1038/s41598-022-15875-3 (PMC9270367; doi:10.1038/s41598-022-15875-3)
Supplement: Supplementary file 1 — Supplementary Information. [file 41598_2022_15875_MOESM1_ESM.zip › Supplemantary file/SERS/T-TiN-Ag20/Point_3.txt]

70	258.67755
70.457451	237.05235
70.914909	251.21712
71.37236	261.39035
71.829819	262.45688
72.28727	255.29979
72.744728	259.13983
73.202179	263.30389
73.659637	263.18198
74.117088	267.11484
74.574547	268.18494
75.031998	276.02612
75.489456	274.73441
75.946907	266.47641
76.404358	260.19299
76.861816	261.6377
77.319267	268.17331
77.776726	270.1734
78.234177	261.79575
78.691635	259.40527
79.149086	257.38132
79.606544	259.53699
80.063995	262.40958
80.521454	263.91385
80.978905	261.99387
81.436356	254.34698
81.893814	254.83031
82.351265	258.16318
82.808723	255.91602
83.266174	252.63899
83.723633	247.32834
84.181084	244.26775
84.638542	245.47687
85.095993	240.13773
85.553452	250.56633
86.010902	239.58688
86.468361	242.85248
86.925812	238.82027
87.383263	235.14531
87.840721	238.79099
88.298172	240.39821
88.75563	230.4043
89.213081	238.84944
89.67054	243.4735
90.127991	243.31712
90.585449	241.89607
91.0429	237.94121
91.500359	235.26039
91.957809	237.97511
92.415268	226.20833
92.872719	233.73561
93.33017	227.30077
93.787628	229.89085
94.245079	227.72722
94.702538	227.66954
95.159988	232.8912
95.617447	229.56248
96.074898	233.0327
96.532356	233.16107
96.989807	224.11862
97.447266	222.56329
97.904716	223.4183
98.362167	224.35081
98.819626	223.27821
99.277077	217.24695
99.734535	228.32129
100.19199	215.29553
100.64944	218.04283
101.1069	219.30302
101.56435	218.4476
102.0218	218.50568
102.47926	220.91811
102.93671	224.9095
103.39417	227.73662
103.85162	221.08617
104.30907	216.53009
104.76653	215.16234
105.22398	217.67401
105.68144	220.29356
106.13889	219.55176
106.59635	218.57552
107.0538	223.25812
107.51126	223.34036
107.96871	219.30949
108.42617	218.18756
108.88362	214.27501
109.34108	213.44243
109.79853	218.15869
110.25598	211.2796
110.71344	208.86121
111.17089	214.94548
111.62835	212.37338
112.0858	213.43552
112.54326	216.46036
113.00071	217.18817
113.45817	214.91806
113.91562	212.4882
114.37308	213.44833
114.83053	208.11212
115.28798	216.00052
115.74544	210.03079
116.20289	208.35637
116.66035	213.57497
117.1178	212.1767
117.57526	204.60912
118.03271	210.89496
118.49017	215.71088
118.94762	214.1674
119.40508	209.46872
119.86253	208.11223
120.31998	209.03891
120.77744	208.94377
121.23489	209.71252
121.69234	209.85831
122.1498	206.8942
122.60725	211.84772
123.0647	210.62898
123.52216	208.45076
123.97961	211.12128
124.43707	213.36273
124.89452	204.1898
125.35198	197.91779
125.80943	211.25056
126.26689	209.71455
126.72434	210.33493
127.18179	208.09135
127.63925	206.45265
128.09671	208.12988
128.55415	206.86005
129.01161	206.66959
129.46907	210.27493
129.92653	214.72287
130.38397	213.80313
130.84143	206.80864
131.29889	204.37321
131.75635	208.7307
132.21379	207.7634
132.67125	197.3378
133.12871	205.35921
133.58615	210.58405
134.04361	213.11514
134.50107	208.46272
134.95853	208.30263
135.41597	213.36838
135.87343	210.18425
136.33089	199.31348
136.78835	205.44263
137.24579	209.25752
137.70325	207.31369
138.16071	203.27206
138.61815	202.37759
139.07561	204.99986
139.53307	207.79926
139.99052	209.27861
140.44797	208.91151
140.90543	206.66005
141.36288	202.51733
141.82034	207.26897
142.27779	210.77376
142.73524	209.90416
143.1927	208.73627
143.65015	207.50467
144.1076	207.71057
144.56506	203.63539
145.02252	208.73232
145.47997	207.38243
145.93742	208.61043
146.39488	208.18355
146.85234	205.32495
147.30978	210.50833
147.76724	215.35504
148.2247	213.89449
148.68216	212.34096
149.1396	214.26347
149.59706	213.6281
150.05452	213.44395
150.51196	211.63249
150.96942	207.16534
151.42688	215.2269
151.88434	202.76025
152.34178	208.90344
152.79924	212.76631
153.2567	215.08096
153.71416	210.59396
154.1716	208.06091
154.62906	211.97707
155.08652	206.84753
155.54396	206.82076
156.00142	210.21095
156.45888	207.96638
156.91634	204.48376
157.37378	204.00723
157.83124	201.9548
158.2887	199.61801
158.74615	202.5674
159.2036	195.78961
159.66106	195.77625
160.11852	201.81198
160.57596	201.39735
161.03342	199.18655
161.49088	197.07977
161.94833	197.8188
162.40578	201.65697
162.86324	200.36867
163.32069	187.68855
163.77815	189.25604
164.2356	192.92166
164.69305	195.81662
165.15051	193.23103
165.60797	192.79964
166.06541	195.33583
166.52287	189.34845
166.98033	184.30165
167.43777	193.80295
167.89523	194.80765
168.35269	192.92685
168.81015	186.74162
169.26759	180.55846
169.72505	181.47212
170.18251	188.23808
170.63997	186.96417
171.09741	182.99625
171.55487	180.56483
172.01233	184.0219
172.46977	183.11018
172.92723	186.28943
173.38469	186.13368
173.84215	182.2356
174.29959	184.88887
174.75705	168.0461
175.21451	176.25844
175.67197	176.35793
176.12941	175.49586
176.58687	177.65724
177.04433	177.9514
177.50179	177.7644
177.95923	179.4942
178.41669	175.65013
178.87415	170.98079
179.33159	175.35873
179.78905	174.91443
180.24651	172.44643
180.70396	168.20349
181.16141	167.66885
181.61887	169.782
182.07632	169.76944
182.53378	176.54845
182.99123	172.9799
183.44868	167.83218
183.90614	175.45575
184.36359	176.7115
184.82104	172.80449
185.2785	172.23907
185.73596	175.07745
186.19341	172.49815
186.65086	168.56833
187.10832	172.90514
187.56578	165.6776
188.02322	162.53136
188.48068	166.43373
188.93814	169.51732
189.39558	169.60545
189.85304	169.86932
190.3105	168.48683
190.76796	167.05028
191.2254	173.70078
191.68286	164.69887
192.14032	161.80933
192.59778	166.8609
193.05522	168.09102
193.51268	165.41051
193.97014	168.04649
194.4276	167.38373
194.88504	164.77087
195.3425	161.81383
195.79996	166.0451
196.2574	163.51729
196.71486	163.33165
197.17232	166.14307
197.62978	163.03423
198.08722	154.0365
198.54468	159.32866
199.00214	148.52153
199.45959	159.44974
199.91704	160.82634
200.3745	163.27225
200.83195	164.91216
201.2894	165.52339
201.74686	164.85773
202.20432	159.25255
202.66177	156.75223
203.11922	160.47391
203.57668	156.13684
204.03413	156.75626
204.49159	158.10861
204.94904	156.49049
205.40649	157.17172
205.86395	160.427
206.3214	155.75754
206.77885	160.05679
207.23631	160.13045
207.69377	156.36401
208.15121	158.66199
208.60867	157.91942
209.06613	159.62886
209.52359	161.84464
209.98103	159.19688
210.43849	159.14378
210.89595	154.7188
211.35341	153.67006
211.81085	156.17905
212.26831	159.6418
212.72577	158.86685
213.18321	156.58621
213.64067	155.37694
214.09813	155.51204
214.55559	158.82355
215.01303	164.31248
215.47049	163.48167
215.92795	159.326
216.38541	163.51439
216.84285	162.06377
217.30031	157.23584
217.75777	158.29105
218.21521	162.11862
218.67267	156.33147
219.13013	166.12677
219.58759	161.89261
220.04503	162.49156
220.50249	162.8521
220.95995	158.00092
221.4174	158.81689
221.87485	162.88809
222.33231	160.29852
222.78976	159.12891
223.24721	159.80911
223.70467	162.31425
224.16212	163.29367
224.61958	163.1317
225.07703	161.16447
225.53448	156.55933
225.99194	155.49008
226.4494	160.16008
226.90685	161.05342
227.3643	168.01917
227.82176	165.47722
228.27922	163.45708
228.73666	162.14925
229.19412	160.54317
229.65158	163.22064
230.10902	164.44934
230.56648	161.35121
231.02394	163.56912
231.4814	157.2818
231.93884	167.72939
232.3963	158.74637
232.85376	159.1687
233.31122	158.42801
233.76866	162.65897
234.22612	167.09485
234.68358	166.18901
235.14102	166.22375
235.59848	159.96915
236.05594	168.14597
236.5134	166.17456
236.97084	155.99962
237.4283	159.49557
237.88576	163.98259
238.34322	162.44846
238.80066	158.4816
239.25812	156.79463
239.71558	161.51913
240.17302	160.91623
240.63048	161.54811
241.08794	168.82797
241.54539	167.45349
242.00284	166.35649
242.4603	164.87628
242.91776	162.48108
243.37521	162.20126
243.83266	158.97067
244.29012	159.70134
244.74757	163.51544
245.20503	156.73425
245.66248	159.89693
246.11993	164.13472
246.57739	164.41463
247.03484	163.81096
247.49229	163.90253
247.94975	161.48868
248.40721	164.78975
248.86465	162.50009
249.32211	162.85504
249.77957	154.98994
250.23703	152.4512
250.69447	155.17801
251.15193	158.20705
251.60939	162.2968
252.06683	166.97728
252.52429	157.66386
252.98175	161.37157
253.43921	162.73923
253.89665	156.7478
254.35411	162.68784
254.81157	165.04439
255.26903	164.41101
255.72647	163.09314
256.18393	161.10039
256.64139	166.74828
257.09885	158.24922
257.5563	159.42281
258.01373	162.7244
258.47119	161.33333
258.92865	157.04372
259.38611	158.04742
259.84357	163.90279
260.30103	167.73053
260.75848	165.74422
261.21594	158.78368
261.67337	165.39461
262.13083	164.02722
262.58829	166.1532
263.04575	165.47864
263.5032	162.98317
263.96066	161.67572
264.41812	161.02695
264.87555	161.45537
265.33301	166.65857
265.79047	159.41844
266.24792	160.86009
266.70538	165.65166
267.16284	166.98634
267.6203	165.52768
268.07776	163.96968
268.53519	162.34666
268.99265	161.47649
269.4501	163.31612
269.90756	163.27817
270.36502	160.24159
270.82248	159.80032
271.27994	169.00378
271.73737	168.99139
272.19482	165.50806
272.65228	163.66893
273.10974	164.09537
273.5672	166.25797
274.02466	169.1843
274.48212	169.26242
274.93954	168.01173
275.397	165.04828
275.85446	164.84908
276.31192	164.15369
276.76938	168.455
277.22684	168.76337
277.6843	164.77274
278.14175	166.62473
278.59918	166.34956
279.05664	166.42778
279.5141	170.61143
279.97156	167.40865
280.42902	168.88304
280.88647	168.03044
281.34393	165.39211
281.80136	165.96706
282.25882	167.25264
282.71628	162.47653
283.17374	159.12755
283.6312	163.21736
284.08865	169.42509
284.54611	169.56194
285.00357	168.63762
285.461	162.418
285.91846	158.03751
286.37592	159.72716
286.83337	165.36868
287.29083	170.9912
287.74829	167.37007
288.20575	161.09427
288.66318	163.43121
289.12064	165.07906
289.57809	162.83824
290.03555	165.52782
290.49301	169.10518
290.95047	170.57515
291.40793	170.55148
291.86536	166.02835
292.32281	160.69186
292.78027	162.56494
293.23773	173.24211
293.69519	167.38353
294.15265	164.41402
294.61011	165.90196
295.06757	168.54213
295.52499	168.91946
295.98245	167.58488
296.43991	169.68942
296.89737	173.16119
297.35483	168.01382
297.81229	167.40491
298.26974	172.59612
298.72717	170.24074
299.18463	167.96068
299.64209	168.0692
300.09955	166.00719
300.55701	163.5545
301.01447	168.77945
301.47192	169.03894
301.92938	162.27956
302.38681	164.59
302.84427	162.02399
303.30173	169.12311
303.75919	171.00705
304.21664	168.89491
304.6741	169.1427
305.13156	169.15213
305.58899	165.87093
306.04645	167.01427
306.50391	165.43837
306.96136	166.81744
307.41882	168.46036
307.87628	168.34508
308.33374	169.28264
308.79117	169.1881
309.24863	165.9044
309.70609	162.76659
310.16354	163.02534
310.621	159.29298
311.07846	169.58125
311.53592	165.58025
311.99338	173.05409
312.45081	171.6907
312.90826	165.82692
313.36572	163.71347
313.82318	166.72145
314.28064	167.92372
314.7381	163.22838
315.19556	164.57216
315.65298	162.65327
316.11044	169.13441
316.5679	171.31796
317.02536	166.84602
317.48282	163.99533
317.94028	164.30602
318.39774	166.03389
318.85519	166.88306
319.31262	165.64369
319.77008	164.6908
320.22754	165.70174
320.685	166.65498
321.14246	164.73625
321.59991	162.30809
322.05737	171.2403
322.5148	168.45808
322.97226	161.32823
323.42972	162.90837
323.88718	166.63081
324.34464	166.75725
324.80209	164.55318
325.25955	158.74834
325.71698	161.2518
326.17444	162.34903
326.6319	163.13109
327.08936	168.60835
327.54681	166.97699
328.00427	163.83882
328.46173	170.50293
328.91919	172.67734
329.37662	159.05725
329.83408	165.56905
330.29153	159.59531
330.74899	158.37234
331.20645	160.64114
331.66391	164.71782
332.12137	168.33429
332.5788	170.62955
333.03625	170.36339
333.49371	168.36407
333.95117	169.54446
334.40863	165.86659
334.86609	162.86565
335.32355	163.54608
335.78101	165.4556
336.23843	162.63403
336.69589	161.66815
337.15335	166.91212
337.61081	169.0656
338.06827	163.11876
338.52573	160.93523
338.98318	163.39307
339.44061	163.47414
339.89807	162.92166
340.35553	165.13644
340.81299	162.58578
341.27045	165.1633
341.72791	163.12735
342.18536	162.51802
342.64279	165.44025
343.10025	164.29062
343.55771	167.38852
344.01517	168.27982
344.47263	158.74771
344.93008	160.17729
345.38754	168.31853
345.845	166.19701
346.30243	162.73537
346.75989	162.37061
347.21735	165.20656
347.6748	168.48784
348.13226	168.11606
348.58972	165.4805
349.04718	163.93503
349.50461	164.55132
349.96207	158.8643
350.41953	165.62721
350.87698	161.00412
351.33444	161.82207
351.7919	164.13087
352.24936	162.84503
352.70682	162.82196
353.16425	163.37439
353.6217	162.68002
354.07916	161.64139
354.53662	161.86966
354.99408	163.82199
355.45154	161.93556
355.909	163.49229
356.36642	164.57201
356.82388	160.54221
357.28134	159.66129
357.7388	163.96599
358.19626	159.7973
358.65372	162.45763
359.11118	162.00706
359.5686	160.37715
360.02606	163.12244
360.48352	164.33217
360.94098	164.16479
361.39844	163.69702
361.8559	161.61609
362.31335	158.87636
362.77081	160.39305
363.22824	166.08681
363.6857	163.31332
364.14316	163.67035
364.60062	163.00906
365.05807	157.71181
365.51553	158.77376
365.97299	159.35236
366.43042	154.53912
366.88788	156.87906
367.34534	164.47029
367.8028	164.31052
368.26025	163.00909
368.71771	159.63869
369.17517	154.6806
369.63263	162.21864
370.09006	154.16682
370.54752	162.23691
371.00497	162.56448
371.46243	161.05429
371.91989	159.34236
372.37735	160.63902
372.83481	165.54398
373.29224	161.09644
373.74969	156.48512
374.20715	155.02025
374.66461	160.76883
375.12207	152.6913
375.57953	157.82338
376.03699	162.6938
376.49442	158.5408
376.95187	158.98805
377.40933	160.58154
377.86679	156.84906
378.32425	161.38054
378.78171	160.02867
379.23917	154.7713
379.69662	162.2032
380.15405	169.46672
380.61151	163.92336
381.06897	161.92549
381.52643	162.3647
381.98389	166.26129
382.44135	164.61882
382.8988	159.44717
383.35623	165.3385
383.81369	166.43112
384.27115	161.71779
384.72861	166.127
385.18607	159.79886
385.64352	162.4492
386.10098	161.85683
386.55844	161.74348
387.01587	160.37123
387.47333	160.25203
387.93079	163.85837
388.38824	166.13927
388.8457	163.5549
389.30316	165.49023
389.76062	165.87872
390.21805	159.53302
390.67551	164.55968
391.13297	170.28204
391.59042	172.70889
392.04788	167.01205
392.50534	164.11855
392.9628	164.12039
393.42023	160.96306
393.87769	161.44592
394.33514	163.5307
394.7926	159.6302
395.25006	165.10736
395.70752	169.44926
396.16498	167.15294
396.62244	169.61865
397.07986	170.13615
397.53732	172.23148
397.99478	170.91908
398.45224	169.67447
398.9097	173.40572
399.36716	168.00891
399.82462	174.26685
400.28204	165.93573
400.7395	162.48093
401.19696	168.57867
401.65442	163.47212
402.11188	167.01093
402.56934	167.5327
403.02679	164.63866
403.48425	164.61957
403.94168	167.10033
404.39914	168.77972
404.8566	169.95251
405.31406	172.97852
405.77151	175.1787
406.22897	167.51901
406.68643	169.11543
407.14386	170.50288
407.60132	165.95457
408.05878	166.673
408.51624	169.298
408.97369	167.43973
409.43115	166.62865
409.88861	171.62102
410.34604	172.01068
410.8035	165.50505
411.26096	170.07175
411.71841	163.9073
412.17587	166.28282
412.63333	164.68246
413.09079	164.07242
413.54825	165.65161
414.00568	168.78288
414.46313	173.87193
414.92059	177.03357
415.37805	174.40308
415.83551	176.15799
416.29297	169.24496
416.75043	170.90569
417.20786	165.87318
417.66531	165.42891
418.12277	171.11633
418.58023	167.41737
419.03769	162.8746
419.49515	163.799
419.95261	165.48082
420.41006	165.08644
420.86749	166.85635
421.32495	171.42365
421.78241	167.54689
422.23987	162.93527
422.69733	168.89037
423.15479	167.27519
423.61224	169.47601
424.06967	170.1804
424.52713	168.65991
424.98459	169.73128
425.44205	170.84808
425.89951	171.55916
426.35696	176.35957
426.81442	169.37415
427.27185	165.75087
427.72931	169.49384
428.18677	171.90442
428.64423	173.9079
429.10168	170.35789
429.55914	165.53143
430.0166	163.46553
430.47406	164.9476
430.93149	168.68494
431.38895	170.35934
431.84641	167.75902
432.30386	168.43477
432.76132	170.32364
433.21878	169.35506
433.67624	171.42979
434.13367	164.3855
434.59113	166.96358
435.04858	170.11833
435.50604	172.04362
435.9635	169.50461
436.42096	171.70296
436.87842	175.3924
437.33588	167.42561
437.7933	164.98529
438.25076	169.66348
438.70822	162.65483
439.16568	171.45222
439.62314	176.84636
440.0806	172.17203
440.53806	170.41357
440.99548	175.75211
441.45294	174.91176
441.9104	171.30873
442.36786	174.9888
442.82532	179.65721
443.28278	176.21687
443.74023	176.5731
444.19766	181.09566
444.65512	182.48137
445.11258	175.76244
445.57004	181.06024
446.0275	177.86542
446.48495	181.56201
446.94241	184.56644
447.39987	181.78531
447.8573	180.30405
448.31476	183.93521
448.77222	184.41522
449.22968	178.26035
449.68713	181.936
450.14459	179.09688
450.60205	172.44212
451.05948	177.22159
451.51694	174.1785
451.9744	170.22131
452.43185	169.07098
452.88931	175.46904
453.34677	182.87375
453.80423	181.22098
454.26169	172.68182
454.71912	168.22476
455.17657	169.32788
455.63403	168.18539
456.09149	164.80655
456.54895	169.18851
457.00641	174.11046
457.46387	168.07138
457.9213	173.36328
458.37875	176.68523
458.83621	175.52704
459.29367	175.60722
459.75113	172.35014
460.20859	166.42528
460.66605	167.10028
461.12347	163.32585
461.58093	172.34814
462.03839	165.25667
462.49585	168.09004
462.95331	162.93372
463.41077	166.48735
463.86823	169.9561
464.32568	168.13615
464.78311	169.31642
465.24057	165.86366
465.69803	164.85641
466.15549	172.36116
466.61295	170.14879
467.0704	169.487
467.52786	167.36053
467.98529	164.71857
468.44275	168.06799
468.90021	169.73376
469.35767	175.02298
469.81512	171.36285
470.27258	165.9213
470.73004	161.80481
471.1875	163.10245
471.64493	169.18546
472.10239	172.98434
472.55984	171.4209
473.0173	168.95755
473.47476	169.00899
473.93222	166.41133
474.38968	169.94095
474.84711	171.66858
475.30457	168.4865
475.76202	169.3911
476.21948	169.1263
476.67694	170.46942
477.1344	167.30884
477.59186	164.50302
478.04929	166.99237
478.50674	168.00673
478.9642	169.0387
479.42166	167.40948
479.87912	170.75645
480.33658	164.05032
480.79404	163.82089
481.2515	163.30847
481.70892	167.6512
482.16638	170.06293
482.62384	172.099
483.0813	172.21245
483.53876	170.60397
483.99622	170.86246
484.45367	170.73347
484.9111	165.73871
485.36856	164.36072
485.82602	164.08458
486.28348	167.26505
486.74094	163.32033
487.19839	169.18802
487.65585	174.03761
488.11331	170.25238
488.57074	166.01476
489.0282	165.62685
489.48566	164.43535
489.94312	163.7469
490.40057	164.41568
490.85803	163.79651
491.31549	166.49025
491.77292	169.17339
492.23038	174.709
492.68784	164.98822
493.14529	174.25652
493.60275	168.8053
494.06021	169.00627
494.51767	164.40297
494.9751	165.81659
495.43256	168.22273
495.89001	169.47075
496.34747	168.96237
496.80493	168.51398
497.26239	171.59207
497.71985	172.38989
498.17731	175.91664
498.63474	163.87999
499.09219	171.10886
499.54965	171.01974
500.00711	168.82663
500.46457	168.27814
500.92203	173.29996
501.37949	169.73524
501.83691	172.64392
502.29437	174.09557
502.75183	172.29828
503.20929	174.32361
503.66675	170.64146
504.12421	166.39311
504.58167	169.6691
505.03912	176.76051
505.49655	171.39958
505.95401	172.54332
506.41147	169.31404
506.86893	168.75854
507.32639	169.42543
507.78384	171.36296
508.2413	169.45468
508.69873	167.8226
509.15619	169.07452
509.61365	169.08032
510.07111	166.82158
510.52856	165.86717
510.98602	167.17918
511.44348	160.3996
511.90091	160.78978
512.3584	162.08354
512.81586	164.41788
513.27332	171.18806
513.73071	167.72836
514.18817	164.17274
514.64563	166.82323
515.10309	166.99355
515.56055	168.19969
516.01801	172.14088
516.47546	170.06914
516.93292	165.22093
517.39038	164.64294
517.84784	171.88829
518.3053	163.04041
518.76276	169.06873
519.22021	168.96638
519.67767	175.00317
520.13513	168.72928
520.59253	163.90283
521.04999	165.26369
521.50745	164.63263
521.9649	165.36029
522.42236	165.61885
522.87982	165.66212
523.33728	168.99959
523.79474	162.45094
524.2522	166.03027
524.70966	170.90637
525.16711	165.15906
525.62457	170.36334
526.08203	172.45392
526.53949	164.1411
526.99695	165.04991
527.45435	165.10924
527.9118	166.27156
528.36926	168.7357
528.82672	166.4931
529.28418	166.91632
529.74164	170.14058
530.1991	163.61452
530.65656	162.26797
531.11401	159.34312
531.57147	170.64967
532.02893	166.31226
532.48639	164.66811
532.94385	166.2932
533.40131	165.51935
533.85876	162.71062
534.31616	158.54398
534.77362	157.96133
535.23108	161.86259
535.68854	166.86324
536.146	168.83043
536.60345	169.71352
537.06091	171.1772
537.51837	165.50952
537.97583	164.21169
538.43329	165.47064
538.89075	164.54839
539.34821	160.89041
539.80566	170.41653
540.26312	171.02254
540.72052	167.15433
541.17798	167.25905
541.63544	166.79982
542.0929	164.35788
542.55035	167.74986
543.00781	170.9678
543.46527	170.37015
543.92273	171.20798
544.38019	167.19228
544.83765	173.6693
545.2951	161.59689
545.75256	166.42613
546.21002	167.79491
546.66748	165.85458
547.12494	167.08708
547.58234	164.02031
548.03979	166.65497
548.49725	166.32039
548.95471	164.578
549.41217	163.6423
549.86963	167.95227
550.32709	172.35672
550.78455	169.74895
551.242	168.24374
551.69946	166.82518
552.15692	165.25075
552.61438	166.84772
553.07184	167.86763
553.5293	167.13452
553.98676	169.92767
554.44415	166.98668
554.90161	168.2639
555.35907	168.58089
555.81653	170.52502
556.27399	170.65419
556.73145	170.48143
557.1889	168.13733
557.64636	168.57393
558.10382	163.46912
558.56128	167.60942
559.01874	172.23001
559.4762	171.68159
559.93365	169.18439
560.39111	169.77534
560.84857	171.48038
561.30597	166.76906
561.76343	166.04442
562.22089	172.96771
562.67834	172.80223
563.1358	169.23793
563.59326	171.39694
564.05072	166.30641
564.50818	170.25681
564.96564	168.41234
565.4231	171.02943
565.88055	174.48674
566.33801	174.99905
566.79547	175.40489
567.25293	174.91283
567.71039	171.14972
568.16779	168.97032
568.62524	172.51859
569.0827	171.77142
569.54016	173.91249
569.99762	170.32059
570.45508	172.99619
570.91254	176.49097
571.37	177.68965
571.82745	169.74658
572.28491	173.60008
572.74237	174.58878
573.19983	174.7697
573.65729	171.44412
574.11475	169.81805
574.57214	173.36093
575.0296	177.24649
575.48706	175.82742
575.94452	167.03185
576.40198	169.22351
576.85944	173.52687
577.31689	176.59395
577.77435	168.89191
578.23181	169.68263
578.68927	167.40224
579.14673	171.41054
579.60419	175.36438
580.06165	175.18169
580.5191	177.03641
580.97656	178.0076
581.43396	174.15654
581.89142	169.49217
582.34888	171.08687
582.80634	181.25066
583.26379	174.29622
583.72125	178.14294
584.17871	175.30554
584.63617	170.6058
585.09363	179.74707
585.55109	179.51375
586.00854	175.84943
586.466	171.96907
586.92346	178.41829
587.38092	181.80492
587.83838	175.93332
588.29578	176.30811
588.75323	182.60861
589.21069	179.03255
589.66815	172.68332
590.12561	179.97905
590.58307	180.78793
591.04053	177.61685
591.49799	175.37476
591.95544	181.67551
592.4129	176.26137
592.87036	178.65584
593.32782	184.07094
593.78528	182.24332
594.24274	176.07092
594.7002	174.97107
595.15759	181.80374
595.61505	184.24083
596.07251	173.86852
596.52997	190.88019
596.98743	181.23238
597.44489	184.57057
597.90234	179.4382
598.3598	181.51639
598.81726	182.87399
599.27472	184.1118
599.73218	180.12573
600.18964	178.06462
600.64709	177.92987
601.10455	178.47292
601.56201	178.18671
602.01941	177.34224
602.47687	182.60361
602.93433	181.4632
603.39178	183.52451
603.84924	176.69406
604.3067	184.91542
604.76416	177.81696
605.22162	179.82318
605.67908	181.34442
606.13654	177.1017
606.59399	174.24428
607.05145	176.763
607.50891	180.02206
607.96637	181.63603
608.42377	187.54561
608.88123	192.03333
609.33868	179.18196
609.79614	171.99023
610.2536	179.42451
610.71106	186.04063
611.16852	187.28763
611.62598	179.3329
612.08344	182.63293
612.54089	181.88451
612.99835	181.85861
613.45581	176.52255
613.91327	174.91072
614.37073	177.79283
614.82819	183.15474
615.28558	185.45816
615.74304	183.96909
616.2005	187.8373
616.65796	182.71242
617.11542	181.56715
617.57288	183.49548
618.03033	174.13303
618.48779	183.23239
618.94525	183.3644
619.40271	175.80765
619.86017	181.77393
620.31763	175.33598
620.77509	173.74947
621.23254	179.36401
621.69	185.0407
622.1474	187.74496
622.60486	186.1619
623.06232	183.8252
623.51978	183.39218
623.97723	181.73921
624.43469	173.29878
624.89215	178.16011
625.34961	186.40434
625.80707	172.98169
626.26453	183.07561
626.72198	176.778
627.17944	175.91397
627.6369	180.01974
628.09436	183.2361
628.55182	183.43163
629.00922	181.83965
629.46667	182.38109
629.92413	182.65506
630.38159	176.19241
630.83905	174.054
631.29651	185.48772
631.75397	183.85522
632.21143	179.46779
632.66888	173.50537
633.12634	185.49525
633.5838	180.6002
634.04126	181.20334
634.49872	175.87895
634.95618	170.53578
635.41364	171.24928
635.87103	175.68019
636.32849	176.8781
636.78595	177.94742
637.24341	182.64256
637.70087	182.82008
638.15833	180.59764
638.61578	177.24377
639.07324	175.5694
639.5307	172.60612
639.98816	177.17429
640.44562	169.64566
640.90308	183.82292
641.36053	182.11601
641.81799	182.51093
642.27539	175.50676
642.73285	180.16867
643.19031	183.37463
643.64777	178.22737
644.10522	174.68787
644.56268	175.33298
645.02014	178.17999
645.4776	176.18492
645.93506	174.26175
646.39252	177.30505
646.84998	180.79626
647.30743	166.84735
647.76489	174.78117
648.22235	185.81284
648.67981	174.61314
649.13721	175.57268
649.59467	179.99826
650.05212	181.13635
650.50958	179.58093
650.96704	177.75226
651.4245	178.18742
651.88196	181.43936
652.33942	181.42404
652.79688	175.33147
653.25433	176.22948
653.71179	176.83162
654.16925	172.72697
654.62671	179.94141
655.08417	186.61327
655.54163	180.97008
655.99902	177.32285
656.45648	171.73373
656.91394	169.67419
657.3714	167.65231
657.82886	168.40916
658.28632	171.66957
658.74377	170.48778
659.20123	167.4698
659.65869	173.05025
660.11615	181.1002
660.57361	182.19955
661.03107	188.46567
661.48853	171.91281
661.94598	172.68625
662.40344	184.05379
662.86084	178.12752
663.3183	172.81204
663.77576	178.42603
664.23322	185.31236
664.69067	174.93817
665.14813	178.35178
665.60559	180.31984
666.06305	181.95804
666.52051	184.88112
666.97797	181.76639
667.43542	181.68666
667.89288	185.59859
668.35034	178.77267
668.8078	181.18831
669.26526	182.52048
669.72266	188.35358
670.18011	178.32214
670.63757	177.89543
671.09503	176.80759
671.55249	184.98703
672.00995	193.60674
672.46741	184.56509
672.92487	179.32886
673.38232	180.73517
673.83978	183.58824
674.29724	191.84941
674.7547	188.99519
675.21216	176.14503
675.66962	180.24324
676.12701	190.05832
676.58447	179.27252
677.04193	175.52652
677.49939	178.18878
677.95685	177.38789
678.41431	181.66505
678.87177	195.94057
679.32922	173.56589
679.78668	179.33641
680.24414	179.32288
680.7016	182.16476
681.15906	187.05426
681.61652	190.58475
682.07397	190.43781
682.53143	186.92229
682.98883	183.58241
683.44629	183.1792
683.90375	185.39783
684.36121	187.74066
684.81866	185.99788
685.27612	180.10089
685.73358	180.05238
686.19104	188.71187
686.6485	188.24802
687.10596	192.2607
687.56342	189.6389
688.02087	187.31656
688.47833	190.38237
688.93579	188.07086
689.39325	179.64307
689.85065	182.77078
690.30811	188.99944
690.76556	196.18336
691.22302	193.42517
691.68048	187.62096
692.13794	190.83282
692.5954	192.10745
693.05286	193.30733
693.51031	195.37784
693.96777	188.19254
694.42523	189.69426
694.88269	195.39906
695.34015	191.47475
695.79761	185.00899
696.25507	188.72502
696.71246	182.7093
697.16992	193.71375
697.62738	182.46687
698.08484	181.72801
698.5423	193.80316
698.99976	197.62572
699.45721	190.81717
699.91467	190.88564
700.37213	196.90982
700.82959	196.84514
701.28705	194.24141
701.74451	192.51613
702.20197	193.0246
702.65942	190.27797
703.11688	187.12344
703.57428	185.45299
704.03174	194.44719
704.4892	196.44421
704.94666	185.62701
705.40411	203.60028
705.86157	202.91324
706.31903	196.88214
706.77649	199.57115
707.23395	196.5739
707.69141	192.09073
708.14886	191.16962
708.60632	192.63673
709.06378	195.5892
709.52124	196.91034
709.97864	196.83919
710.4361	199.13049
710.89355	198.32407
711.35101	197.57565
711.80847	199.93478
712.26593	199.44377
712.72339	195.31467
713.18085	195.31725
713.63831	201.28157
714.09576	202.6254
714.55322	197.29391
715.01068	190.29636
715.46814	200.35466
715.9256	197.96101
716.38306	198.8829
716.84045	202.67882
717.29791	204.5912
717.75537	199.63138
718.21283	198.56606
718.67029	198.69685
719.12775	187.81926
719.58521	192.00848
720.04266	195.7034
720.50012	204.66608
720.95758	197.60391
721.41504	198.47935
721.8725	200.58264
722.32996	196.03714
722.78741	194.19972
723.24487	201.72466
723.70227	201.31993
724.15973	199.18797
724.61719	193.67744
725.07465	188.78333
725.5321	195.65489
725.98956	200.79062
726.44702	201.45726
726.90448	197.45428
727.36194	200.95868
727.8194	208.56996
728.27686	201.79797
728.73431	199.28401
729.19177	202.0751
729.64923	199.67094
730.10669	202.02959
730.56409	210.81937
731.02155	197.71983
731.479	192.13519
731.93646	198.22418
732.39392	190.23532
732.85138	196.55386
733.30884	203.8085
733.7663	197.80136
734.22375	201.80106
734.68121	204.30818
735.13867	202.17973
735.59613	202.22789
736.05359	202.03592
736.51105	196.50275
736.96851	198.20386
737.4259	202.53671
737.88336	196.84305
738.34082	200.30412
738.79828	199.68227
739.25574	193.02994
739.7132	204.33427
740.17065	202.77338
740.62811	202.82399
741.08557	201.27475
741.54303	195.96001
742.00049	192.79477
742.45795	192.91602
742.91541	202.71278
743.37286	201.31979
743.83026	200.76906
744.28772	203.81483
744.74518	206.23082
745.20264	205.45633
745.6601	201.47238
746.11755	203.44856
746.57501	207.336
747.03247	203.44281
747.48993	197.05786
747.94739	195.45238
748.40485	199.73056
748.8623	201.58974
749.31976	193.92119
749.77722	193.13927
750.23468	197.41812
750.69208	194.24495
751.14954	206.69894
751.60699	207.96539
752.06445	199.42595
752.52191	196.69362
752.97937	201.78168
753.43683	204.60426
753.89429	196.21777
754.35175	196.48943
754.8092	193.87709
755.26666	196.02071
755.72412	199.99792
756.18158	205.4066
756.63904	202.86305
757.0965	199.89201
757.55389	201.5799
758.01135	194.26604
758.46881	195.09489
758.92627	195.77341
759.38373	196.03975
759.84119	201.38498
760.29865	204.41365
760.7561	194.89098
761.21356	199.81065
761.67102	196.8826
762.12848	201.83945
762.58594	199.01105
763.0434	196.08759
763.50085	206.91739
763.95831	199.23874
764.41571	188.97729
764.87317	195.84581
765.33063	203.87955
765.78809	199.2108
766.24554	195.93997
766.703	198.09961
767.16046	197.05536
767.61792	193.71669
768.07538	192.68448
768.53284	196.30965
768.9903	201.38989
769.44775	196.91302
769.90521	194.26158
770.36267	196.82768
770.82013	192.22083
771.27753	195.71153
771.73499	195.81027
772.19244	213.46722
772.6499	194.33879
773.10736	196.70186
773.56482	194.33051
774.02228	186.15034
774.47974	194.41447
774.93719	194.30623
775.39465	194.86719
775.85211	198.29231
776.30957	198.45688
776.76703	199.43675
777.22449	200.70216
777.68188	203.18634
778.13934	198.6869
778.5968	190.23921
779.05426	191.45912
779.51172	196.3763
779.96918	196.41563
780.42664	190.43309
780.88409	185.41811
781.34155	185.31314
781.79901	189.35788
782.25647	194.44688
782.71393	195.91475
783.17139	184.73259
783.62885	186.38843
784.0863	183.45178
784.5437	183.56804
785.00116	186.47401
785.45862	190.83165
785.91608	192.15462
786.37354	193.35152
786.83099	196.71895
787.28845	191.71294
787.74591	189.60426
788.20337	191.67975
788.66083	189.9035
789.11829	186.57684
789.57574	192.52217
790.0332	195.38551
790.49066	192.57216
790.94812	194.57512
791.40552	189.26958
791.86298	190.82077
792.32043	192.55144
792.77789	187.95909
793.23535	187.93948
793.69281	184.67093
794.15027	193.77361
794.60773	186.44783
795.06519	193.5265
795.52264	189.2122
795.9801	186.34935
796.43756	189.57632
796.89502	184.28001
797.35248	184.65445
797.80994	186.96986
798.26733	185.57184
798.72479	196.03224
799.18225	191.08951
799.63971	184.76749
800.09717	181.57072
800.55463	184.57263
801.01208	184.79536
801.46954	187.23546
801.927	192.09883
802.38446	191.87184
802.84192	191.77335
803.29938	190.78897
803.75684	192.05106
804.21429	187.95676
804.67175	190.86284
805.12915	192.58752
805.58661	190.30838
806.04407	185.22337
806.50153	186.74071
806.95898	186.67186
807.41644	187.83322
807.8739	187.72066
808.33136	181.30582
808.78882	191.12895
809.24628	183.38048
809.70374	190.07578
810.16119	178.25282
810.61865	183.35754
811.07611	186.62036
811.53351	190.02332
811.99097	189.11679
812.44843	183.80331
812.90588	178.38153
813.36334	178.60844
813.8208	178.87726
814.27826	180.17053
814.73572	180.06746
815.19318	180.49408
815.65063	184.22359
816.10809	180.54456
816.56555	180.63914
817.02301	169.81013
817.48047	179.91133
817.93793	179.53436
818.39532	184.17294
818.85278	182.15392
819.31024	177.20026
819.7677	173.09821
820.22516	184.1124
820.68262	176.69426
821.14008	178.93207
821.59753	175.3159
822.05499	176.48187
822.51245	171.3699
822.96991	176.47247
823.42737	170.10298
823.88483	170.515
824.34229	172.60573
824.79974	172.17909
825.25714	181.20039
825.7146	183.1431
826.17206	171.44281
826.62952	171.05099
827.08698	176.67174
827.54443	175.23997
828.00189	172.73447
828.45935	173.9003
828.91681	174.3997
829.37427	170.81319
829.83173	171.97443
830.28918	171.67136
830.74664	173.59923
831.2041	170.31023
831.66156	175.74693
832.11896	173.88695
832.57642	166.04807
833.03387	161.94733
833.49133	172.97566
833.94879	168.68536
834.40625	170.29454
834.86371	172.28583
835.32117	155.87009
835.77863	164.77177
836.23608	169.32965
836.69354	161.94563
837.151	155.82297
837.60846	161.64354
838.06592	163.72723
838.52338	162.95139
838.98077	167.77173
839.43823	165.03671
839.89569	161.57401
840.35315	165.11241
840.81061	163.22365
841.26807	157.40494
841.72552	158.79703
842.18298	160.77956
842.64044	161.73239
843.0979	165.97174
843.55536	162.39415
844.01282	155.68816
844.47028	158.19289
844.92773	159.13776
845.38519	160.34116
845.84259	158.48286
846.30005	160.63257
846.75751	153.95296
847.21497	152.06766
847.67242	142.90472
848.12988	150.88148
848.58734	157.83025
849.0448	155.89265
849.50226	149.67168
849.95972	143.50197
850.41718	166.17078
850.87463	160.49577
851.33209	149.76361
851.78955	149.4487
852.24695	154.93248
852.70441	151.66275
853.16187	149.85638
853.61932	149.97606
854.07678	147.77806
854.53424	145.48706
854.9917	150.01381
855.44916	150.30437
855.90662	145.78452
856.36407	143.57434
856.82153	146.60489
857.27899	152.17992
857.73645	151.54056
858.19391	149.62674
858.65137	150.4417
859.10876	146.69089
859.56622	145.97867
860.02368	147.76967
860.48114	149.70653
860.9386	143.85393
861.39606	143.62399
861.85352	143.79291
862.31097	140.10272
862.76843	149.14558
863.22589	144.95316
863.68335	142.61642
864.14081	140.21616
864.59827	137.85002
865.05573	141.06383
865.51318	141.95511
865.97058	133.30345
866.42804	131.39822
866.8855	143.11427
867.34296	137.29791
867.80042	142.89774
868.25787	141.76677
868.71533	142.87788
869.17279	143.27129
869.63025	140.19879
870.08771	137.98701
870.54517	138.53764
871.00262	137.77686
871.46008	133.84865
871.91754	133.71936
872.375	133.9624
872.8324	134.77052
873.28986	137.62666
873.74731	136.60612
874.20477	131.67358
874.66223	131.99719
875.11969	135.32141
875.57715	134.42039
876.03461	133.05066
876.49207	129.58453
876.94952	128.71954
877.40698	132.19223
877.86444	132.17966
878.3219	131.31981
878.77936	122.6718
879.23682	130.15907
879.69421	129.52219
880.15167	129.0764
880.60913	133.52357
881.06659	134.68375
881.52405	121.60835
881.98151	129.07777
882.43896	130.31816
882.89642	122.47993
883.35388	120.31448
883.81134	121.77799
884.2688	127.71455
884.72626	130.31113
885.18372	124.10539
885.64117	125.51353
886.09857	126.01302
886.55603	124.86919
887.01349	129.02869
887.47095	128.83815
887.92841	123.76761
888.38586	120.67046
888.84332	130.07739
889.30078	126.95598
889.75824	119.64886
890.2157	122.7011
890.67316	129.11488
891.13062	129.00072
891.58807	123.53375
892.04553	120.13201
892.50299	121.05376
892.96039	124.42311
893.41785	127.23234
893.87531	125.20806
894.33276	123.57767
894.79022	129.32233
895.24768	130.94556
895.70514	124.64276
896.1626	121.71265
896.62006	118.10215
897.07751	118.32843
897.53497	125.7813
897.99243	124.21316
898.44989	122.90989
898.90735	120.36446
899.36481	127.94688
899.8222	117.87039
900.27966	130.57956
900.73712	122.62311
901.19458	109.36462
901.65204	123.86881
902.1095	125.24957
902.56696	127.48185
903.02441	119.65691
903.48187	113.06657
903.93933	118.19067
904.39679	113.90399
904.85425	121.67516
905.31171	120.65037
905.76917	115.36699
906.22662	110.0134
906.68402	111.59924
907.14148	118.59969
907.59894	117.66388
908.0564	115.57445
908.51385	121.19316
908.97131	119.88722
909.42877	113.69131
909.88623	116.60863
910.34369	116.9303
910.80115	116.42142
911.25861	115.90637
911.71606	110.11633
912.17352	109.46053
912.63098	107.87553
913.08844	109.43259
913.54584	117.54367
914.0033	119.1802
914.46075	116.74918
914.91821	112.60659
915.37567	108.98761
915.83313	111.29537
916.29059	110.93493
916.74805	108.8497
917.20551	109.60386
917.66296	112.21044
918.12042	113.13021
918.57788	110.45139
919.03534	111.9798
919.4928	115.89875
919.9502	112.00157
920.40765	111.46963
920.86511	110.54049
921.32257	108.89027
921.78003	104.29975
922.23749	107.89275
922.69495	113.06663
923.1524	107.5741
923.60986	106.7519
924.06732	106.93117
924.52478	111.19791
924.98224	111.3944
925.4397	109.18771
925.89716	107.1162
926.35461	107.51769
926.81201	112.02736
927.26947	113.32632
927.72693	112.93787
928.18439	108.91823
928.64185	112.83656
929.0993	101.56619
929.55676	106.18488
930.01422	97.243172
930.47168	110.01211
930.92914	108.96826
931.3866	108.5215
931.84406	107.40635
932.30151	108.68188
932.75897	108.51888
933.21643	110.66725
933.67383	108.71647
934.13129	107.77069
934.58875	104.28395
935.0462	108.92213
935.50366	110.75511
935.96112	107.11213
936.41858	102.35296
936.87604	103.19116
937.3335	105.24175
937.79095	102.72076
938.24841	102.09317
938.70587	106.42874
939.16333	106.6087
939.62079	103.76974
940.07825	101.94186
940.53564	103.5182
940.9931	110.31718
941.45056	110.54391
941.90802	106.01501
942.36548	107.68064
942.82294	109.38182
943.2804	107.94615
943.73785	107.51437
944.19531	108.65829
944.65277	104.85433
945.11023	104.70547
945.56769	109.72254
946.02515	109.50246
946.4826	103.31901
946.94006	107.52464
947.39746	111.2638
947.85492	112.7774
948.31238	105.23553
948.76984	105.46763
949.22729	112.05266
949.68475	107.60657
950.14221	106.7254
950.59967	111.24238
951.05713	106.82815
951.51459	107.21972
951.97205	110.21338
952.4295	117.6431
952.88696	105.11694
953.34442	102.75013
953.80182	111.34257
954.25928	109.72572
954.71674	107.27269
955.17419	109.0442
955.63165	105.61273
956.08911	105.77354
956.54657	103.55221
957.00403	103.25845
957.46149	101.38474
957.91895	97.461296
958.3764	108.33698
958.83386	109.00185
959.29132	105.12316
959.74878	99.048569
960.20624	107.74689
960.66364	101.36006
961.12109	107.50494
961.57855	106.98231
962.03601	106.07091
962.49347	103.38714
962.95093	106.88704
963.40839	103.29368
963.86584	107.47496
964.3233	100.63043
964.78076	101.31772
965.23822	105.42446
965.69568	107.81348
966.15314	103.34892
966.6106	104.66785
967.06805	105.41248
967.52545	110.7677
967.98291	108.79922
968.44037	105.9125
968.89783	108.35369
969.35529	110.27883
969.81274	110.56104
970.2702	105.11639
970.72766	104.56126
971.18512	102.13738
971.64258	105.28003
972.10004	104.15011
972.5575	104.96564
973.01495	109.03421
973.47241	104.37321
973.92987	106.98898
974.38727	109.78107
974.84473	106.23316
975.30219	106.43649
975.75964	105.16788
976.2171	103.00408
976.67456	103.26434
977.13202	105.14348
977.58948	105.96046
978.04694	103.01939
978.50439	99.466743
978.96185	99.531715
979.41931	104.34676
979.87677	105.82507
980.33423	106.33374
980.79169	105.38163
981.24908	102.51384
981.70654	105.64812
982.164	105.61071
982.62146	107.38921
983.07892	105.07898
983.53638	100.36643
983.99384	102.61641
984.45129	104.97646
[truncated: 2,220 more rows]
