# Supplementary material for: Design of high SERS sensitive substrates based on branched Ti nanorods
Source: Sci Rep. 2022 Jul 8;12:11631. doi: 10.1038/s41598-022-15875-3 (PMC9270367; doi:10.1038/s41598-022-15875-3)
Supplement: Supplementary file 1 — Supplementary Information. [file 41598_2022_15875_MOESM1_ESM.zip › Supplemantary file/SERS/T-TiN-Ag20/Sample_9.txt]

70	59.159996
70.457451	36.830471
70.914909	48.555862
71.37236	52.799129
71.829819	48.853043
72.28727	51.58741
72.744728	54.403347
73.202179	55.547459
73.659637	56.048878
74.117088	56.942902
74.574547	58.205059
75.031998	49.327705
75.489456	47.121799
75.946907	51.238754
76.404358	54.816116
76.861816	53.981968
77.319267	50.620815
77.776726	50.949596
78.234177	59.528503
78.691635	50.957577
79.149086	53.00386
79.606544	52.571167
80.063995	51.707958
80.521454	54.336853
80.978905	58.704113
81.436356	57.71859
81.893814	53.596043
82.351265	57.593742
82.808723	55.969666
83.266174	55.608875
83.723633	55.236744
84.181084	52.333965
84.638542	50.092403
85.095993	56.838684
85.553452	54.336758
86.010902	50.032581
86.468361	51.154766
86.925812	52.523006
87.383263	48.505264
87.840721	47.323223
88.298172	56.622116
88.75563	51.93047
89.213081	51.448784
89.67054	50.527203
90.127991	49.761349
90.585449	48.275513
91.0429	48.425255
91.500359	49.061329
91.957809	46.54348
92.415268	47.523785
92.872719	45.906628
93.33017	47.534687
93.787628	52.967808
94.245079	51.695614
94.702538	48.441582
95.159988	48.941544
95.617447	48.793427
96.074898	49.244873
96.532356	46.685993
96.989807	47.945984
97.447266	44.373226
97.904716	42.004761
98.362167	44.13039
98.819626	47.396492
99.277077	46.829803
99.734535	47.23904
100.19199	45.622475
100.64944	50.966827
101.1069	49.492794
101.56435	51.153114
102.0218	51.464642
102.47926	45.567139
102.93671	46.13797
103.39417	45.011261
103.85162	49.707916
104.30907	46.731503
104.76653	47.618877
105.22398	47.568699
105.68144	46.000942
106.13889	46.517029
106.59635	48.139904
107.0538	48.531776
107.51126	45.627945
107.96871	42.9286
108.42617	43.569687
108.88362	44.697281
109.34108	44.566437
109.79853	44.0368
110.25598	44.837612
110.71344	49.7789
111.17089	48.504028
111.62835	47.747265
112.0858	48.587502
112.54326	48.334671
113.00071	46.963326
113.45817	45.673428
113.91562	43.608128
114.37308	44.206356
114.83053	44.267654
115.28798	45.16893
115.74544	45.649097
116.20289	43.725361
116.66035	43.717045
117.1178	47.514309
117.57526	46.658375
118.03271	42.18277
118.49017	41.613285
118.94762	40.306625
119.40508	41.883476
119.86253	42.295444
120.31998	41.971653
120.77744	43.37999
121.23489	45.079109
121.69234	47.626205
122.1498	42.876495
122.60725	43.149376
123.0647	45.597717
123.52216	43.29652
123.97961	40.231342
124.43707	41.816376
124.89452	43.567348
125.35198	40.664143
125.80943	40.084484
126.26689	39.731834
126.72434	40.436588
127.18179	41.734531
127.63925	43.16185
128.09671	43.757484
128.55415	42.799427
129.01161	43.259396
129.46907	45.993782
129.92653	46.237595
130.38397	43.170395
130.84143	41.63361
131.29889	43.03429
131.75635	42.727562
132.21379	38.703133
132.67125	46.297909
133.12871	41.76519
133.58615	39.094055
134.04361	41.673676
134.50107	44.56039
134.95853	43.884468
135.41597	42.442833
135.87343	42.407738
136.33089	34.115696
136.78835	39.205917
137.24579	42.780766
137.70325	44.507423
138.16071	41.412193
138.61815	40.733032
139.07561	42.530727
139.53307	41.516792
139.99052	40.492737
140.44797	40.829342
140.90543	38.807629
141.36288	43.965645
141.82034	41.612019
142.27779	38.953358
142.73524	41.32687
143.1927	43.44614
143.65015	38.649906
144.1076	41.035339
144.56506	43.114647
145.02252	38.772385
145.47997	38.598366
145.93742	37.160984
146.39488	35.998623
146.85234	38.268028
147.30978	40.390358
147.76724	36.754478
148.2247	44.287777
148.68216	43.004753
149.1396	37.846378
149.59706	36.56012
150.05452	39.223358
150.51196	40.422611
150.96942	39.136642
151.42688	44.486038
151.88434	42.100178
152.34178	37.467079
152.79924	37.56456
153.2567	40.243191
153.71416	37.63921
154.1716	35.696632
154.62906	39.26936
155.08652	37.799557
155.54396	43.713394
156.00142	39.272446
156.45888	42.116379
156.91634	40.232121
157.37378	36.054024
157.83124	34.05769
158.2887	35.573742
158.74615	38.017193
159.2036	37.385773
159.66106	37.174824
160.11852	37.974159
160.57596	36.478874
161.03342	36.142021
161.49088	38.04945
161.94833	39.55608
162.40578	38.563774
162.86324	37.17971
163.32069	33.569817
163.77815	38.588303
164.2356	38.56884
164.69305	33.686485
165.15051	33.748528
165.60797	36.471691
166.06541	37.188751
166.52287	37.96925
166.98033	36.102283
167.43777	36.069477
167.89523	33.560112
168.35269	39.748451
168.81015	38.557121
169.26759	36.293015
169.72505	35.261166
170.18251	32.860905
170.63997	38.306648
171.09741	35.090256
171.55487	35.523617
172.01233	36.287941
172.46977	37.755035
172.92723	37.500198
173.38469	35.415302
173.84215	35.287582
174.29959	39.381359
174.75705	38.944633
175.21451	37.320808
175.67197	35.707767
176.12941	36.146252
176.58687	36.146503
177.04433	36.510544
177.50179	37.294823
177.95923	37.392551
178.41669	36.945122
178.87415	35.894787
179.33159	36.45359
179.78905	34.596889
180.24651	35.177612
180.70396	34.18565
181.16141	32.126945
181.61887	34.025597
182.07632	39.893303
182.53378	37.752804
182.99123	39.301102
183.44868	36.311275
183.90614	32.726891
184.36359	30.996307
184.82104	35.312542
185.2785	36.209503
185.73596	31.560425
186.19341	35.751663
186.65086	34.762131
187.10832	36.991985
187.56578	38.620937
188.02322	37.166515
188.48068	34.983475
188.93814	34.458454
189.39558	35.729362
189.85304	37.110245
190.3105	37.262299
190.76796	36.749615
191.2254	34.624981
191.68286	36.634686
192.14032	38.014309
192.59778	36.803337
193.05522	36.28833
193.51268	36.261112
193.97014	35.008377
194.4276	38.981663
194.88504	35.620949
195.3425	32.695621
195.79996	31.227118
196.2574	34.885357
196.71486	37.073177
197.17232	37.08569
197.62978	35.544796
198.08722	32.202541
198.54468	35.9884
199.00214	30.59268
199.45959	32.413586
199.91704	37.143387
200.3745	38.144108
200.83195	36.645187
201.2894	34.100796
201.74686	32.436268
202.20432	33.896061
202.66177	32.378078
203.11922	37.513115
203.57668	35.851315
204.03413	33.68372
204.49159	33.748482
204.94904	35.011242
205.40649	33.524139
205.86395	29.473042
206.3214	30.153093
206.77885	36.262608
207.23631	33.097092
207.69377	35.41534
208.15121	34.839474
208.60867	32.296947
209.06613	32.410378
209.52359	32.341457
209.98103	27.750181
210.43849	25.835747
210.89595	37.831512
211.35341	34.651245
211.81085	32.663757
212.26831	36.476112
212.72577	38.412567
213.18321	35.498978
213.64067	30.924368
214.09813	29.400368
214.55559	32.754375
215.01303	40.292763
215.47049	34.824654
215.92795	32.272743
216.38541	32.284866
216.84285	33.829002
217.30031	35.760483
217.75777	35.991566
218.21521	33.967827
218.67267	32.852203
219.13013	33.159172
219.58759	35.11002
220.04503	36.253593
220.50249	35.889694
220.95995	35.679192
221.4174	35.961971
221.87485	34.730423
222.33231	32.841579
222.78976	36.167786
223.24721	39.371578
223.70467	36.371788
224.16212	32.900909
224.61958	36.169807
225.07703	35.54184
225.53448	33.472889
225.99194	32.494377
226.4494	31.611744
226.90685	33.33482
227.3643	37.571747
227.82176	36.097588
228.27922	36.009148
228.73666	35.75349
229.19412	34.380863
229.65158	34.909264
230.10902	36.235977
230.56648	36.063587
231.02394	36.085941
231.4814	34.382984
231.93884	35.977409
232.3963	37.292259
232.85376	37.113262
233.31122	37.205688
233.76866	37.52924
234.22612	37.395378
234.68358	37.691986
235.14102	38.460503
235.59848	32.885685
236.05594	34.456287
236.5134	34.66275
236.97084	34.154018
237.4283	35.526741
237.88576	35.947773
238.34322	34.986221
238.80066	34.525074
239.25812	36.053658
239.71558	38.966087
240.17302	30.026623
240.63048	32.293495
241.08794	32.137115
241.54539	31.037415
242.00284	30.524902
242.4603	32.366207
242.91776	33.257252
243.37521	31.99935
243.83266	37.253536
244.29012	32.297806
244.74757	32.23687
245.20503	35.545319
245.66248	37.823265
246.11993	33.856434
246.57739	33.057411
247.03484	33.361187
247.49229	30.203518
247.94975	34.002831
248.40721	35.364204
248.86465	29.991854
249.32211	34.212288
249.77957	30.823782
250.23703	32.329384
250.69447	33.014
251.15193	31.024675
251.60939	32.303886
252.06683	37.66473
252.52429	36.158981
252.98175	34.737148
253.43921	32.219013
253.89665	33.1497
254.35411	32.449017
254.81157	33.700226
255.26903	36.759933
255.72647	35.679649
256.18393	29.477427
256.64139	29.129801
257.09885	34.034939
257.5563	34.3983
258.01373	29.65766
258.47119	29.989117
258.92865	29.162174
259.38611	31.019262
259.84357	33.230251
260.30103	32.586338
260.75848	33.148026
261.21594	32.007221
261.67337	30.325914
262.13083	32.459797
262.58829	31.486164
263.04575	34.538273
263.5032	31.695583
263.96066	29.170382
264.41812	30.536182
264.87555	31.522947
265.33301	34.672241
265.79047	27.085482
266.24792	32.874645
266.70538	33.363605
267.16284	29.915413
267.6203	30.964439
268.07776	30.980904
268.53519	30.168734
268.99265	33.099144
269.4501	35.973312
269.90756	29.18111
270.36502	30.936619
270.82248	32.166054
271.27994	31.302137
271.73737	35.08276
272.19482	35.642929
272.65228	31.638809
273.10974	27.834831
273.5672	27.441036
274.02466	28.891531
274.48212	31.022516
274.93954	28.561266
275.397	26.895111
275.85446	33.912212
276.31192	33.375381
276.76938	30.18148
277.22684	30.719
277.6843	32.614452
278.14175	32.564365
278.59918	34.085476
279.05664	24.126162
279.5141	34.510365
279.97156	32.410141
280.42902	27.811737
280.88647	25.865881
281.34393	28.609163
281.80136	31.025574
282.25882	29.825054
282.71628	28.832491
283.17374	30.167051
283.6312	33.854034
284.08865	33.897724
284.54611	28.730247
285.00357	31.262379
285.461	30.765551
285.91846	27.490017
286.37592	27.481327
286.83337	30.997648
287.29083	31.914314
287.74829	28.457565
288.20575	24.566462
288.66318	27.209278
289.12064	28.029039
289.57809	29.175753
290.03555	30.201729
290.49301	29.390574
290.95047	28.680428
291.40793	29.727682
291.86536	30.065428
292.32281	31.895142
292.78027	30.800007
293.23773	31.72802
293.69519	34.389202
294.15265	30.162125
294.61011	29.137396
295.06757	30.402325
295.52499	29.047281
295.98245	26.36342
296.43991	26.8832
296.89737	30.356649
297.35483	29.176661
297.81229	28.914907
298.26974	29.396967
298.72717	31.242535
299.18463	29.00411
299.64209	29.375105
300.09955	32.749374
300.55701	31.604021
301.01447	27.699898
301.47192	27.640511
301.92938	29.045282
302.38681	30.281843
302.84427	28.241106
303.30173	28.987207
303.75919	28.615492
304.21664	27.582737
304.6741	27.471603
305.13156	28.108568
305.58899	29.039524
306.04645	27.675909
306.50391	31.669886
306.96136	26.367046
307.41882	29.077866
307.87628	30.527622
308.33374	31.09201
308.79117	29.11323
309.24863	27.096468
309.70609	29.073849
310.16354	31.934057
310.621	30.833496
311.07846	28.074724
311.53592	21.905764
311.99338	28.236172
312.45081	30.892113
312.90826	30.978376
313.36572	30.538155
313.82318	29.414049
314.28064	27.248589
314.7381	25.435276
315.19556	26.764797
315.65298	29.335468
316.11044	31.855957
316.5679	29.851665
317.02536	25.597536
317.48282	25.457052
317.94028	26.352665
318.39774	27.274624
318.85519	27.464787
319.31262	26.554449
319.77008	31.15785
320.22754	29.826429
320.685	32.711998
321.14246	23.430395
321.59991	27.187618
322.05737	25.712591
322.5148	24.901777
322.97226	24.891161
323.42972	25.757185
323.88718	28.71521
324.34464	26.267626
324.80209	28.174217
325.25955	29.437073
325.71698	31.54104
326.17444	28.241446
326.6319	26.861492
327.08936	28.436922
327.54681	27.296936
328.00427	25.904984
328.46173	28.19169
328.91919	28.345556
329.37662	25.356085
329.83408	25.77795
330.29153	28.890491
330.74899	26.855125
331.20645	23.346212
331.66391	25.775103
332.12137	28.662903
332.5788	28.436253
333.03625	25.814837
333.49371	24.138819
333.95117	28.334988
334.40863	27.849823
334.86609	25.359879
335.32355	25.394796
335.78101	30.299904
336.23843	28.22963
336.69589	27.882397
337.15335	28.440069
337.61081	28.368
338.06827	27.637289
338.52573	23.528
338.98318	22.141523
339.44061	22.086262
339.89807	25.826246
340.35553	27.317984
340.81299	27.441944
341.27045	28.614079
341.72791	28.01429
342.18536	26.683004
342.64279	27.213041
343.10025	27.721285
343.55771	24.938408
344.01517	24.725996
344.47263	25.871647
344.93008	27.569185
345.38754	28.279512
345.845	27.958963
346.30243	25.173731
346.75989	23.997526
347.21735	23.868799
347.6748	23.679356
348.13226	25.539537
348.58972	26.271132
349.04718	28.989985
349.50461	24.757084
349.96207	27.312319
350.41953	23.744701
350.87698	25.470839
351.33444	25.577572
351.7919	25.106258
352.24936	24.287716
352.70682	22.655788
353.16425	24.37624
353.6217	24.9114
354.07916	30.329762
354.53662	25.632484
354.99408	21.465782
355.45154	19.146421
355.909	24.181074
356.36642	27.080421
356.82388	23.188139
357.28134	21.170938
357.7388	24.977564
358.19626	25.042162
358.65372	27.558088
359.11118	24.460798
359.5686	21.778191
360.02606	25.420645
360.48352	26.79073
360.94098	27.179352
361.39844	26.484407
361.8559	23.362246
362.31335	21.05825
362.77081	23.52692
363.22824	26.881948
363.6857	25.887823
364.14316	23.394867
364.60062	22.804403
365.05807	26.343853
365.51553	22.22286
365.97299	22.749557
366.43042	22.110022
366.88788	22.975874
367.34534	27.935528
367.8028	30.675505
368.26025	27.932774
368.71771	22.347429
369.17517	25.307383
369.63263	29.934994
370.09006	29.468868
370.54752	26.122665
371.00497	22.53088
371.46243	22.657936
371.91989	23.154842
372.37735	23.128599
372.83481	24.384462
373.29224	24.669342
373.74969	27.279642
374.20715	24.640873
374.66461	28.136803
375.12207	22.525879
375.57953	22.493959
376.03699	24.542492
376.49442	22.748749
376.95187	21.729231
377.40933	23.766378
377.86679	24.102507
378.32425	22.911791
378.78171	27.913286
379.23917	27.545992
379.69662	25.867149
380.15405	22.182957
380.61151	21.157967
381.06897	22.007874
381.52643	21.838137
381.98389	22.046677
382.44135	21.12042
382.8988	21.640959
383.35623	26.294514
383.81369	22.206423
384.27115	24.53381
384.72861	26.322323
385.18607	24.462524
385.64352	25.95846
386.10098	25.061277
386.55844	25.960236
387.01587	24.933151
387.47333	24.564152
387.93079	25.627415
388.38824	24.928724
388.8457	27.176178
389.30316	30.625908
389.76062	27.605118
390.21805	29.174158
390.67551	21.282757
391.13297	21.723743
391.59042	24.366043
392.04788	19.315969
392.50534	18.990044
392.9628	23.955681
393.42023	24.960953
393.87769	26.476849
394.33514	27.327145
394.7926	27.44762
395.25006	26.547678
395.70752	25.781012
396.16498	26.751598
396.62244	29.401648
397.07986	25.562775
397.53732	24.656515
397.99478	25.448452
398.45224	24.346148
398.9097	26.124146
399.36716	28.342627
399.82462	24.351564
400.28204	25.611668
400.7395	23.991484
401.19696	25.568518
401.65442	26.583235
402.11188	24.77203
402.56934	25.421324
403.02679	26.803293
403.48425	25.223999
403.94168	23.578106
404.39914	24.883408
404.8566	23.450861
405.31406	24.353819
405.77151	25.396109
406.22897	26.556427
406.68643	24.913988
407.14386	23.661823
407.60132	24.448904
408.05878	25.819609
408.51624	27.537125
408.97369	29.10375
409.43115	28.052261
409.88861	24.321579
410.34604	24.454067
410.8035	28.88954
411.26096	21.757872
411.71841	29.968378
412.17587	28.93326
412.63333	23.682394
413.09079	24.890999
413.54825	27.973505
414.00568	29.111586
414.46313	28.010662
414.92059	26.175507
415.37805	26.576174
415.83551	27.184151
416.29297	28.695044
416.75043	24.061598
417.20786	25.548027
417.66531	25.624203
418.12277	29.045908
418.58023	29.669081
419.03769	27.717609
419.49515	25.619488
419.95261	26.760078
420.41006	29.804407
420.86749	28.560719
421.32495	29.096989
421.78241	33.258232
422.23987	33.017738
422.69733	28.978867
423.15479	28.470379
423.61224	30.343212
424.06967	30.560417
424.52713	30.143785
424.98459	29.280317
425.44205	27.741117
425.89951	27.087303
426.35696	27.94784
426.81442	27.832203
427.27185	28.217339
427.72931	34.969006
428.18677	30.624031
428.64423	33.645973
429.10168	28.083601
429.55914	27.365122
430.0166	28.699574
430.47406	29.352259
430.93149	31.175869
431.38895	32.504314
431.84641	30.557011
432.30386	29.812307
432.76132	27.641439
433.21878	28.457706
433.67624	31.82914
434.13367	30.74408
434.59113	28.530376
435.04858	30.982216
435.50604	31.365143
435.9635	32.649101
436.42096	33.695591
436.87842	32.640369
437.33588	32.213799
437.7933	30.040649
438.25076	31.496748
438.70822	32.651779
439.16568	38.007988
439.62314	42.53854
440.0806	40.820232
440.53806	40.138874
440.99548	39.241943
441.45294	39.810867
441.9104	39.106487
442.36786	40.48455
442.82532	45.207767
443.28278	44.640556
443.74023	47.9109
444.19766	49.11998
444.65512	49.180855
445.11258	49.224445
445.57004	46.498966
446.0275	47.672192
446.48495	47.391819
446.94241	46.728638
447.39987	46.342236
447.8573	45.021851
448.31476	45.302986
448.77222	47.985878
449.22968	46.225082
449.68713	44.991249
450.14459	43.775593
450.60205	49.534855
451.05948	45.63763
451.51694	41.428326
451.9744	44.494152
452.43185	44.105412
452.88931	43.370434
453.34677	40.48774
453.80423	36.90107
454.26169	38.393101
454.71912	41.906178
455.17657	40.889526
455.63403	38.551281
456.09149	37.555378
456.54895	38.564976
457.00641	35.004528
457.46387	34.040661
457.9213	36.233677
458.37875	34.464729
458.83621	37.21246
459.29367	39.576836
459.75113	38.46682
460.20859	39.399048
460.66605	39.50758
461.12347	36.0089
461.58093	33.928051
462.03839	38.767548
462.49585	33.076893
462.95331	39.388096
463.41077	37.029453
463.86823	36.693668
464.32568	33.88982
464.78311	34.689251
465.24057	37.143394
465.69803	36.78804
466.15549	36.287289
466.61295	36.383297
467.0704	33.252338
467.52786	32.402161
467.98529	36.083466
468.44275	37.271748
468.90021	38.109409
469.35767	35.790451
469.81512	34.726608
470.27258	36.301399
470.73004	36.307285
471.1875	34.559669
471.64493	32.414173
472.10239	32.631119
472.55984	36.280647
473.0173	36.136665
473.47476	37.094433
473.93222	31.467859
474.38968	32.53801
474.84711	39.139633
475.30457	39.107449
475.76202	36.172821
476.21948	34.048725
476.67694	36.014801
477.1344	37.198692
477.59186	36.218632
478.04929	34.507595
478.50674	32.536114
478.9642	34.463509
479.42166	37.379726
479.87912	40.971062
480.33658	40.408928
480.79404	34.525528
481.2515	34.905052
481.70892	40.480808
482.16638	35.699757
482.62384	33.743019
483.0813	38.152676
483.53876	37.469402
483.99622	34.370815
484.45367	36.811287
484.9111	35.500328
485.36856	31.969526
485.82602	34.17572
486.28348	37.381886
486.74094	34.403545
487.19839	34.019333
487.65585	31.643442
488.11331	32.381702
488.57074	31.311613
489.0282	31.894096
489.48566	32.801159
489.94312	31.120394
490.40057	31.587555
490.85803	37.784286
491.31549	41.076542
491.77292	37.494324
492.23038	36.56588
492.68784	31.570509
493.14529	36.384678
493.60275	34.735664
494.06021	28.759558
494.51767	27.819044
494.9751	32.972969
495.43256	35.35297
495.89001	36.788948
496.34747	39.242386
496.80493	40.428299
497.26239	40.148666
497.71985	37.58054
498.17731	38.566227
498.63474	41.041931
499.09219	36.220005
499.54965	39.891338
500.00711	35.425926
500.46457	38.290855
500.92203	37.959774
501.37949	37.155003
501.83691	34.903698
502.29437	33.959579
502.75183	34.950722
503.20929	34.926807
503.66675	35.805859
504.12421	38.227058
504.58167	33.477661
505.03912	33.345119
505.49655	35.439098
505.95401	34.006771
506.41147	31.685793
506.86893	34.976925
507.32639	33.493519
507.78384	30.626244
508.2413	27.0947
508.69873	27.159025
509.15619	30.642706
509.61365	29.912474
510.07111	26.040981
510.52856	27.885668
510.98602	25.584911
511.44348	28.160715
511.90091	28.048166
512.3584	29.646065
512.81586	27.447737
513.27332	25.125504
513.73071	31.496172
514.18817	28.160063
514.64563	26.41634
515.10309	29.203056
515.56055	31.844364
516.01801	30.638474
516.47546	27.441118
516.93292	28.533482
517.39038	26.496361
517.84784	21.186466
518.3053	23.939735
518.76276	21.538492
519.22021	27.948111
519.67767	24.033735
520.13513	26.749481
520.59253	26.063715
521.04999	28.610582
521.50745	30.614332
521.9649	30.405928
522.42236	26.688881
522.87982	22.738771
523.33728	24.826124
523.79474	24.821936
524.2522	23.251621
524.70966	26.034075
525.16711	29.667118
525.62457	26.755672
526.08203	26.492441
526.53949	24.438225
526.99695	27.839291
527.45435	28.219627
527.9118	26.437143
528.36926	26.901056
528.82672	27.599966
529.28418	26.183168
529.74164	24.563255
530.1991	24.978794
530.65656	27.281019
531.11401	25.946239
531.57147	23.947586
532.02893	28.796268
532.48639	27.824772
532.94385	28.254877
533.40131	27.797148
533.85876	25.252319
534.31616	26.288811
534.77362	27.602831
535.23108	26.353645
535.68854	24.751345
536.146	24.981789
536.60345	26.094923
537.06091	26.267328
537.51837	24.056284
537.97583	20.563082
538.43329	26.955093
538.89075	25.781908
539.34821	22.486027
539.80566	25.878942
540.26312	24.505926
540.72052	26.078411
541.17798	27.004248
541.63544	25.111715
542.0929	25.484118
542.55035	26.463842
543.00781	26.288834
543.46527	26.913162
543.92273	28.063442
544.38019	27.988493
544.83765	23.74132
545.2951	26.417553
545.75256	23.249657
546.21002	25.830233
546.66748	27.348282
547.12494	25.351675
547.58234	26.867521
548.03979	27.307537
548.49725	27.453993
548.95471	27.575106
549.41217	25.267509
549.86963	24.467733
550.32709	26.505974
550.78455	27.065264
551.242	25.60202
551.69946	23.949615
552.15692	28.616745
552.61438	29.380604
553.07184	27.5494
553.5293	27.253147
553.98676	26.335443
554.44415	25.110977
554.90161	25.834461
555.35907	25.262455
555.81653	28.403446
556.27399	29.890446
556.73145	29.714151
557.1889	28.900768
557.64636	26.058594
558.10382	26.147831
558.56128	25.071974
559.01874	27.897144
559.4762	29.214651
559.93365	23.387409
560.39111	24.170193
560.84857	23.517467
561.30597	22.424921
561.76343	22.557724
562.22089	23.454527
562.67834	24.889166
563.1358	24.773869
563.59326	24.832144
564.05072	23.826681
564.50818	24.065565
564.96564	27.724813
565.4231	25.776747
565.88055	22.107786
566.33801	24.005833
566.79547	25.326206
567.25293	25.051403
567.71039	27.306826
568.16779	27.853363
568.62524	26.825924
569.0827	25.695755
569.54016	25.186121
569.99762	24.069742
570.45508	26.718092
570.91254	24.931332
571.37	25.824936
571.82745	28.317924
572.28491	28.60598
572.74237	25.950382
573.19983	22.268732
573.65729	22.948187
574.11475	23.586536
574.57214	24.015484
575.0296	24.661295
575.48706	26.05595
575.94452	25.184887
576.40198	22.716797
576.85944	28.043613
577.31689	28.018494
577.77435	23.916342
578.23181	25.425257
578.68927	25.993176
579.14673	26.078451
579.60419	22.310242
580.06165	22.897518
580.5191	23.071253
580.97656	21.470448
581.43396	22.731705
581.89142	24.192846
582.34888	25.343878
582.80634	29.139547
583.26379	25.273647
583.72125	26.840643
584.17871	31.884478
584.63617	22.856874
585.09363	26.945677
585.55109	27.065828
586.00854	26.362385
586.466	25.306517
586.92346	25.545023
587.38092	25.558231
587.83838	26.407606
588.29578	28.671093
588.75323	28.148651
589.21069	26.90736
589.66815	25.959162
590.12561	21.543545
590.58307	30.259455
591.04053	29.231966
591.49799	29.216499
591.95544	28.437067
592.4129	27.949385
592.87036	26.296272
593.32782	29.190214
593.78528	29.083117
594.24274	25.070696
594.7002	24.337189
595.15759	26.602205
595.61505	28.810732
596.07251	29.662924
596.52997	26.449776
596.98743	34.359489
597.44489	28.966587
597.90234	30.58955
598.3598	29.831247
598.81726	30.475216
599.27472	27.135511
599.73218	28.655767
600.18964	29.653637
600.64709	28.584667
601.10455	26.622812
601.56201	24.64365
602.01941	24.693108
602.47687	25.65638
602.93433	29.345558
603.39178	26.573473
603.84924	24.663925
604.3067	29.072306
604.76416	23.107426
605.22162	28.495634
605.67908	29.262739
606.13654	25.482058
606.59399	25.921865
607.05145	24.440939
607.50891	25.376572
607.96637	26.967125
608.42377	24.749958
608.88123	25.073717
609.33868	26.045328
609.79614	25.544035
610.2536	27.343822
610.71106	31.635447
611.16852	27.519566
611.62598	26.067997
612.08344	25.292931
612.54089	21.707617
612.99835	23.105457
613.45581	25.897602
613.91327	20.415142
614.37073	20.853708
614.82819	24.608648
615.28558	24.685354
615.74304	27.756325
616.2005	27.124865
616.65796	25.27459
617.11542	22.984358
617.57288	23.631819
618.03033	21.340939
618.48779	25.090052
618.94525	21.719694
619.40271	25.975965
619.86017	25.267725
620.31763	23.331942
620.77509	25.439165
621.23254	25.003519
621.69	24.146547
622.1474	24.021984
622.60486	22.731583
623.06232	23.978355
623.51978	23.6418
623.97723	24.600199
624.43469	25.128426
624.89215	24.389858
625.34961	18.385233
625.80707	22.091867
626.26453	24.52951
626.72198	25.42897
627.17944	22.27219
627.6369	21.742107
628.09436	19.960499
628.55182	19.682343
629.00922	21.756668
629.46667	21.50128
629.92413	18.763954
630.38159	18.204908
630.83905	21.353592
631.29651	21.264391
631.75397	24.982742
632.21143	23.820765
632.66888	24.660912
633.12634	19.979141
633.5838	21.25518
634.04126	27.342796
634.49872	23.869301
634.95618	23.901793
635.41364	21.871925
635.87103	20.435072
636.32849	22.716311
636.78595	25.12252
637.24341	25.259323
637.70087	23.232332
638.15833	23.86553
638.61578	22.348738
639.07324	23.448648
639.5307	19.245434
639.98816	21.421913
640.44562	23.031305
640.90308	20.341532
641.36053	19.509737
641.81799	20.332508
642.27539	22.362289
642.73285	23.72121
643.19031	25.79225
643.64777	25.200029
644.10522	21.626078
644.56268	20.317879
645.02014	21.663633
645.4776	23.328249
645.93506	21.457411
646.39252	19.962427
646.84998	21.080713
647.30743	22.11026
647.76489	23.448833
648.22235	23.674076
648.67981	20.83465
649.13721	23.015776
649.59467	24.410721
650.05212	22.682171
650.50958	20.115387
650.96704	21.163601
651.4245	22.590975
651.88196	23.011133
652.33942	25.091944
652.79688	23.957081
653.25433	22.036623
653.71179	24.135956
654.16925	25.850975
654.62671	25.181679
655.08417	23.186092
655.54163	27.422235
655.99902	22.385715
656.45648	21.531427
656.91394	25.417896
657.3714	26.388531
657.82886	25.67359
658.28632	24.007215
658.74377	23.633244
659.20123	22.265938
659.65869	21.808586
660.11615	25.491137
660.57361	23.985275
661.03107	21.535973
661.48853	21.430349
661.94598	25.121279
662.40344	18.875254
662.86084	24.178324
663.3183	30.009031
663.77576	25.00037
664.23322	25.282694
664.69067	23.823845
665.14813	26.175117
665.60559	24.991751
666.06305	23.917328
666.52051	26.23336
666.97797	28.833982
667.43542	29.268644
667.89288	27.124294
668.35034	25.418558
668.8078	28.254179
669.26526	28.462275
669.72266	27.165113
670.18011	25.760397
670.63757	27.425726
671.09503	27.223135
671.55249	25.209782
672.00995	26.478838
672.46741	23.298338
672.92487	26.11916
673.38232	28.132183
673.83978	23.619379
674.29724	22.030878
674.7547	24.826576
675.21216	23.812401
675.66962	22.708675
676.12701	26.86478
676.58447	25.647404
677.04193	21.677691
677.49939	21.470556
677.95685	22.747469
678.41431	30.414652
678.87177	30.060699
679.32922	23.557121
679.78668	21.401506
680.24414	23.266483
680.7016	23.285151
681.15906	24.310959
681.61652	25.308025
682.07397	24.188087
682.53143	22.454634
682.98883	25.618536
683.44629	27.59358
683.90375	24.303833
684.36121	24.628355
684.81866	24.490492
685.27612	22.373259
685.73358	24.554844
686.19104	25.880009
686.6485	26.03455
687.10596	22.339737
687.56342	24.26103
688.02087	23.194567
688.47833	24.174671
688.93579	25.826984
689.39325	22.149298
689.85065	22.445757
690.30811	20.672712
690.76556	21.231791
691.22302	23.4741
691.68048	25.727232
692.13794	25.899101
692.5954	20.845995
693.05286	19.946487
693.51031	21.742645
693.96777	22.895407
694.42523	19.440073
694.88269	19.36651
695.34015	22.437979
695.79761	20.507111
696.25507	23.877504
696.71246	18.972425
697.16992	22.098249
697.62738	25.696079
698.08484	24.578749
698.5423	23.13504
698.99976	19.659189
699.45721	21.009844
699.91467	22.33106
700.37213	19.859529
700.82959	20.953417
701.28705	23.965347
701.74451	23.841249
702.20197	20.85458
702.65942	20.940905
703.11688	19.117937
703.57428	22.593573
704.03174	20.653221
704.4892	24.229614
704.94666	20.369278
705.40411	20.722393
705.86157	20.39665
706.31903	21.75252
706.77649	19.292503
707.23395	20.294233
707.69141	23.023884
708.14886	22.193634
708.60632	19.997011
709.06378	20.650551
709.52124	19.293629
709.97864	16.82922
710.4361	22.396498
710.89355	24.015251
711.35101	24.602848
711.80847	21.872595
712.26593	22.361128
712.72339	20.604713
713.18085	21.65484
713.63831	18.828218
714.09576	23.538115
714.55322	20.776861
715.01068	22.11342
715.46814	21.637056
715.9256	21.282036
716.38306	20.006643
716.84045	21.950277
717.29791	23.024492
717.75537	21.80341
718.21283	19.891264
718.67029	19.33217
719.12775	21.07316
719.58521	19.944366
720.04266	21.49725
720.50012	20.02931
720.95758	23.784445
721.41504	23.414137
721.8725	14.768756
722.32996	21.229164
722.78741	19.516928
723.24487	22.461254
723.70227	22.343487
724.15973	19.55707
724.61719	24.346325
725.07465	23.494738
725.5321	22.261583
725.98956	20.716915
726.44702	20.663988
726.90448	22.582502
727.36194	22.621477
727.8194	21.338436
728.27686	20.482927
728.73431	19.690378
729.19177	22.255566
729.64923	24.211456
730.10669	23.93667
730.56409	26.400654
731.02155	22.692617
731.479	21.097794
731.93646	19.809011
732.39392	20.493696
732.85138	20.639286
733.30884	18.579351
733.7663	21.260777
734.22375	22.042288
734.68121	19.103844
735.13867	18.350773
735.59613	21.050617
736.05359	22.974302
736.51105	23.012472
736.96851	23.959623
737.4259	23.94788
737.88336	21.057339
738.34082	21.066975
738.79828	21.689602
739.25574	17.105135
739.7132	19.649834
740.17065	18.588127
740.62811	19.938919
741.08557	19.722727
741.54303	22.773518
742.00049	22.516594
742.45795	22.483431
742.91541	19.851112
743.37286	20.011755
743.83026	19.062243
744.28772	19.837465
744.74518	22.558645
745.20264	22.625639
745.6601	22.40173
746.11755	21.56637
746.57501	18.85008
747.03247	20.417505
747.48993	23.006008
747.94739	20.050407
748.40485	21.235842
748.8623	20.268852
749.31976	20.042133
749.77722	18.127811
750.23468	24.176157
750.69208	27.009903
751.14954	13.893552
751.60699	18.600687
752.06445	22.148195
752.52191	20.426405
752.97937	23.275682
753.43683	19.752895
753.89429	22.379154
754.35175	24.188356
754.8092	24.506535
755.26666	20.759373
755.72412	20.811447
756.18158	20.537243
756.63904	18.583122
757.0965	20.182257
757.55389	21.708393
758.01135	21.752134
758.46881	22.276297
758.92627	21.705341
759.38373	22.876474
759.84119	18.812132
760.29865	23.436178
760.7561	27.515671
761.21356	25.546652
761.67102	25.300388
762.12848	25.144003
762.58594	24.126648
763.0434	23.370342
763.50085	28.409098
763.95831	25.247496
764.41571	21.325878
764.87317	23.864744
765.33063	27.37985
765.78809	29.530039
766.24554	27.283403
766.703	25.578001
767.16046	26.428186
767.61792	25.7132
768.07538	24.636454
768.53284	25.318924
768.9903	24.572533
769.44775	22.855501
769.90521	26.435747
770.36267	26.542345
770.82013	23.009705
771.27753	24.977688
771.73499	23.362719
772.19244	24.013231
772.6499	26.030947
773.10736	21.928394
773.56482	22.635601
774.02228	25.706917
774.47974	23.376421
774.93719	24.756104
775.39465	24.197016
775.85211	24.013229
776.30957	24.468481
776.76703	24.152037
777.22449	22.95993
777.68188	22.716032
778.13934	20.6057
778.5968	18.678057
779.05426	19.084082
779.51172	18.44915
779.96918	20.31332
780.42664	23.052048
780.88409	23.30357
781.34155	18.871069
781.79901	18.032362
782.25647	22.973989
782.71393	21.629639
783.17139	18.386272
783.62885	23.765985
784.0863	19.337799
784.5437	17.472324
785.00116	20.514078
785.45862	22.552145
785.91608	21.765284
786.37354	18.949715
786.83099	22.792467
787.28845	22.635412
787.74591	21.024017
788.20337	19.598747
788.66083	20.497145
789.11829	22.381937
789.57574	22.69433
790.0332	21.640013
790.49066	21.069645
790.94812	22.134117
791.40552	23.040077
791.86298	23.381874
792.32043	22.225677
792.77789	20.403723
793.23535	19.583702
793.69281	20.66848
794.15027	20.678326
794.60773	19.881262
795.06519	19.935608
795.52264	21.153622
795.9801	25.592188
796.43756	26.33676
796.89502	22.615702
797.35248	23.296564
797.80994	19.383968
798.26733	22.527742
798.72479	20.235998
799.18225	21.101551
799.63971	18.85358
800.09717	18.686422
800.55463	21.718077
801.01208	21.598003
801.46954	21.460192
801.927	22.984571
802.38446	23.19075
802.84192	20.867867
803.29938	20.77243
803.75684	26.938574
804.21429	24.342548
804.67175	25.997421
805.12915	25.145027
805.58661	23.809366
806.04407	27.790632
806.50153	26.213758
806.95898	23.554056
807.41644	22.406733
807.8739	28.086487
808.33136	25.472719
808.78882	28.164314
809.24628	22.551172
809.70374	22.231627
810.16119	22.294426
810.61865	21.329803
811.07611	21.115612
811.53351	24.014315
811.99097	22.028818
812.44843	22.268074
812.90588	23.479412
813.36334	22.879293
813.8208	23.734085
814.27826	24.397705
814.73572	22.254095
815.19318	21.667177
815.65063	23.838266
816.10809	23.306149
816.56555	20.529963
817.02301	17.963558
817.48047	17.721762
817.93793	21.672792
818.39532	21.10161
818.85278	23.590784
819.31024	24.147564
819.7677	20.40481
820.22516	13.640825
820.68262	20.968306
821.14008	23.582581
821.59753	18.429401
822.05499	21.063625
822.51245	20.868635
822.96991	22.464602
823.42737	19.118397
823.88483	25.866484
824.34229	25.043474
824.79974	24.373056
825.25714	23.043804
825.7146	21.192888
826.17206	21.77562
826.62952	23.464252
827.08698	23.17613
827.54443	22.073774
828.00189	21.560732
828.45935	21.950829
828.91681	23.297865
829.37427	23.689947
829.83173	23.294607
830.28918	20.724438
830.74664	17.730469
831.2041	19.780403
831.66156	22.863895
832.11896	23.401731
832.57642	19.064852
833.03387	24.492104
833.49133	25.628448
833.94879	19.985989
834.40625	20.983837
834.86371	19.794512
835.32117	24.403463
835.77863	20.349941
836.23608	21.231661
836.69354	19.828964
837.151	17.63406
837.60846	15.047322
838.06592	18.758648
838.52338	19.817636
838.98077	20.830666
839.43823	21.203526
839.89569	19.697289
840.35315	21.40012
840.81061	21.617785
841.26807	20.258821
841.72552	22.243504
842.18298	23.952488
842.64044	20.975386
843.0979	18.742311
843.55536	21.680279
844.01282	23.237556
844.47028	21.801435
844.92773	20.222195
845.38519	21.336893
845.84259	20.868742
846.30005	20.122425
846.75751	21.026628
847.21497	21.226456
847.67242	19.275389
848.12988	18.103025
848.58734	16.465467
849.0448	21.249718
849.50226	20.897591
849.95972	21.728508
850.41718	17.949774
850.87463	19.69809
851.33209	22.824709
851.78955	21.021086
852.24695	19.534103
852.70441	22.085613
853.16187	21.624737
853.61932	24.383911
854.07678	28.425539
854.53424	25.262583
854.9917	22.621218
855.44916	23.848948
855.90662	25.633472
856.36407	27.708485
856.82153	27.902033
857.27899	25.386087
857.73645	24.719309
858.19391	27.141466
858.65137	26.892443
859.10876	25.247458
859.56622	25.661226
860.02368	21.545889
860.48114	22.879915
860.9386	23.085527
861.39606	22.498932
861.85352	25.482464
862.31097	28.766808
862.76843	21.79388
863.22589	24.010643
863.68335	25.357191
864.14081	24.298643
864.59827	21.136944
865.05573	23.97872
865.51318	21.309387
865.97058	24.215082
866.42804	22.635599
866.8855	20.321432
867.34296	22.499144
867.80042	23.969503
868.25787	21.637106
868.71533	22.544527
869.17279	27.527992
869.63025	26.68371
870.08771	27.282219
870.54517	24.649183
871.00262	23.458117
871.46008	24.501272
871.91754	25.372824
872.375	25.788355
872.8324	23.411282
873.28986	22.955345
873.74731	24.786261
874.20477	25.70536
874.66223	23.992613
875.11969	21.755058
875.57715	23.914711
876.03461	26.143425
876.49207	27.312962
876.94952	26.036745
877.40698	25.046877
877.86444	29.355391
878.3219	25.903929
878.77936	22.861858
879.23682	24.331034
879.69421	21.397699
880.15167	24.27429
880.60913	27.043627
881.06659	22.637789
881.52405	28.606476
881.98151	26.762331
882.43896	22.673365
882.89642	25.939676
883.35388	28.767517
883.81134	26.234856
884.2688	27.961979
884.72626	25.652275
885.18372	25.846121
885.64117	25.139164
886.09857	27.944349
886.55603	25.439072
887.01349	27.314461
887.47095	27.319277
887.92841	26.067589
888.38586	24.775482
888.84332	27.229048
889.30078	24.926804
889.75824	23.234371
890.2157	26.849197
890.67316	29.789631
891.13062	30.024788
891.58807	28.365587
892.04553	27.52405
892.50299	26.546951
892.96039	25.763565
893.41785	24.995018
893.87531	25.39016
894.33276	29.39226
894.79022	28.836548
895.24768	27.329578
895.70514	28.989553
896.1626	26.067724
896.62006	26.686289
897.07751	29.326313
897.53497	28.949572
897.99243	28.434977
898.44989	29.570688
898.90735	31.12145
899.36481	28.577614
899.8222	29.470922
900.27966	26.235783
900.73712	28.065836
901.19458	25.672951
901.65204	28.454542
902.1095	23.337719
902.56696	26.142918
903.02441	27.367779
903.48187	30.888807
903.93933	24.540264
904.39679	26.324804
904.85425	25.347822
905.31171	26.484976
905.76917	26.050331
906.22662	21.533978
906.68402	25.643906
907.14148	25.259445
907.59894	23.407749
908.0564	29.051067
908.51385	27.811985
908.97131	23.72266
909.42877	24.219666
909.88623	26.736582
910.34369	25.774923
910.80115	26.933891
911.25861	28.610157
911.71606	24.662966
912.17352	24.10885
912.63098	25.306984
913.08844	24.497768
913.54584	23.828348
914.0033	21.648932
914.46075	21.323601
914.91821	24.125988
915.37567	23.804543
915.83313	21.345064
916.29059	21.331228
916.74805	23.052952
917.20551	25.219576
917.66296	24.585234
918.12042	21.339155
918.57788	22.559448
919.03534	21.431194
919.4928	20.829687
919.9502	21.566896
920.40765	23.913977
920.86511	23.959198
921.32257	19.782709
921.78003	22.252848
922.23749	18.099264
922.69495	20.973934
923.1524	18.941898
923.60986	16.230635
924.06732	17.585491
924.52478	18.396168
924.98224	20.094374
925.4397	21.004864
925.89716	21.304043
926.35461	16.187567
926.81201	20.785986
927.26947	19.904873
927.72693	20.884108
928.18439	19.336548
928.64185	18.867199
929.0993	25.442207
929.55676	19.411112
930.01422	20.699001
930.47168	20.44799
930.92914	21.61167
931.3866	21.857904
931.84406	20.320168
932.30151	17.765442
932.75897	19.706625
933.21643	20.536629
933.67383	17.121801
934.13129	19.760609
934.58875	20.735001
935.0462	18.74959
935.50366	16.016985
935.96112	22.031607
936.41858	21.105839
936.87604	15.929144
937.3335	16.181557
937.79095	18.09573
938.24841	21.404339
938.70587	20.714357
939.16333	18.478273
939.62079	19.206621
940.07825	20.756647
940.53564	21.529449
940.9931	20.206518
941.45056	17.099937
941.90802	17.038277
942.36548	19.460455
942.82294	19.812473
943.2804	20.365126
943.73785	20.248749
944.19531	21.162956
944.65277	21.703766
945.11023	22.233696
945.56769	23.155647
946.02515	19.074638
946.4826	18.409277
946.94006	19.769983
947.39746	17.456684
947.85492	21.155695
948.31238	24.480312
948.76984	27.979113
949.22729	21.51638
949.68475	20.510727
950.14221	22.020763
950.59967	20.697863
951.05713	21.312304
951.51459	19.771454
951.97205	21.89753
952.4295	23.227686
952.88696	18.827686
953.34442	17.94968
953.80182	18.789692
954.25928	17.901075
954.71674	20.613152
955.17419	22.096653
955.63165	20.542437
956.08911	14.93333
956.54657	17.604332
957.00403	17.717703
957.46149	19.603754
957.91895	21.314095
958.3764	20.823971
958.83386	17.086578
959.29132	16.302452
959.74878	18.380211
960.20624	15.405017
960.66364	19.30098
961.12109	15.756608
961.57855	18.3666
962.03601	16.592485
962.49347	15.899015
962.95093	17.335455
963.40839	23.026958
963.86584	19.735096
964.3233	19.029264
964.78076	20.773149
965.23822	18.33441
965.69568	19.170341
966.15314	21.913071
966.6106	18.295376
967.06805	13.914627
967.52545	16.447517
967.98291	17.996088
968.44037	18.685944
968.89783	18.231588
969.35529	19.668791
969.81274	22.047333
970.2702	19.915037
970.72766	18.65538
971.18512	17.122379
971.64258	16.519016
972.10004	19.215853
972.5575	20.060041
973.01495	19.253815
973.47241	16.592384
973.92987	16.054262
974.38727	17.572317
974.84473	19.695263
975.30219	20.078083
975.75964	19.026052
976.2171	17.861023
976.67456	17.747028
977.13202	19.450056
977.58948	17.492483
978.04694	17.179417
978.50439	19.416607
978.96185	17.319765
979.41931	18.409082
979.87677	18.815001
980.33423	17.534262
980.79169	16.900707
981.24908	14.246592
981.70654	13.393616
982.164	14.981145
982.62146	18.253736
983.07892	17.759604
983.53638	16.965208
983.99384	13.529292
984.45129	16.057394
[truncated: 2,220 more rows]
