# Supplementary material for: Design of high SERS sensitive substrates based on branched Ti nanorods
Source: Sci Rep. 2022 Jul 8;12:11631. doi: 10.1038/s41598-022-15875-3 (PMC9270367; doi:10.1038/s41598-022-15875-3)
Supplement: Supplementary file 1 — Supplementary Information. [file 41598_2022_15875_MOESM1_ESM.zip › Supplemantary file/SERS/T-TiN-Ag50/Point_2.txt]

70	222.28323
70.457451	199.72459
70.914909	221.27946
71.37236	224.99081
71.829819	224.33368
72.28727	219.33217
72.744728	225.31311
73.202179	228.02853
73.659637	225.56265
74.117088	228.53542
74.574547	218.04916
75.031998	229.46945
75.489456	232.42599
75.946907	230.48297
76.404358	228.67839
76.861816	227.65045
77.319267	226.91631
77.776726	227.52513
78.234177	229.28508
78.691635	228.23839
79.149086	222.30054
79.606544	222.90742
80.063995	221.81392
80.521454	219.19156
80.978905	220.24773
81.436356	222.41293
81.893814	217.87903
82.351265	220.99188
82.808723	222.42447
83.266174	226.1573
83.723633	220.43375
84.181084	214.4612
84.638542	220.664
85.095993	218.12433
85.553452	228.50742
86.010902	218.43265
86.468361	224.20821
86.925812	226.55794
87.383263	220.72375
87.840721	213.96062
88.298172	214.8011
88.75563	222.61247
89.213081	209.13708
89.67054	214.01303
90.127991	208.9041
90.585449	210.33205
91.0429	216.2159
91.500359	218.52705
91.957809	218.00444
92.415268	218.41037
92.872719	215.4129
93.33017	212.47223
93.787628	209.36562
94.245079	212.44102
94.702538	212.44052
95.159988	206.49825
95.617447	206.26993
96.074898	200.63799
96.532356	206.66202
96.989807	216.50928
97.447266	212.87769
97.904716	210.31236
98.362167	210.83481
98.819626	207.87604
99.277077	202.40463
99.734535	200.38266
100.19199	203.12059
100.64944	206.59363
101.1069	205.2254
101.56435	203.10806
102.0218	204.61215
102.47926	209.13499
102.93671	212.03661
103.39417	215.07722
103.85162	200.8772
104.30907	205.06422
104.76653	201.98811
105.22398	205.92793
105.68144	211.27759
106.13889	206.16374
106.59635	205.0768
107.0538	209.33359
107.51126	208.53949
107.96871	206.33031
108.42617	202.22864
108.88362	199.62361
109.34108	200.30333
109.79853	202.41228
110.25598	202.01372
110.71344	198.24129
111.17089	204.44673
111.62835	204.51463
112.0858	202.13348
112.54326	202.40631
113.00071	205.21344
113.45817	205.77238
113.91562	200.76181
114.37308	198.55954
114.83053	198.53484
115.28798	199.51624
115.74544	197.22391
116.20289	199.78218
116.66035	204.9279
117.1178	204.31946
117.57526	200.69513
118.03271	214.17732
118.49017	208.14804
118.94762	208.11275
119.40508	204.62939
119.86253	208.33275
120.31998	209.19592
120.77744	200.7034
121.23489	203.57085
121.69234	200.06248
122.1498	201.05307
122.60725	201.2502
123.0647	206.68819
123.52216	202.91663
123.97961	199.99577
124.43707	209.42058
124.89452	216.16988
125.35198	210.23607
125.80943	201.29309
126.26689	202.52513
126.72434	203.96883
127.18179	204.7979
127.63925	201.39252
128.09671	199.28259
128.55415	207.84294
129.01161	197.55681
129.46907	204.65486
129.92653	207.85915
130.38397	206.56375
130.84143	200.22614
131.29889	195.75365
131.75635	198.04851
132.21379	203.43137
132.67125	204.18549
133.12871	199.82289
133.58615	199.40109
134.04361	202.71237
134.50107	201.63991
134.95853	198.479
135.41597	200.77402
135.87343	207.81639
136.33089	202.65886
136.78835	199.30154
137.24579	200.58492
137.70325	196.61755
138.16071	203.10959
138.61815	204.01819
139.07561	198.54024
139.53307	200.61331
139.99052	205.06465
140.44797	204.55621
140.90543	207.33733
141.36288	196.04921
141.82034	198.60674
142.27779	203.40659
142.73524	203.54745
143.1927	204.58873
143.65015	208.98422
144.1076	207.68472
144.56506	206.70277
145.02252	211.63983
145.47997	212.86133
145.93742	212.12306
146.39488	209.39973
146.85234	206.16866
147.30978	205.80649
147.76724	203.88084
148.2247	213.05989
148.68216	207.88612
149.1396	208.83638
149.59706	207.08208
150.05452	209.53268
150.51196	212.71404
150.96942	207.72778
151.42688	211.45018
151.88434	219.39188
152.34178	218.48625
152.79924	209.6727
153.2567	209.30496
153.71416	214.19902
154.1716	213.78055
154.62906	207.73825
155.08652	206.91095
155.54396	195.80861
156.00142	204.66464
156.45888	205.68687
156.91634	205.24237
157.37378	203.75203
157.83124	198.54568
158.2887	197.32912
158.74615	206.95737
159.2036	199.43915
159.66106	196.58113
160.11852	194.85645
160.57596	197.94901
161.03342	193.82007
161.49088	192.11887
161.94833	196.9854
162.40578	202.22688
162.86324	204.34911
163.32069	187.76411
163.77815	190.20261
164.2356	190.79863
164.69305	189.76288
165.15051	187.75742
165.60797	184.31187
166.06541	183.47099
166.52287	187.32761
166.98033	175.20271
167.43777	182.1416
167.89523	189.06201
168.35269	192.51649
168.81015	188.86601
169.26759	182.17496
169.72505	180.42517
170.18251	183.00679
170.63997	177.3445
171.09741	182.05292
171.55487	186.25352
172.01233	179.54948
172.46977	174.60121
172.92723	175.41965
173.38469	178.46706
173.84215	179.13962
174.29959	177.38451
174.75705	177.71796
175.21451	176.8967
175.67197	171.88092
176.12941	174.49431
176.58687	174.87042
177.04433	177.36264
177.50179	181.10349
177.95923	180.05048
178.41669	177.48624
178.87415	180.41472
179.33159	181.99236
179.78905	181.66606
180.24651	182.494
180.70396	178.00281
181.16141	173.50684
181.61887	173.88651
182.07632	176.09093
182.53378	178.64993
182.99123	175.06752
183.44868	172.44608
183.90614	177.0732
184.36359	178.43466
184.82104	178.05621
185.2785	179.25592
185.73596	180.84238
186.19341	177.80795
186.65086	167.89984
187.10832	177.10184
187.56578	177.51109
188.02322	173.2948
188.48068	172.30109
188.93814	173.05423
189.39558	174.4843
189.85304	176.42938
190.3105	173.51471
190.76796	162.44427
191.2254	171.36743
191.68286	177.3551
192.14032	176.45753
192.59778	179.54631
193.05522	182.41106
193.51268	178.94911
193.97014	175.17958
194.4276	180.92015
194.88504	172.15266
195.3425	180.61963
195.79996	175.5843
196.2574	179.01913
196.71486	177.62744
197.17232	171.88214
197.62978	170.88814
198.08722	173.86578
198.54468	175.35277
199.00214	177.72285
199.45959	166.22537
199.91704	171.10814
200.3745	172.56413
200.83195	173.80461
201.2894	177.84186
201.74686	178.4122
202.20432	171.65028
202.66177	172.28893
203.11922	162.40157
203.57668	174.27405
204.03413	174.11267
204.49159	179.30869
204.94904	179.52095
205.40649	173.70149
205.86395	172.9765
206.3214	177.22183
206.77885	176.98885
207.23631	168.43047
207.69377	174.07211
208.15121	171.17702
208.60867	172.61069
209.06613	172.8847
209.52359	169.10104
209.98103	166.70204
210.43849	168.07109
210.89595	180.53697
211.35341	181.70047
211.81085	183.84084
212.26831	177.20856
212.72577	174.97818
213.18321	174.15277
213.64067	173.62068
214.09813	177.92473
214.55559	183.4144
215.01303	183.66631
215.47049	179.39755
215.92795	170.67221
216.38541	177.37971
216.84285	182.89619
217.30031	181.55635
217.75777	177.02017
218.21521	173.36131
218.67267	173.3224
219.13013	181.33847
219.58759	173.9213
220.04503	178.04114
220.50249	178.88536
220.95995	177.27061
221.4174	181.67412
221.87485	187.05608
222.33231	184.43135
222.78976	181.4102
223.24721	177.82524
223.70467	183.57178
224.16212	182.03853
224.61958	179.09903
225.07703	180.70575
225.53448	181.48686
225.99194	179.86913
226.4494	178.97377
226.90685	178.37138
227.3643	182.59593
227.82176	177.29056
228.27922	172.25381
228.73666	174.85199
229.19412	174.71681
229.65158	178.7126
230.10902	183.28433
230.56648	182.41531
231.02394	183.86392
231.4814	179.48631
231.93884	179.33904
232.3963	175.95284
232.85376	180.55109
233.31122	181.93329
233.76866	183.74219
234.22612	182.58034
234.68358	179.27475
235.14102	183.85269
235.59848	179.38499
236.05594	176.92902
236.5134	182.55136
236.97084	188.1804
237.4283	193.7477
237.88576	187.20206
238.34322	181.90556
238.80066	186.65915
239.25812	189.74184
239.71558	194.78065
240.17302	191.52423
240.63048	185.97647
241.08794	178.05771
241.54539	173.98114
242.00284	173.99954
242.4603	181.0611
242.91776	187.69145
243.37521	183.16034
243.83266	177.68414
244.29012	185.5873
244.74757	186.06662
245.20503	185.41875
245.66248	185.61375
246.11993	181.81342
246.57739	177.10721
247.03484	176.5768
247.49229	181.35854
247.94975	186.55417
248.40721	180.89967
248.86465	179.60257
249.32211	174.89714
249.77957	176.29456
250.23703	180.13315
250.69447	181.61746
251.15193	179.99692
251.60939	177.77824
252.06683	178.42575
252.52429	184.51741
252.98175	188.5983
253.43921	185.38704
253.89665	181.06447
254.35411	178.69943
254.81157	177.11089
255.26903	175.86499
255.72647	175.30478
256.18393	175.56644
256.64139	176.05531
257.09885	174.39497
257.5563	179.38768
258.01373	176.13663
258.47119	179.56848
258.92865	179.57497
259.38611	176.49345
259.84357	178.11813
260.30103	180.25577
260.75848	172.15564
261.21594	173.73643
261.67337	175.59114
262.13083	172.81245
262.58829	179.2554
263.04575	175.27533
263.5032	171.44765
263.96066	172.34402
264.41812	173.26952
264.87555	171.35316
265.33301	170.12921
265.79047	170.36678
266.24792	171.06978
266.70538	166.54758
267.16284	171.76611
267.6203	173.86623
268.07776	173.25945
268.53519	175.73643
268.99265	176.5262
269.4501	169.96396
269.90756	175.66626
270.36502	169.91876
270.82248	169.46387
271.27994	167.85974
271.73737	172.51344
272.19482	171.65268
272.65228	168.28813
273.10974	165.87126
273.5672	164.09004
274.02466	167.8307
274.48212	176.81154
274.93954	176.61734
275.397	174.06847
275.85446	171.69748
276.31192	170.88612
276.76938	166.56998
277.22684	161.74008
277.6843	160.60469
278.14175	160.93459
278.59918	159.20221
279.05664	159.49355
279.5141	166.40883
279.97156	158.65901
280.42902	166.18584
280.88647	167.61182
281.34393	170.70114
281.80136	171.71429
282.25882	168.84164
282.71628	172.51088
283.17374	167.7606
283.6312	164.49452
284.08865	169.46191
284.54611	167.77953
285.00357	165.31622
285.461	167.48972
285.91846	167.85599
286.37592	167.49452
286.83337	168.68091
287.29083	165.94046
287.74829	167.09116
288.20575	170.92506
288.66318	166.7261
289.12064	165.64001
289.57809	161.12616
290.03555	161.39336
290.49301	165.05667
290.95047	166.39191
291.40793	164.87785
291.86536	164.54434
292.32281	164.64928
292.78027	156.21304
293.23773	168.10878
293.69519	170.43201
294.15265	160.47868
294.61011	161.60771
295.06757	164.02283
295.52499	158.96542
295.98245	154.41714
296.43991	155.05302
296.89737	164.15042
297.35483	153.52368
297.81229	150.42705
298.26974	159.29797
298.72717	157.78239
299.18463	158.93697
299.64209	162.80821
300.09955	160.09854
300.55701	156.1743
301.01447	165.25494
301.47192	163.38222
301.92938	166.33391
302.38681	159.72635
302.84427	161.79726
303.30173	159.69685
303.75919	159.1693
304.21664	162.90967
304.6741	161.84277
305.13156	155.33791
305.58899	159.18344
306.04645	161.55986
306.50391	160.12642
306.96136	157.41763
307.41882	161.53841
307.87628	158.25507
308.33374	163.3642
308.79117	168.68614
309.24863	164.3307
309.70609	156.17719
310.16354	154.32358
310.621	160.12718
311.07846	155.53416
311.53592	158.02238
311.99338	156.15848
312.45081	161.56139
312.90826	156.39069
313.36572	153.01495
313.82318	155.26031
314.28064	155.714
314.7381	157.60626
315.19556	160.49736
315.65298	150.7099
316.11044	154.72514
316.5679	150.50269
317.02536	157.37135
317.48282	156.51468
317.94028	154.54214
318.39774	156.45486
318.85519	157.87273
319.31262	157.83914
319.77008	161.02376
320.22754	161.34436
320.685	152.38765
321.14246	154.81831
321.59991	154.70477
322.05737	154.73576
322.5148	153.51485
322.97226	151.66217
323.42972	153.97163
323.88718	159.36234
324.34464	157.88536
324.80209	158.56454
325.25955	157.15244
325.71698	164.76308
326.17444	152.93973
326.6319	156.04108
327.08936	162.95341
327.54681	157.12477
328.00427	150.54498
328.46173	156.18596
328.91919	158.58353
329.37662	152.22125
329.83408	152.7466
330.29153	149.00293
330.74899	156.54076
331.20645	158.59102
331.66391	158.0937
332.12137	165.46774
332.5788	166.36516
333.03625	158.06601
333.49371	158.88548
333.95117	161.90375
334.40863	163.53648
334.86609	169.72784
335.32355	151.4608
335.78101	153.51353
336.23843	158.01889
336.69589	161.38965
337.15335	154.75717
337.61081	150.66039
338.06827	157.10385
338.52573	154.53851
338.98318	156.70961
339.44061	164.30963
339.89807	168.60788
340.35553	162.48109
340.81299	163.2373
341.27045	158.32581
341.72791	153.65437
342.18536	153.85083
342.64279	154.02911
343.10025	152.74353
343.55771	158.05646
344.01517	162.76511
344.47263	166.70883
344.93008	157.85794
345.38754	163.58853
345.845	157.58142
346.30243	160.72238
346.75989	159.65173
347.21735	156.72844
347.6748	156.72942
348.13226	149.89613
348.58972	156.24921
349.04718	164.88335
349.50461	149.82248
349.96207	157.65797
350.41953	165.15379
350.87698	161.36313
351.33444	159.77875
351.7919	158.21194
352.24936	154.00334
352.70682	153.55228
353.16425	159.36954
353.6217	163.85269
354.07916	157.10472
354.53662	153.21088
354.99408	160.0789
355.45154	156.77138
355.909	161.74025
356.36642	163.81654
356.82388	160.22119
357.28134	158.36285
357.7388	159.05653
358.19626	159.32736
358.65372	167.82858
359.11118	153.32642
359.5686	158.13257
360.02606	162.82887
360.48352	165.04848
360.94098	160.34357
361.39844	155.50645
361.8559	157.26596
362.31335	159.34801
362.77081	158.23256
363.22824	164.25505
363.6857	163.13026
364.14316	160.12955
364.60062	162.2041
365.05807	169.22493
365.51553	168.32552
365.97299	163.48923
366.43042	162.4507
366.88788	162.19553
367.34534	163.12274
367.8028	167.75751
368.26025	166.28763
368.71771	156.71617
369.17517	163.77144
369.63263	159.49313
370.09006	158.26822
370.54752	163.73181
371.00497	160.54733
371.46243	161.11346
371.91989	162.10057
372.37735	159.18402
372.83481	161.04771
373.29224	167.5369
373.74969	161.68362
374.20715	159.44533
374.66461	168.29283
375.12207	161.55086
375.57953	167.74132
376.03699	165.26205
376.49442	166.59435
376.95187	168.44878
377.40933	166.19658
377.86679	165.13379
378.32425	166.25516
378.78171	169.01051
379.23917	172.64944
379.69662	167.80728
380.15405	162.18919
380.61151	175.78613
381.06897	168.44211
381.52643	165.47076
381.98389	163.82799
382.44135	162.30086
382.8988	164.90469
383.35623	166.03853
383.81369	173.10352
384.27115	172.87537
384.72861	163.94354
385.18607	173.04608
385.64352	172.8701
386.10098	175.81699
386.55844	169.88713
387.01587	168.71996
387.47333	172.44804
387.93079	175.46046
388.38824	177.85606
388.8457	173.19711
389.30316	171.66495
389.76062	174.46994
390.21805	176.01085
390.67551	176.14243
391.13297	184.66151
391.59042	185.33833
392.04788	181.31473
392.50534	179.99696
392.9628	181.46083
393.42023	182.09502
393.87769	180.81078
394.33514	178.71603
394.7926	182.078
395.25006	185.73802
395.70752	186.11754
396.16498	186.20673
396.62244	188.01071
397.07986	193.28822
397.53732	191.84453
397.99478	188.50029
398.45224	188.5605
398.9097	187.34416
399.36716	187.67006
399.82462	191.18922
400.28204	191.04298
400.7395	192.56712
401.19696	188.4926
401.65442	192.07323
402.11188	192.96109
402.56934	189.20998
403.02679	186.57855
403.48425	189.69991
403.94168	195.13567
404.39914	196.65398
404.8566	196.44969
405.31406	197.69145
405.77151	198.35843
406.22897	199.04314
406.68643	200.60484
407.14386	198.97768
407.60132	195.34535
408.05878	201.98839
408.51624	202.95784
408.97369	200.23921
409.43115	206.95961
409.88861	208.73817
410.34604	204.98734
410.8035	207.32799
411.26096	206.46021
411.71841	210.25081
412.17587	206.91585
412.63333	212.87387
413.09079	209.04723
413.54825	209.9252
414.00568	212.42079
414.46313	210.36559
414.92059	210.21724
415.37805	211.06329
415.83551	212.11034
416.29297	220.4604
416.75043	216.13536
417.20786	212.46068
417.66531	203.42412
418.12277	210.62375
418.58023	213.99719
419.03769	213.74692
419.49515	211.88307
419.95261	207.81085
420.41006	207.49272
420.86749	214.02618
421.32495	214.67152
421.78241	217.39958
422.23987	219.11917
422.69733	207.97037
423.15479	212.23483
423.61224	216.27356
424.06967	222.90962
424.52713	219.29956
424.98459	211.68991
425.44205	210.1496
425.89951	212.84834
426.35696	218.39363
426.81442	223.67142
427.27185	219.24258
427.72931	214.94733
428.18677	218.1144
428.64423	215.18874
429.10168	215.78151
429.55914	212.30814
430.0166	210.47552
430.47406	214.11024
430.93149	214.26071
431.38895	208.42336
431.84641	210.21138
432.30386	220.53867
432.76132	222.2838
433.21878	233.9498
433.67624	221.22504
434.13367	224.88223
434.59113	215.59288
435.04858	221.78242
435.50604	228.3799
435.9635	228.93665
436.42096	229.50166
436.87842	234.71156
437.33588	237.48509
437.7933	229.51631
438.25076	241.24327
438.70822	243.26082
439.16568	243.27231
439.62314	246.69234
440.0806	255.53496
440.53806	268.87762
440.99548	270.64221
441.45294	271.86121
441.9104	277.46906
442.36786	285.87592
442.82532	294.50064
443.28278	296.05798
443.74023	296.81085
444.19766	308.9816
444.65512	313.67566
445.11258	314.74115
445.57004	321.09583
446.0275	314.30362
446.48495	318.60345
446.94241	325.2063
447.39987	321.75208
447.8573	314.19345
448.31476	313.04251
448.77222	313.02979
449.22968	304.67426
449.68713	303.36823
450.14459	293.27823
450.60205	303.54669
451.05948	295.60379
451.51694	297.50854
451.9744	289.95044
452.43185	287.68845
452.88931	288.31308
453.34677	283.95334
453.80423	281.72614
454.26169	282.42642
454.71912	274.18188
455.17657	266.33945
455.63403	260.11234
456.09149	260.9993
456.54895	259.76889
457.00641	258.62393
457.46387	260.99539
457.9213	257.34027
458.37875	252.51634
458.83621	250.45483
459.29367	244.49876
459.75113	239.55725
460.20859	240.54489
460.66605	238.50499
461.12347	239.63191
461.58093	232.54544
462.03839	234.29587
462.49585	229.81831
462.95331	240.21643
463.41077	238.50673
463.86823	235.08981
464.32568	234.95973
464.78311	238.5146
465.24057	237.40453
465.69803	232.39264
466.15549	231.43889
466.61295	232.03761
467.0704	230.18823
467.52786	228.67635
467.98529	226.29092
468.44275	233.76961
468.90021	240.20868
469.35767	243.69389
469.81512	238.49677
470.27258	232.6844
470.73004	235.25188
471.1875	237.8403
471.64493	239.50256
472.10239	242.42313
472.55984	239.33235
473.0173	236.20093
473.47476	232.0377
473.93222	240.05516
474.38968	227.31052
474.84711	243.23822
475.30457	232.04211
475.76202	232.04007
476.21948	235.19728
476.67694	231.90286
477.1344	232.49226
477.59186	233.4594
478.04929	230.30521
478.50674	230.88107
478.9642	232.38165
479.42166	242.88286
479.87912	238.19102
480.33658	236.46822
480.79404	229.50272
481.2515	231.70769
481.70892	226.02718
482.16638	233.36346
482.62384	234.16692
483.0813	228.16805
483.53876	223.4438
483.99622	221.47411
484.45367	218.76234
484.9111	215.36763
485.36856	220.1386
485.82602	214.66327
486.28348	214.71501
486.74094	203.12747
487.19839	206.41998
487.65585	202.43089
488.11331	211.97665
488.57074	212.43158
489.0282	204.12502
489.48566	204.80821
489.94312	207.5937
490.40057	202.16576
490.85803	199.49159
491.31549	202.85385
491.77292	202.88553
492.23038	197.90852
492.68784	213.05589
493.14529	204.2308
493.60275	212.93315
494.06021	216.51762
494.51767	214.83806
494.9751	211.95187
495.43256	211.6785
495.89001	215.23186
496.34747	218.68889
496.80493	219.95438
497.26239	222.90103
497.71985	228.85518
498.17731	233.83365
498.63474	228.01416
499.09219	225.02267
499.54965	227.34462
500.00711	230.76646
500.46457	230.38321
500.92203	231.0947
501.37949	230.97163
501.83691	222.0614
502.29437	221.89345
502.75183	227.58842
503.20929	223.45247
503.66675	218.63303
504.12421	215.68469
504.58167	215.14047
505.03912	216.11276
505.49655	214.26582
505.95401	208.66643
506.41147	210.34142
506.86893	209.08066
507.32639	205.58705
507.78384	204.3121
508.2413	199.93178
508.69873	195.383
509.15619	195.8456
509.61365	195.43617
510.07111	188.17702
510.52856	184.10748
510.98602	189.2751
511.44348	176.66679
511.90091	172.71346
512.3584	176.90331
512.81586	172.98698
513.27332	179.42104
513.73071	173.63426
514.18817	173.66629
514.64563	175.50888
515.10309	171.14098
515.56055	164.56
516.01801	163.92921
516.47546	164.56741
516.93292	160.53058
517.39038	168.38121
517.84784	168.10887
518.3053	163.09618
518.76276	154.49593
519.22021	161.02043
519.67767	165.51811
520.13513	165.81372
520.59253	171.9742
521.04999	173.24828
521.50745	167.66353
521.9649	164.72636
522.42236	167.14284
522.87982	171.25046
523.33728	171.40465
523.79474	165.51727
524.2522	175.82318
524.70966	173.96262
525.16711	174.79976
525.62457	177.56252
526.08203	174.56862
526.53949	175.13176
526.99695	170.66856
527.45435	174.23668
527.9118	169.92995
528.36926	165.32091
528.82672	171.74443
529.28418	175.95847
529.74164	169.11336
530.1991	168.09517
530.65656	174.87567
531.11401	168.69875
531.57147	170.09967
532.02893	166.40598
532.48639	167.19017
532.94385	172.86563
533.40131	170.42676
533.85876	164.82285
534.31616	166.05023
534.77362	167.04393
535.23108	167.11566
535.68854	165.48969
536.146	164.51324
536.60345	162.83986
537.06091	156.78339
537.51837	160.70183
537.97583	164.50513
538.43329	159.02896
538.89075	164.93262
539.34821	159.5334
539.80566	159.38905
540.26312	161.39699
540.72052	155.96396
541.17798	153.34578
541.63544	161.04218
542.0929	164.59425
542.55035	161.82544
543.00781	164.34009
543.46527	167.94553
543.92273	164.07207
544.38019	162.68767
544.83765	157.73859
545.2951	157.15532
545.75256	162.97169
546.21002	160.44362
546.66748	166.24814
547.12494	158.56113
547.58234	159.69699
548.03979	161.06468
548.49725	160.46297
548.95471	156.83684
549.41217	158.57047
549.86963	162.9709
550.32709	164.58513
550.78455	165.46471
551.242	160.73126
551.69946	158.33792
552.15692	162.65103
552.61438	162.16626
553.07184	165.22754
553.5293	167.96764
553.98676	161.90042
554.44415	168.79742
554.90161	165.31609
555.35907	163.63361
555.81653	166.24789
556.27399	168.17871
556.73145	167.35486
557.1889	167.8539
557.64636	168.791
558.10382	169.35281
558.56128	170.37547
559.01874	168.18683
559.4762	169.48187
559.93365	170.72385
560.39111	167.67636
560.84857	167.05017
561.30597	164.01878
561.76343	161.38664
562.22089	164.25414
562.67834	165.49757
563.1358	161.30777
563.59326	163.74867
564.05072	164.92119
564.50818	168.67934
564.96564	162.20305
565.4231	164.18834
565.88055	168.4109
566.33801	166.23083
566.79547	166.61809
567.25293	162.59526
567.71039	164.95099
568.16779	170.83652
568.62524	167.96648
569.0827	165.05415
569.54016	168.61406
569.99762	164.63419
570.45508	169.06187
570.91254	168.19557
571.37	169.23926
571.82745	166.20395
572.28491	165.26512
572.74237	164.57797
573.19983	165.43588
573.65729	166.7476
574.11475	167.11258
574.57214	170.09009
575.0296	170.71773
575.48706	165.6371
575.94452	168.24185
576.40198	175.10814
576.85944	167.46707
577.31689	163.99911
577.77435	169.14458
578.23181	167.56361
578.68927	168.4642
579.14673	165.151
579.60419	168.33405
580.06165	168.20184
580.5191	169.09879
580.97656	170.30228
581.43396	165.07889
581.89142	162.534
582.34888	167.38889
582.80634	168.54465
583.26379	165.60808
583.72125	172.7039
584.17871	176.66481
584.63617	170.50998
585.09363	175.78758
585.55109	168.25932
586.00854	172.17712
586.466	172.58264
586.92346	172.86824
587.38092	174.62277
587.83838	179.04787
588.29578	182.29085
588.75323	177.8575
589.21069	183.93794
589.66815	182.58192
590.12561	189.7475
590.58307	184.63454
591.04053	187.76128
591.49799	189.89786
591.95544	190.81204
592.4129	191.37541
592.87036	195.17194
593.32782	197.4689
593.78528	196.24542
594.24274	195.20697
594.7002	202.57709
595.15759	209.9153
595.61505	198.97177
596.07251	196.82993
596.52997	202.24791
596.98743	204.82761
597.44489	182.41916
597.90234	191.82144
598.3598	188.20432
598.81726	195.2681
599.27472	189.4337
599.73218	191.21017
600.18964	195.73499
600.64709	187.75418
601.10455	181.539
601.56201	186.43108
602.01941	188.19182
602.47687	187.42497
602.93433	181.81985
603.39178	186.91632
603.84924	181.56531
604.3067	180.58429
604.76416	175.64729
605.22162	183.50238
605.67908	182.73193
606.13654	184.92482
606.59399	179.4868
607.05145	177.84355
607.50891	179.44463
607.96637	176.64478
608.42377	176.62025
608.88123	181.01009
609.33868	179.1064
609.79614	184.92171
610.2536	185.16231
610.71106	180.1324
611.16852	176.07179
611.62598	166.52689
612.08344	170.22212
612.54089	175.78163
612.99835	176.45349
613.45581	174.6461
613.91327	175.87376
614.37073	174.58118
614.82819	172.49162
615.28558	172.45216
615.74304	170.88486
616.2005	172.18719
616.65796	175.65944
617.11542	172.91028
617.57288	171.47786
618.03033	172.76364
618.48779	167.86952
618.94525	165.22931
619.40271	169.37131
619.86017	171.02495
620.31763	171.58029
620.77509	164.43471
621.23254	163.12915
621.69	164.08124
622.1474	164.3176
622.60486	168.851
623.06232	169.38646
623.51978	166.65858
623.97723	159.48763
624.43469	155.58684
624.89215	162.23502
625.34961	161.668
625.80707	158.61322
626.26453	156.7392
626.72198	156.54102
627.17944	154.15732
627.6369	159.81419
628.09436	161.31474
628.55182	160.08568
629.00922	160.51735
629.46667	155.82201
629.92413	152.18404
630.38159	157.63928
630.83905	152.96388
631.29651	162.35371
631.75397	158.84804
632.21143	161.0571
632.66888	153.98103
633.12634	147.81311
633.5838	158.18063
634.04126	152.36282
634.49872	151.33836
634.95618	148.45049
635.41364	148.12932
635.87103	149.67224
636.32849	148.78326
636.78595	147.6851
637.24341	149.4104
637.70087	152.40813
638.15833	153.61989
638.61578	152.47029
639.07324	145.16353
639.5307	146.44754
639.98816	149.73775
640.44562	151.53592
640.90308	150.41727
641.36053	151.3633
641.81799	148.67018
642.27539	148.89671
642.73285	144.72145
643.19031	144.94353
643.64777	146.17043
644.10522	145.2139
644.56268	148.24394
645.02014	149.48268
645.4776	149.00752
645.93506	149.58644
646.39252	144.96019
646.84998	138.70596
647.30743	140.19434
647.76489	135.03882
648.22235	141.09938
648.67981	136.25278
649.13721	139.43446
649.59467	138.41469
650.05212	142.83139
650.50958	143.36557
650.96704	140.99599
651.4245	140.99156
651.88196	143.01775
652.33942	143.60915
652.79688	137.68283
653.25433	137.95981
653.71179	138.31554
654.16925	136.48035
654.62671	144.13419
655.08417	131.04459
655.54163	144.68398
655.99902	145.65616
656.45648	145.28419
656.91394	139.73805
657.3714	140.32591
657.82886	141.28049
658.28632	139.13789
658.74377	136.17027
659.20123	139.98946
659.65869	146.75101
660.11615	143.85446
660.57361	138.87108
661.03107	141.10143
661.48853	143.37445
661.94598	138.85057
662.40344	142.01457
662.86084	145.80753
663.3183	151.82013
663.77576	153.46021
664.23322	153.52005
664.69067	153.95374
665.14813	158.58748
665.60559	160.9274
666.06305	159.52428
666.52051	159.64648
666.97797	159.86032
667.43542	159.02512
667.89288	163.14053
668.35034	167.71956
668.8078	162.75465
669.26526	164.9359
669.72266	166.4393
670.18011	163.92229
670.63757	158.5941
671.09503	160.23833
671.55249	152.04837
672.00995	149.92117
672.46741	155.3521
672.92487	158.106
673.38232	158.47551
673.83978	157.17447
674.29724	155.98926
674.7547	153.71297
675.21216	154.60716
675.66962	154.94077
676.12701	148.82925
676.58447	153.63234
677.04193	156.3074
677.49939	144.39333
677.95685	154.0647
678.41431	146.09256
678.87177	155.99989
679.32922	158.49176
679.78668	153.47607
680.24414	154.27502
680.7016	154.27663
681.15906	149.45607
681.61652	147.50381
682.07397	148.95061
682.53143	147.75288
682.98883	144.46849
683.44629	146.49704
683.90375	149.56137
684.36121	147.56807
684.81866	150.63507
685.27612	148.17047
685.73358	139.81425
686.19104	145.64725
686.6485	139.02655
687.10596	132.51915
687.56342	145.45955
688.02087	135.48306
688.47833	138.40149
688.93579	141.50734
689.39325	139.50626
689.85065	138.93114
690.30811	131.41986
690.76556	129.6734
691.22302	131.70178
691.68048	127.07335
692.13794	125.68999
692.5954	135.24928
693.05286	140.55901
693.51031	130.71675
693.96777	128.63963
694.42523	130.61586
694.88269	122.5778
695.34015	128.31589
695.79761	119.02734
696.25507	123.46197
696.71246	123.48663
697.16992	121.19711
697.62738	119.58727
698.08484	124.01449
698.5423	120.7922
698.99976	121.27661
699.45721	122.64783
699.91467	122.58601
700.37213	124.6108
700.82959	125.3569
701.28705	123.06657
701.74451	119.67497
702.20197	121.37103
702.65942	124.76421
703.11688	122.99324
703.57428	127.69982
704.03174	126.3481
704.4892	122.83219
704.94666	126.45877
705.40411	121.98194
705.86157	125.0775
706.31903	123.85942
706.77649	121.64685
707.23395	118.54236
707.69141	115.74949
708.14886	117.31514
708.60632	120.29538
709.06378	121.97175
709.52124	122.86613
709.97864	123.02956
710.4361	120.70111
710.89355	112.64365
711.35101	114.93671
711.80847	116.05952
712.26593	121.69273
712.72339	118.22654
713.18085	122.66746
713.63831	117.76852
714.09576	125.7869
714.55322	119.91259
715.01068	119.71427
715.46814	121.2905
715.9256	118.18543
716.38306	115.84386
716.84045	117.17886
717.29791	118.11377
717.75537	118.57993
718.21283	120.7468
718.67029	123.25002
719.12775	121.78642
719.58521	117.61527
720.04266	121.27628
720.50012	119.9452
720.95758	123.75484
721.41504	126.50326
721.8725	118.9794
722.32996	117.69038
722.78741	117.42903
723.24487	121.31561
723.70227	121.16322
724.15973	114.08868
724.61719	115.66195
725.07465	116.80145
725.5321	120.36327
725.98956	120.15547
726.44702	114.71397
726.90448	114.57013
727.36194	119.05901
727.8194	117.71529
728.27686	114.07626
728.73431	114.82847
729.19177	113.71589
729.64923	116.67853
730.10669	114.29608
730.56409	121.23005
731.02155	112.44067
731.479	106.53534
731.93646	120.64384
732.39392	114.92281
732.85138	121.64766
733.30884	115.13733
733.7663	115.61628
734.22375	113.48632
734.68121	110.89307
735.13867	110.99177
735.59613	110.00382
736.05359	108.25117
736.51105	110.21013
736.96851	114.39458
737.4259	115.8595
737.88336	113.34021
738.34082	112.11938
738.79828	113.9339
739.25574	103.02539
739.7132	110.82187
740.17065	107.82019
740.62811	114.29585
741.08557	112.65177
741.54303	112.57552
742.00049	114.66899
742.45795	117.54009
742.91541	120.23957
743.37286	107.1752
743.83026	113.67657
744.28772	112.09758
744.74518	116.47629
745.20264	117.59928
745.6601	118.22382
746.11755	116.22261
746.57501	115.47609
747.03247	116.06627
747.48993	113.25829
747.94739	116.0364
748.40485	115.41631
748.8623	115.52579
749.31976	115.0056
749.77722	114.74343
750.23468	118.40737
750.69208	119.46738
751.14954	112.49669
751.60699	113.00213
752.06445	108.21713
752.52191	110.99164
752.97937	112.10748
753.43683	110.93429
753.89429	108.17918
754.35175	115.98423
754.8092	115.30047
755.26666	109.38703
755.72412	107.39216
756.18158	113.18087
756.63904	113.19701
757.0965	110.47565
757.55389	110.28327
758.01135	105.57706
758.46881	111.06725
758.92627	112.52038
759.38373	110.96001
759.84119	105.41914
760.29865	110.83411
760.7561	109.64234
761.21356	114.07622
761.67102	124.89716
762.12848	121.0037
762.58594	121.20806
763.0434	125.14257
763.50085	123.09361
763.95831	122.89823
764.41571	114.99153
764.87317	121.01892
765.33063	130.23163
765.78809	133.08017
766.24554	135.42662
766.703	133.42183
767.16046	136.79146
767.61792	141.05086
768.07538	140.89345
768.53284	145.65132
768.9903	143.80568
769.44775	146.60352
769.90521	139.60757
770.36267	139.55388
770.82013	144.12697
771.27753	139.37112
771.73499	138.90958
772.19244	139.02943
772.6499	137.62485
773.10736	145.36778
773.56482	139.39143
774.02228	138.68349
774.47974	136.81361
774.93719	136.40804
775.39465	127.79629
775.85211	128.93825
776.30957	132.40363
776.76703	133.05907
777.22449	128.60948
777.68188	125.94432
778.13934	127.40354
778.5968	127.57323
779.05426	127.30925
779.51172	127.24744
779.96918	124.61407
780.42664	120.08505
780.88409	113.09731
781.34155	110.61228
781.79901	117.4597
782.25647	116.78333
782.71393	114.59248
783.17139	126.09631
783.62885	122.22121
784.0863	112.34749
784.5437	114.82654
785.00116	119.13171
785.45862	113.58018
785.91608	110.44574
786.37354	115.05466
786.83099	115.14264
787.28845	120.03716
787.74591	118.87057
788.20337	116.90341
788.66083	112.29637
789.11829	113.29851
789.57574	114.15198
790.0332	114.22667
790.49066	118.44221
790.94812	120.16861
791.40552	123.52782
791.86298	118.33864
792.32043	120.97038
792.77789	121.32681
793.23535	124.37753
793.69281	120.26668
794.15027	117.88608
794.60773	116.31931
795.06519	118.47086
795.52264	116.39698
795.9801	114.2412
796.43756	117.97148
796.89502	118.08963
797.35248	115.05751
797.80994	114.59596
798.26733	117.5526
798.72479	117.86694
799.18225	124.45154
799.63971	126.01437
800.09717	128.45729
800.55463	128.15569
801.01208	133.49622
801.46954	137.09575
801.927	134.98047
802.38446	137.05011
802.84192	139.53676
803.29938	140.38034
803.75684	139.29471
804.21429	144.36363
804.67175	135.01132
805.12915	135.31094
805.58661	137.47791
806.04407	144.88852
806.50153	138.99222
806.95898	138.3941
807.41644	135.20737
807.8739	132.96782
808.33136	126.89168
808.78882	138.66614
809.24628	133.08546
809.70374	129.50531
810.16119	127.74298
810.61865	122.32495
811.07611	124.10014
811.53351	127.56292
811.99097	123.32677
812.44843	116.9521
812.90588	111.40113
813.36334	111.76405
813.8208	116.04763
814.27826	116.05519
814.73572	117.28899
815.19318	116.4508
815.65063	111.14565
816.10809	114.61137
816.56555	114.49868
817.02301	119.57101
817.48047	120.94888
817.93793	118.62491
818.39532	114.72781
818.85278	110.65286
819.31024	117.81635
819.7677	117.41985
820.22516	115.87984
820.68262	115.96005
821.14008	115.23026
821.59753	117.40762
822.05499	120.56861
822.51245	118.06512
822.96991	117.52028
823.42737	120.3042
823.88483	124.58057
824.34229	126.50964
824.79974	124.9889
825.25714	120.02593
825.7146	115.57705
826.17206	121.31623
826.62952	122.24265
827.08698	119.48347
827.54443	125.06919
828.00189	125.12661
828.45935	120.48576
828.91681	119.31844
829.37427	114.52834
829.83173	115.64528
830.28918	113.14639
830.74664	114.28189
831.2041	112.46102
831.66156	111.79646
832.11896	114.22533
832.57642	115.86071
833.03387	118.40737
833.49133	104.51748
833.94879	111.4849
834.40625	117.13338
834.86371	108.08612
835.32117	104.27504
835.77863	115.70219
836.23608	111.09334
836.69354	116.40922
837.151	112.68159
837.60846	111.01828
838.06592	110.64059
838.52338	113.40675
838.98077	115.97812
839.43823	107.90405
839.89569	101.33585
840.35315	107.4188
840.81061	109.38821
841.26807	110.00198
841.72552	113.06841
842.18298	113.00788
842.64044	110.01291
843.0979	107.05505
843.55536	109.37884
844.01282	106.01138
844.47028	99.871872
844.92773	107.94291
845.38519	108.20879
845.84259	103.33794
846.30005	112.88179
846.75751	107.55391
847.21497	103.08611
847.67242	102.35364
848.12988	106.47638
848.58734	111.8536
849.0448	114.92735
849.50226	112.85791
849.95972	113.99729
850.41718	109.55962
850.87463	107.68121
851.33209	115.64194
851.78955	116.25613
852.24695	114.50285
852.70441	115.98208
853.16187	119.74826
853.61932	116.82568
854.07678	118.41972
854.53424	122.27905
854.9917	124.34901
855.44916	122.14577
855.90662	123.52998
856.36407	127.10415
856.82153	131.1817
857.27899	129.10658
857.73645	128.48495
858.19391	130.67113
858.65137	127.96129
859.10876	131.70157
859.56622	128.59416
860.02368	131.44357
860.48114	134.29025
860.9386	131.08977
861.39606	133.63139
861.85352	126.84608
862.31097	122.73865
862.76843	124.31106
863.22589	117.74768
863.68335	129.85756
864.14081	122.32258
864.59827	119.57341
865.05573	111.85997
865.51318	117.79619
865.97058	128.76399
866.42804	121.73604
866.8855	126.9777
867.34296	130.40451
867.80042	121.66718
868.25787	123.53203
868.71533	121.89872
869.17279	122.37023
869.63025	128.22624
870.08771	137.47382
870.54517	138.95882
871.00262	131.02669
871.46008	127.16967
871.91754	128.94196
872.375	132.74992
872.8324	137.74734
873.28986	137.76892
873.74731	137.83784
874.20477	140.09474
874.66223	140.54802
875.11969	140.28497
875.57715	136.43857
876.03461	133.17389
876.49207	133.36635
876.94952	132.7247
877.40698	132.79839
877.86444	137.52261
878.3219	143.39598
878.77936	134.60968
879.23682	139.75952
879.69421	133.70764
880.15167	131.68533
880.60913	136.15822
881.06659	131.9449
881.52405	137.33844
881.98151	142.1723
882.43896	138.29405
882.89642	131.73265
883.35388	140.74059
883.81134	140.11731
884.2688	140.10948
884.72626	138.48177
885.18372	136.76764
885.64117	139.23553
886.09857	137.87349
886.55603	136.94275
887.01349	142.84778
887.47095	140.41299
887.92841	146.88504
888.38586	146.86324
888.84332	144.4485
889.30078	142.63194
889.75824	143.55811
890.2157	150.48311
890.67316	153.10907
891.13062	152.19281
891.58807	150.08392
892.04553	151.78258
892.50299	155.52031
892.96039	156.07341
893.41785	159.11131
893.87531	161.39865
894.33276	159.47687
894.79022	164.09792
895.24768	166.37505
895.70514	157.93376
896.1626	163.6425
896.62006	167.22667
897.07751	161.8596
897.53497	163.38208
897.99243	163.19325
898.44989	170.78813
898.90735	165.25108
899.36481	158.36049
899.8222	159.00719
900.27966	159.31685
900.73712	155.78058
901.19458	163.34134
901.65204	168.32317
902.1095	159.20572
902.56696	147.95197
903.02441	149.85802
903.48187	151.2836
903.93933	162.50949
904.39679	153.9962
904.85425	152.60925
905.31171	155.01059
905.76917	157.2646
906.22662	151.97163
906.68402	157.41753
907.14148	150.12787
907.59894	142.25792
908.0564	150.66643
908.51385	160.18109
908.97131	151.3988
909.42877	149.83173
909.88623	154.49101
910.34369	147.03085
910.80115	148.5085
911.25861	148.28294
911.71606	146.56268
912.17352	142.93446
912.63098	136.84572
913.08844	136.98305
913.54584	137.22148
914.0033	134.46919
914.46075	133.37981
914.91821	129.36452
915.37567	122.34676
915.83313	124.35825
916.29059	127.56879
916.74805	122.59954
917.20551	123.31321
917.66296	121.54363
918.12042	121.34231
918.57788	115.73189
919.03534	111.35126
919.4928	113.49807
919.9502	114.75544
920.40765	114.3425
920.86511	114.27074
921.32257	113.06406
921.78003	108.64931
922.23749	109.11459
922.69495	107.97044
923.1524	111.02483
923.60986	108.08455
924.06732	100.88428
924.52478	106.79343
924.98224	110.39188
925.4397	112.77334
925.89716	105.11172
926.35461	110.02562
926.81201	109.67213
927.26947	109.66095
927.72693	104.81947
928.18439	104.94564
928.64185	99.090347
929.0993	99.110237
929.55676	107.17952
930.01422	102.71832
930.47168	109.03265
930.92914	104.21246
931.3866	102.34688
931.84406	101.2032
932.30151	106.5442
932.75897	100.67857
933.21643	101.26035
933.67383	100.43308
934.13129	100.17926
934.58875	100.84657
935.0462	103.25182
935.50366	103.13654
935.96112	99.333031
936.41858	96.858566
936.87604	100.90825
937.3335	93.717224
937.79095	94.330826
938.24841	104.66292
938.70587	106.16849
939.16333	103.07221
939.62079	102.77979
940.07825	100.14876
940.53564	98.598427
940.9931	99.245697
941.45056	99.715355
941.90802	100.56258
942.36548	101.80336
942.82294	106.28435
943.2804	106.96584
943.73785	104.78284
944.19531	104.40897
944.65277	106.45295
945.11023	104.7026
945.56769	103.34558
946.02515	104.8726
946.4826	108.19901
946.94006	113.71961
947.39746	110.08703
947.85492	109.14788
948.31238	108.23402
948.76984	105.47325
949.22729	107.88667
949.68475	113.434
950.14221	115.59778
950.59967	114.34261
951.05713	106.50974
951.51459	110.47068
951.97205	103.80711
952.4295	111.24274
952.88696	100.83736
953.34442	104.0779
953.80182	112.03592
954.25928	108.56599
954.71674	102.34538
955.17419	106.0985
955.63165	96.66555
956.08911	103.27459
956.54657	101.44558
957.00403	96.73967
957.46149	103.52513
957.91895	90.90963
958.3764	99.005066
958.83386	97.135826
959.29132	99.485001
959.74878	100.74823
960.20624	105.03738
960.66364	95.392029
961.12109	97.507263
961.57855	99.272865
962.03601	99.037445
962.49347	96.948463
962.95093	94.97332
963.40839	95.191284
963.86584	95.350166
964.3233	97.149849
964.78076	98.02494
965.23822	94.437988
965.69568	93.963676
966.15314	97.353195
966.6106	92.452644
967.06805	95.315613
967.52545	95.542603
967.98291	91.8293
968.44037	90.942093
968.89783	96.078644
969.35529	96.7145
969.81274	95.355568
970.2702	91.889893
970.72766	91.176567
971.18512	93.126877
971.64258	92.333107
972.10004	93.00563
972.5575	93.232285
973.01495	95.268654
973.47241	90.226028
973.92987	90.935654
974.38727	92.485138
974.84473	89.874664
975.30219	90.352097
975.75964	94.009888
976.2171	95.249329
976.67456	93.002617
977.13202	90.219261
977.58948	93.037926
978.04694	97.051781
978.50439	92.042801
978.96185	91.811401
979.41931	92.117622
979.87677	91.005737
980.33423	92.910362
980.79169	89.258606
981.24908	88.175903
981.70654	90.306808
982.164	95.206879
982.62146	93.390167
983.07892	91.12011
983.53638	90.423737
983.99384	88.107544
984.45129	88.806259
[truncated: 2,220 more rows]
