# Supplementary material for: Design of high SERS sensitive substrates based on branched Ti nanorods
Source: Sci Rep. 2022 Jul 8;12:11631. doi: 10.1038/s41598-022-15875-3 (PMC9270367; doi:10.1038/s41598-022-15875-3)
Supplement: Supplementary file 1 — Supplementary Information. [file 41598_2022_15875_MOESM1_ESM.zip › Supplemantary file/SERS/T-TiN-Ag50/Point_3.txt]

70	278.05453
70.457451	259.95807
70.914909	277.92688
71.37236	288.22849
71.829819	282.99084
72.28727	282.83203
72.744728	282.84537
73.202179	281.78561
73.659637	283.44672
74.117088	290.78159
74.574547	296.9845
75.031998	290.306
75.489456	286.30542
75.946907	293.85184
76.404358	296.23926
76.861816	293.46072
77.319267	288.55396
77.776726	280.77924
78.234177	292.98447
78.691635	295.10031
79.149086	291.8266
79.606544	278.23358
80.063995	276.53271
80.521454	281.03888
80.978905	279.56833
81.436356	283.36685
81.893814	277.59616
82.351265	283.72253
82.808723	282.53833
83.266174	282.21735
83.723633	280.28543
84.181084	278.79193
84.638542	279.0549
85.095993	270.9444
85.553452	279.63876
86.010902	269.84192
86.468361	270.84052
86.925812	267.68558
87.383263	266.55286
87.840721	270.53903
88.298172	271.11942
88.75563	265.36353
89.213081	259.23618
89.67054	262.07513
90.127991	267.02676
90.585449	263.33252
91.0429	261.5531
91.500359	266.63297
91.957809	266.23389
92.415268	256.48581
92.872719	262.38406
93.33017	255.87515
93.787628	256.23642
94.245079	255.98546
94.702538	256.84839
95.159988	257.68823
95.617447	251.88344
96.074898	262.74347
96.532356	261.18475
96.989807	254.26518
97.447266	251.41841
97.904716	253.26579
98.362167	254.50484
98.819626	253.41646
99.277077	255.72481
99.734535	260.7265
100.19199	245.79373
100.64944	238.87407
101.1069	241.44038
101.56435	247.60219
102.0218	251.31073
102.47926	251.45682
102.93671	251.5473
103.39417	249.31825
103.85162	248.69705
104.30907	245.49245
104.76653	246.54309
105.22398	246.32925
105.68144	245.77705
106.13889	248.34843
106.59635	249.1657
107.0538	242.78871
107.51126	247.75204
107.96871	246.38914
108.42617	246.4509
108.88362	249.68639
109.34108	251.10806
109.79853	249.32941
110.25598	252.11624
110.71344	250.65985
111.17089	240.56969
111.62835	240.15511
112.0858	242.98607
112.54326	244.32784
113.00071	243.28137
113.45817	242.90579
113.91562	247.07707
114.37308	250.0892
114.83053	255.00247
115.28798	250.61691
115.74544	247.31828
116.20289	245.29425
116.66035	247.40866
117.1178	251.45682
117.57526	245.55595
118.03271	249.10139
118.49017	244.74451
118.94762	246.89795
119.40508	242.58176
119.86253	243.3629
120.31998	244.07227
120.77744	238.9221
121.23489	242.83307
121.69234	246.48688
122.1498	238.86189
122.60725	243.21069
123.0647	240.34895
123.52216	245.36046
123.97961	248.03522
124.43707	241.22359
124.89452	245.2196
125.35198	236.48898
125.80943	250.30029
126.26689	240.85712
126.72434	246.25395
127.18179	248.75966
127.63925	244.41647
128.09671	241.43898
128.55415	240.73781
129.01161	237.58356
129.46907	236.28032
129.92653	239.91289
130.38397	240.39053
130.84143	238.27193
131.29889	236.44086
131.75635	236.38223
132.21379	238.8615
132.67125	246.62166
133.12871	229.55498
133.58615	233.73878
134.04361	241.25623
134.50107	240.91417
134.95853	232.35741
135.41597	230.37926
135.87343	242.62651
136.33089	239.15218
136.78835	236.21106
137.24579	235.4969
137.70325	237.39644
138.16071	232.42296
138.61815	228.30847
139.07561	226.1909
139.53307	223.70518
139.99052	230.25938
140.44797	232.18925
140.90543	228.82803
141.36288	239.02837
141.82034	243.26833
142.27779	236.68707
142.73524	232.49721
143.1927	237.50916
143.65015	237.14732
144.1076	232.20964
144.56506	238.26938
145.02252	244.39909
145.47997	236.24825
145.93742	228.35725
146.39488	233.45969
146.85234	242.76306
147.30978	237.99162
147.76724	234.41035
148.2247	246.92386
148.68216	233.6212
149.1396	230.76228
149.59706	235.64969
150.05452	235.40817
150.51196	232.45529
150.96942	236.61453
151.42688	236.76105
151.88434	225.55785
152.34178	236.46257
152.79924	236.03954
153.2567	231.67613
153.71416	231.41788
154.1716	232.30716
154.62906	231.80234
155.08652	236.67822
155.54396	235.6478
156.00142	241.09091
156.45888	233.12752
156.91634	237.3524
157.37378	234.01151
157.83124	228.40041
158.2887	229.70082
158.74615	229.92195
159.2036	225.21217
159.66106	225.25082
160.11852	228.58176
160.57596	227.42346
161.03342	229.94759
161.49088	228.81042
161.94833	226.08952
162.40578	228.78307
162.86324	228.55867
163.32069	226.77596
163.77815	224.58199
164.2356	229.35388
164.69305	234.14174
165.15051	225.60204
165.60797	219.67654
166.06541	224.34111
166.52287	222.72316
166.98033	227.09547
167.43777	218.77742
167.89523	219.57707
168.35269	221.82593
168.81015	220.05502
169.26759	219.72557
169.72505	220.60434
170.18251	217.48502
170.63997	214.51448
171.09741	220.03461
171.55487	216.8699
172.01233	214.91342
172.46977	211.82762
172.92723	212.06244
173.38469	212.75951
173.84215	213.22972
174.29959	218.25996
174.75705	219.90344
175.21451	210.22952
175.67197	214.26796
176.12941	217.58244
176.58687	216.88188
177.04433	217.7861
177.50179	222.04828
177.95923	224.60765
178.41669	220.87523
178.87415	215.68846
179.33159	216.34911
179.78905	212.20378
180.24651	209.84904
180.70396	213.30714
181.16141	218.10738
181.61887	217.62589
182.07632	212.82684
182.53378	215.14999
182.99123	221.22005
183.44868	213.2043
183.90614	215.44777
184.36359	215.36241
184.82104	217.67859
185.2785	213.93391
185.73596	205.70168
186.19341	214.72525
186.65086	217.17346
187.10832	225.24461
187.56578	218.00323
188.02322	214.86227
188.48068	218.82745
188.93814	218.83238
189.39558	212.65213
189.85304	210.06999
190.3105	213.43723
190.76796	193.91209
191.2254	207.69337
191.68286	214.96086
192.14032	215.44856
192.59778	209.19621
193.05522	208.15688
193.51268	214.23874
193.97014	216.34079
194.4276	213.90904
194.88504	209.29929
195.3425	204.89284
195.79996	211.0099
196.2574	211.24304
196.71486	218.32001
197.17232	221.19473
197.62978	210.00055
198.08722	201.71349
198.54468	210.02927
199.00214	208.19199
199.45959	209.71135
199.91704	212.26132
200.3745	213.75316
200.83195	211.9753
201.2894	208.15138
201.74686	206.48064
202.20432	209.62656
202.66177	212.94557
203.11922	206.94865
203.57668	209.06133
204.03413	207.22282
204.49159	206.06934
204.94904	210.96907
205.40649	214.85576
205.86395	209.91515
206.3214	204.81316
206.77885	214.46228
207.23631	214.6468
207.69377	211.78108
208.15121	214.0995
208.60867	211.41357
209.06613	208.64444
209.52359	208.09291
209.98103	209.05478
210.43849	215.9483
210.89595	213.63174
211.35341	204.84259
211.81085	220.3638
212.26831	218.05942
212.72577	212.46957
213.18321	212.66637
213.64067	216.51454
214.09813	216.13716
214.55559	207.70999
215.01303	215.64676
215.47049	212.59378
215.92795	207.30798
216.38541	207.07814
216.84285	212.54813
217.30031	213.31242
217.75777	211.28879
218.21521	215.30379
218.67267	218.18628
219.13013	213.34431
219.58759	219.39615
220.04503	207.81648
220.50249	209.94173
220.95995	215.50809
221.4174	218.62505
221.87485	218.44449
222.33231	216.3158
222.78976	215.81833
223.24721	212.49315
223.70467	207.72623
224.16212	218.64926
224.61958	214.26108
225.07703	216.00397
225.53448	215.24091
225.99194	208.68723
226.4494	211.04143
226.90685	225.30075
227.3643	219.82651
227.82176	214.39622
228.27922	222.44936
228.73666	223.49982
229.19412	215.84215
229.65158	213.25253
230.10902	214.74615
230.56648	214.6257
231.02394	219.13467
231.4814	216.9518
231.93884	219.63934
232.3963	218.08617
232.85376	219.54085
233.31122	218.3213
233.76866	220.39552
234.22612	220.97624
234.68358	216.21561
235.14102	216.5424
235.59848	223.01784
236.05594	220.02794
236.5134	221.05051
236.97084	218.20433
237.4283	221.10928
237.88576	224.40028
238.34322	223.56413
238.80066	222.94713
239.25812	225.58607
239.71558	219.30734
240.17302	214.59445
240.63048	214.51115
241.08794	222.74274
241.54539	219.35313
242.00284	217.35287
242.4603	218.67603
242.91776	218.62234
243.37521	219.45125
243.83266	224.8132
244.29012	215.15619
244.74757	221.3755
245.20503	220.23416
245.66248	215.87685
246.11993	217.97038
246.57739	220.01952
247.03484	217.64577
247.49229	212.68335
247.94975	208.05103
248.40721	218.82584
248.86465	219.28964
249.32211	217.28127
249.77957	220.14517
250.23703	214.16974
250.69447	213.879
251.15193	216.26698
251.60939	213.49968
252.06683	212.39256
252.52429	212.70793
252.98175	211.86012
253.43921	222.25905
253.89665	221.93698
254.35411	213.71371
254.81157	213.43512
255.26903	211.26556
255.72647	207.59094
256.18393	214.09958
256.64139	217.37494
257.09885	208.31352
257.5563	208.11444
258.01373	213.76804
258.47119	209.467
258.92865	211.89253
259.38611	213.3717
259.84357	211.54327
260.30103	208.76096
260.75848	204.60768
261.21594	213.66185
261.67337	209.74171
262.13083	219.28044
262.58829	215.18167
263.04575	213.25691
263.5032	217.92989
263.96066	216.90176
264.41812	213.50508
264.87555	215.15555
265.33301	205.34029
265.79047	214.24391
266.24792	209.26779
266.70538	217.19429
267.16284	214.19121
267.6203	212.64409
268.07776	213.78453
268.53519	212.12944
268.99265	207.30298
269.4501	205.10715
269.90756	206.47488
270.36502	204.33513
270.82248	193.67154
271.27994	210.91022
271.73737	209.85376
272.19482	205.57494
272.65228	209.16206
273.10974	212.62683
273.5672	210.44836
274.02466	212.53738
274.48212	212.55067
274.93954	208.89063
275.397	210.08241
275.85446	210.65695
276.31192	208.52559
276.76938	204.74159
277.22684	205.69928
277.6843	210.3282
278.14175	210.26407
278.59918	206.85385
279.05664	210.20195
279.5141	212.08742
279.97156	200.18047
280.42902	205.54231
280.88647	209.59949
281.34393	212.48267
281.80136	213.56775
282.25882	209.2523
282.71628	205.70261
283.17374	213.7327
283.6312	204.79173
284.08865	214.73772
284.54611	212.62163
285.00357	214.30278
285.461	211.83258
285.91846	212.00404
286.37592	212.6615
286.83337	209.04501
287.29083	207.86072
287.74829	205.21579
288.20575	215.40558
288.66318	212.57114
289.12064	201.70744
289.57809	205.67542
290.03555	205.87643
290.49301	206.81627
290.95047	208.13123
291.40793	205.23564
291.86536	208.01033
292.32281	208.50078
292.78027	210.48801
293.23773	213.84566
293.69519	210.03975
294.15265	207.49283
294.61011	205.15793
295.06757	206.2489
295.52499	205.02762
295.98245	201.75688
296.43991	212.50211
296.89737	213.46138
297.35483	208.18117
297.81229	210.43991
298.26974	203.97745
298.72717	210.55782
299.18463	214.22198
299.64209	208.58672
300.09955	204.62521
300.55701	209.44341
301.01447	212.59692
301.47192	207.96635
301.92938	217.19093
302.38681	209.19252
302.84427	208.13034
303.30173	206.48044
303.75919	207.32196
304.21664	211.95309
304.6741	210.65933
305.13156	201.29773
305.58899	200.53188
306.04645	204.54599
306.50391	213.00923
306.96136	208.41051
307.41882	208.28772
307.87628	207.34314
308.33374	210.06459
308.79117	210.47958
309.24863	204.8219
309.70609	200.92653
310.16354	207.91595
310.621	218.71022
311.07846	214.66978
311.53592	210.50467
311.99338	208.92249
312.45081	211.13072
312.90826	205.66937
313.36572	203.59587
313.82318	207.62152
314.28064	207.11868
314.7381	202.3627
315.19556	209.2816
315.65298	208.72247
316.11044	208.50798
316.5679	206.75275
317.02536	208.78423
317.48282	204.63176
317.94028	205.21562
318.39774	210.03606
318.85519	210.04779
319.31262	206.62102
319.77008	206.88689
320.22754	205.62009
320.685	207.76791
321.14246	209.14137
321.59991	203.71149
322.05737	202.77129
322.5148	209.12349
322.97226	212.48779
323.42972	210.24554
323.88718	209.44829
324.34464	209.63206
324.80209	209.66074
325.25955	206.83238
325.71698	209.78287
326.17444	208.7901
326.6319	206.75723
327.08936	210.38002
327.54681	212.30147
328.00427	208.92656
328.46173	205.75354
328.91919	204.16415
329.37662	198.74435
329.83408	205.67244
330.29153	206.11533
330.74899	213.54776
331.20645	206.30974
331.66391	207.76561
332.12137	210.46436
332.5788	207.74773
333.03625	207.48451
333.49371	211.10933
333.95117	203.78755
334.40863	203.74823
334.86609	205.35359
335.32355	202.34503
335.78101	200.07198
336.23843	206.60034
336.69589	205.8905
337.15335	207.26678
337.61081	211.96216
338.06827	211.74063
338.52573	210.16003
338.98318	201.41637
339.44061	201.54655
339.89807	215.32739
340.35553	207.50787
340.81299	207.57828
341.27045	210.20186
341.72791	211.33977
342.18536	214.16202
342.64279	214.98
343.10025	209.43239
343.55771	207.78833
344.01517	205.48131
344.47263	213.36461
344.93008	207.43275
345.38754	204.45064
345.845	204.7719
346.30243	206.01944
346.75989	209.19345
347.21735	206.6138
347.6748	202.40257
348.13226	208.49681
348.58972	204.16734
349.04718	198.35373
349.50461	212.61723
349.96207	207.61098
350.41953	204.1226
350.87698	196.68378
351.33444	199.562
351.7919	201.96098
352.24936	200.15404
352.70682	203.63928
353.16425	210.69551
353.6217	215.10558
354.07916	209.2621
354.53662	215.58363
354.99408	208.299
355.45154	204.44992
355.909	203.97957
356.36642	207.93419
356.82388	207.94926
357.28134	202.57074
357.7388	202.71355
358.19626	211.01544
358.65372	209.47227
359.11118	213.78453
359.5686	209.28238
360.02606	210.31432
360.48352	216.91084
360.94098	212.91862
361.39844	209.29579
361.8559	211.78683
362.31335	213.21353
362.77081	207.73343
363.22824	202.80103
363.6857	211.58046
364.14316	202.33763
364.60062	204.5468
365.05807	202.77246
365.51553	205.41351
365.97299	208.79343
366.43042	206.03096
366.88788	205.40375
367.34534	206.10901
367.8028	203.20264
368.26025	208.31955
368.71771	210.62497
369.17517	206.11943
369.63263	213.39264
370.09006	209.88516
370.54752	209.31621
371.00497	211.22043
371.46243	213.18127
371.91989	209.06895
372.37735	204.69855
372.83481	204.82936
373.29224	202.69264
373.74969	216.77309
374.20715	203.50859
374.66461	199.27684
375.12207	203.9176
375.57953	207.23827
376.03699	210.98914
376.49442	211.93764
376.95187	211.52908
377.40933	209.98134
377.86679	209.59065
378.32425	212.81284
378.78171	205.98755
379.23917	210.95052
379.69662	209.36237
380.15405	218.76462
380.61151	211.05203
381.06897	213.67177
381.52643	212.35657
381.98389	213.12625
382.44135	214.62363
382.8988	214.10509
383.35623	218.56142
383.81369	215.22865
384.27115	214.98708
384.72861	209.3071
385.18607	216.72409
385.64352	214.8261
386.10098	210.66704
386.55844	211.89348
387.01587	215.489
387.47333	217.0033
387.93079	215.9458
388.38824	215.54619
388.8457	216.67834
389.30316	209.11908
389.76062	217.06502
390.21805	208.83273
390.67551	211.01892
391.13297	213.31726
391.59042	221.67838
392.04788	223.4951
392.50534	221.50734
392.9628	218.63782
393.42023	215.70988
393.87769	218.55708
394.33514	219.36168
394.7926	218.0881
395.25006	216.78195
395.70752	220.69859
396.16498	217.80969
396.62244	224.00934
397.07986	221.54733
397.53732	218.13597
397.99478	220.73647
398.45224	226.09534
398.9097	228.91882
399.36716	225.83867
399.82462	224.78557
400.28204	224.64529
400.7395	217.17593
401.19696	231.66791
401.65442	226.53574
402.11188	229.87239
402.56934	226.19464
403.02679	226.40256
403.48425	229.25841
403.94168	228.63074
404.39914	234.0043
404.8566	233.89732
405.31406	234.4922
405.77151	231.1017
406.22897	236.42099
406.68643	228.30724
407.14386	233.2325
407.60132	235.87779
408.05878	233.97937
408.51624	228.59076
408.97369	231.83844
409.43115	239.46245
409.88861	231.43607
410.34604	235.15575
410.8035	223.04819
411.26096	235.74155
411.71841	248.12111
412.17587	235.32071
412.63333	239.13835
413.09079	239.95934
413.54825	238.10283
414.00568	239.81886
414.46313	242.36626
414.92059	242.69283
415.37805	243.99939
415.83551	244.46497
416.29297	238.72282
416.75043	238.77789
417.20786	236.21912
417.66531	241.26173
418.12277	245.21066
418.58023	243.28267
419.03769	239.05643
419.49515	242.52565
419.95261	247.39993
420.41006	242.54384
420.86749	240.05023
421.32495	249.50195
421.78241	245.24792
422.23987	239.49011
422.69733	250.58392
423.15479	247.74603
423.61224	248.26552
424.06967	244.06146
424.52713	247.85376
424.98459	250.46382
425.44205	251.09145
425.89951	255.50308
426.35696	249.78613
426.81442	245.36403
427.27185	242.98518
427.72931	250.18913
428.18677	250.93031
428.64423	248.79877
429.10168	254.92664
429.55914	252.46501
430.0166	247.74716
430.47406	244.64
430.93149	248.72214
431.38895	251.93059
431.84641	241.03604
432.30386	245.85301
432.76132	256.92126
433.21878	257.96567
433.67624	258.09192
434.13367	256.35254
434.59113	260.86923
435.04858	255.02744
435.50604	252.24203
435.9635	260.98929
436.42096	266.83795
436.87842	264.89978
437.33588	266.80753
437.7933	268.72882
438.25076	272.94666
438.70822	278.74429
439.16568	286.78174
439.62314	286.72614
440.0806	287.79874
440.53806	297.27725
440.99548	301.73352
441.45294	303.87225
441.9104	302.42166
442.36786	306.44815
442.82532	317.43701
443.28278	316.30252
443.74023	321.86615
444.19766	323.47031
444.65512	330.14212
445.11258	340.64111
445.57004	339.82526
446.0275	335.23099
446.48495	328.57208
446.94241	331.57138
447.39987	334.18182
447.8573	332.73972
448.31476	330.90558
448.77222	325.93723
449.22968	323.6622
449.68713	334.14236
450.14459	328.60382
450.60205	323.92578
451.05948	328.49243
451.51694	322.47137
451.9744	314.45212
452.43185	308.82834
452.88931	314.0799
453.34677	315.81296
453.80423	311.07318
454.26169	305.71756
454.71912	298.06723
455.17657	302.18686
455.63403	302.9046
456.09149	299.522
456.54895	304.71771
457.00641	299.37613
457.46387	287.8511
457.9213	296.46805
458.37875	293.70612
458.83621	294.09799
459.29367	293.52911
459.75113	288.04443
460.20859	287.91083
460.66605	286.04636
461.12347	280.62781
461.58093	292.60751
462.03839	284.27048
462.49585	295.33014
462.95331	289.44724
463.41077	293.70062
463.86823	287.3288
464.32568	286.25409
464.78311	284.07574
465.24057	278.65695
465.69803	279.20029
466.15549	282.85458
466.61295	280.21927
467.0704	280.06332
467.52786	273.16721
467.98529	277.50064
468.44275	285.70526
468.90021	279.01553
469.35767	274.94592
469.81512	273.81616
470.27258	279.14178
470.73004	282.03214
471.1875	284.44641
471.64493	289.87354
472.10239	287.56357
472.55984	278.3902
473.0173	287.96494
473.47476	287.92468
473.93222	284.34091
474.38968	282.33768
474.84711	287.67975
475.30457	288.00714
475.76202	282.15497
476.21948	285.14777
476.67694	284.44751
477.1344	289.70889
477.59186	295.05524
478.04929	290.73474
478.50674	288.84506
478.9642	289.76428
479.42166	292.09018
479.87912	285.45322
480.33658	281.62637
480.79404	283.04172
481.2515	285.60626
481.70892	277.74564
482.16638	281.3201
482.62384	281.15521
483.0813	283.90704
483.53876	283.5314
483.99622	283.36722
484.45367	288.27551
484.9111	278.34018
485.36856	270.99597
485.82602	273.09949
486.28348	278.38
486.74094	270.66199
487.19839	268.67816
487.65585	272.55649
488.11331	263.18521
488.57074	265.50772
489.0282	269.24344
489.48566	266.86246
489.94312	264.52298
490.40057	263.96289
490.85803	265.34183
491.31549	271.9512
491.77292	268.63452
492.23038	269.25677
492.68784	271.30682
493.14529	269.42896
493.60275	279.68295
494.06021	278.22562
494.51767	276.99628
494.9751	278.37268
495.43256	274.66461
495.89001	271.24515
496.34747	276.64838
496.80493	285.11234
497.26239	290.65338
497.71985	298.81888
498.17731	292.77405
498.63474	285.48407
499.09219	288.11755
499.54965	294.11224
500.00711	293.23093
500.46457	290.61121
500.92203	283.72726
501.37949	285.66959
501.83691	287.71841
502.29437	283.86404
502.75183	281.46643
503.20929	282.89099
503.66675	278.54324
504.12421	268.99997
504.58167	275.09872
505.03912	282.97253
505.49655	276.72275
505.95401	281.93524
506.41147	277.72946
506.86893	259.46304
507.32639	261.23611
507.78384	265.84082
508.2413	266.16708
508.69873	264.45526
509.15619	259.0892
509.61365	253.61348
510.07111	252.7957
510.52856	251.99545
510.98602	257.1785
511.44348	245.85666
511.90091	249.55467
512.3584	248.97725
512.81586	249.47934
513.27332	246.21175
513.73071	244.535
514.18817	246.98653
514.64563	246.77737
515.10309	242.34424
515.56055	242.85591
516.01801	247.60744
516.47546	247.49036
516.93292	247.82034
517.39038	252.19987
517.84784	243.29893
518.3053	247.9832
518.76276	242.8848
519.22021	244.54413
519.67767	246.49982
520.13513	251.57339
520.59253	246.25914
521.04999	246.84824
521.50745	242.46899
521.9649	240.6852
522.42236	244.4147
522.87982	242.77504
523.33728	243.15344
523.79474	249.92731
524.2522	246.95558
524.70966	258.35468
525.16711	246.44328
525.62457	240.73723
526.08203	250.82239
526.53949	245.52567
526.99695	241.45122
527.45435	241.57341
527.9118	244.38579
528.36926	243.97214
528.82672	244.56531
529.28418	246.82057
529.74164	243.37538
530.1991	239.64201
530.65656	245.11681
531.11401	244.377
531.57147	243.59122
532.02893	239.45802
532.48639	246.14388
532.94385	240.62151
533.40131	244.10277
533.85876	245.87283
534.31616	245.73212
534.77362	247.31746
535.23108	247.38631
535.68854	246.64215
536.146	245.44612
536.60345	242.33965
537.06091	238.18318
537.51837	234.05576
537.97583	244.91499
538.43329	255.004
538.89075	242.68033
539.34821	233.6162
539.80566	241.44939
540.26312	242.25836
540.72052	243.05728
541.17798	245.86084
541.63544	245.13164
542.0929	242.23164
542.55035	241.08841
543.00781	244.17848
543.46527	244.69527
543.92273	241.50539
544.38019	248.07336
544.83765	249.748
545.2951	237.44522
545.75256	246.414
546.21002	244.13614
546.66748	239.98105
547.12494	240.5657
547.58234	243.42073
548.03979	244.01427
548.49725	243.28284
548.95471	244.15659
549.41217	246.31543
549.86963	246.67773
550.32709	247.55681
550.78455	244.3952
551.242	239.68076
551.69946	245.51456
552.15692	246.80617
552.61438	245.27396
553.07184	246.95253
553.5293	247.2628
553.98676	254.65523
554.44415	247.91115
554.90161	248.71342
555.35907	245.67865
555.81653	243.38759
556.27399	244.51649
556.73145	246.86577
557.1889	250.36539
557.64636	248.06046
558.10382	248.02733
558.56128	253.13449
559.01874	249.37456
559.4762	250.17406
559.93365	247.78737
560.39111	248.62756
560.84857	247.93597
561.30597	248.91225
561.76343	250.35201
562.22089	247.51595
562.67834	244.56531
563.1358	241.32001
563.59326	247.38316
564.05072	246.53687
564.50818	240.61574
564.96564	246.77148
565.4231	242.47974
565.88055	247.70251
566.33801	243.15396
566.79547	240.15973
567.25293	246.59254
567.71039	255.26962
568.16779	256.60825
568.62524	249.06432
569.0827	245.77109
569.54016	252.58087
569.99762	256.32254
570.45508	252.75113
570.91254	247.90569
571.37	247.03305
571.82745	249.31177
572.28491	241.12445
572.74237	250.95772
573.19983	248.31528
573.65729	243.3212
574.11475	246.59312
574.57214	252.80029
575.0296	253.42099
575.48706	247.62677
575.94452	244.96925
576.40198	245.86308
576.85944	246.85712
577.31689	253.7065
577.77435	257.20786
578.23181	247.83379
578.68927	249.41708
579.14673	253.73178
579.60419	258.97934
580.06165	255.40485
580.5191	257.83249
580.97656	256.63953
581.43396	252.23772
581.89142	259.93454
582.34888	258.2131
582.80634	254.32396
583.26379	250.23581
583.72125	245.9913
584.17871	266.12103
584.63617	257.35272
585.09363	249.35428
585.55109	256.70911
586.00854	257.75235
586.466	259.32199
586.92346	259.40524
587.38092	259.78882
587.83838	260.95786
588.29578	263.68405
588.75323	267.78711
589.21069	258.16071
589.66815	260.81625
590.12561	273.71484
590.58307	277.13922
591.04053	274.1377
591.49799	278.83362
591.95544	278.26337
592.4129	276.12967
592.87036	278.26123
593.32782	272.70914
593.78528	275.5097
594.24274	277.50107
594.7002	273.66541
595.15759	278.4765
595.61505	275.38757
596.07251	271.52509
596.52997	271.27744
596.98743	279.61459
597.44489	271.90991
597.90234	272.79544
598.3598	281.82718
598.81726	276.55026
599.27472	270.43491
599.73218	267.93991
600.18964	273.36649
600.64709	271.5354
601.10455	264.77859
601.56201	271.63345
602.01941	281.74265
602.47687	269.86935
602.93433	251.45702
603.39178	268.07611
603.84924	269.08563
604.3067	261.09015
604.76416	270.43915
605.22162	266.01773
605.67908	268.20547
606.13654	262.31082
606.59399	264.11905
607.05145	267.55676
607.50891	266.52365
607.96637	266.93478
608.42377	266.25595
608.88123	260.05502
609.33868	260.24673
609.79614	266.50284
610.2536	272.99286
610.71106	274.22543
611.16852	265.02518
611.62598	260.01758
612.08344	257.23346
612.54089	258.70926
612.99835	264.88638
613.45581	271.34091
613.91327	269.39706
614.37073	264.83215
614.82819	264.97321
615.28558	270.80707
615.74304	270.10431
616.2005	253.80135
616.65796	254.2764
617.11542	257.8985
617.57288	255.59042
618.03033	252.41118
618.48779	252.48441
618.94525	259.34534
619.40271	246.85068
619.86017	257.59164
620.31763	262.65289
620.77509	261.69601
621.23254	256.5437
621.69	259.90076
622.1474	263.76035
622.60486	260.11362
623.06232	262.77402
623.51978	254.85535
623.97723	256.22534
624.43469	257.44897
624.89215	250.83284
625.34961	260.78485
625.80707	266.22449
626.26453	256.40253
626.72198	263.71741
627.17944	263.37143
627.6369	258.05109
628.09436	251.88675
628.55182	252.57028
629.00922	253.90718
629.46667	256.62631
629.92413	261.46585
630.38159	255.50174
630.83905	256.55612
631.29651	251.51299
631.75397	252.36409
632.21143	242.39774
632.66888	246.58464
633.12634	237.63202
633.5838	244.58925
634.04126	257.67593
634.49872	251.78448
634.95618	245.14886
635.41364	251.45042
635.87103	249.41025
636.32849	246.25426
636.78595	251.48669
637.24341	251.94783
637.70087	250.76588
638.15833	246.74159
638.61578	252.18555
639.07324	247.75534
639.5307	257.8537
639.98816	248.4404
640.44562	251.57651
640.90308	250.51419
641.36053	255.35243
641.81799	250.22824
642.27539	248.76215
642.73285	250.27539
643.19031	250.47981
643.64777	255.91191
644.10522	258.18057
644.56268	251.89847
645.02014	253.56084
645.4776	253.84387
645.93506	246.04269
646.39252	262.66571
646.84998	242.52682
647.30743	250.28894
647.76489	257.64233
648.22235	251.70297
648.67981	261.28506
649.13721	252.29202
649.59467	248.69881
650.05212	256.01605
650.50958	262.26257
650.96704	259.85565
651.4245	256.20047
651.88196	256.7168
652.33942	252.83122
652.79688	245.4805
653.25433	253.57578
653.71179	264.06989
654.16925	252.90256
654.62671	257.36157
655.08417	257.71075
655.54163	250.09323
655.99902	260.02545
656.45648	256.5831
656.91394	255.99846
657.3714	250.90013
657.82886	253.13588
658.28632	255.75392
658.74377	253.52315
659.20123	256.05911
659.65869	263.51645
660.11615	264.52652
660.57361	260.90182
661.03107	261.79373
661.48853	259.76184
661.94598	265.52707
662.40344	263.43332
662.86084	271.88538
663.3183	257.28485
663.77576	264.61136
664.23322	266.24017
664.69067	265.64459
665.14813	271.94498
665.60559	276.85626
666.06305	273.43851
666.52051	272.759
666.97797	277.25241
667.43542	279.52322
667.89288	275.52432
668.35034	269.60837
668.8078	278.91727
669.26526	279.6283
669.72266	282.02658
670.18011	291.90854
670.63757	289.15854
671.09503	264.4917
671.55249	280.53278
672.00995	275.68149
672.46741	275.4895
672.92487	275.52036
673.38232	272.81229
673.83978	273.18439
674.29724	277.43558
674.7547	279.16254
675.21216	280.03082
675.66962	280.19324
676.12701	277.38046
676.58447	280.25146
677.04193	277.68301
677.49939	280.22321
677.95685	275.79419
678.41431	277.9379
678.87177	268.4877
679.32922	274.01846
679.78668	273.06189
680.24414	287.1037
680.7016	278.18628
681.15906	274.32281
681.61652	281.92401
682.07397	282.84531
682.53143	276.65042
682.98883	271.0528
683.44629	271.88315
683.90375	281.04016
684.36121	284.25452
684.81866	275.00766
685.27612	280.04501
685.73358	277.82813
686.19104	273.60165
686.6485	287.0715
687.10596	278.57111
687.56342	275.19232
688.02087	273.38126
688.47833	281.58826
688.93579	267.44522
689.39325	265.20676
689.85065	271.5054
690.30811	282.05392
690.76556	275.40842
691.22302	267.91541
691.68048	268.21658
692.13794	269.53467
692.5954	274.71014
693.05286	269.80209
693.51031	268.96698
693.96777	260.84628
694.42523	253.24847
694.88269	258.03342
695.34015	258.879
695.79761	266.24945
696.25507	261.35986
696.71246	265.81699
697.16992	261.36752
697.62738	254.69576
698.08484	266.58969
698.5423	269.31128
698.99976	262.62213
699.45721	261.33621
699.91467	263.58398
700.37213	266.14755
700.82959	266.80341
701.28705	262.14566
701.74451	259.40051
702.20197	256.95569
702.65942	258.9292
703.11688	263.00259
703.57428	257.83426
704.03174	259.39029
704.4892	265.28479
704.94666	268.68771
705.40411	263.1066
705.86157	268.73633
706.31903	260.4039
706.77649	257.82166
707.23395	265.04712
707.69141	266.83032
708.14886	271.44812
708.60632	267.22443
709.06378	259.86847
709.52124	261.58371
709.97864	261.84116
710.4361	266.62283
710.89355	260.36673
711.35101	254.84641
711.80847	255.27351
712.26593	267.37726
712.72339	271.75104
713.18085	262.47736
713.63831	266.3259
714.09576	267.21268
714.55322	263.85956
715.01068	265.56677
715.46814	267.6694
715.9256	264.61169
716.38306	266.37851
716.84045	272.57089
717.29791	271.27097
717.75537	268.3403
718.21283	268.11386
718.67029	263.0249
719.12775	260.46109
719.58521	264.55029
720.04266	259.75156
720.50012	260.29651
720.95758	267.90012
721.41504	264.08163
721.8725	269.96094
722.32996	262.42648
722.78741	274.5961
723.24487	260.80832
723.70227	265.48569
724.15973	262.70499
724.61719	270.03122
725.07465	265.53424
725.5321	269.76691
725.98956	265.10208
726.44702	260.53702
726.90448	265.73145
727.36194	263.99222
727.8194	258.15182
728.27686	263.26175
728.73431	264.82513
729.19177	252.87231
729.64923	258.52118
730.10669	271.12225
730.56409	263.69482
731.02155	255.54739
731.479	255.13138
731.93646	256.80002
732.39392	257.18402
732.85138	261.97382
733.30884	257.09326
733.7663	257.62286
734.22375	256.27731
734.68121	262.35129
735.13867	265.82117
735.59613	260.55655
736.05359	254.94435
736.51105	254.42113
736.96851	255.67041
737.4259	255.44769
737.88336	255.30737
738.34082	254.48264
738.79828	253.65762
739.25574	264.535
739.7132	261.36981
740.17065	261.30853
740.62811	250.4713
741.08557	258.91989
741.54303	256.68536
742.00049	262.37924
742.45795	260.94122
742.91541	255.89778
743.37286	266.68964
743.83026	266.42517
744.28772	258.84756
744.74518	258.99518
745.20264	262.28113
745.6601	260.83969
746.11755	262.35739
746.57501	260.28345
747.03247	257.14142
747.48993	259.51898
747.94739	258.17227
748.40485	264.23526
748.8623	259.20761
749.31976	254.86038
749.77722	268.20041
750.23468	262.12949
750.69208	252.7139
751.14954	262.16064
751.60699	256.10931
752.06445	252.60283
752.52191	249.58064
752.97937	249.37375
753.43683	255.36993
753.89429	252.38657
754.35175	251.56279
754.8092	252.52892
755.26666	259.15213
755.72412	259.60489
756.18158	254.35179
756.63904	255.39664
757.0965	254.0318
757.55389	247.09418
758.01135	250.54053
758.46881	258.54034
758.92627	257.84116
759.38373	255.03882
759.84119	273.56625
760.29865	276.94238
760.7561	253.28522
761.21356	274.8493
761.67102	264.77325
762.12848	249.30754
762.58594	262.68002
763.0434	256.35284
763.50085	251.31775
763.95831	263.87399
764.41571	261.29678
764.87317	264.44781
765.33063	271.78613
765.78809	270.93256
766.24554	269.55777
766.703	271.18253
767.16046	272.6293
767.61792	275.29959
768.07538	274.91663
768.53284	270.67133
768.9903	270.97519
769.44775	272.36731
769.90521	278.5509
770.36267	273.61945
770.82013	281.50388
771.27753	277.26834
771.73499	275.90048
772.19244	283.20514
772.6499	267.36392
773.10736	270.49356
773.56482	280.24188
774.02228	273.78006
774.47974	270.55359
774.93719	268.6394
775.39465	268.3244
775.85211	265.66882
776.30957	261.96027
776.76703	260.48447
777.22449	260.79285
777.68188	255.14853
778.13934	258.25351
778.5968	261.75217
779.05426	258.27979
779.51172	263.46204
779.96918	259.08081
780.42664	256.72003
780.88409	255.90422
781.34155	255.1223
781.79901	266.51471
782.25647	264.47806
782.71393	259.53772
783.17139	262.92032
783.62885	259.56961
784.0863	255.87555
784.5437	247.92319
785.00116	254.01251
785.45862	257.7421
785.91608	251.06947
786.37354	256.55951
786.83099	257.8941
787.28845	249.13683
787.74591	253.30957
788.20337	260.46979
788.66083	261.91321
789.11829	260.25095
789.57574	255.89142
790.0332	258.67517
790.49066	260.92831
790.94812	254.6982
791.40552	258.69501
791.86298	262.82526
792.32043	271.66803
792.77789	269.71078
793.23535	265.27991
793.69281	256.23804
794.15027	250.40749
794.60773	260.02185
795.06519	263.02322
795.52264	259.11472
795.9801	251.19826
796.43756	263.48721
796.89502	261.80481
797.35248	256.61472
797.80994	255.88789
798.26733	252.16826
798.72479	262.58978
799.18225	266.41388
799.63971	263.66809
800.09717	267.70306
800.55463	271.47043
801.01208	274.87216
801.46954	272.86328
801.927	273.98312
802.38446	280.39371
802.84192	277.88455
803.29938	280.28488
803.75684	286.67844
804.21429	284.8392
804.67175	274.81204
805.12915	284.29974
805.58661	290.82843
806.04407	281.72287
806.50153	283.0433
806.95898	280.3168
807.41644	275.99857
807.8739	280.48611
808.33136	280.61246
808.78882	275.87726
809.24628	273.40723
809.70374	270.17993
810.16119	266.44348
810.61865	272.81897
811.07611	270.71533
811.53351	263.02362
811.99097	252.93117
812.44843	259.55856
812.90588	268.51123
813.36334	268.28433
813.8208	266.24545
814.27826	258.7034
814.73572	257.15808
815.19318	264.54834
815.65063	260.21381
816.10809	259.32089
816.56555	270.81912
817.02301	275.01181
817.48047	259.5253
817.93793	254.20778
818.39532	255.87726
818.85278	264.12018
819.31024	251.43135
819.7677	265.44824
820.22516	254.0717
820.68262	260.16342
821.14008	259.82971
821.59753	265.89163
822.05499	268.48648
822.51245	264.33524
822.96991	265.22131
823.42737	261.24924
823.88483	258.37076
824.34229	263.27759
824.79974	256.80942
825.25714	260.66507
825.7146	267.02158
826.17206	265.05722
826.62952	266.55844
827.08698	271.63806
827.54443	271.09998
828.00189	264.7355
828.45935	263.65198
828.91681	264.64148
829.37427	253.4218
829.83173	248.37833
830.28918	258.08884
830.74664	264.98727
831.2041	257.88608
831.66156	259.40387
832.11896	262.51837
832.57642	257.85309
833.03387	257.1936
833.49133	247.33562
833.94879	266.25018
834.40625	258.13208
834.86371	257.44275
835.32117	261.1535
835.77863	249.06534
836.23608	248.10744
836.69354	258.6489
837.151	257.80283
837.60846	244.53073
838.06592	246.63499
838.52338	256.07471
838.98077	250.40857
839.43823	252.21667
839.89569	254.45988
840.35315	257.79614
840.81061	255.18515
841.26807	250.1703
841.72552	249.04906
842.18298	244.59837
842.64044	240.59436
843.0979	244.22432
843.55536	252.02242
844.01282	256.12338
844.47028	250.01068
844.92773	242.15347
845.38519	248.17715
845.84259	248.18614
846.30005	246.49246
846.75751	247.60149
847.21497	249.05009
847.67242	245.71907
848.12988	248.94211
848.58734	250.40831
849.0448	234.44014
849.50226	241.27879
849.95972	249.01015
850.41718	240.724
850.87463	243.80141
851.33209	247.12204
851.78955	246.28255
852.24695	250.364
852.70441	249.02834
853.16187	247.65273
853.61932	249.55083
854.07678	249.71013
854.53424	246.50034
854.9917	247.83646
855.44916	250.39059
855.90662	258.76111
856.36407	259.63235
856.82153	258.68304
857.27899	260.2059
857.73645	259.66409
858.19391	255.84274
858.65137	251.40932
859.10876	257.2301
859.56622	254.49358
860.02368	253.72781
860.48114	252.32201
860.9386	250.05266
861.39606	246.75903
861.85352	247.18983
862.31097	247.04567
862.76843	250.8454
863.22589	242.38937
863.68335	242.58832
864.14081	251.96419
864.59827	255.14119
865.05573	235.27411
865.51318	253.68843
865.97058	250.17325
866.42804	239.83926
866.8855	243.50232
867.34296	246.51222
867.80042	240.6772
868.25787	243.48886
868.71533	246.00737
869.17279	249.99348
869.63025	246.93848
870.08771	242.30539
870.54517	245.25354
871.00262	247.62872
871.46008	245.57059
871.91754	242.30211
872.375	254.07339
872.8324	254.01178
873.28986	250.50156
873.74731	255.19026
874.20477	251.40105
874.66223	246.12831
875.11969	245.3875
875.57715	250.08125
876.03461	255.51802
876.49207	251.33801
876.94952	248.20221
877.40698	250.4039
877.86444	256.33838
878.3219	248.98393
878.77936	246.12845
879.23682	241.38133
879.69421	240.52118
880.15167	244.07924
880.60913	250.7186
881.06659	250.0656
881.52405	248.84073
881.98151	257.59937
882.43896	249.57874
882.89642	248.4648
883.35388	246.39601
883.81134	248.90562
884.2688	253.38
884.72626	252.47639
885.18372	251.61003
885.64117	252.35818
886.09857	256.24658
886.55603	266.05557
887.01349	263.17957
887.47095	256.38913
887.92841	253.88528
888.38586	260.13208
888.84332	261.96085
889.30078	257.50067
889.75824	255.65262
890.2157	258.63449
890.67316	255.41669
891.13062	255.50168
891.58807	252.1454
892.04553	257.06039
892.50299	257.69116
892.96039	251.93799
893.41785	258.77771
893.87531	261.02509
894.33276	261.93826
894.79022	262.27133
895.24768	256.71692
895.70514	259.17563
896.1626	264.13773
896.62006	263.18784
897.07751	270.39517
897.53497	269.43805
897.99243	269.1463
898.44989	267.02118
898.90735	258.17282
899.36481	264.90839
899.8222	268.31903
900.27966	264.74518
900.73712	260.45126
901.19458	260.09909
901.65204	266.27859
902.1095	263.06561
902.56696	253.29074
903.02441	268.22006
903.48187	250.45071
903.93933	251.82756
904.39679	256.02377
904.85425	265.25146
905.31171	254.08601
905.76917	256.07922
906.22662	257.3418
906.68402	267.07819
907.14148	258.07388
907.59894	253.53833
908.0564	251.75691
908.51385	247.37561
908.97131	251.70517
909.42877	247.45282
909.88623	249.38066
910.34369	254.85818
910.80115	251.0289
911.25861	249.66388
911.71606	248.98228
912.17352	242.54788
912.63098	245.06062
913.08844	244.87393
913.54584	242.00714
914.0033	246.08508
914.46075	242.73126
914.91821	235.13431
915.37567	233.71559
915.83313	237.4752
916.29059	243.39795
916.74805	239.18384
917.20551	231.12321
917.66296	229.80194
918.12042	227.98453
918.57788	230.07405
919.03534	227.03639
919.4928	222.4111
919.9502	226.07719
920.40765	224.19357
920.86511	226.93396
921.32257	221.68781
921.78003	225.08792
922.23749	225.88434
922.69495	222.71158
923.1524	216.26137
923.60986	219.31781
924.06732	215.14157
924.52478	215.04967
924.98224	215.84386
925.4397	214.18579
925.89716	213.36989
926.35461	210.13423
926.81201	215.86073
927.26947	216.39603
927.72693	212.99564
928.18439	218.8793
928.64185	213.04102
929.0993	202.52483
929.55676	206.73534
930.01422	215.48964
930.47168	216.80905
930.92914	215.13034
931.3866	214.72906
931.84406	218.46605
932.30151	212.99931
932.75897	214.30112
933.21643	217.795
933.67383	216.09909
934.13129	211.38876
934.58875	210.93042
935.0462	212.68033
935.50366	206.41197
935.96112	207.612
936.41858	211.15895
936.87604	215.41063
937.3335	208.66953
937.79095	206.89349
938.24841	209.39972
938.70587	210.59529
939.16333	207.56593
939.62079	204.42221
940.07825	209.48834
940.53564	213.5497
940.9931	211.60629
941.45056	208.70349
941.90802	212.4518
942.36548	216.70851
942.82294	213.16197
943.2804	213.47333
943.73785	213.15002
944.19531	209.79108
944.65277	209.8195
945.11023	209.15091
945.56769	209.88539
946.02515	211.57895
946.4826	211.63295
946.94006	211.15976
947.39746	220.89178
947.85492	223.56546
948.31238	217.16071
948.76984	220.63339
949.22729	210.58667
949.68475	219.12111
950.14221	221.83398
950.59967	218.76396
951.05713	211.07695
951.51459	209.33429
951.97205	212.96622
952.4295	210.57535
952.88696	222.70892
953.34442	214.65834
953.80182	216.89331
954.25928	212.89345
954.71674	213.81311
955.17419	204.36443
955.63165	205.93939
956.08911	207.41873
956.54657	213.60722
957.00403	215.94833
957.46149	211.63
957.91895	209.45232
958.3764	213.12294
958.83386	209.96764
959.29132	218.34901
959.74878	199.68172
960.20624	211.27869
960.66364	215.36568
961.12109	213.3524
961.57855	207.87791
962.03601	215.14471
962.49347	207.2128
962.95093	212.12346
963.40839	209.42033
963.86584	212.07829
964.3233	207.06381
964.78076	203.35226
965.23822	200.58179
965.69568	211.79535
966.15314	213.71254
966.6106	209.43237
967.06805	204.69902
967.52545	214.55261
967.98291	208.62375
968.44037	210.11171
968.89783	203.74426
969.35529	201.17126
969.81274	206.09032
970.2702	210.13321
970.72766	206.0067
971.18512	198.37959
971.64258	203.35735
972.10004	205.82219
972.5575	209.07706
973.01495	211.01137
973.47241	207.22166
973.92987	210.06242
974.38727	214.52553
974.84473	210.70746
975.30219	206.98967
975.75964	208.30626
976.2171	209.41118
976.67456	208.41388
977.13202	206.75089
977.58948	212.44537
978.04694	209.72577
978.50439	205.58145
978.96185	212.19931
979.41931	208.12204
979.87677	202.79823
980.33423	205.42058
980.79169	205.88062
981.24908	206.56934
981.70654	206.5502
982.164	206.63467
982.62146	208.08748
983.07892	204.36206
983.53638	203.6649
983.99384	204.73799
984.45129	209.47586
[truncated: 2,220 more rows]
