# Supplementary material for: Design of high SERS sensitive substrates based on branched Ti nanorods
Source: Sci Rep. 2022 Jul 8;12:11631. doi: 10.1038/s41598-022-15875-3 (PMC9270367; doi:10.1038/s41598-022-15875-3)
Supplement: Supplementary file 1 — Supplementary Information. [file 41598_2022_15875_MOESM1_ESM.zip › Supplemantary file/SERS/T-TiN-Ag50/Sample_10.txt]

70	1314.9471
70.457451	1286.3184
70.914909	1292.3593
71.37236	1330.4514
71.829819	1342.0304
72.28727	1319.9546
72.744728	1319.1283
73.202179	1323.7094
73.659637	1311.3148
74.117088	1304.1027
74.574547	1359.1219
75.031998	1315.5007
75.489456	1302.0314
75.946907	1324.1814
76.404358	1322.7142
76.861816	1304.4894
77.319267	1293.8105
77.776726	1287.9825
78.234177	1298.9667
78.691635	1278.5142
79.149086	1278.2385
79.606544	1281.6158
80.063995	1271.356
80.521454	1264.4856
80.978905	1276.5518
81.436356	1281.5969
81.893814	1253.863
82.351265	1260.5306
82.808723	1255.3086
83.266174	1254.0583
83.723633	1248.5127
84.181084	1239.7159
84.638542	1237.5298
85.095993	1237.2819
85.553452	1223.4869
86.010902	1233.0186
86.468361	1207.8789
86.925812	1208.2979
87.383263	1215.4421
87.840721	1213.3888
88.298172	1211.9402
88.75563	1190.354
89.213081	1199.4182
89.67054	1199.1801
90.127991	1192.1121
90.585449	1172.0479
91.0429	1172.1322
91.500359	1188.9497
91.957809	1174.11
92.415268	1146.1472
92.872719	1172.667
93.33017	1152.672
93.787628	1145.2024
94.245079	1160.2278
94.702538	1171.3649
95.159988	1158.4526
95.617447	1138.7317
96.074898	1154.8853
96.532356	1139.8246
96.989807	1137.6425
97.447266	1137.7451
97.904716	1144.3484
98.362167	1131.0568
98.819626	1107.3951
99.277077	1133.2833
99.734535	1125.0203
100.19199	1104.146
100.64944	1103.0645
101.1069	1113.4272
101.56435	1115.0414
102.0218	1101.0159
102.47926	1092.0681
102.93671	1114.7339
103.39417	1104.5714
103.85162	1089.2761
104.30907	1111.9326
104.76653	1114.931
105.22398	1109.2769
105.68144	1106.1678
106.13889	1103.321
106.59635	1102.3795
107.0538	1113.6366
107.51126	1094.4856
107.96871	1080.6187
108.42617	1076.2567
108.88362	1092.4482
109.34108	1108.7006
109.79853	1102.63
110.25598	1090.2152
110.71344	1074.8066
111.17089	1080.2424
111.62835	1082.4875
112.0858	1076.0734
112.54326	1072.4333
113.00071	1072.332
113.45817	1075.3413
113.91562	1090.1074
114.37308	1074.5807
114.83053	1068.0226
115.28798	1071.0283
115.74544	1050.9321
116.20289	1045.8622
116.66035	1056.9261
117.1178	1057.2219
117.57526	1052.5857
118.03271	1080.8245
118.49017	1065.4434
118.94762	1053.4373
119.40508	1045.751
119.86253	1044.2903
120.31998	1050.7428
120.77744	1049.6543
121.23489	1021.2526
121.69234	1043.6199
122.1498	1058.8113
122.60725	1035.8658
123.0647	1040.8329
123.52216	1048.8038
123.97961	1041.2559
124.43707	1027.2278
124.89452	1022.4301
125.35198	1024.0382
125.80943	1033.2828
126.26689	1012.247
126.72434	1020.4611
127.18179	1020.0209
127.63925	1018.1842
128.09671	1028.3163
128.55415	1026.8418
129.01161	1023.674
129.46907	1019.7057
129.92653	1008.8049
130.38397	1012.0532
130.84143	1005.7303
131.29889	1001.282
131.75635	1008.9886
132.21379	1013.1217
132.67125	1007.4651
133.12871	1010.9734
133.58615	1014.392
134.04361	1011.7659
134.50107	1003.4795
134.95853	994.0437
135.41597	993.39209
135.87343	1000.5261
136.33089	987.09137
136.78835	1003.2805
137.24579	1017.2564
137.70325	1004.2964
138.16071	984.61633
138.61815	985.2641
139.07561	988.72717
139.53307	978.10205
139.99052	996.09052
140.44797	984.01575
140.90543	981.00604
141.36288	990.78217
141.82034	997.53009
142.27779	990.69177
142.73524	982.92847
143.1927	982.1463
143.65015	972.2533
144.1076	969.32654
144.56506	991.75281
145.02252	989.23853
145.47997	970.92877
145.93742	976.11981
146.39488	985.0976
146.85234	972.95172
147.30978	959.55707
147.76724	971.16058
148.2247	973.0437
148.68216	970.67938
149.1396	961.30927
149.59706	973.01392
150.05452	976.27954
150.51196	960.95441
150.96942	954.03003
151.42688	958.53375
151.88434	946.42578
152.34178	963.60303
152.79924	960.58124
153.2567	953.48157
153.71416	951.67957
154.1716	954.95776
154.62906	956.48547
155.08652	950.33203
155.54396	946.77454
156.00142	947.25439
156.45888	937.12329
156.91634	940.05029
157.37378	937.8598
157.83124	930.32086
158.2887	928.8302
158.74615	936.86615
159.2036	946.74896
159.66106	948.44562
160.11852	925.23621
160.57596	921.57031
161.03342	927.61224
161.49088	934.83392
161.94833	932.00854
162.40578	922.24786
162.86324	934.91803
163.32069	953.03455
163.77815	908.60388
164.2356	915.98694
164.69305	922.78564
165.15051	912.76624
165.60797	906.83124
166.06541	909.92969
166.52287	899.12903
166.98033	895.80719
167.43777	920.98767
167.89523	933.12268
168.35269	914.4472
168.81015	908.34326
169.26759	916.32233
169.72505	915.78168
170.18251	902.90381
170.63997	905.75275
171.09741	895.69342
171.55487	911.29132
172.01233	905.30554
172.46977	911.42456
172.92723	915.45337
173.38469	898.61945
173.84215	885.18896
174.29959	910.63446
174.75705	907.17444
175.21451	891.86127
175.67197	894.45544
176.12941	897.28882
176.58687	887.76776
177.04433	889.19031
177.50179	899.68872
177.95923	898.93085
178.41669	890.41876
178.87415	868.1626
179.33159	880.65686
179.78905	885.57458
180.24651	892.30872
180.70396	898.73602
181.16141	900.05865
181.61887	901.6131
182.07632	904.31311
182.53378	881.51379
182.99123	893.56952
183.44868	890.02051
183.90614	876.09912
184.36359	879.30133
184.82104	876.9137
185.2785	867.14642
185.73596	869.81232
186.19341	887.17029
186.65086	888.4176
187.10832	877.63763
187.56578	875.40552
188.02322	873.05865
188.48068	875.95117
188.93814	884.11267
189.39558	888.62573
189.85304	885.27185
190.3105	883.97522
190.76796	876.4668
191.2254	865.63068
191.68286	872.56165
192.14032	879.14752
192.59778	877.31458
193.05522	876.02435
193.51268	880.20905
193.97014	883.21918
194.4276	880.46881
194.88504	861.69238
195.3425	889.10095
195.79996	868.83661
196.2574	869.13031
196.71486	873.06177
197.17232	874.53387
197.62978	872.18585
198.08722	861.17505
198.54468	876.61566
199.00214	855.95691
199.45959	848.21771
199.91704	871.94177
200.3745	878.05811
200.83195	865.69403
201.2894	861.88812
201.74686	869.46216
202.20432	859.80505
202.66177	850.98364
203.11922	866.6181
203.57668	858.17853
204.03413	859.98737
204.49159	849.6543
204.94904	850.39551
205.40649	865.09418
205.86395	868.68732
206.3214	856.53271
206.77885	871.91553
207.23631	874.72467
207.69377	862.3316
208.15121	854.33405
208.60867	864.0412
209.06613	859.05438
209.52359	845.10291
209.98103	854.07227
210.43849	871.06482
210.89595	862.44342
211.35341	862.02637
211.81085	865.60907
212.26831	864.4469
212.72577	862.54553
213.18321	866.02789
213.64067	872.86407
214.09813	876.02173
214.55559	874.01019
215.01303	870.93976
215.47049	876.91608
215.92795	874.27716
216.38541	873.37146
216.84285	882.11682
217.30031	885.9873
217.75777	880.43799
218.21521	876.61401
218.67267	876.7052
219.13013	868.80115
219.58759	847.51019
220.04503	884.85559
220.50249	887.06207
220.95995	873.4118
221.4174	875.70758
221.87485	882.5545
222.33231	879.19037
222.78976	891.38239
223.24721	868.66125
223.70467	877.41913
224.16212	884.28186
224.61958	884.7663
225.07703	887.63147
225.53448	891.41272
225.99194	889.33539
226.4494	882.53143
226.90685	880.85339
227.3643	877.02032
227.82176	876.54474
228.27922	875.95892
228.73666	878.10089
229.19412	882.6275
229.65158	873.3006
230.10902	860.73462
230.56648	866.89923
231.02394	884.04926
231.4814	884.31451
231.93884	885.38776
232.3963	890.16711
232.85376	877.78461
233.31122	867.96356
233.76866	864.71912
234.22612	869.25128
234.68358	874.05377
235.14102	869.6972
235.59848	883.99622
236.05594	880.96436
236.5134	869.73901
236.97084	883.39374
237.4283	881.49011
237.88576	873.91473
238.34322	875.94409
238.80066	877.66223
239.25812	867.04144
239.71558	872.3241
240.17302	868.93866
240.63048	871.01099
241.08794	871.55096
241.54539	867.62695
242.00284	868.56335
242.4603	865.74524
242.91776	860.48438
243.37521	865.19714
243.83266	871.0697
244.29012	872.95868
244.74757	869.21942
245.20503	868.9729
245.66248	868.81488
246.11993	860.00348
246.57739	853.99347
247.03484	857.60162
247.49229	863.41315
247.94975	867.06104
248.40721	884.44171
248.86465	866.47717
249.32211	863.81842
249.77957	860.13531
250.23703	848.96179
250.69447	853.83929
251.15193	863.22845
251.60939	863.50745
252.06683	866.36798
252.52429	862.44019
252.98175	869.06195
253.43921	862.67285
253.89665	855.76031
254.35411	857.2135
254.81157	862.16333
255.26903	858.78662
255.72647	856.38348
256.18393	862.76459
256.64139	851.25787
257.09885	843.06952
257.5563	849.32074
258.01373	845.03033
258.47119	845.80426
258.92865	834.59497
259.38611	844.38257
259.84357	858.27136
260.30103	844.80566
260.75848	830.1947
261.21594	845.25378
261.67337	864.18298
262.13083	844.48297
262.58829	860.64941
263.04575	852.32202
263.5032	844.75262
263.96066	852.76703
264.41812	858.30701
264.87555	850.4278
265.33301	851.22101
265.79047	843.73901
266.24792	850.36688
266.70538	851.95935
267.16284	848.16736
267.6203	850.7027
268.07776	850.5296
268.53519	847.28717
268.99265	847.24664
269.4501	851.18176
269.90756	859.35809
270.36502	845.80115
270.82248	855.05029
271.27994	838.34436
271.73737	833.3125
272.19482	844.20074
272.65228	851.45593
273.10974	853.68774
273.5672	856.23285
274.02466	848.1062
274.48212	851.76099
274.93954	839.23206
275.397	861.45001
275.85446	844.9306
276.31192	848.20007
276.76938	855.23474
277.22684	856.55316
277.6843	849.36011
278.14175	836.71155
278.59918	845.89783
279.05664	845.31586
279.5141	845.73444
279.97156	855.02753
280.42902	863.24609
280.88647	854.66211
281.34393	854.49719
281.80136	862.10797
282.25882	855.29431
282.71628	836.67365
283.17374	838.14893
283.6312	846.24127
284.08865	852.18396
284.54611	848.95496
285.00357	848.23737
285.461	857.3678
285.91846	857.31885
286.37592	841.03754
286.83337	833.2782
287.29083	853.00464
287.74829	854.88019
288.20575	841.62421
288.66318	859.26953
289.12064	852.06262
289.57809	857.75916
290.03555	858.15063
290.49301	852.96033
290.95047	845.34711
291.40793	842.92126
291.86536	857.85803
292.32281	855.58203
292.78027	863.47974
293.23773	849.06433
293.69519	872.26605
294.15265	855.93896
294.61011	848.5755
295.06757	860.74402
295.52499	864.61438
295.98245	854.01038
296.43991	854.85608
296.89737	861.31488
297.35483	861.77142
297.81229	859.05365
298.26974	857.03198
298.72717	858.6355
299.18463	855.64349
299.64209	844.08197
300.09955	842.34894
300.55701	856.5921
301.01447	853.44208
301.47192	837.25775
301.92938	845.20752
302.38681	852.01733
302.84427	852.80377
303.30173	856.38525
303.75919	855.42889
304.21664	853.4646
304.6741	858.25122
305.13156	861.5567
305.58899	846.74194
306.04645	836.27362
306.50391	838.36859
306.96136	848.2384
307.41882	855.36523
307.87628	845.96558
308.33374	829.18347
308.79117	836.37152
309.24863	846.62512
309.70609	835.72101
310.16354	839.15784
310.621	843.28308
311.07846	838.78693
311.53592	822.52069
311.99338	821.61194
312.45081	845.92609
312.90826	855.51477
313.36572	855.70648
313.82318	857.2879
314.28064	851.83466
314.7381	837.51447
315.19556	839.94342
315.65298	851.46387
316.11044	863.49347
316.5679	837.82947
317.02536	852.59076
317.48282	849.64508
317.94028	839.72595
318.39774	843.64679
318.85519	856.52753
319.31262	862.00769
319.77008	851.17511
320.22754	847.79303
320.685	857.06793
321.14246	850.5022
321.59991	839.56958
322.05737	837.0506
322.5148	848.3476
322.97226	852.0769
323.42972	851.89856
323.88718	864.17371
324.34464	863.48627
324.80209	856.065
325.25955	856.32996
325.71698	848.09241
326.17444	858.56281
326.6319	842.97119
327.08936	847.65112
327.54681	853.18353
328.00427	849.93469
328.46173	851.57477
328.91919	847.74341
329.37662	844.4754
329.83408	846.17151
330.29153	845.1123
330.74899	858.21826
331.20645	848.60663
331.66391	846.3429
332.12137	856.78345
332.5788	862.09369
333.03625	849.21796
333.49371	835.55542
333.95117	852.54584
334.40863	857.90759
334.86609	842.26813
335.32355	856.77173
335.78101	851.92664
336.23843	845.65314
336.69589	843.33624
337.15335	849.90503
337.61081	853.42407
338.06827	848.01642
338.52573	851.59131
338.98318	857.09009
339.44061	859.45917
339.89807	852.90668
340.35553	855.66003
340.81299	867.1413
341.27045	858.88562
341.72791	853.67657
342.18536	856.70892
342.64279	860.65857
343.10025	864.88849
343.55771	862.96588
344.01517	860.07324
344.47263	845.88373
344.93008	854.33319
345.38754	847.70313
345.845	855.49133
346.30243	860.15094
346.75989	851.86676
347.21735	846.35364
347.6748	848.23352
348.13226	843.72467
348.58972	845.57788
349.04718	852.16229
349.50461	852.37085
349.96207	855.43536
350.41953	867.37701
350.87698	854.09064
351.33444	849.38513
351.7919	849.07886
352.24936	846.63013
352.70682	843.39764
353.16425	835.30554
353.6217	851.63562
354.07916	858.93018
354.53662	860.65717
354.99408	872.44275
355.45154	858.85657
355.909	846.14825
356.36642	854.10706
356.82388	867.10345
357.28134	868.62274
357.7388	863.63708
358.19626	858.92426
358.65372	845.10876
359.11118	853.37109
359.5686	855.41791
360.02606	851.18799
360.48352	850.74231
360.94098	848.42297
361.39844	857.17053
361.8559	859.34991
362.31335	851.29053
362.77081	853.45215
363.22824	860.13861
363.6857	855.75238
364.14316	861.52667
364.60062	851.95996
365.05807	847.00568
365.51553	856.37842
365.97299	854.35181
366.43042	857.33881
366.88788	859.93103
367.34534	848.83124
367.8028	841.65784
368.26025	864.16058
368.71771	883.74329
369.17517	840.96033
369.63263	853.96899
370.09006	862.15686
370.54752	854.84912
371.00497	856.93091
371.46243	871.71924
371.91989	874.40222
372.37735	860.4071
372.83481	849.02185
373.29224	848.52759
373.74969	864.73419
374.20715	871.23456
374.66461	843.81415
375.12207	862.77954
375.57953	874.11731
376.03699	865.97888
376.49442	864.0036
376.95187	866.94116
377.40933	864.05005
377.86679	862.4447
378.32425	871.32697
378.78171	875.85492
379.23917	870.80084
379.69662	841.53589
380.15405	871.65234
380.61151	883.80774
381.06897	877.06183
381.52643	873.92706
381.98389	876.44031
382.44135	877.42444
382.8988	874.07678
383.35623	869.92108
383.81369	872.02881
384.27115	872.35376
384.72861	866.33588
385.18607	884.70929
385.64352	884.89441
386.10098	883.73676
386.55844	878.06293
387.01587	880.81567
387.47333	884.06995
387.93079	887.42505
388.38824	897.04175
388.8457	891.34143
389.30316	886.06146
389.76062	879.70203
390.21805	886.06128
390.67551	885.98932
391.13297	885.82831
391.59042	886.60297
392.04788	887.51685
392.50534	884.00287
392.9628	883.9046
393.42023	885.96973
393.87769	876.86395
394.33514	881.48901
394.7926	893.28174
395.25006	925.85968
395.70752	907.74158
396.16498	895.97797
396.62244	895.70459
397.07986	901.14417
397.53732	907.83246
397.99478	903.06488
398.45224	901.40564
398.9097	914.73505
399.36716	907.8277
399.82462	910.4035
400.28204	913.58215
400.7395	901.77307
401.19696	903.42761
401.65442	905.05743
402.11188	910.80646
402.56934	913.47974
403.02679	902.94067
403.48425	904.35638
403.94168	919.19739
404.39914	915.78802
404.8566	921.59552
405.31406	921.99268
405.77151	928.97021
406.22897	909.28418
406.68643	922.31738
407.14386	915.47388
407.60132	921.04364
408.05878	929.67767
408.51624	939.30469
408.97369	940.8974
409.43115	930.3197
409.88861	926.96057
410.34604	925.03705
410.8035	938.16455
411.26096	946.32965
411.71841	931.41815
412.17587	929.22137
412.63333	940.59967
413.09079	942.70587
413.54825	937.33228
414.00568	933.91241
414.46313	940.22021
414.92059	947.42145
415.37805	935.36078
415.83551	921.26862
416.29297	923.18243
416.75043	932.2309
417.20786	925.97876
417.66531	936.88965
418.12277	927.17017
418.58023	930.09845
419.03769	933.47815
419.49515	940.1532
419.95261	947.57568
420.41006	938.23553
420.86749	926.56
421.32495	938.14313
421.78241	941.02856
422.23987	942.87665
422.69733	938.21228
423.15479	935.59216
423.61224	937.05695
424.06967	949.37177
424.52713	946.09741
424.98459	933.7337
425.44205	937.63678
425.89951	947.35193
426.35696	939.60681
426.81442	945.36096
427.27185	941.74115
427.72931	950.8902
428.18677	973.27301
428.64423	958.44611
429.10168	948.67682
429.55914	949.86438
430.0166	949.87311
430.47406	961.85468
430.93149	968.41168
431.38895	953.69684
431.84641	946.65295
432.30386	946.86688
432.76132	963.62952
433.21878	956.70599
433.67624	949.21228
434.13367	960.80414
434.59113	967.66516
435.04858	973.86078
435.50604	962.61963
435.9635	955.5697
436.42096	969.19617
436.87842	981.75787
437.33588	980.2746
437.7933	989.22076
438.25076	986.87512
438.70822	988.77008
439.16568	989.82666
439.62314	981.84546
440.0806	998.74255
440.53806	1020.6978
440.99548	1025.2944
441.45294	1019.8033
441.9104	1027.4823
442.36786	1046.6288
442.82532	1058.2775
443.28278	1059.134
443.74023	1050.3419
444.19766	1053.4098
444.65512	1070.0923
445.11258	1095.5889
445.57004	1079.6282
446.0275	1076.8428
446.48495	1088.707
446.94241	1079.5702
447.39987	1062.8645
447.8573	1061.9956
448.31476	1070.071
448.77222	1069.4314
449.22968	1064.4865
449.68713	1077.5521
450.14459	1066.8676
450.60205	1045.1752
451.05948	1041.5818
451.51694	1055.0786
451.9744	1045.7017
452.43185	1038.4474
452.88931	1043.4893
453.34677	1047.5957
453.80423	1036.3417
454.26169	1024.0833
454.71912	1038.5527
455.17657	1056.1262
455.63403	1017.5261
456.09149	1019.1212
456.54895	1034.2266
457.00641	1021.8397
457.46387	1015.9811
457.9213	1018.2586
458.37875	1024.228
458.83621	1012.6389
459.29367	1000.9926
459.75113	1009.9689
460.20859	1022.7814
460.66605	1015.748
461.12347	999.33142
461.58093	1006.7316
462.03839	1007.5784
462.49585	984.78931
462.95331	1011.8382
463.41077	1006.1501
463.86823	999.10266
464.32568	1005.9031
464.78311	1011.1373
465.24057	1014.981
465.69803	1017.2805
466.15549	1009.4763
466.61295	998.82758
467.0704	996.11212
467.52786	987.88531
467.98529	1012.5403
468.44275	1007.8866
468.90021	998.75
469.35767	1017.4457
469.81512	1021.6559
470.27258	1015.9957
470.73004	1004.7178
471.1875	1008.0149
471.64493	1018.5881
472.10239	1015.0931
472.55984	1006.1531
473.0173	1002.152
473.47476	1014.7214
473.93222	1007.8666
474.38968	1009.1828
474.84711	1003.9354
475.30457	1018.1685
475.76202	1017.1136
476.21948	1013.4844
476.67694	1015.2064
477.1344	1014.8497
477.59186	1008.2332
478.04929	1011.9692
478.50674	1029.7499
478.9642	1027.2113
479.42166	1013.299
479.87912	1005.9944
480.33658	1012.1068
480.79404	1017.9756
481.2515	1010.2451
481.70892	1002.7266
482.16638	998.03326
482.62384	1009.5174
483.0813	1009.9282
483.53876	1008.5758
483.99622	1004.9199
484.45367	986.11224
484.9111	986.41241
485.36856	1003.2213
485.82602	995.4071
486.28348	1000.8825
486.74094	998.97321
487.19839	994.51001
487.65585	992.02808
488.11331	1009.3162
488.57074	1016.9994
489.0282	1013.6453
489.48566	1007.6309
489.94312	1002.4225
490.40057	1005.0875
490.85803	1014.3069
491.31549	1014.5605
491.77292	1019.2606
492.23038	1011.194
492.68784	1023.6574
493.14529	1007.9419
493.60275	1006.4885
494.06021	1025.1183
494.51767	1024.6058
494.9751	1022.4713
495.43256	1026.4116
495.89001	1020.4544
496.34747	1007.8724
496.80493	1015.2728
497.26239	1040.9777
497.71985	1045.6943
498.17731	1035.9918
498.63474	1039.6747
499.09219	1035.3025
499.54965	1034.3937
500.00711	1023.6667
500.46457	1013.4816
500.92203	1016.762
501.37949	1019.8627
501.83691	1013.3696
502.29437	1010.5536
502.75183	1017.0059
503.20929	1014.0505
503.66675	1002.3691
504.12421	1012.7592
504.58167	1012.7017
505.03912	999.76654
505.49655	985.88538
505.95401	995.46454
506.41147	996.9317
506.86893	979.3623
507.32639	987.42871
507.78384	997.92767
508.2413	998.73187
508.69873	992.19476
509.15619	990.23267
509.61365	991.48419
510.07111	978.78894
510.52856	961.35602
510.98602	963.53815
511.44348	956.66565
511.90091	963.11328
512.3584	959.20966
512.81586	961.02277
513.27332	956.82257
513.73071	957.93768
514.18817	966.12274
514.64563	963.19525
515.10309	946.18884
515.56055	943.07727
516.01801	955.60205
516.47546	960.65509
516.93292	959.00769
517.39038	947.65027
517.84784	957.55804
518.3053	961.05194
518.76276	948.28876
519.22021	965.89789
519.67767	963.88879
520.13513	954.97369
520.59253	954.0636
521.04999	968.72266
521.50745	976.39514
521.9649	961.03253
522.42236	944.96222
522.87982	955.94336
523.33728	973.87756
523.79474	963.09851
524.2522	956.28613
524.70966	964.43103
525.16711	977.37695
525.62457	976.78137
526.08203	981.71313
526.53949	976.88141
526.99695	953.9256
527.45435	963.13104
527.9118	967.62091
528.36926	974.17761
528.82672	986.97955
529.28418	985.64264
529.74164	975.15979
530.1991	976.66888
530.65656	978.44287
531.11401	969.16693
531.57147	972.26294
532.02893	968.53644
532.48639	974.6701
532.94385	985.04224
533.40131	975.50012
533.85876	971.72314
534.31616	973.46277
534.77362	980.3877
535.23108	977.70203
535.68854	971.14954
536.146	981.54175
536.60345	997.54889
537.06091	994.33545
537.51837	986.73682
537.97583	973.57996
538.43329	980.06213
538.89075	980.48694
539.34821	988.59515
539.80566	999.35889
540.26312	968.39551
540.72052	980.33838
541.17798	993.37396
541.63544	984.90839
542.0929	983.02551
542.55035	989.34351
543.00781	990.16718
543.46527	988.40015
543.92273	980.5647
544.38019	967.72845
544.83765	988.22314
545.2951	996.22174
545.75256	981.68781
546.21002	992.05542
546.66748	999.10919
547.12494	981.77991
547.58234	983.4425
548.03979	991.74792
548.49725	991.90771
548.95471	984.97998
549.41217	980.39899
549.86963	977.21265
550.32709	979.97546
550.78455	988.94116
551.242	994.64313
551.69946	991.42126
552.15692	994.14362
552.61438	992.31549
553.07184	983.17511
553.5293	986.60583
553.98676	990.72247
554.44415	993.35876
554.90161	995.46259
555.35907	991.01593
555.81653	996.37115
556.27399	993.75433
556.73145	998.55365
557.1889	1001.3559
557.64636	998.96014
558.10382	995.93738
558.56128	984.10907
559.01874	992.84863
559.4762	992.03589
559.93365	989.96094
560.39111	1003.0457
560.84857	992.34113
561.30597	990.27832
561.76343	993.60266
562.22089	991.06464
562.67834	991.04657
563.1358	988.97467
563.59326	984.52045
564.05072	990.35657
564.50818	997.05151
564.96564	991.90155
565.4231	984.65936
565.88055	987.81311
566.33801	985.10413
566.79547	996.09552
567.25293	1004.8034
567.71039	1002.7608
568.16779	999.78546
568.62524	1002.2094
569.0827	998.96765
569.54016	992.44666
569.99762	995.13031
570.45508	1011.7216
570.91254	1004.2712
571.37	991.94788
571.82745	1004.0193
572.28491	997.8949
572.74237	987.05743
573.19983	997.80731
573.65729	996.78607
574.11475	994.26215
574.57214	991.89819
575.0296	997.01538
575.48706	1003.4028
575.94452	1004.2421
576.40198	994.38544
576.85944	1014.3788
577.31689	1019.5154
577.77435	1000.9861
578.23181	995.89679
578.68927	1026.9882
579.14673	1019.3345
579.60419	1026.0222
580.06165	1025.2844
580.5191	1026.3069
580.97656	1022.7417
581.43396	1015.455
581.89142	1030.9181
582.34888	1025.4774
582.80634	1017.0317
583.26379	1020.6837
583.72125	1029.4303
584.17871	1009.933
584.63617	1021.6809
585.09363	1001.4837
585.55109	1030.1146
586.00854	1022.4614
586.466	1010.7423
586.92346	1028.3739
587.38092	1044.1023
587.83838	1034.9307
588.29578	1023.6508
588.75323	1034.308
589.21069	1047.7729
589.66815	1021.4449
590.12561	1050.5499
590.58307	1054.1927
591.04053	1037.4518
591.49799	1015.3931
591.95544	1041.5529
592.4129	1043.2484
592.87036	1038.8748
593.32782	1036.386
593.78528	1057.4033
594.24274	1061.2125
594.7002	1037.5728
595.15759	1034.5643
595.61505	1038.0869
596.07251	1050.1818
596.52997	1034.8702
596.98743	1034.8853
597.44489	1062.1099
597.90234	1044.4893
598.3598	1014.786
598.81726	1051.2228
599.27472	1064.3773
599.73218	1050.2427
600.18964	1052.0792
600.64709	1066.8162
601.10455	1055.3225
601.56201	1036.4797
602.01941	1052.8102
602.47687	1061.6433
602.93433	1044.5236
603.39178	1037.3671
603.84924	1035.1174
604.3067	1060.6912
604.76416	1018.4791
605.22162	1013.6354
605.67908	1034.9789
606.13654	1037.0066
606.59399	1014.4984
607.05145	1019.2328
607.50891	1039.4398
607.96637	1037.8291
608.42377	1027.0574
608.88123	1037.1119
609.33868	1047.9537
609.79614	1017.8954
610.2536	1031.2137
610.71106	1035.0583
611.16852	1039.1692
611.62598	1020.09
612.08344	1046.2096
612.54089	1051.7388
612.99835	1036.0427
613.45581	1028.9873
613.91327	1038.5773
614.37073	1045.8516
614.82819	1039.8734
615.28558	1032.6486
615.74304	1039.8625
616.2005	1050.0889
616.65796	1035.5055
617.11542	1038.8966
617.57288	1061.1646
618.03033	1045.8208
618.48779	1037.6007
618.94525	1073.6489
619.40271	1059.9863
619.86017	1036.751
620.31763	1039.8138
620.77509	1049.6616
621.23254	1053.5878
621.69	1049.9675
622.1474	1053.3168
622.60486	1059.115
623.06232	1043.1931
623.51978	1035.493
623.97723	1048.8723
624.43469	1062.5327
624.89215	1061.2335
625.34961	1048.8237
625.80707	1047.8237
626.26453	1063.1421
626.72198	1071.7744
627.17944	1059.6008
627.6369	1060.9105
628.09436	1047.7739
628.55182	1052.0585
629.00922	1066.4647
629.46667	1070.2466
629.92413	1075.3608
630.38159	1064.2192
630.83905	1054.0377
631.29651	1057.3658
631.75397	1061.1324
632.21143	1084.1885
632.66888	1062.6274
633.12634	1076.7699
633.5838	1074.8962
634.04126	1092.3208
634.49872	1079.2736
634.95618	1068.3921
635.41364	1071.6071
635.87103	1081.204
636.32849	1082.145
636.78595	1081.207
637.24341	1088.7439
637.70087	1085.5491
638.15833	1080.4821
638.61578	1088.4087
639.07324	1069.8273
639.5307	1075.5626
639.98816	1089.538
640.44562	1100.1874
640.90308	1082.3879
641.36053	1084.9841
641.81799	1079.4185
642.27539	1089.6986
642.73285	1102.166
643.19031	1088.3534
643.64777	1085.7781
644.10522	1106.3708
644.56268	1108.6326
645.02014	1094.2112
645.4776	1091.1669
645.93506	1111.9645
646.39252	1097.6633
646.84998	1085.7043
647.30743	1113.6125
647.76489	1086.8878
648.22235	1075.7063
648.67981	1085.0985
649.13721	1096.7778
649.59467	1081.1301
650.05212	1089.1608
650.50958	1098.4521
650.96704	1088.6853
651.4245	1081.2166
651.88196	1097.2202
652.33942	1113.7905
652.79688	1096.5219
653.25433	1092.8566
653.71179	1107.9641
654.16925	1114.0797
654.62671	1099.3722
655.08417	1121.1091
655.54163	1140.4019
655.99902	1119.2924
656.45648	1125.1044
656.91394	1114.6208
657.3714	1118.9614
657.82886	1118.1826
658.28632	1118.7867
658.74377	1126.0389
659.20123	1133.9207
659.65869	1138.4487
660.11615	1141.8356
660.57361	1150.4857
661.03107	1141.6279
661.48853	1121.243
661.94598	1132.9591
662.40344	1133.5291
662.86084	1115.5042
663.3183	1121.3447
663.77576	1119.2283
664.23322	1127.4441
664.69067	1127.2628
665.14813	1140.9659
665.60559	1151.8375
666.06305	1146.9166
666.52051	1135.8309
666.97797	1121.9116
667.43542	1111.4449
667.89288	1110.683
668.35034	1115.5885
668.8078	1135.2155
669.26526	1127.4207
669.72266	1126.7937
670.18011	1116.8606
670.63757	1139.1523
671.09503	1135.4229
671.55249	1115.1111
672.00995	1141.5336
672.46741	1144.6311
672.92487	1130.7565
673.38232	1138.4694
673.83978	1148.5039
674.29724	1142.7266
674.7547	1126.6096
675.21216	1128.5317
675.66962	1141.4551
676.12701	1134.0659
676.58447	1133.5396
677.04193	1131.6907
677.49939	1138.3981
677.95685	1120.8468
678.41431	1120.3053
678.87177	1147.5612
679.32922	1144.7163
679.78668	1130.7233
680.24414	1121.0793
680.7016	1130.2002
681.15906	1123.3594
681.61652	1116.3254
682.07397	1129.337
682.53143	1131.5712
682.98883	1116.6415
683.44629	1111.4786
683.90375	1121.5604
684.36121	1136.6538
684.81866	1140.9626
685.27612	1120.196
685.73358	1132.2863
686.19104	1136.9735
686.6485	1133.1799
687.10596	1123.8105
687.56342	1160.8877
688.02087	1164.5829
688.47833	1147.2539
688.93579	1137.8291
689.39325	1152.5812
689.85065	1140.7657
690.30811	1142.8246
690.76556	1163.5564
691.22302	1161.7279
691.68048	1145.4476
692.13794	1148.7224
692.5954	1158.0535
693.05286	1149.4966
693.51031	1148.7999
693.96777	1162.3584
694.42523	1154.3961
694.88269	1125.8638
695.34015	1128.8458
695.79761	1152.897
696.25507	1150.1893
696.71246	1154.2635
697.16992	1151.9209
697.62738	1152.2959
698.08484	1153.6591
698.5423	1146.0895
698.99976	1157.002
699.45721	1158.0897
699.91467	1132.6553
700.37213	1128.5511
700.82959	1146.5267
701.28705	1141.7119
701.74451	1132.0577
702.20197	1124.667
702.65942	1134.906
703.11688	1138.1313
703.57428	1118.0553
704.03174	1107.9174
704.4892	1147.1804
704.94666	1101.1334
705.40411	1112.3226
705.86157	1109.1089
706.31903	1108.3021
706.77649	1111.6312
707.23395	1124.1343
707.69141	1122.4017
708.14886	1111.4296
708.60632	1098.9824
709.06378	1102.7905
709.52124	1110.8633
709.97864	1095.828
710.4361	1096.9835
710.89355	1110.7056
711.35101	1106.9005
711.80847	1117.5669
712.26593	1118.3484
712.72339	1112.666
713.18085	1116.8446
713.63831	1094.7926
714.09576	1114.7823
714.55322	1104.7682
715.01068	1102.6951
715.46814	1112.7074
715.9256	1116.9489
716.38306	1125.149
716.84045	1117.4935
717.29791	1113.8324
717.75537	1109.2257
718.21283	1106.1473
718.67029	1113.1906
719.12775	1102.6732
719.58521	1102.1688
720.04266	1113.4263
720.50012	1086.1669
720.95758	1099.2565
721.41504	1096.416
721.8725	1107.0366
722.32996	1110.3043
722.78741	1108.4503
723.24487	1100.5081
723.70227	1120.8635
724.15973	1118.46
724.61719	1093.2952
725.07465	1093.0377
725.5321	1096.6924
725.98956	1102.2629
726.44702	1100.1604
726.90448	1097.8094
727.36194	1097.9938
727.8194	1088.5963
728.27686	1086.3407
728.73431	1089.91
729.19177	1075.033
729.64923	1091.4347
730.10669	1074.949
730.56409	1063.8911
731.02155	1072.7002
731.479	1087.6903
731.93646	1083.684
732.39392	1092.7665
732.85138	1076.4313
733.30884	1093.1328
733.7663	1109.2201
734.22375	1072.2882
734.68121	1071.8783
735.13867	1086.3893
735.59613	1085.933
736.05359	1068.6609
736.51105	1068.61
736.96851	1083.9814
737.4259	1082.7422
737.88336	1072.6112
738.34082	1064.6509
738.79828	1061.3361
739.25574	1043.7336
739.7132	1044.0168
740.17065	1064.3788
740.62811	1072.7689
741.08557	1049.3389
741.54303	1059.3588
742.00049	1070.9802
742.45795	1066.2678
742.91541	1079.2551
743.37286	1076.6892
743.83026	1088.0302
744.28772	1077.2871
744.74518	1058.0807
745.20264	1057.7312
745.6601	1076.5956
746.11755	1075.043
746.57501	1065.2997
747.03247	1072.2462
747.48993	1083.1263
747.94739	1083.9432
748.40485	1062.626
748.8623	1071.4198
749.31976	1080.3002
749.77722	1066.9933
750.23468	1060.384
750.69208	1063.2192
751.14954	1078.1271
751.60699	1064.8473
752.06445	1060.1173
752.52191	1068.0077
752.97937	1052.896
753.43683	1051.9193
753.89429	1071.275
754.35175	1058.6323
754.8092	1066.1282
755.26666	1061.045
755.72412	1060.5245
756.18158	1058.3199
756.63904	1046.8574
757.0965	1046.4094
757.55389	1055.3354
758.01135	1064.3047
758.46881	1066.8691
758.92627	1064.8354
759.38373	1048.8733
759.84119	1030.9287
760.29865	1045.3481
760.7561	1060.3571
761.21356	1061.4672
761.67102	1050.2601
762.12848	1086.6417
762.58594	1058.1783
763.0434	1065.5328
763.50085	1051.0359
763.95831	1069.4136
764.41571	1067.9086
764.87317	1071.0691
765.33063	1081.7329
765.78809	1088.187
766.24554	1073.7437
766.703	1067.1377
767.16046	1081.3649
767.61792	1083.739
768.07538	1077.4073
768.53284	1081.1072
768.9903	1085.3175
769.44775	1093.0071
769.90521	1068.2117
770.36267	1074.2097
770.82013	1097.4359
771.27753	1083.283
771.73499	1058.5116
772.19244	1061.1582
772.6499	1090.8361
773.10736	1056.4384
773.56482	1064.8462
774.02228	1065.5972
774.47974	1057.4752
774.93719	1037.5446
775.39465	1048.8358
775.85211	1073.6982
776.30957	1063.2142
776.76703	1052.7396
777.22449	1058.5199
777.68188	1071.89
778.13934	1065.3252
778.5968	1048.4628
779.05426	1048.0186
779.51172	1047.3392
779.96918	1042.8462
780.42664	1043.0856
780.88409	1062.1896
781.34155	1046.0988
781.79901	1036.4989
782.25647	1044.2639
782.71393	1043.5032
783.17139	1052.6819
783.62885	1026.86
784.0863	1023.9146
784.5437	1037.1074
785.00116	1020.9615
785.45862	1024.3851
785.91608	1040.5042
786.37354	1031.1066
786.83099	1028.4604
787.28845	1033.6664
787.74591	1041.5129
788.20337	1035.3413
788.66083	1028.9801
789.11829	1040.3406
789.57574	1043.85
790.0332	1028.1388
790.49066	1030.349
790.94812	1050.8278
791.40552	1051.9229
791.86298	1043.9111
792.32043	1040.9177
792.77789	1057.3599
793.23535	1049.1118
793.69281	1020.0959
794.15027	1046.2064
794.60773	1054.175
795.06519	1041.0638
795.52264	1048.5394
795.9801	1041.837
796.43756	1037.9934
796.89502	1004.821
797.35248	1022.0546
797.80994	1052.9092
798.26733	1046.0367
798.72479	1037.2089
799.18225	1051.1311
799.63971	1054.2415
800.09717	1035.4855
800.55463	1037.5006
801.01208	1053.4364
801.46954	1048.5126
801.927	1036.8567
802.38446	1048.1851
802.84192	1067.8264
803.29938	1063.6608
803.75684	1049.328
804.21429	1053.1586
804.67175	1058.3035
805.12915	1041.7817
805.58661	1052.8751
806.04407	1045.3927
806.50153	1043.991
806.95898	1019.0208
807.41644	1045.9106
807.8739	1054.0162
808.33136	1044.4221
808.78882	1042.1776
809.24628	1056.1033
809.70374	1061.0134
810.16119	1048.7314
810.61865	1055.0789
811.07611	1045.5422
811.53351	1050.3765
811.99097	1053.9805
812.44843	1059.8234
812.90588	1052.5959
813.36334	1042.506
813.8208	1042.75
814.27826	1051.9977
814.73572	1056.2723
815.19318	1055.9016
815.65063	1063.0508
816.10809	1061.5891
816.56555	1060.0356
817.02301	1054.9895
817.48047	1056.6647
817.93793	1075.359
818.39532	1068.8059
818.85278	1083.3202
819.31024	1075.2642
819.7677	1074.6555
820.22516	1043.5453
820.68262	1051.6509
821.14008	1072.1268
821.59753	1052.4363
822.05499	1072.189
822.51245	1066.6196
822.96991	1051.5214
823.42737	1050.2184
823.88483	1049.4266
824.34229	1054.5156
824.79974	1057.0538
825.25714	1048.7913
825.7146	1061.8181
826.17206	1062.7943
826.62952	1051.1398
827.08698	1067.4392
827.54443	1085.7819
828.00189	1077.3153
828.45935	1051.9291
828.91681	1035.1655
829.37427	1051.304
829.83173	1056.2845
830.28918	1044.6116
830.74664	1058.1838
831.2041	1042.8547
831.66156	1039.6367
832.11896	1034.7455
832.57642	1057.4453
833.03387	1042.1101
833.49133	1036.0547
833.94879	1044.7649
834.40625	1062.4724
834.86371	1043.9642
835.32117	1033.076
835.77863	1044.7107
836.23608	1042.6309
836.69354	1032.1671
837.151	1039.3514
837.60846	1046.9224
838.06592	1048.3981
838.52338	1056.3981
838.98077	1058.5485
839.43823	1044.9395
839.89569	1034.7247
840.35315	1026.827
840.81061	1045.9091
841.26807	1037.8423
841.72552	1031.4465
842.18298	1050.7931
842.64044	1052.1082
843.0979	1051.8613
843.55536	1043.9637
844.01282	1048.3229
844.47028	1048.0806
844.92773	1028.173
845.38519	1049.7382
845.84259	1036.0392
846.30005	1023.553
846.75751	1026.9141
847.21497	1040.4214
847.67242	1060.9813
848.12988	1016.7283
848.58734	1045.1476
849.0448	1045.7234
849.50226	1040.7207
849.95972	1038.1344
850.41718	1028.0406
850.87463	1058.7329
851.33209	1033.703
851.78955	1034.7279
852.24695	1046.3186
852.70441	1051.1086
853.16187	1061.6282
853.61932	1052.3049
854.07678	1053.1844
854.53424	1053.8022
854.9917	1061.1146
855.44916	1071.2804
855.90662	1078.9908
856.36407	1073.4491
856.82153	1065.1498
857.27899	1073.2244
857.73645	1084.1796
858.19391	1083.8676
858.65137	1071.3599
859.10876	1064.0391
859.56622	1066.3319
860.02368	1045.2759
860.48114	1048.538
860.9386	1050.3916
861.39606	1044.4137
861.85352	1026.5483
862.31097	1025.5148
862.76843	1044.3101
863.22589	1020.0327
863.68335	1028.7896
864.14081	1033.8431
864.59827	1030.9713
865.05573	1009.6738
865.51318	1021.7196
865.97058	1030.3254
866.42804	1027.6997
866.8855	997.52118
867.34296	1038.5193
867.80042	1042.0409
868.25787	1018.0091
868.71533	1014.8821
869.17279	1019.1531
869.63025	1024.2594
870.08771	1018.5816
870.54517	1028.2214
871.00262	1048.048
871.46008	1031.9056
871.91754	1010.9363
872.375	1028.8606
872.8324	1038.248
873.28986	1033.9436
873.74731	1032.7739
874.20477	1026.5104
874.66223	1029.9407
875.11969	1030.3013
875.57715	1020.0052
876.03461	1026.7169
876.49207	1032.2264
876.94952	1030.9821
877.40698	1041.4418
877.86444	1052.8458
878.3219	1041.0629
878.77936	1030.077
879.23682	1039.7712
879.69421	1049.6165
880.15167	1035.9086
880.60913	1018.8322
881.06659	1041.4419
881.52405	1021.562
881.98151	1015.8384
882.43896	1043.9767
882.89642	1055.472
883.35388	1044.8379
883.81134	1017.8079
884.2688	1012.6036
884.72626	1039.3577
885.18372	1022.6647
885.64117	1041.3633
886.09857	1041.8414
886.55603	1047.42
887.01349	1038.2848
887.47095	1023.0433
887.92841	1041.5873
888.38586	1049.1134
888.84332	1045.3602
889.30078	1032.5991
889.75824	1039.5374
890.2157	1037.7384
890.67316	1041.7657
891.13062	1043.2552
891.58807	1040.1483
892.04553	1038.2804
892.50299	1045.6207
892.96039	1049.7776
893.41785	1050.3954
893.87531	1054.4154
894.33276	1048.0585
894.79022	1052.4167
895.24768	1046.808
895.70514	1036.0524
896.1626	1053.4418
896.62006	1063.0823
897.07751	1036.41
897.53497	1039.4642
897.99243	1049.5929
898.44989	1045.2517
898.90735	1049.9679
899.36481	1039.6489
899.8222	1058.715
900.27966	1055.0859
900.73712	1045.8036
901.19458	1039.7964
901.65204	1034.4082
902.1095	1042.5413
902.56696	1044.2468
903.02441	1054.0612
903.48187	1059.7046
903.93933	1035.9702
904.39679	1038.3013
904.85425	1047.1976
905.31171	1032.2843
905.76917	1042.6049
906.22662	1044.4343
906.68402	1032.4327
907.14148	1023.7377
907.59894	1015.9769
908.0564	1024.5651
908.51385	1026.6812
908.97131	1037.6704
909.42877	1037.457
909.88623	1039.8062
910.34369	1033.6104
910.80115	1025.9419
911.25861	1030.5417
911.71606	1040.5211
912.17352	1033.5494
912.63098	1035.9175
913.08844	1036.2902
913.54584	1026.7095
914.0033	1026.5074
914.46075	1028.1487
914.91821	1028.5853
915.37567	1026.2668
915.83313	1011.3016
916.29059	1006.5715
916.74805	1019.9114
917.20551	1016.6871
917.66296	1018.3566
918.12042	1019.528
918.57788	1007.5175
919.03534	1021.2061
919.4928	1027.4037
919.9502	1005.3813
920.40765	1022.4717
920.86511	1017.3878
921.32257	1017.0704
921.78003	1001.739
922.23749	987.19568
922.69495	990.55237
923.1524	1008.4423
923.60986	996.81268
924.06732	989.70966
924.52478	989.60455
924.98224	982.3974
925.4397	986.16241
925.89716	1010.0285
926.35461	1005.813
926.81201	984.92981
927.26947	999.3327
927.72693	999.05945
928.18439	983.48273
928.64185	973.01904
929.0993	1006.3282
929.55676	988.74963
930.01422	974.2381
930.47168	970.29065
930.92914	1003.9031
931.3866	987.48883
931.84406	989.9527
932.30151	982.71161
932.75897	999.74945
933.21643	993.00354
933.67383	986.25269
934.13129	966.38611
934.58875	980.45801
935.0462	985.93909
935.50366	987.13885
935.96112	992.83362
936.41858	981.72046
936.87604	971.87976
937.3335	968.44299
937.79095	969.85614
938.24841	976.73743
938.70587	982.70947
939.16333	993.23279
939.62079	994.85547
940.07825	977.21124
940.53564	969.953
940.9931	980.18872
941.45056	979.32336
941.90802	970.61206
942.36548	978.46674
942.82294	984.95135
943.2804	978.38281
943.73785	988.34137
944.19531	1001.3862
944.65277	1004.8517
945.11023	999.80194
945.56769	986.48932
946.02515	998.99976
946.4826	982.48328
946.94006	989.64819
947.39746	985.57153
947.85492	985.18958
948.31238	985.50891
948.76984	985.88342
949.22729	981.42163
949.68475	1002.8624
950.14221	981.13159
950.59967	972.94781
951.05713	1004.6765
951.51459	1008.8656
951.97205	1001.301
952.4295	993.28107
952.88696	990.02173
953.34442	1002.4914
953.80182	976.33051
954.25928	1005.6089
954.71674	1003.8031
955.17419	956.99646
955.63165	969.85205
956.08911	987.3819
956.54657	986.74066
957.00403	975.81635
957.46149	976.76068
957.91895	988.98297
958.3764	983.09943
958.83386	980.42249
959.29132	986.86084
959.74878	998.15662
960.20624	980.69904
960.66364	971.97705
961.12109	999.88068
961.57855	988.01752
962.03601	976.56659
962.49347	979.47217
962.95093	987.2262
963.40839	993.35632
963.86584	995.64172
964.3233	1005.2642
964.78076	996.36963
965.23822	975.76978
965.69568	957.69177
966.15314	1002.7938
966.6106	998.04218
967.06805	978.44562
967.52545	991.1756
967.98291	1018.5705
968.44037	997.4599
968.89783	988.53839
969.35529	998.94446
969.81274	999.5072
970.2702	990.33459
970.72766	989.76428
971.18512	992.38477
971.64258	1008.3689
972.10004	1009.7869
972.5575	1011.7354
973.01495	1017.5483
973.47241	1008.968
973.92987	997.31061
974.38727	1004.173
974.84473	1015.1033
975.30219	1013.9254
975.75964	1010.8525
976.2171	1010.6979
976.67456	1009.8398
977.13202	1017.339
977.58948	1025.514
978.04694	1020.3457
978.50439	1005.9066
978.96185	1005.2908
979.41931	1019.9016
979.87677	1017.1497
980.33423	1006.629
980.79169	1019.0941
981.24908	1040.954
981.70654	1033.9203
982.164	1013.3955
982.62146	1023.1791
983.07892	1040.0308
983.53638	1029.8015
983.99384	1017.4346
984.45129	1011.0203
[truncated: 2,220 more rows]
