# Supplementary material for: Design of high SERS sensitive substrates based on branched Ti nanorods
Source: Sci Rep. 2022 Jul 8;12:11631. doi: 10.1038/s41598-022-15875-3 (PMC9270367; doi:10.1038/s41598-022-15875-3)
Supplement: Supplementary file 1 — Supplementary Information. [file 41598_2022_15875_MOESM1_ESM.zip › Supplemantary file/XRD/Ti-Ag100nm.csv]

#twotheta	yobs	ycal	bkg	diff	ycalphase_1	ycalphase_2	h_1	k_1	l_1	peakpos_1	peakpos_ideal_1	d_1	h_2	k_2	l_2	peakpos_2	peakpos_ideal_2	d_2
3.350000e+001	1.975000e+003	1.786428e+003	1.625115e+003	1.885720e+002	5.745098e-001	2.168478e+000	1	0	0	3.507915e+001	3.507915e+001	2.555978e+000	1	0	0	3.510217e+001	3.510217e+001	2.554355e+000
3.355000e+001	1.876000e+003	1.791723e+003	1.622652e+003	8.427737e+001	6.089429e-001	2.296371e+000	0	0	2	3.799493e+001	3.799493e+001	2.366263e+000	0	0	2	3.799847e+001	3.799847e+001	2.366051e+000
3.360000e+001	2.037000e+003	1.797299e+003	1.620195e+003	2.397008e+002	6.467293e-001	2.436520e+000	1	0	1	4.005961e+001	4.005961e+001	2.248937e+000	1	0	1	4.008102e+001	4.008102e+001	2.247785e+000
3.365000e+001	2.110000e+003	1.803114e+003	1.617742e+003	3.068865e+002	6.883266e-001	2.590571e+000	1	0	2	5.266861e+001	5.266861e+001	1.736401e+000	1	0	2	5.268798e+001	5.268798e+001	1.735808e+000
3.370000e+001	2.057000e+003	1.809109e+003	1.615294e+003	2.478911e+002	7.342741e-001	2.760458e+000	1	1	0	6.293012e+001	6.293012e+001	1.475695e+000	1	1	0	6.297470e+001	6.297470e+001	1.474757e+000
3.375000e+001	2.034000e+003	1.815217e+003	1.612851e+003	2.187831e+002	7.852098e-001	2.948466e+000
3.380000e+001	2.031000e+003	1.821358e+003	1.610412e+003	2.096415e+002	8.418941e-001	3.157308e+000
3.385000e+001	1.900000e+003	1.827447e+003	1.607979e+003	7.255281e+001	9.052378e-001	3.390223e+000
3.390000e+001	1.922000e+003	1.833394e+003	1.605550e+003	8.860627e+001	9.763402e-001	3.651113e+000
3.395000e+001	1.919000e+003	1.839113e+003	1.603126e+003	7.988727e+001	1.056537e+000	3.944698e+000
3.400000e+001	1.949000e+003	1.844532e+003	1.600706e+003	1.044685e+002	1.147466e+000	4.276742e+000
3.405000e+001	1.884000e+003	1.849601e+003	1.598292e+003	3.439871e+001	1.251147e+000	4.654337e+000
3.410000e+001	1.982000e+003	1.854310e+003	1.595882e+003	1.276901e+002	1.370101e+000	5.086285e+000
3.415000e+001	1.853000e+003	1.858697e+003	1.593478e+003	-5.696787e+000	1.507503e+000	5.583619e+000
3.420000e+001	1.902000e+003	1.862868e+003	1.591078e+003	3.913197e+001	1.667390e+000	6.160309e+000
3.425000e+001	1.850000e+003	1.867012e+003	1.588682e+003	-1.701151e+001	1.854966e+000	6.834249e+000
3.430000e+001	1.887000e+003	1.871410e+003	1.586292e+003	1.559044e+001	2.077021e+000	7.628647e+000
3.435000e+001	1.840000e+003	1.876447e+003	1.583906e+003	-3.644742e+001	2.342541e+000	8.574015e+000
3.440000e+001	1.892000e+003	1.882614e+003	1.581526e+003	9.385731e+000	2.663613e+000	9.711079e+000
3.445000e+001	1.858000e+003	1.890494e+003	1.579150e+003	-3.249358e+001	3.056783e+000	1.109513e+001
3.450000e+001	1.835000e+003	1.900738e+003	1.576778e+003	-6.573845e+001	3.545195e+000	1.280267e+001
3.455000e+001	1.769000e+003	1.914028e+003	1.574412e+003	-1.450277e+002	4.162216e+000	1.494231e+001
3.460000e+001	1.803000e+003	1.930999e+003	1.572050e+003	-1.279985e+002	5.126770e+000	1.767453e+001
3.465000e+001	1.840000e+003	1.952153e+003	1.569694e+003	-1.121533e+002	6.190205e+000	2.125446e+001
3.470000e+001	1.914000e+003	1.977741e+003	1.567342e+003	-6.374119e+001	7.676482e+000	2.613594e+001
3.475000e+001	1.873000e+003	2.007622e+003	1.564994e+003	-1.346221e+002	9.905602e+000	3.321368e+001
3.480000e+001	1.878000e+003	2.041131e+003	1.562652e+003	-1.631307e+002	1.350136e+001	4.428403e+001
3.485000e+001	1.915000e+003	2.076971e+003	1.560314e+003	-1.619707e+002	1.952362e+001	6.263643e+001
3.490000e+001	1.998000e+003	2.113182e+003	1.557982e+003	-1.151816e+002	2.940409e+001	9.327031e+001
3.495000e+001	2.117000e+003	2.147224e+003	1.555654e+003	-3.022446e+001	4.442159e+001	1.418234e+002
3.500000e+001	2.439000e+003	2.176219e+003	1.553330e+003	2.627810e+002	6.426339e+001	2.109783e+002
3.505000e+001	2.522000e+003	2.197327e+003	1.551012e+003	3.246734e+002	8.387959e+001	2.914819e+002
3.510000e+001	2.388000e+003	2.208217e+003	1.548699e+003	1.797831e+002	9.244409e+001	3.501171e+002
3.515000e+001	2.215000e+003	2.138196e+003	1.546390e+003	7.680433e+001	8.385447e+001	3.454501e+002
3.520000e+001	2.002000e+003	2.022099e+003	1.544086e+003	-2.009892e+001	6.681900e+001	2.908038e+002
3.525000e+001	1.767000e+003	1.916358e+003	1.541787e+003	-1.493579e+002	4.812155e+001	2.176794e+002
3.530000e+001	1.838000e+003	1.837098e+003	1.539492e+003	9.021732e-001	3.380877e+001	1.529731e+002
3.535000e+001	1.719000e+003	1.787682e+003	1.537203e+003	-6.868196e+001	2.436173e+001	1.083689e+002
3.540000e+001	1.692000e+003	1.746513e+003	1.534918e+003	-5.451311e+001	1.816545e+001	7.930952e+001
3.545000e+001	1.697000e+003	1.706431e+003	1.532638e+003	-9.431424e+000	1.396256e+001	5.991495e+001
3.550000e+001	1.723000e+003	1.670142e+003	1.530363e+003	5.285776e+001	1.102269e+001	4.652051e+001
3.555000e+001	1.660000e+003	1.640245e+003	1.528092e+003	1.975546e+001	8.916417e+000	3.701922e+001
3.560000e+001	1.675000e+003	1.616791e+003	1.525827e+003	5.820940e+001	7.373661e+000	3.012456e+001
3.565000e+001	1.736000e+003	1.598513e+003	1.523566e+003	1.374865e+002	6.218597e+000	2.500840e+001
3.570000e+001	1.658000e+003	1.584036e+003	1.521310e+003	7.396410e+001	5.335666e+000	2.112825e+001
3.575000e+001	1.558000e+003	1.572314e+003	1.519059e+003	-1.431391e+001	4.648193e+000	1.812611e+001
3.580000e+001	1.673000e+003	1.562563e+003	1.516813e+003	1.104369e+002	4.104403e+000	1.576240e+001
3.585000e+001	1.643000e+003	1.554300e+003	1.514571e+003	8.870003e+001	3.668545e+000	1.387340e+001
3.590000e+001	1.682000e+003	1.547145e+003	1.512334e+003	1.348546e+002	3.315376e+000	1.234469e+001
3.595000e+001	1.560000e+003	1.540852e+003	1.510102e+003	1.914758e+001	3.026704e+000	1.109454e+001
3.600000e+001	1.679000e+003	1.535234e+003	1.507875e+003	1.437660e+002	2.789175e+000	1.006343e+001
3.605000e+001	1.613000e+003	1.530151e+003	1.505653e+003	8.284881e+001	2.592835e+000	9.207304e+000
3.610000e+001	1.633000e+003	1.525499e+003	1.503435e+003	1.075007e+002	2.430160e+000	8.493042e+000
3.615000e+001	1.616000e+003	1.521198e+003	1.501223e+003	9.480203e+001	2.295398e+000	7.895454e+000
3.620000e+001	1.539000e+003	1.517185e+003	1.499015e+003	2.181490e+001	2.184116e+000	7.395181e+000
3.625000e+001	1.536000e+003	1.513412e+003	1.496811e+003	2.258822e+001	2.092872e+000	6.977233e+000
3.630000e+001	1.593000e+003	1.509839e+003	1.494613e+003	8.316075e+001	2.018989e+000	6.629953e+000
3.635000e+001	1.576000e+003	1.506436e+003	1.492420e+003	6.956360e+001	1.960385e+000	6.344270e+000
3.640000e+001	1.511000e+003	1.503178e+003	1.490231e+003	7.821902e+000	1.915459e+000	6.113159e+000
3.645000e+001	1.509000e+003	1.500044e+003	1.488047e+003	8.956181e+000	1.882994e+000	5.931250e+000
3.650000e+001	1.502000e+003	1.497017e+003	1.485868e+003	4.983300e+000	1.862103e+000	5.794548e+000
3.655000e+001	1.510000e+003	1.494083e+003	1.483694e+003	1.591722e+001	1.852180e+000	5.700231e+000
3.660000e+001	1.529000e+003	1.491230e+003	1.481524e+003	3.776956e+001	1.852874e+000	5.646520e+000
3.665000e+001	1.504000e+003	1.488450e+003	1.479359e+003	1.555007e+001	1.864070e+000	5.632598e+000
3.670000e+001	1.481000e+003	1.485733e+003	1.477199e+003	-4.733054e+000	1.885888e+000	5.658581e+000
3.675000e+001	1.491000e+003	1.483073e+003	1.475044e+003	7.927120e+000	1.918687e+000	5.725530e+000
3.680000e+001	1.530000e+003	1.480464e+003	1.472894e+003	4.953647e+001	1.963083e+000	5.835517e+000
3.685000e+001	1.469000e+003	1.477900e+003	1.470748e+003	-8.900000e+000	2.019987e+000	5.991735e+000
3.690000e+001	1.460000e+003	1.475378e+003	1.468608e+003	-1.537805e+001	2.090645e+000	6.198683e+000
3.695000e+001	1.506000e+003	1.472894e+003	1.466472e+003	3.310594e+001	2.176716e+000	6.462420e+000
3.700000e+001	1.487000e+003	1.470445e+003	1.464341e+003	1.655501e+001	2.280365e+000	6.790938e+000
3.705000e+001	1.493000e+003	1.468028e+003	1.462214e+003	2.497171e+001	2.404399e+000	7.194668e+000
3.710000e+001	1.438000e+003	1.465642e+003	1.460093e+003	-2.764189e+001	2.552460e+000	7.687198e+000
3.715000e+001	1.458000e+003	1.463284e+003	1.457976e+003	-5.284151e+000	2.729290e+000	8.286278e+000
3.720000e+001	1.462000e+003	1.460954e+003	1.455864e+003	1.046109e+000	2.941109e+000	9.015247e+000
3.725000e+001	1.421000e+003	1.458650e+003	1.453757e+003	-3.765042e+001	3.196162e+000	9.905094e+000
3.730000e+001	1.406000e+003	1.456374e+003	1.451655e+003	-5.037363e+001	3.505527e+000	1.099748e+001
3.735000e+001	1.439000e+003	1.454124e+003	1.449557e+003	-1.512413e+001	3.884309e+000	1.234925e+001
3.740000e+001	1.436000e+003	1.451903e+003	1.447465e+003	-1.590349e+001	4.353513e+000	1.403944e+001
3.745000e+001	1.491000e+003	1.449715e+003	1.445377e+003	4.128529e+001	4.943125e+000	1.618074e+001
3.750000e+001	1.429000e+003	1.447563e+003	1.443294e+003	-1.856293e+001	5.697971e+000	1.894104e+001
3.755000e+001	1.406000e+003	1.445457e+003	1.441215e+003	-3.945682e+001	6.691011e+000	2.259180e+001
3.760000e+001	1.478000e+003	1.443411e+003	1.439142e+003	3.458888e+001	8.056438e+000	2.762825e+001
3.765000e+001	1.460000e+003	1.441452e+003	1.437073e+003	1.854819e+001	1.006597e+001	3.504961e+001
3.770000e+001	1.405000e+003	1.439627e+003	1.435009e+003	-3.462723e+001	1.326745e+001	4.687951e+001
3.775000e+001	1.461000e+003	1.438035e+003	1.432950e+003	2.296500e+001	1.864431e+001	6.679277e+001
3.780000e+001	1.453000e+003	1.436896e+003	1.430896e+003	1.610404e+001	2.762780e+001	1.002347e+002
3.785000e+001	1.499000e+003	1.437077e+003	1.428846e+003	6.192345e+001	4.169721e+001	1.530210e+002
3.790000e+001	1.487000e+003	1.457927e+003	1.426802e+003	2.907323e+001	6.123185e+001	2.271667e+002
3.795000e+001	1.687000e+003	1.669321e+003	1.424762e+003	1.767891e+001	8.285893e+001	3.111217e+002
3.800000e+001	1.928000e+003	1.965770e+003	1.422727e+003	-3.777021e+001	9.687597e+001	3.688035e+002
3.805000e+001	2.082000e+003	2.004147e+003	1.420697e+003	7.785327e+001	9.338994e+001	3.599005e+002
3.810000e+001	2.030000e+003	1.982904e+003	1.418671e+003	4.709628e+001	7.863368e+001	3.043595e+002
3.815000e+001	1.807000e+003	1.794403e+003	1.416650e+003	1.259734e+001	5.943987e+001	2.303468e+002
3.820000e+001	1.677000e+003	1.621550e+003	1.414635e+003	5.544963e+001	4.218532e+001	1.619931e+002
3.825000e+001	1.488000e+003	1.504899e+003	1.412624e+003	-1.689902e+001	3.019892e+001	1.138779e+002
3.830000e+001	1.393000e+003	1.444305e+003	1.410617e+003	-5.130532e+001	2.243610e+001	8.255399e+001
3.835000e+001	1.422000e+003	1.419345e+003	1.408616e+003	2.654911e+000	1.734029e+001	6.189314e+001
3.840000e+001	1.324000e+003	1.410443e+003	1.406619e+003	-8.644263e+001	1.389268e+001	4.779888e+001
3.845000e+001	1.371000e+003	1.406833e+003	1.404627e+003	-3.583314e+001	1.149881e+001	3.787618e+001
3.850000e+001	1.401000e+003	1.404520e+003	1.402640e+003	-3.519809e+000	9.802937e+000	3.069409e+001
3.855000e+001	1.268000e+003	1.402448e+003	1.400658e+003	-1.344482e+002	8.583394e+000	2.536067e+001
3.860000e+001	1.329000e+003	1.400416e+003	1.398681e+003	-7.141574e+001	7.698717e+000	2.130471e+001
3.865000e+001	1.290000e+003	1.398394e+003	1.396708e+003	-1.083936e+002	7.057267e+000	1.815341e+001
3.870000e+001	1.338000e+003	1.396379e+003	1.394740e+003	-5.837873e+001	6.598825e+000	1.565832e+001
3.875000e+001	1.387000e+003	1.394371e+003	1.392777e+003	-7.370616e+000	6.283319e+000	1.364993e+001
3.880000e+001	1.338000e+003	1.392369e+003	1.390819e+003	-5.436918e+001	6.083967e+000	1.200973e+001
3.885000e+001	1.264000e+003	1.390374e+003	1.388865e+003	-1.263743e+002	5.983097e+000	1.065304e+001
3.890000e+001	1.300000e+003	1.388386e+003	1.386917e+003	-8.838592e+001	5.969574e+000	9.518091e+000
3.895000e+001	1.284000e+003	1.386404e+003	1.384973e+003	-1.024039e+002	6.037250e+000	8.558999e+000
3.900000e+001	1.302000e+003	1.384428e+003	1.383034e+003	-8.242819e+001	6.184061e+000	7.741143e+000
3.905000e+001	1.364000e+003	1.382459e+003	1.381100e+003	-1.845870e+001	6.411596e+000	7.038003e+000
3.910000e+001	1.382000e+003	1.380495e+003	1.379170e+003	1.504631e+000	6.725035e+000	6.428994e+000
3.915000e+001	1.366000e+003	1.378538e+003	1.377245e+003	-1.253813e+001	7.133418e+000	5.897946e+000
3.920000e+001	1.311000e+003	1.376587e+003	1.375326e+003	-6.558693e+001	7.650293e+000	5.432018e+000
3.925000e+001	1.279000e+003	1.374642e+003	1.373411e+003	-9.564170e+001	8.294792e+000	5.020908e+000
3.930000e+001	1.263000e+003	1.372702e+003	1.371500e+003	-1.097024e+002	9.093322e+000	4.656274e+000
3.935000e+001	1.270000e+003	1.370769e+003	1.369595e+003	-1.007690e+002	1.008213e+001	4.331304e+000
3.940000e+001	1.313000e+003	1.368842e+003	1.367694e+003	-5.584151e+001	1.131120e+001	4.040394e+000
3.945000e+001	1.301000e+003	1.366920e+003	1.365799e+003	-6.591988e+001	1.285024e+001	3.778895e+000
3.950000e+001	1.245000e+003	1.365005e+003	1.363907e+003	-1.200047e+002	1.479854e+001	3.542929e+000
3.955000e+001	1.372000e+003	1.363101e+003	1.362021e+003	8.898748e+000	1.730286e+001	3.329237e+000
3.960000e+001	1.277000e+003	1.361247e+003	1.360140e+003	-8.424724e+001	2.059688e+001	3.135066e+000
3.965000e+001	1.351000e+003	1.359655e+003	1.358263e+003	-8.654980e+000	2.509990e+001	2.958078e+000
3.970000e+001	1.335000e+003	1.359253e+003	1.356391e+003	-2.425252e+001	3.165570e+001	2.796275e+000
3.975000e+001	1.323000e+003	1.363140e+003	1.354524e+003	-4.014029e+001	4.200560e+001	2.647943e+000
3.980000e+001	1.394000e+003	1.379007e+003	1.352662e+003	1.499268e+001	5.942753e+001	2.511604e+000
3.985000e+001	1.432000e+003	1.420147e+003	1.350805e+003	1.185314e+001	8.902297e+001	2.385979e+000
3.990000e+001	1.490000e+003	1.499697e+003	1.348952e+003	-9.697389e+000	1.366789e+002	2.269955e+000
3.995000e+001	1.639000e+003	1.615981e+003	1.347104e+003	2.301864e+001	2.056185e+002	2.162562e+000
4.000000e+001	1.781000e+003	1.739972e+003	1.345261e+003	4.102818e+001	2.883860e+002	2.062950e+000
4.005000e+001	1.834000e+003	1.823574e+003	1.343423e+003	1.042632e+001	3.546523e+002	1.970370e+000
4.010000e+001	1.796000e+003	1.832531e+003	1.341590e+003	-3.653076e+001	3.621172e+002	1.884164e+000
4.015000e+001	1.789000e+003	1.765869e+003	1.339761e+003	2.313071e+001	3.160926e+002	1.803748e+000
4.020000e+001	1.741000e+003	1.652937e+003	1.337937e+003	8.806347e+001	2.488518e+002	1.728606e+000
4.025000e+001	1.499000e+003	1.535314e+003	1.336118e+003	-3.631369e+001	1.777230e+002	1.658276e+000
4.030000e+001	1.423000e+003	1.441884e+003	1.334304e+003	-1.888447e+001	1.237558e+002	1.340871e+000
4.035000e+001	1.404000e+003	1.382010e+003	1.332495e+003	2.198998e+001	8.823643e+001	1.283772e+000
4.040000e+001	1.384000e+003	1.350188e+003	1.330690e+003	3.381191e+001	6.513512e+001	1.230243e+000
4.045000e+001	1.358000e+003	1.335664e+003	1.328890e+003	2.233617e+001	4.967712e+001	1.179991e+000
4.050000e+001	1.381000e+003	1.329440e+003	1.327095e+003	5.156015e+001	3.897083e+001	1.132755e+000
4.055000e+001	1.251000e+003	1.326380e+003	1.325305e+003	-7.537960e+001	3.131643e+001	1.088298e+000
4.060000e+001	1.308000e+003	1.324288e+003	1.323520e+003	-1.628805e+001	2.568591e+001	1.046407e+000
4.065000e+001	1.250000e+003	1.322438e+003	1.321739e+003	-7.243843e+001	2.143713e+001	1.006887e+000
4.070000e+001	1.314000e+003	1.320641e+003	1.319964e+003	-6.641073e+000	1.815783e+001	9.695644e-001
4.075000e+001	1.297000e+003	1.318857e+003	1.318193e+003	-2.185652e+001	1.557640e+001	9.342779e-001
4.080000e+001	1.231000e+003	1.317078e+003	1.316426e+003	-8.607818e+001	1.350912e+001	9.008824e-001
4.085000e+001	1.300000e+003	1.315305e+003	1.314665e+003	-1.530514e+001	1.182855e+001	8.692454e-001
4.090000e+001	1.192000e+003	1.313537e+003	1.312908e+003	-1.215373e+002	1.044422e+001	8.392455e-001
4.095000e+001	1.336000e+003	1.311775e+003	1.311157e+003	2.422549e+001	9.290530e+000	8.107717e-001
4.100000e+001	1.291000e+003	1.310017e+003	1.309410e+003	-1.901688e+001	8.319013e+000	7.837223e-001
4.105000e+001	1.312000e+003	1.308264e+003	1.307668e+003	3.735646e+000	7.493263e+000	7.580038e-001
4.110000e+001	1.311000e+003	1.306517e+003	1.305930e+003	4.483094e+000	6.785513e+000	7.335304e-001
4.115000e+001	1.257000e+003	1.304775e+003	1.304198e+003	-4.777453e+001	6.174292e+000	7.102231e-001
4.120000e+001	1.292000e+003	1.303037e+003	1.302470e+003	-1.103721e+001	5.642794e+000	6.880088e-001
4.125000e+001	1.231000e+003	1.301305e+003	1.300747e+003	-7.030494e+001	5.177711e+000	6.668204e-001
4.130000e+001	1.261000e+003	1.299215e+003	1.299029e+003	-3.821538e+001	4.768401e+000	6.465957e-001
4.135000e+001	1.259000e+003	1.297499e+003	1.297315e+003	-3.849894e+001	4.406267e+000	6.272771e-001
4.140000e+001	1.291000e+003	1.295608e+003	1.295607e+003	-4.607885e+000	4.084310e+000	6.088113e-001
4.145000e+001	1.288000e+003	1.293904e+003	1.293903e+003	-5.904070e+000	3.796780e+000	5.911488e-001
4.150000e+001	1.294000e+003	1.292205e+003	1.292204e+003	1.794936e+000	3.538921e+000	5.742437e-001
4.155000e+001	1.278000e+003	1.290511e+003	1.290510e+003	-1.251087e+001	3.306771e+000	5.580534e-001
4.160000e+001	1.222000e+003	1.288821e+003	1.288821e+003	-6.682147e+001	3.097009e+000	5.425380e-001
4.165000e+001	1.288000e+003	1.287137e+003	1.287136e+003	8.631115e-001	2.906834e+000	5.276607e-001
4.170000e+001	1.256000e+003	1.285457e+003	1.285456e+003	-2.945711e+001	2.733870e+000	5.133870e-001
4.175000e+001	1.252000e+003	1.283782e+003	1.283782e+003	-3.178213e+001	2.576091e+000	4.996845e-001
4.180000e+001	1.251000e+003	1.282112e+003	1.282111e+003	-3.111197e+001	2.431762e+000	4.865232e-001
4.185000e+001	1.304000e+003	1.280447e+003	1.280446e+003	2.355340e+001	2.299387e+000	4.738751e-001
4.190000e+001	1.255000e+003	1.278786e+003	1.278786e+003	-2.378604e+001	2.177675e+000	4.617138e-001
4.195000e+001	1.237000e+003	1.277130e+003	1.277130e+003	-4.013028e+001	2.065504e+000	4.500145e-001
4.200000e+001	1.262000e+003	1.275479e+003	1.275479e+003	-1.347933e+001	1.961897e+000	4.387543e-001
4.205000e+001	1.274000e+003	1.273833e+003	1.273833e+003	1.668180e-001	1.865998e+000	4.279114e-001
4.210000e+001	1.323000e+003	1.272192e+003	1.272191e+003	5.080816e+001	1.777057e+000	4.174655e-001
4.215000e+001	1.288000e+003	1.270555e+003	1.270555e+003	1.744471e+001	1.694412e+000	4.073974e-001
4.220000e+001	1.361000e+003	1.268924e+003	1.268923e+003	9.207645e+001	1.617479e+000	3.976890e-001
4.225000e+001	1.273000e+003	1.267297e+003	1.267296e+003	5.703381e+000	1.545740e+000	3.883236e-001
4.230000e+001	1.259000e+003	1.265674e+003	1.265674e+003	-6.674485e+000	1.478735e+000	3.792851e-001
4.235000e+001	1.290000e+003	1.264057e+003	1.264057e+003	2.594285e+001	1.416052e+000	3.705584e-001
4.240000e+001	1.287000e+003	1.262445e+003	1.262444e+003	2.455537e+001	1.357326e+000	3.621295e-001
4.245000e+001	1.270000e+003	1.260837e+003	1.260837e+003	9.163098e+000	1.302229e+000	3.539849e-001
4.250000e+001	1.292000e+003	1.259234e+003	1.259234e+003	3.276602e+001	1.250465e+000	3.461119e-001
4.255000e+001	1.293000e+003	1.257636e+003	1.257636e+003	3.536414e+001	1.201768e+000	3.384987e-001
4.260000e+001	1.269000e+003	1.256043e+003	1.256042e+003	1.295746e+001	1.155900e+000	3.311339e-001
4.265000e+001	1.224000e+003	1.254454e+003	1.254454e+003	-3.045403e+001	1.112644e+000	3.240068e-001
4.270000e+001	1.198000e+003	1.252870e+003	1.252870e+003	-5.487031e+001	1.071803e+000	3.171073e-001
4.275000e+001	1.221000e+003	1.251291e+003	1.251291e+003	-3.029140e+001	1.033201e+000	3.104259e-001
4.280000e+001	1.225000e+003	1.249717e+003	1.249717e+003	-2.471730e+001	9.966745e-001	3.039534e-001
4.285000e+001	1.256000e+003	1.248148e+003	1.248148e+003	7.852009e+000	9.620768e-001	2.976812e-001
4.290000e+001	1.276000e+003	1.246583e+003	1.246583e+003	2.941651e+001	9.292734e-001	2.916011e-001
4.295000e+001	1.264000e+003	1.245024e+003	1.245024e+003	1.897621e+001	8.981415e-001	2.857054e-001
4.300000e+001	1.260000e+003	1.243469e+003	1.243469e+003	1.653111e+001	8.685684e-001	2.799867e-001
4.305000e+001	1.288000e+003	1.241919e+003	1.241919e+003	4.608121e+001	8.404511e-001	2.744380e-001
4.310000e+001	1.296000e+003	1.240373e+003	1.240373e+003	5.562650e+001	8.136947e-001	2.690525e-001
4.315000e+001	1.264000e+003	1.238833e+003	1.238833e+003	2.516700e+001	7.882123e-001	2.638241e-001
4.320000e+001	1.215000e+003	1.237297e+003	1.237297e+003	-2.229731e+001	6.971957e-001	0.000000e+000
4.325000e+001	1.198000e+003	1.235766e+003	1.235766e+003	-3.776642e+001	6.752978e-001	0.000000e+000
4.330000e+001	1.292000e+003	1.234240e+003	1.234240e+003	5.775966e+001	6.544153e-001	0.000000e+000
4.335000e+001	1.273000e+003	1.232719e+003	1.232719e+003	4.028095e+001	6.344865e-001	0.000000e+000
4.340000e+001	1.271000e+003	1.231203e+003	1.231202e+003	3.979743e+001	6.154540e-001	0.000000e+000
4.345000e+001	1.242000e+003	1.229691e+003	1.229691e+003	1.230911e+001	5.972650e-001	0.000000e+000
4.350000e+001	1.209000e+003	1.228184e+003	1.228184e+003	-1.918401e+001	5.798705e-001	0.000000e+000
4.355000e+001	1.316000e+003	1.226682e+003	1.226682e+003	8.931806e+001	5.632247e-001	0.000000e+000
4.360000e+001	1.181000e+003	1.225185e+003	1.225185e+003	-4.418466e+001	5.472853e-001	0.000000e+000
4.365000e+001	1.203000e+003	1.223692e+003	1.223692e+003	-2.069219e+001	5.320130e-001	0.000000e+000
4.370000e+001	1.240000e+003	1.222205e+003	1.222204e+003	1.779550e+001	5.173710e-001	0.000000e+000
4.375000e+001	1.270000e+003	1.220722e+003	1.220722e+003	4.927837e+001	5.033251e-001	0.000000e+000
4.380000e+001	1.197000e+003	1.219244e+003	1.219243e+003	-2.224356e+001	4.898434e-001	0.000000e+000
4.385000e+001	1.312000e+003	1.217770e+003	1.217770e+003	9.422970e+001	4.768961e-001	0.000000e+000
4.390000e+001	1.253000e+003	1.216302e+003	1.216302e+003	3.669817e+001	4.644554e-001	0.000000e+000
4.395000e+001	1.232000e+003	1.214838e+003	1.214838e+003	1.716183e+001	4.524951e-001	0.000000e+000
4.400000e+001	1.247000e+003	1.213379e+003	1.213379e+003	3.362068e+001	4.409908e-001	0.000000e+000
4.405000e+001	1.218000e+003	1.211925e+003	1.211925e+003	6.074741e+000	4.299196e-001	0.000000e+000
4.410000e+001	1.264000e+003	1.210476e+003	1.210476e+003	5.352400e+001	4.192601e-001	0.000000e+000
4.415000e+001	1.221000e+003	1.209032e+003	1.209031e+003	1.196845e+001	4.089921e-001	0.000000e+000
4.420000e+001	1.240000e+003	1.207592e+003	1.207592e+003	3.240810e+001	3.990967e-001	0.000000e+000
4.425000e+001	1.232000e+003	1.206157e+003	1.206157e+003	2.584295e+001	3.895561e-001	0.000000e+000
4.430000e+001	1.296000e+003	1.204727e+003	1.204727e+003	9.127299e+001	3.803535e-001	0.000000e+000
4.435000e+001	1.296000e+003	1.203302e+003	1.203302e+003	9.269824e+001	3.714731e-001	0.000000e+000
4.440000e+001	1.220000e+003	1.201881e+003	1.201881e+003	1.811868e+001	3.629001e-001	0.000000e+000
4.445000e+001	1.173000e+003	1.200466e+003	1.200466e+003	-2.746568e+001	3.546204e-001	0.000000e+000
4.450000e+001	1.209000e+003	1.199055e+003	1.199055e+003	9.945162e+000	3.466208e-001	0.000000e+000
4.455000e+001	1.184000e+003	1.197649e+003	1.197649e+003	-1.364880e+001	3.388889e-001	0.000000e+000
4.460000e+001	1.188000e+003	1.196248e+003	1.196247e+003	-8.247565e+000	3.314128e-001	0.000000e+000
4.465000e+001	1.265000e+003	1.194851e+003	1.194851e+003	7.014887e+001	3.241813e-001	0.000000e+000
4.470000e+001	1.106000e+003	1.193459e+003	1.193459e+003	-8.745950e+001	3.171839e-001	0.000000e+000
4.475000e+001	1.201000e+003	1.192073e+003	1.192073e+003	8.927330e+000	3.104107e-001	0.000000e+000
4.480000e+001	1.203000e+003	1.190691e+003	1.190691e+003	1.230936e+001	3.038520e-001	0.000000e+000
4.485000e+001	1.223000e+003	1.189313e+003	1.189313e+003	3.368658e+001	2.974991e-001	0.000000e+000
4.490000e+001	1.175000e+003	1.187941e+003	1.187941e+003	-1.294099e+001	2.913433e-001	0.000000e+000
4.495000e+001	1.253000e+003	1.186573e+003	1.186573e+003	6.642663e+001	2.853765e-001	0.000000e+000
4.500000e+001	1.144000e+003	1.185211e+003	1.185210e+003	-4.121055e+001	2.795912e-001	0.000000e+000
4.505000e+001	1.139000e+003	1.183853e+003	1.183852e+003	-4.485253e+001	2.739801e-001	0.000000e+000
4.510000e+001	1.199000e+003	1.182499e+003	1.182499e+003	1.650069e+001	2.685361e-001	0.000000e+000
4.515000e+001	1.229000e+003	1.181151e+003	1.181151e+003	4.784910e+001	2.632528e-001	0.000000e+000
4.520000e+001	1.228000e+003	1.179807e+003	1.179807e+003	4.819272e+001	2.581239e-001	0.000000e+000
4.525000e+001	1.108000e+003	1.178468e+003	1.178468e+003	-7.046847e+001	2.531434e-001	0.000000e+000
4.530000e+001	1.209000e+003	1.177134e+003	1.177134e+003	3.186554e+001	0.000000e+000	0.000000e+000
4.535000e+001	1.206000e+003	1.175805e+003	1.175805e+003	3.019474e+001	0.000000e+000	0.000000e+000
4.540000e+001	1.142000e+003	1.174481e+003	1.174481e+003	-3.248085e+001	0.000000e+000	0.000000e+000
4.545000e+001	1.142000e+003	1.173161e+003	1.173161e+003	-3.116125e+001	0.000000e+000	0.000000e+000
4.550000e+001	1.194000e+003	1.171846e+003	1.171846e+003	2.215356e+001	0.000000e+000	0.000000e+000
4.555000e+001	1.168000e+003	1.170536e+003	1.170536e+003	-2.536444e+000	0.000000e+000	0.000000e+000
4.560000e+001	1.184000e+003	1.169231e+003	1.169231e+003	1.476875e+001	0.000000e+000	0.000000e+000
4.565000e+001	1.172000e+003	1.167931e+003	1.167931e+003	4.069151e+000	0.000000e+000	0.000000e+000
4.570000e+001	1.155000e+003	1.166635e+003	1.166635e+003	-1.163525e+001	0.000000e+000	0.000000e+000
4.575000e+001	1.195000e+003	1.165344e+003	1.165344e+003	2.965554e+001	0.000000e+000	0.000000e+000
4.580000e+001	1.116000e+003	1.164058e+003	1.164058e+003	-4.805847e+001	0.000000e+000	0.000000e+000
4.585000e+001	1.159000e+003	1.162777e+003	1.162777e+003	-3.777281e+000	0.000000e+000	0.000000e+000
4.590000e+001	1.172000e+003	1.161501e+003	1.161501e+003	1.049911e+001	0.000000e+000	0.000000e+000
4.595000e+001	1.192000e+003	1.160229e+003	1.160229e+003	3.177069e+001	0.000000e+000	0.000000e+000
4.600000e+001	1.129000e+003	1.158963e+003	1.158962e+003	-2.996252e+001	0.000000e+000	0.000000e+000
4.605000e+001	1.119000e+003	1.157701e+003	1.157700e+003	-3.870054e+001	0.000000e+000	0.000000e+000
4.610000e+001	1.161000e+003	1.156443e+003	1.156443e+003	4.556637e+000	0.000000e+000	0.000000e+000
4.615000e+001	1.122000e+003	1.155191e+003	1.155191e+003	-3.319098e+001	0.000000e+000	0.000000e+000
4.620000e+001	1.199000e+003	1.153943e+003	1.153943e+003	4.505659e+001	0.000000e+000	0.000000e+000
4.625000e+001	1.142000e+003	1.152701e+003	1.152701e+003	-1.070063e+001	0.000000e+000	0.000000e+000
4.630000e+001	1.093000e+003	1.151463e+003	1.151463e+003	-5.846266e+001	0.000000e+000	0.000000e+000
4.635000e+001	1.132000e+003	1.150229e+003	1.150229e+003	-1.822949e+001	0.000000e+000	0.000000e+000
4.640000e+001	1.157000e+003	1.149001e+003	1.149001e+003	7.998879e+000	0.000000e+000	0.000000e+000
4.645000e+001	1.101000e+003	1.147778e+003	1.147778e+003	-4.677755e+001	0.000000e+000	0.000000e+000
4.650000e+001	1.197000e+003	1.146559e+003	1.146559e+003	5.044121e+001	0.000000e+000	0.000000e+000
4.655000e+001	1.106000e+003	1.145345e+003	1.145345e+003	-3.934482e+001	0.000000e+000	0.000000e+000
4.660000e+001	1.178000e+003	1.144136e+003	1.144136e+003	3.386434e+001	0.000000e+000	0.000000e+000
4.665000e+001	1.087000e+003	1.142931e+003	1.142931e+003	-5.593128e+001	0.000000e+000	0.000000e+000
4.670000e+001	1.227000e+003	1.141732e+003	1.141732e+003	8.526828e+001	0.000000e+000	0.000000e+000
4.675000e+001	1.090000e+003	1.140537e+003	1.140537e+003	-5.053695e+001	0.000000e+000	0.000000e+000
4.680000e+001	1.092000e+003	1.139347e+003	1.139347e+003	-4.734700e+001	0.000000e+000	0.000000e+000
4.685000e+001	1.106000e+003	1.138162e+003	1.138162e+003	-3.216185e+001	0.000000e+000	0.000000e+000
4.690000e+001	1.082000e+003	1.136981e+003	1.136981e+003	-5.498150e+001	0.000000e+000	0.000000e+000
4.695000e+001	1.104000e+003	1.135806e+003	1.135806e+003	-3.180595e+001	0.000000e+000	0.000000e+000
4.700000e+001	1.057000e+003	1.134635e+003	1.134635e+003	-7.763520e+001	0.000000e+000	0.000000e+000
4.705000e+001	1.165000e+003	1.133469e+003	1.133469e+003	3.153074e+001	0.000000e+000	0.000000e+000
4.710000e+001	1.174000e+003	1.132308e+003	1.132308e+003	4.169189e+001	0.000000e+000	0.000000e+000
4.715000e+001	1.139000e+003	1.131152e+003	1.131152e+003	7.848226e+000	0.000000e+000	0.000000e+000
4.720000e+001	1.145000e+003	1.130000e+003	1.130000e+003	1.499977e+001	2.000036e-002	7.630082e-002
4.725000e+001	1.110000e+003	1.128853e+003	1.128853e+003	-1.885350e+001	2.036790e-002	7.769799e-002
4.730000e+001	1.101000e+003	1.127712e+003	1.127712e+003	-2.671156e+001	2.074566e-002	7.913389e-002
4.735000e+001	1.154000e+003	1.126574e+003	1.126574e+003	2.742557e+001	2.113403e-002	8.060996e-002
4.740000e+001	1.115000e+003	1.125442e+003	1.125442e+003	-1.044210e+001	2.153341e-002	8.212772e-002
4.745000e+001	1.133000e+003	1.124315e+003	1.124315e+003	8.685435e+000	2.194422e-002	8.368875e-002
4.750000e+001	1.086000e+003	1.123192e+003	1.123192e+003	-3.719184e+001	2.236689e-002	8.529470e-002
4.755000e+001	1.100000e+003	1.122074e+003	1.122074e+003	-2.207391e+001	2.280190e-002	8.694733e-002
4.760000e+001	1.150000e+003	1.120961e+003	1.120961e+003	2.903922e+001	2.324971e-002	8.864845e-002
4.765000e+001	1.088000e+003	1.119852e+003	1.119852e+003	-3.185246e+001	2.371085e-002	9.039999e-002
4.770000e+001	1.142000e+003	1.118749e+003	1.118749e+003	2.325106e+001	2.418585e-002	9.220395e-002
4.775000e+001	1.083000e+003	1.117650e+003	1.117650e+003	-3.465022e+001	2.467526e-002	9.406245e-002
4.780000e+001	1.088000e+003	1.116556e+003	1.116556e+003	-2.855630e+001	2.517968e-002	9.597770e-002
4.785000e+001	1.096000e+003	1.115467e+003	1.115467e+003	-1.946719e+001	2.569972e-002	9.795205e-002
4.790000e+001	1.149000e+003	1.114383e+003	1.114383e+003	3.461713e+001	2.623604e-002	9.998794e-002
4.795000e+001	1.134000e+003	1.113303e+003	1.113303e+003	2.069664e+001	2.678932e-002	1.020880e-001
4.800000e+001	1.089000e+003	1.112229e+003	1.112229e+003	-2.322865e+001	2.736029e-002	1.042549e-001
4.805000e+001	1.093000e+003	1.111159e+003	1.111159e+003	-1.815874e+001	2.794971e-002	1.064915e-001
4.810000e+001	1.109000e+003	1.110094e+003	1.110094e+003	-1.093637e+000	2.855838e-002	1.088008e-001
4.815000e+001	1.118000e+003	1.109033e+003	1.109033e+003	8.966668e+000	2.918715e-002	1.111861e-001
4.820000e+001	1.036000e+003	1.107978e+003	1.107978e+003	-7.197783e+001	2.983692e-002	1.136507e-001
4.825000e+001	1.097000e+003	1.106927e+003	1.106927e+003	-9.927128e+000	3.050862e-002	1.161981e-001
4.830000e+001	1.083000e+003	1.105881e+003	1.105881e+003	-2.288123e+001	3.120326e-002	1.188322e-001
4.835000e+001	1.083000e+003	1.104840e+003	1.104840e+003	-2.184013e+001	3.192190e-002	1.215568e-001
4.840000e+001	1.099000e+003	1.103804e+003	1.103804e+003	-4.803835e+000	3.266565e-002	1.243762e-001
4.845000e+001	1.029000e+003	1.102772e+003	1.102772e+003	-7.377234e+001	3.343569e-002	1.272949e-001
4.850000e+001	1.124000e+003	1.101746e+003	1.101746e+003	2.225435e+001	3.423329e-002	1.303175e-001
4.855000e+001	1.040000e+003	1.100724e+003	1.100724e+003	-6.072376e+001	3.505976e-002	1.334490e-001
4.860000e+001	1.024000e+003	1.099707e+003	1.099707e+003	-7.570667e+001	3.591653e-002	1.366947e-001
4.865000e+001	1.009000e+003	1.098694e+003	1.098694e+003	-8.969438e+001	3.680508e-002	1.400604e-001
4.870000e+001	1.035000e+003	1.097687e+003	1.097687e+003	-6.268690e+001	3.772702e-002	1.435518e-001
4.875000e+001	1.063000e+003	1.096684e+003	1.096684e+003	-3.368422e+001	3.868403e-002	1.471754e-001
4.880000e+001	1.047000e+003	1.095686e+003	1.095686e+003	-4.868633e+001	3.967792e-002	1.509380e-001
4.885000e+001	1.094000e+003	1.094693e+003	1.094693e+003	-6.932548e-001	4.071060e-002	1.548467e-001
4.890000e+001	1.106000e+003	1.093705e+003	1.093705e+003	1.229502e+001	4.178413e-002	1.589092e-001
4.895000e+001	1.075000e+003	1.092722e+003	1.092722e+003	-1.772150e+001	4.290067e-002	1.631336e-001
4.900000e+001	1.090000e+003	1.091743e+003	1.091743e+003	-1.742827e+000	4.406257e-002	1.675288e-001
4.905000e+001	1.081000e+003	1.090769e+003	1.090769e+003	-9.768955e+000	4.527231e-002	1.721039e-001
4.910000e+001	1.067000e+003	1.089800e+003	1.089800e+003	-2.279988e+001	4.653256e-002	1.768691e-001
4.915000e+001	1.052000e+003	1.088836e+003	1.088836e+003	-3.683562e+001	4.784616e-002	1.818349e-001
4.920000e+001	1.072000e+003	1.087876e+003	1.087876e+003	-1.587615e+001	4.921617e-002	1.870127e-001
4.925000e+001	1.041000e+003	1.086921e+003	1.086921e+003	-4.592148e+001	5.064586e-002	1.924149e-001
4.930000e+001	1.032000e+003	1.085972e+003	1.085972e+003	-5.397162e+001	5.213876e-002	1.980545e-001
4.935000e+001	1.078000e+003	1.085027e+003	1.085027e+003	-7.026561e+000	5.369864e-002	2.039457e-001
4.940000e+001	9.860000e+002	1.084086e+003	1.084086e+003	-9.808630e+001	5.532957e-002	2.101037e-001
4.945000e+001	1.104000e+003	1.083151e+003	1.083151e+003	2.084916e+001	5.703593e-002	2.165448e-001
4.950000e+001	1.025000e+003	1.082220e+003	1.082220e+003	-5.722019e+001	5.882244e-002	2.232866e-001
4.955000e+001	1.029000e+003	1.081294e+003	1.081294e+003	-5.229433e+001	6.069421e-002	2.303482e-001
4.960000e+001	1.041000e+003	1.080373e+003	1.080373e+003	-3.937328e+001	6.265674e-002	2.377500e-001
4.965000e+001	1.072000e+003	1.079457e+003	1.079457e+003	-7.457031e+000	6.471599e-002	2.455144e-001
4.970000e+001	1.067000e+003	1.078546e+003	1.078546e+003	-1.154558e+001	6.687843e-002	2.536653e-001
4.975000e+001	1.026000e+003	1.077639e+003	1.077639e+003	-5.163894e+001	6.915106e-002	2.622288e-001
4.980000e+001	1.056000e+003	1.076737e+003	1.076737e+003	-2.073709e+001	7.154150e-002	2.712333e-001
4.985000e+001	1.057000e+003	1.075840e+003	1.075840e+003	-1.884005e+001	7.405804e-002	2.807096e-001
4.990000e+001	1.110000e+003	1.074948e+003	1.074948e+003	3.505219e+001	7.670969e-002	2.906912e-001
4.995000e+001	1.047000e+003	1.074060e+003	1.074060e+003	-2.706037e+001	7.950631e-002	3.012146e-001
5.000000e+001	1.041000e+003	1.073178e+003	1.073178e+003	-3.217773e+001	8.245864e-002	3.123199e-001
5.005000e+001	1.038000e+003	1.072300e+003	1.072300e+003	-3.429989e+001	8.557847e-002	3.240505e-001
5.010000e+001	1.056000e+003	1.071427e+003	1.071427e+003	-1.542686e+001	8.887871e-002	3.364545e-001
5.015000e+001	1.029000e+003	1.070559e+003	1.070559e+003	-4.155863e+001	9.237353e-002	3.495843e-001
5.020000e+001	9.820000e+002	1.069695e+003	1.069695e+003	-8.769520e+001	9.607853e-002	3.634976e-001
5.025000e+001	1.022000e+003	1.068837e+003	1.068837e+003	-4.683657e+001	1.000109e-001	3.782581e-001
5.030000e+001	1.032000e+003	1.067983e+003	1.067983e+003	-3.598274e+001	1.041896e-001	3.939359e-001
5.035000e+001	1.049000e+003	1.067134e+003	1.067134e+003	-1.813372e+001	1.086357e-001	4.106085e-001
5.040000e+001	1.006000e+003	1.066289e+003	1.066289e+003	-6.028949e+001	1.133725e-001	4.283620e-001
5.045000e+001	1.087000e+003	1.065450e+003	1.065450e+003	2.154993e+001	1.184257e-001	4.472918e-001
5.050000e+001	1.035000e+003	1.064615e+003	1.064615e+003	-2.961545e+001	1.238244e-001	4.675039e-001
5.055000e+001	1.129000e+003	1.063786e+003	1.063786e+003	6.521436e+001	1.296006e-001	4.891171e-001
5.060000e+001	1.016000e+003	1.062961e+003	1.062961e+003	-4.696062e+001	1.357904e-001	5.122635e-001
5.065000e+001	1.058000e+003	1.062140e+003	1.062140e+003	-4.140405e+000	1.424342e-001	5.370918e-001
5.070000e+001	1.037000e+003	1.061325e+003	1.061325e+003	-2.432499e+001	1.495774e-001	5.637688e-001
5.075000e+001	1.033000e+003	1.060514e+003	1.060514e+003	-2.751438e+001	1.572715e-001	5.924825e-001
5.080000e+001	9.790000e+002	1.059709e+003	1.059709e+003	-8.070857e+001	1.655745e-001	6.234456e-001
5.085000e+001	1.012000e+003	1.058908e+003	1.058908e+003	-4.690757e+001	1.745522e-001	6.568990e-001
5.090000e+001	1.062000e+003	1.058111e+003	1.058111e+003	3.888638e+000	1.842799e-001	6.931170e-001
5.095000e+001	1.079000e+003	1.057320e+003	1.057320e+003	2.168004e+001	1.948433e-001	7.324125e-001
5.100000e+001	1.049000e+003	1.056533e+003	1.056533e+003	-7.533358e+000	2.063408e-001	7.751440e-001
5.105000e+001	1.026000e+003	1.055752e+003	1.055752e+003	-2.975156e+001	2.188859e-001	8.217237e-001
5.110000e+001	1.104000e+003	1.054975e+003	1.054975e+003	4.902544e+001	2.326097e-001	8.726273e-001
5.115000e+001	1.024000e+003	1.054202e+003	1.054202e+003	-3.020236e+001	2.476643e-001	9.284065e-001
5.120000e+001	9.750000e+002	1.053435e+003	1.053435e+003	-7.843497e+001	2.642273e-001	9.897035e-001
5.125000e+001	1.012000e+003	1.052672e+003	1.052672e+003	-4.067238e+001	2.825070e-001	1.057270e+000
5.130000e+001	1.044000e+003	1.051915e+003	1.051915e+003	-7.914588e+000	3.027485e-001	1.131989e+000
5.135000e+001	1.024000e+003	1.051162e+003	1.051162e+003	-2.716160e+001	3.252426e-001	1.214907e+000
5.140000e+001	1.001000e+003	1.050413e+003	1.050413e+003	-4.941341e+001	3.503357e-001	1.307264e+000
5.145000e+001	1.075000e+003	1.049670e+003	1.049670e+003	2.532997e+001	3.784433e-001	1.410549e+000
5.150000e+001	1.057000e+003	1.048931e+003	1.048931e+003	8.068556e+000	4.100671e-001	1.526550e+000
5.155000e+001	9.960000e+002	1.048198e+003	1.048198e+003	-5.219766e+001	4.458176e-001	1.657440e+000
5.160000e+001	9.830000e+002	1.047469e+003	1.047469e+003	-6.446868e+001	4.864432e-001	1.805873e+000
5.165000e+001	9.860000e+002	1.046745e+003	1.046745e+003	-6.074451e+001	5.328694e-001	1.975119e+000
5.170000e+001	1.080000e+003	1.046025e+003	1.046025e+003	3.397487e+001	5.862511e-001	2.169247e+000
5.175000e+001	1.022000e+003	1.045311e+003	1.045311e+003	-2.331056e+001	6.480447e-001	2.393364e+000
5.180000e+001	9.570000e+002	1.044601e+003	1.044601e+003	-8.760078e+001	7.201062e-001	2.653950e+000
5.185000e+001	1.026000e+003	1.043896e+003	1.043896e+003	-1.789581e+001	8.048300e-001	2.959329e+000
5.190000e+001	1.023000e+003	1.043196e+003	1.043196e+003	-2.019564e+001	9.053462e-001	3.320320e+000
5.195000e+001	1.021000e+003	1.042500e+003	1.042500e+003	-2.150028e+001	1.025807e+000	3.751194e+000
5.200000e+001	1.039000e+003	1.041810e+003	1.041810e+003	-2.809713e+000	1.171808e+000	4.271062e+000
5.205000e+001	9.880000e+002	1.041124e+003	1.041124e+003	-5.312395e+001	1.351042e+000	4.905980e+000
5.210000e+001	9.850000e+002	1.040443e+003	1.040443e+003	-5.544299e+001	1.574342e+000	5.692258e+000
5.215000e+001	1.020000e+003	1.039767e+003	1.039767e+003	-1.976683e+001	1.857669e+000	6.682270e+000
5.220000e+001	1.030000e+003	1.039095e+003	1.039095e+003	-9.095471e+000	2.226751e+000	7.956950e+000
5.225000e+001	1.008000e+003	1.038429e+003	1.038429e+003	-3.042891e+001	2.729691e+000	9.658518e+000
5.230000e+001	1.001000e+003	1.037767e+003	1.037767e+003	-3.676716e+001	3.469648e+000	1.207882e+001
5.235000e+001	9.990000e+002	1.037110e+003	1.037110e+003	-3.811021e+001	4.673085e+000	1.586362e+001
5.240000e+001	1.012000e+003	1.036458e+003	1.036458e+003	-2.445806e+001	6.785541e+000	2.235710e+001
5.245000e+001	1.007000e+003	1.035811e+003	1.035811e+003	-2.881071e+001	1.051430e+001	3.390488e+001
5.250000e+001	1.052000e+003	1.035168e+003	1.035168e+003	1.683184e+001	1.666394e+001	5.360355e+001
5.255000e+001	1.045000e+003	1.034530e+003	1.034530e+003	1.046958e+001	2.564748e+001	8.393273e+001
5.260000e+001	1.013000e+003	1.033897e+003	1.033897e+003	-2.089747e+001	3.658346e+001	1.239836e+002
5.265000e+001	1.059000e+003	1.033269e+003	1.033269e+003	2.573067e+001	4.596536e+001	1.646892e+002
5.270000e+001	1.013000e+003	1.032646e+003	1.032646e+003	-1.964599e+001	4.851905e+001	1.869261e+002
5.275000e+001	1.025000e+003	1.032027e+003	1.032027e+003	-7.027455e+000	4.404333e+001	1.774612e+002
5.280000e+001	1.022000e+003	1.031414e+003	1.031414e+003	-9.413719e+000	3.776561e+001	1.548996e+002
5.285000e+001	9.870000e+002	1.030805e+003	1.030805e+003	-4.380479e+001	2.987241e+001	1.275964e+002
5.290000e+001	1.017000e+003	1.030201e+003	1.030201e+003	-1.320065e+001	2.125485e+001	9.400196e+001
5.295000e+001	1.054000e+003	1.029601e+003	1.029601e+003	2.439868e+001	1.459004e+001	6.488952e+001
5.300000e+001	1.040000e+003	1.029007e+003	1.029007e+003	1.099321e+001	1.017808e+001	4.480984e+001
5.305000e+001	1.036000e+003	1.028417e+003	1.028417e+003	7.582933e+000	7.371438e+000	3.194344e+001
5.310000e+001	1.008000e+003	1.027832e+003	1.027832e+003	-1.983214e+001	5.565570e+000	2.373644e+001
5.315000e+001	1.029000e+003	1.027252e+003	1.027252e+003	1.747981e+000	4.357787e+000	1.834123e+001
5.320000e+001	1.030000e+003	1.026677e+003	1.026677e+003	3.323303e+000	3.510333e+000	1.462563e+001
5.325000e+001	1.019000e+003	1.026106e+003	1.026106e+003	-7.106177e+000	2.889846e+000	1.194675e+001
5.330000e+001	1.023000e+003	1.025540e+003	1.025540e+003	-2.540460e+000	2.420499e+000	9.943665e+000
5.335000e+001	1.001000e+003	1.024980e+003	1.024980e+003	-2.397954e+001	2.056586e+000	8.404309e+000
5.340000e+001	1.058000e+003	1.024423e+003	1.024423e+003	3.357657e+001	1.768753e+000	7.195622e+000
5.345000e+001	1.023000e+003	1.023872e+003	1.023872e+003	-8.721172e-001	1.537238e+000	6.229459e+000
5.350000e+001	9.630000e+002	1.023326e+003	1.023326e+003	-6.032561e+001	1.348289e+000	5.445200e+000
5.355000e+001	1.033000e+003	1.022784e+003	1.022784e+003	1.021610e+001	1.192100e+000	4.799995e+000
5.360000e+001	9.450000e+002	1.022247e+003	1.022247e+003	-7.724699e+001	1.061525e+000	4.262875e+000
5.365000e+001	1.047000e+003	1.021715e+003	1.021715e+003	2.528511e+001	9.512637e-001	3.811017e+000
5.370000e+001	1.052000e+003	1.021188e+003	1.021188e+003	3.081242e+001	8.573155e-001	3.427307e+000
5.375000e+001	1.082000e+003	1.020665e+003	1.020665e+003	6.133492e+001	7.766172e-001	3.098714e+000
5.380000e+001	9.880000e+002	1.020147e+003	1.020147e+003	-3.214738e+001	7.067916e-001	2.815175e+000
5.385000e+001	1.092000e+003	1.019634e+003	1.019634e+003	7.236552e+001	6.459711e-001	2.568821e+000
5.390000e+001	1.089000e+003	1.019126e+003	1.019126e+003	6.987361e+001	5.926722e-001	2.353427e+000
5.395000e+001	1.021000e+003	1.018623e+003	1.018623e+003	2.376906e+000	5.457046e-001	2.164017e+000
5.400000e+001	9.810000e+002	1.018125e+003	1.018125e+003	-3.712460e+001	5.041044e-001	1.996577e+000
5.405000e+001	9.890000e+002	1.017631e+003	1.017631e+003	-2.863091e+001	4.670840e-001	1.847836e+000
5.410000e+001	1.009000e+003	1.017142e+003	1.017142e+003	-8.142022e+000	4.339955e-001	1.715112e+000
5.415000e+001	1.060000e+003	1.016658e+003	1.016658e+003	4.334207e+001	4.043012e-001	1.596186e+000
5.420000e+001	9.800000e+002	1.016179e+003	1.016179e+003	-3.617865e+001	3.775525e-001	1.489210e+000
5.425000e+001	9.780000e+002	1.015704e+003	1.015704e+003	-3.770417e+001	3.533723e-001	1.392636e+000
5.430000e+001	1.015000e+003	1.015234e+003	1.015234e+003	-2.344850e-001	3.314423e-001	1.305158e+000
5.435000e+001	9.820000e+002	1.014770e+003	1.014770e+003	-3.276961e+001	3.114915e-001	1.225668e+000
5.440000e+001	9.910000e+002	1.014310e+003	1.014310e+003	-2.330953e+001	2.932890e-001	1.153223e+000
5.445000e+001	9.990000e+002	1.013854e+003	1.013854e+003	-1.485425e+001	2.766363e-001	1.087016e+000
5.450000e+001	1.022000e+003	1.013404e+003	1.013404e+003	8.596223e+000	2.613623e-001	1.026349e+000
5.455000e+001	1.013000e+003	1.012958e+003	1.012958e+003	4.189512e-002	2.473190e-001	9.706213e-001
5.460000e+001	9.440000e+002	1.012517e+003	1.012517e+003	-6.851723e+001	2.343777e-001	9.193116e-001
5.465000e+001	9.730000e+002	1.012081e+003	1.012081e+003	-3.908117e+001	2.224260e-001	8.719647e-001
5.470000e+001	1.009000e+003	1.011650e+003	1.011650e+003	-2.649899e+000	2.113656e-001	8.281830e-001
5.475000e+001	9.830000e+002	1.011223e+003	1.011223e+003	-2.822343e+001	2.011100e-001	7.876172e-001
5.480000e+001	9.650000e+002	1.010802e+003	1.010802e+003	-4.580177e+001	1.915829e-001	7.499601e-001
5.485000e+001	1.053000e+003	1.010385e+003	1.010385e+003	4.261509e+001	1.827171e-001	7.149401e-001
5.490000e+001	1.066000e+003	1.009973e+003	1.009973e+003	5.602715e+001	1.744526e-001	6.823166e-001
5.495000e+001	1.027000e+003	1.009566e+003	1.009566e+003	1.743441e+001	1.667364e-001	6.518758e-001
5.500000e+001	1.071000e+003	1.009163e+003	1.009163e+003	6.183687e+001	1.595209e-001	6.234274e-001
5.505000e+001	1.031000e+003	1.008765e+003	1.008765e+003	2.223452e+001	1.527638e-001	5.968012e-001
5.510000e+001	1.075000e+003	1.008373e+003	1.008373e+003	6.662737e+001	1.464271e-001	5.718448e-001
5.515000e+001	1.074000e+003	1.007985e+003	1.007985e+003	6.601542e+001	1.404766e-001	5.484216e-001
5.520000e+001	1.045000e+003	1.007601e+003	1.007601e+003	3.739867e+001	1.348815e-001	5.264084e-001
5.525000e+001	1.014000e+003	1.007223e+003	1.007223e+003	6.777118e+000	1.296142e-001	5.056943e-001
5.530000e+001	1.053000e+003	1.006849e+003	1.006849e+003	4.615076e+001	1.246494e-001	4.861791e-001
5.535000e+001	1.054000e+003	1.006480e+003	1.006480e+003	4.751961e+001	1.199645e-001	4.677721e-001
5.540000e+001	9.960000e+002	1.006116e+003	1.006116e+003	-1.011635e+001	1.155388e-001	4.503908e-001
5.545000e+001	1.052000e+003	1.005757e+003	1.005757e+003	4.624289e+001	1.113535e-001	4.339605e-001
5.550000e+001	1.002000e+003	1.005403e+003	1.005403e+003	-3.402674e+000	1.073916e-001	4.184131e-001
5.555000e+001	1.019000e+003	1.005053e+003	1.005053e+003	1.394696e+001	1.036374e-001	4.036864e-001
5.560000e+001	1.051000e+003	1.004708e+003	1.004708e+003	4.629180e+001	1.000767e-001	3.897237e-001
5.565000e+001	9.840000e+002	1.004368e+003	1.004368e+003	-2.036817e+001	9.669637e-002	3.764730e-001
5.570000e+001	1.071000e+003	1.004033e+003	1.004033e+003	6.696706e+001	9.348444e-002	3.638867e-001
5.575000e+001	9.990000e+002	1.003795e+003	1.003703e+003	-4.794653e+000	9.042991e-002	3.519212e-001
5.580000e+001	1.014000e+003	1.003470e+003	1.003377e+003	1.052968e+001	8.752266e-002	3.405362e-001
5.585000e+001	1.049000e+003	1.003151e+003	1.003056e+003	4.584919e+001	8.475338e-002	3.296949e-001
5.590000e+001	9.630000e+002	1.002836e+003	1.002740e+003	-3.983614e+001	8.211348e-002	3.193631e-001
5.595000e+001	9.880000e+002	1.002572e+003	1.002429e+003	-1.457241e+001	7.959501e-002	3.095095e-001
5.600000e+001	9.840000e+002	1.002268e+003	1.002122e+003	-1.826805e+001	7.719065e-002	3.001049e-001
5.605000e+001	1.046000e+003	1.001969e+003	1.001821e+003	4.403147e+001	7.489361e-002	2.911225e-001
5.610000e+001	1.003000e+003	1.001674e+003	1.001524e+003	1.326141e+000	7.269758e-002	2.825374e-001
5.615000e+001	9.840000e+002	1.001384e+003	1.001232e+003	-1.738404e+001	7.059674e-002	2.743265e-001
5.620000e+001	1.065000e+003	1.001099e+003	1.000945e+003	6.390093e+001	6.858566e-002	2.664684e-001
5.625000e+001	9.600000e+002	1.000819e+003	1.000662e+003	-4.081895e+001	6.665931e-002	2.589431e-001
5.630000e+001	1.064000e+003	1.000544e+003	1.000385e+003	6.345632e+001	6.481298e-002	2.517322e-001
5.635000e+001	1.037000e+003	1.000273e+003	1.000112e+003	3.672673e+001	6.304231e-002	2.448183e-001
5.640000e+001	1.024000e+003	1.000008e+003	9.998439e+002	2.399228e+001	6.134321e-002	2.381854e-001
5.645000e+001	1.051000e+003	9.997470e+002	9.995807e+002	5.125298e+001	5.971189e-002	2.318184e-001
5.650000e+001	9.450000e+002	9.994912e+002	9.993223e+002	-5.449118e+001	5.814478e-002	2.257033e-001
5.655000e+001	9.910000e+002	9.992402e+002	9.990687e+002	-8.240210e+000	5.663856e-002	2.198270e-001
5.660000e+001	1.031000e+003	9.989941e+002	9.988199e+002	3.200590e+001	5.519012e-002	2.141773e-001
5.665000e+001	1.018000e+003	9.987529e+002	9.985759e+002	1.924715e+001	5.379654e-002	2.087425e-001
5.670000e+001	9.910000e+002	9.985165e+002	9.983367e+002	-7.516474e+000	5.245507e-002	2.035121e-001
5.675000e+001	1.042000e+003	9.982850e+002	9.981023e+002	4.371503e+001	5.116316e-002	1.984757e-001
5.680000e+001	1.035000e+003	9.980583e+002	9.978727e+002	3.694167e+001	4.991840e-002	1.936241e-001
5.685000e+001	1.034000e+003	9.978366e+002	9.976479e+002	3.616343e+001	4.871851e-002	1.889481e-001
5.690000e+001	1.021000e+003	9.976197e+002	9.974280e+002	2.338032e+001	4.756137e-002	1.844396e-001
5.695000e+001	9.940000e+002	9.974077e+002	9.972128e+002	-3.407671e+000	4.644497e-002	1.800904e-001
5.700000e+001	1.031000e+003	9.972005e+002	9.970024e+002	3.379946e+001	4.536742e-002	1.758933e-001
5.705000e+001	1.067000e+003	9.969983e+002	9.967968e+002	7.000170e+001	4.432694e-002	1.718413e-001
5.710000e+001	9.770000e+002	9.968009e+002	9.965960e+002	-1.980095e+001	4.332184e-002	1.679276e-001
5.715000e+001	1.007000e+003	9.966085e+002	9.964000e+002	1.039152e+001	4.235055e-002	1.641462e-001
5.720000e+001	1.014000e+003	9.964209e+002	9.962089e+002	1.757909e+001	4.141155e-002	1.604910e-001
5.725000e+001	1.047000e+003	9.962382e+002	9.960225e+002	5.076177e+001	4.050345e-002	1.569566e-001
5.730000e+001	1.084000e+003	9.960605e+002	9.958409e+002	8.793954e+001	3.962488e-002	1.535376e-001
5.735000e+001	1.037000e+003	9.958876e+002	9.956641e+002	4.111242e+001	3.877460e-002	1.502292e-001
5.740000e+001	1.055000e+003	9.957196e+002	9.954922e+002	5.928039e+001	3.795139e-002	1.470266e-001
5.745000e+001	1.011000e+003	9.955566e+002	9.953250e+002	1.544344e+001	5.608090e-002	1.439252e-001
5.750000e+001	1.048000e+003	9.953984e+002	9.951626e+002	5.260159e+001	5.565494e-002	2.132881e-001
5.755000e+001	1.015000e+003	9.952452e+002	9.950051e+002	1.975481e+001	5.526242e-002	2.117030e-001
5.760000e+001	1.052000e+003	9.950969e+002	9.948523e+002	5.690311e+001	5.490272e-002	2.102439e-001
5.765000e+001	1.032000e+003	9.949535e+002	9.947044e+002	3.704649e+001	5.457530e-002	2.089086e-001
5.770000e+001	1.024000e+003	9.948151e+002	9.945612e+002	2.918493e+001	5.427968e-002	2.076951e-001
5.775000e+001	1.032000e+003	9.946816e+002	9.944228e+002	3.731844e+001	5.401543e-002	2.066017e-001
5.780000e+001	9.870000e+002	9.945530e+002	9.942893e+002	-7.552998e+000	5.378220e-002	2.056269e-001
5.785000e+001	1.081000e+003	9.944294e+002	9.941605e+002	8.657062e+001	5.357968e-002	2.047693e-001
5.790000e+001	1.027000e+003	9.943107e+002	9.940366e+002	3.268928e+001	5.340762e-002	2.040278e-001
5.795000e+001	1.022000e+003	9.941970e+002	9.939174e+002	2.780298e+001	2.287005e-002	8.574886e-002
5.800000e+001	1.087000e+003	9.940883e+002	9.938031e+002	9.291172e+001	2.333085e-002	8.746121e-002
5.805000e+001	9.860000e+002	9.939845e+002	9.936935e+002	-7.984512e+000	2.380573e-002	8.922536e-002
5.810000e+001	1.004000e+003	9.938857e+002	9.935888e+002	1.011427e+001	2.429525e-002	9.104343e-002
5.815000e+001	1.048000e+003	9.937919e+002	9.934889e+002	5.420807e+001	2.480002e-002	9.291764e-002
5.820000e+001	9.890000e+002	9.937031e+002	9.933937e+002	-4.703122e+000	2.532070e-002	9.485033e-002
5.825000e+001	9.510000e+002	9.936193e+002	9.933034e+002	-4.261932e+001	2.585794e-002	9.684395e-002
5.830000e+001	9.660000e+002	9.935405e+002	9.932179e+002	-2.754053e+001	2.641246e-002	9.890109e-002
5.835000e+001	9.880000e+002	9.934668e+002	9.931371e+002	-5.466756e+000	2.698502e-002	1.010245e-001
5.840000e+001	1.049000e+003	9.933980e+002	9.930612e+002	5.560199e+001	2.757640e-002	1.032170e-001
5.845000e+001	1.047000e+003	9.933343e+002	9.929901e+002	5.366569e+001	2.818743e-002	1.054817e-001
5.850000e+001	1.007000e+003	9.932757e+002	9.929237e+002	1.372434e+001	2.881900e-002	1.078217e-001
5.855000e+001	1.046000e+003	9.932221e+002	9.928622e+002	5.277793e+001	2.947204e-002	1.102405e-001
5.860000e+001	1.014000e+003	9.931736e+002	9.928055e+002	2.082645e+001	3.014752e-002	1.127416e-001
5.865000e+001	1.031000e+003	9.931301e+002	9.927535e+002	3.786988e+001	3.084650e-002	1.153287e-001
5.870000e+001	1.030000e+003	9.930918e+002	9.927064e+002	3.690821e+001	3.157007e-002	1.180060e-001
5.875000e+001	1.060000e+003	9.930586e+002	9.926641e+002	6.694143e+001	3.231941e-002	1.207776e-001
5.880000e+001	1.088000e+003	9.930305e+002	9.926266e+002	9.496952e+001	3.309574e-002	1.236480e-001
5.885000e+001	1.046000e+003	9.930075e+002	9.925939e+002	5.299247e+001	3.390038e-002	1.266219e-001
5.890000e+001	1.023000e+003	9.929897e+002	9.925660e+002	3.001025e+001	3.473473e-002	1.297045e-001
5.895000e+001	1.076000e+003	9.929771e+002	9.925428e+002	8.302286e+001	3.560027e-002	1.329010e-001
5.900000e+001	1.037000e+003	9.929697e+002	9.925245e+002	4.403027e+001	3.649856e-002	1.362171e-001
5.905000e+001	1.034000e+003	9.929675e+002	9.925110e+002	4.103246e+001	3.743129e-002	1.396589e-001
5.910000e+001	1.063000e+003	9.929706e+002	9.925023e+002	7.002942e+001	3.840024e-002	1.432328e-001
5.915000e+001	1.051000e+003	9.929789e+002	9.924984e+002	5.802111e+001	3.940730e-002	1.469457e-001
5.920000e+001	1.013000e+003	9.929925e+002	9.924993e+002	2.000752e+001	4.045450e-002	1.508049e-001
5.925000e+001	1.043000e+003	9.930114e+002	9.925050e+002	4.998861e+001	4.154401e-002	1.548181e-001
5.930000e+001	1.103000e+003	9.930356e+002	9.925155e+002	1.099644e+002	4.267813e-002	1.589936e-001
5.935000e+001	1.013000e+003	9.930652e+002	9.925308e+002	1.993475e+001	4.385933e-002	1.633404e-001
5.940000e+001	1.035000e+003	9.931003e+002	9.925509e+002	4.189974e+001	4.509025e-002	1.678679e-001
5.945000e+001	1.123000e+003	9.931407e+002	9.925758e+002	1.298593e+002	4.637374e-002	1.725863e-001
5.950000e+001	9.890000e+002	9.931866e+002	9.926055e+002	-4.186628e+000	4.771281e-002	1.775065e-001
5.955000e+001	1.051000e+003	9.932381e+002	9.926400e+002	5.776194e+001	4.911073e-002	1.826401e-001
5.960000e+001	9.890000e+002	9.932950e+002	9.926793e+002	-4.295039e+000	5.057100e-002	1.879997e-001
5.965000e+001	1.050000e+003	9.933576e+002	9.927235e+002	5.664238e+001	5.209738e-002	1.935986e-001
5.970000e+001	9.960000e+002	9.934258e+002	9.927724e+002	2.574160e+000	5.369393e-002	1.994515e-001
5.975000e+001	1.045000e+003	9.934998e+002	9.928261e+002	5.150024e+001	5.536500e-002	2.055739e-001
5.980000e+001	1.007000e+003	9.935794e+002	9.928846e+002	1.342057e+001	5.711532e-002	2.119825e-001
5.985000e+001	1.093000e+003	9.936649e+002	9.929479e+002	9.933508e+001	5.894996e-002	2.186956e-001
5.990000e+001	1.045000e+003	9.937563e+002	9.930161e+002	5.124371e+001	6.087445e-002	2.257326e-001
5.995000e+001	1.001000e+003	9.938536e+002	9.930890e+002	7.146394e+000	6.289473e-002	2.331149e-001
6.000000e+001	1.019000e+003	9.939570e+002	9.931667e+002	2.504305e+001	6.501728e-002	2.408653e-001
6.005000e+001	1.036000e+003	9.940664e+002	9.932492e+002	4.193359e+001	6.724912e-002	2.490087e-001
6.010000e+001	1.058000e+003	9.941821e+002	9.933366e+002	6.381793e+001	6.959787e-002	2.575722e-001
6.015000e+001	1.033000e+003	9.943040e+002	9.934287e+002	3.869597e+001	7.207186e-002	2.665852e-001
6.020000e+001	1.074000e+003	9.944324e+002	9.935256e+002	7.956760e+001	7.468013e-002	2.760796e-001
6.025000e+001	9.940000e+002	9.945673e+002	9.936274e+002	-5.672913e-001	7.743260e-002	2.860904e-001
6.030000e+001	1.048000e+003	9.947088e+002	9.937339e+002	5.329116e+001	8.034009e-002	2.966557e-001
6.035000e+001	9.770000e+002	9.948572e+002	9.938452e+002	-1.785718e+001	8.341445e-002	3.078173e-001
6.040000e+001	1.023000e+003	9.950125e+002	9.939614e+002	2.798752e+001	8.666872e-002	3.196208e-001
6.045000e+001	1.017000e+003	9.951749e+002	9.940823e+002	2.182511e+001	9.011719e-002	3.321165e-001
6.050000e+001	1.045000e+003	9.953446e+002	9.942081e+002	4.965540e+001	9.377565e-002	3.453595e-001
6.055000e+001	1.018000e+003	9.955218e+002	9.943386e+002	2.247817e+001	9.766147e-002	3.594106e-001
6.060000e+001	1.046000e+003	9.957068e+002	9.944739e+002	5.029321e+001	1.017939e-001	3.743370e-001
6.065000e+001	1.030000e+003	9.958997e+002	9.946141e+002	3.410025e+001	1.061943e-001	3.902128e-001
6.070000e+001	1.093000e+003	9.961010e+002	9.947590e+002	9.689903e+001	1.108863e-001	4.071204e-001
6.075000e+001	1.014000e+003	9.963108e+002	9.949088e+002	1.768923e+001	1.158962e-001	4.251511e-001
6.080000e+001	1.039000e+003	9.965295e+002	9.950634e+002	4.247051e+001	1.212534e-001	4.444065e-001
6.085000e+001	9.990000e+002	9.967575e+002	9.952227e+002	2.242483e+000	1.269908e-001	4.650002e-001
6.090000e+001	1.054000e+003	9.969953e+002	9.953869e+002	5.700471e+001	1.331453e-001	4.870591e-001
6.095000e+001	1.015000e+003	9.972433e+002	9.955558e+002	1.775671e+001	1.397581e-001	5.107255e-001
6.100000e+001	1.105000e+003	9.975021e+002	9.957296e+002	1.074979e+002	1.468761e-001	5.361595e-001
6.105000e+001	1.048000e+003	9.977722e+002	9.959082e+002	5.022779e+001	1.545520e-001	5.635416e-001
6.110000e+001	9.930000e+002	9.980545e+002	9.960915e+002	-5.054459e+000	1.628455e-001	5.930757e-001
6.115000e+001	1.019000e+003	9.983496e+002	9.962797e+002	2.065041e+001	1.718249e-001	6.249936e-001
6.120000e+001	9.890000e+002	9.986585e+002	9.964727e+002	-9.658496e+000	1.815678e-001	6.595586e-001
6.125000e+001	1.000000e+003	9.989822e+002	9.966704e+002	1.017775e+000	1.921632e-001	6.970717e-001
6.130000e+001	1.039000e+003	9.993220e+002	9.968730e+002	3.967804e+001	2.037137e-001	7.378778e-001
6.135000e+001	1.050000e+003	9.996791e+002	9.970804e+002	5.032093e+001	2.163374e-001	7.823738e-001
6.140000e+001	1.094000e+003	1.000055e+003	9.972926e+002	9.394486e+001	2.301715e-001	8.310182e-001
6.145000e+001	1.038000e+003	1.000452e+003	9.975095e+002	3.754800e+001	2.453758e-001	8.843428e-001
6.150000e+001	1.069000e+003	1.000872e+003	9.977313e+002	6.812818e+001	2.621371e-001	9.429676e-001
6.155000e+001	1.017000e+003	1.001317e+003	9.979579e+002	1.568289e+001	2.806755e-001	1.007618e+000
6.160000e+001	9.910000e+002	1.001791e+003	9.981893e+002	-1.079084e+001	3.012512e-001	1.079150e+000
6.165000e+001	1.046000e+003	1.002297e+003	9.984255e+002	4.370344e+001	3.241736e-001	1.158573e+000
6.170000e+001	1.028000e+003	1.002838e+003	9.986664e+002	2.516153e+001	3.498134e-001	1.247092e+000
6.175000e+001	1.067000e+003	1.003422e+003	9.989122e+002	6.357836e+001	3.786171e-001	1.346150e+000
6.180000e+001	1.069000e+003	1.004052e+003	9.991628e+002	6.494781e+001	4.111267e-001	1.457485e+000
6.185000e+001	1.082000e+003	1.004738e+003	9.994182e+002	7.726241e+001	4.480053e-001	1.583211e+000
6.190000e+001	1.049000e+003	1.005487e+003	9.996784e+002	4.351299e+001	4.900709e-001	1.725916e+000
6.195000e+001	1.044000e+003	1.006312e+003	9.999434e+002	3.768819e+001	5.383415e-001	1.888793e+000
6.200000e+001	1.055000e+003	1.007226e+003	1.000213e+003	4.777380e+001	5.940970e-001	2.075823e+000
6.205000e+001	9.780000e+002	1.008248e+003	1.000488e+003	-3.024815e+001	6.589638e-001	2.292015e+000
6.210000e+001	1.012000e+003	1.009401e+003	1.000767e+003	2.599387e+000	7.350331e-001	2.543743e+000
6.215000e+001	1.087000e+003	1.010713e+003	1.001051e+003	7.628670e+001	8.250289e-001	2.839214e+000
6.220000e+001	1.011000e+003	1.012225e+003	1.001340e+003	-1.225168e+000	9.325505e-001	3.189131e+000
6.225000e+001	9.960000e+002	1.013988e+003	1.001634e+003	-1.798809e+001	1.062430e+000	3.607664e+000
6.230000e+001	1.047000e+003	1.016072e+003	1.001933e+003	3.092768e+001	1.221276e+000	4.113867e+000
6.235000e+001	1.049000e+003	1.018575e+003	1.002236e+003	3.042473e+001	1.418349e+000	4.733860e+000
6.240000e+001	1.015000e+003	1.021637e+003	1.002544e+003	-6.637315e+000	1.667227e+000	5.504381e+000
6.245000e+001	1.016000e+003	1.025477e+003	1.002857e+003	-9.477124e+000	1.989807e+000	6.479662e+000
6.250000e+001	9.900000e+002	1.030483e+003	1.003175e+003	-4.048272e+001	2.427847e+000	7.748533e+000
6.255000e+001	1.028000e+003	1.037443e+003	1.003498e+003	-9.442730e+000	3.074933e+000	9.483879e+000
6.260000e+001	1.063000e+003	1.048040e+003	1.003825e+003	1.496008e+001	4.148318e+000	1.207769e+001
6.265000e+001	1.029000e+003	1.065615e+003	1.004158e+003	-3.661526e+001	6.099654e+000	1.643509e+001
6.270000e+001	1.118000e+003	1.095756e+003	1.004495e+003	2.224430e+001	9.681799e+000	2.440235e+001
6.275000e+001	1.105000e+003	1.145629e+003	1.004836e+003	-4.062921e+001	1.578568e+001	3.896546e+001
6.280000e+001	1.214000e+003	1.220991e+003	1.005183e+003	-6.990915e+000	2.490321e+001	6.348629e+001
6.285000e+001	1.327000e+003	1.320471e+003	1.005534e+003	6.529075e+000	3.625920e+001	9.949601e+001
6.290000e+001	1.522000e+003	1.425917e+003	1.005891e+003	9.608319e+001	4.668323e+001	1.432550e+002
6.295000e+001	1.431000e+003	1.495141e+003	1.006252e+003	-6.414116e+001	5.093613e+001	1.814835e+002
6.300000e+001	1.379000e+003	1.391873e+003	1.006618e+003	-1.287325e+001	4.706593e+001	1.940367e+002
6.305000e+001	1.352000e+003	1.333522e+003	1.006988e+003	1.847768e+001	4.141616e+001	1.772807e+002
6.310000e+001	1.294000e+003	1.321694e+003	1.007364e+003	-2.769416e+001	3.596624e+001	1.559200e+002
6.315000e+001	1.284000e+003	1.264613e+003	1.007744e+003	1.938657e+001	2.859894e+001	1.348161e+002
6.320000e+001	1.205000e+003	1.159941e+003	1.008129e+003	4.505905e+001	2.031764e+001	1.057423e+002
6.325000e+001	1.070000e+003	1.114257e+003	1.008519e+003	-4.425719e+001	1.382127e+001	7.453262e+001
6.330000e+001	1.088000e+003	1.084081e+003	1.008913e+003	3.918649e+000	9.484116e+000	5.064631e+001
6.335000e+001	1.130000e+003	1.062448e+003	1.009313e+003	6.755193e+001	6.760702e+000	3.485249e+001
6.340000e+001	1.055000e+003	1.048739e+003	1.009717e+003	6.260972e+000	5.061431e+000	2.496600e+001
6.345000e+001	1.042000e+003	1.040019e+003	1.010126e+003	1.981149e+000	3.959119e+000	1.878476e+001
6.350000e+001	1.014000e+003	1.034214e+003	1.010540e+003	-2.021427e+001	3.198924e+000	1.475175e+001
6.355000e+001	1.062000e+003	1.030198e+003	1.010959e+003	3.180203e+001	2.644809e+000	1.195266e+001
6.360000e+001	1.006000e+003	1.027341e+003	1.011382e+003	-2.134128e+001	2.224807e+000	9.902461e+000
6.365000e+001	9.780000e+002	1.025272e+003	1.011810e+003	-4.727169e+001	1.897830e+000	8.343367e+000
6.370000e+001	9.890000e+002	1.023757e+003	1.012243e+003	-3.475663e+001	1.638095e+000	7.126716e+000
6.375000e+001	9.760000e+002	1.022645e+003	1.012681e+003	-4.664453e+001	1.428324e+000	6.158438e+000
6.380000e+001	1.026000e+003	1.021833e+003	1.013124e+003	4.167004e+000	1.256471e+000	5.375162e+000
6.385000e+001	1.063000e+003	1.021251e+003	1.013571e+003	4.174922e+001	1.113913e+000	4.732569e+000
6.390000e+001	1.083000e+003	1.020847e+003	1.014024e+003	6.215303e+001	9.943462e-001	4.198858e+000
6.395000e+001	1.102000e+003	1.020584e+003	1.014481e+003	8.141560e+001	8.930748e-001	3.750729e+000
6.400000e+001	1.042000e+003	1.020435e+003	1.014943e+003	2.156461e+001	8.065443e-001	3.370800e+000
6.405000e+001	9.940000e+002	1.020379e+003	1.015409e+003	-2.637896e+001	7.320236e-001	3.045887e+000
6.410000e+001	1.075000e+003	1.020399e+003	1.015881e+003	5.460100e+001	6.673867e-001	2.765849e+000
6.415000e+001	1.071000e+003	1.020483e+003	1.016357e+003	5.051707e+001	6.109580e-001	2.522777e+000
6.420000e+001	1.112000e+003	1.020621e+003	1.016838e+003	9.137917e+001	5.614029e-001	2.310433e+000
6.425000e+001	1.108000e+003	1.020805e+003	1.017324e+003	8.719521e+001	5.176478e-001	2.123844e+000
6.430000e+001	1.093000e+003	1.021028e+003	1.017815e+003	7.197158e+001	4.788207e-001	1.959002e+000
6.435000e+001	1.044000e+003	1.021287e+003	1.018310e+003	2.271345e+001	4.442078e-001	1.812652e+000
6.440000e+001	1.158000e+003	1.021575e+003	1.018810e+003	1.364251e+002	4.132201e-001	1.682125e+000
6.445000e+001	1.186000e+003	1.021890e+003	1.019316e+003	1.641100e+002	3.853680e-001	1.565218e+000
6.450000e+001	1.090000e+003	1.022229e+003	1.019825e+003	6.777116e+001	3.602420e-001	1.460098e+000
6.455000e+001	1.061000e+003	1.022589e+003	1.020340e+003	3.841096e+001	3.374974e-001	1.365231e+000
6.460000e+001	1.112000e+003	1.022969e+003	1.020860e+003	8.903150e+001	3.168423e-001	1.279325e+000
6.465000e+001	1.067000e+003	1.023365e+003	1.021384e+003	4.363452e+001	2.980281e-001	1.201285e+000
6.470000e+001	1.015000e+003	1.023778e+003	1.021913e+003	-8.778466e+000	2.808423e-001	1.130179e+000
6.475000e+001	1.036000e+003	1.024206e+003	1.022447e+003	1.179381e+001	2.651022e-001	1.065208e+000
6.480000e+001	1.097000e+003	1.024648e+003	1.022986e+003	7.235246e+001	2.506499e-001	1.005686e+000
6.485000e+001	9.830000e+002	1.025102e+003	1.023529e+003	-4.210157e+001	2.373486e-001	9.510195e-001
6.490000e+001	9.840000e+002	1.025567e+003	1.024077e+003	-4.156745e+001	2.250792e-001	9.006947e-001
6.495000e+001	9.940000e+002	1.026044e+003	1.024631e+003	-3.204446e+001	2.137377e-001	8.542632e-001
6.500000e+001	9.670000e+002	1.026532e+003	1.025188e+003	-5.953196e+001	2.032326e-001	8.113334e-001
6.505000e+001	9.970000e+002	1.027029e+003	1.025751e+003	-3.002940e+001	1.934837e-001	7.715617e-001
6.510000e+001	9.930000e+002	1.027536e+003	1.026319e+003	-3.453629e+001	1.844201e-001	7.346455e-001
6.515000e+001	1.039000e+003	1.028052e+003	1.026891e+003	1.094781e+001	1.759791e-001	7.003179e-001
6.520000e+001	1.046000e+003	1.028577e+003	1.027468e+003	1.742326e+001	1.681047e-001	6.683421e-001
6.525000e+001	9.900000e+002	1.029110e+003	1.028050e+003	-3.910958e+001	1.607475e-001	6.385082e-001
6.530000e+001	9.450000e+002	1.029650e+003	1.028637e+003	-8.465042e+001	1.538631e-001	6.106289e-001
6.535000e+001	1.012000e+003	1.030199e+003	1.029228e+003	-1.819897e+001	1.474118e-001	5.845371e-001
6.540000e+001	9.560000e+002	1.030755e+003	1.029825e+003	-7.475501e+001	1.413581e-001	5.600831e-001
6.545000e+001	9.520000e+002	1.031318e+003	1.030426e+003	-7.931830e+001	1.356698e-001	5.371327e-001
6.550000e+001	9.880000e+002	1.031889e+003	1.031032e+003	-4.388867e+001	1.303182e-001	5.155649e-001
6.555000e+001	9.670000e+002	1.032466e+003	1.031642e+003	-6.546591e+001	1.252772e-001	4.952710e-001
6.560000e+001	9.540000e+002	1.033050e+003	1.032258e+003	-7.904989e+001	1.205232e-001	4.761524e-001
6.565000e+001	1.021000e+003	1.033640e+003	1.032878e+003	-1.264045e+001	1.160348e-001	4.581202e-001
6.570000e+001	9.420000e+002	1.034237e+003	1.033503e+003	-9.223746e+001	1.117927e-001	4.410935e-001
6.575000e+001	1.005000e+003	1.034841e+003	1.034133e+003	-2.984080e+001	1.077790e-001	4.249989e-001
6.580000e+001	1.009000e+003	1.035450e+003	1.034768e+003	-2.645036e+001	1.039777e-001	4.097696e-001
6.585000e+001	1.006000e+003	1.036066e+003	1.035408e+003	-3.006604e+001	1.003741e-001	3.953446e-001
6.590000e+001	9.840000e+002	1.036688e+003	1.036052e+003	-5.268776e+001	9.695467e-002	3.816683e-001
6.595000e+001	9.890000e+002	1.037315e+003	1.036701e+003	-4.831543e+001	9.370707e-002	3.686898e-001
6.600000e+001	1.030000e+003	1.037949e+003	1.037355e+003	-7.948963e+000	9.061998e-002	3.563623e-001
6.605000e+001	9.550000e+002	1.038588e+003	1.038014e+003	-8.358830e+001	8.768300e-002	3.446430e-001
6.610000e+001	9.890000e+002	1.039233e+003	1.038677e+003	-5.023338e+001	8.488655e-002	3.334925e-001
6.615000e+001	9.580000e+002	1.039884e+003	1.039346e+003	-8.188414e+001	8.222179e-002	3.228746e-001
6.620000e+001	9.230000e+002	1.040541e+003	1.040019e+003	-1.175405e+002	7.968060e-002	3.127560e-001
6.625000e+001	1.035000e+003	1.041202e+003	1.040697e+003	-6.202472e+000	7.725543e-002	3.031058e-001
6.630000e+001	9.550000e+002	1.041870e+003	1.041379e+003	-8.686995e+001	7.493934e-002	2.938955e-001
6.635000e+001	9.220000e+002	1.042543e+003	1.042067e+003	-1.205429e+002	7.272588e-002	2.850987e-001
6.640000e+001	9.600000e+002	1.043221e+003	1.042759e+003	-8.322133e+001	7.060908e-002	2.766912e-001
6.645000e+001	9.880000e+002	1.043905e+003	1.043457e+003	-5.590514e+001	6.858338e-002	2.686502e-001
6.650000e+001	9.650000e+002	1.044594e+003	1.044158e+003	-7.959433e+001	6.664363e-002	2.609547e-001
6.655000e+001	9.840000e+002	1.045015e+003	1.044865e+003	-6.101538e+001	6.478503e-002	2.535853e-001
6.660000e+001	9.740000e+002	1.045723e+003	1.045577e+003	-7.172266e+001	6.300313e-002	2.465237e-001
6.665000e+001	9.540000e+002	1.046435e+003	1.046293e+003	-9.243492e+001	6.129375e-002	2.397531e-001
6.670000e+001	9.260000e+002	1.047152e+003	1.047014e+003	-1.211522e+002	5.965302e-002	2.332577e-001
6.675000e+001	9.250000e+002	1.047740e+003	1.047740e+003	-1.227403e+002	5.807730e-002	2.270227e-001
6.680000e+001	9.760000e+002	1.048471e+003	1.048471e+003	-7.247109e+001	5.656321e-002	2.210344e-001
6.685000e+001	9.380000e+002	1.049207e+003	1.049207e+003	-1.112067e+002	5.510757e-002	2.152801e-001
6.690000e+001	9.880000e+002	1.049947e+003	1.049947e+003	-6.194704e+001	5.370742e-002	2.097475e-001
6.695000e+001	9.500000e+002	1.050692e+003	1.050692e+003	-1.006922e+002	5.235996e-002	2.044256e-001
6.700000e+001	9.410000e+002	1.051442e+003	1.051442e+003	-1.104422e+002	5.106259e-002	1.993037e-001
