# Supplementary material for: Design of high SERS sensitive substrates based on branched Ti nanorods
Source: Sci Rep. 2022 Jul 8;12:11631. doi: 10.1038/s41598-022-15875-3 (PMC9270367; doi:10.1038/s41598-022-15875-3)
Supplement: Supplementary file 1 — Supplementary Information. [file 41598_2022_15875_MOESM1_ESM.zip › Supplemantary file/XRD/Ti-Ag10nm.csv]

#twotheta	yobs	ycal	bkg	diff	ycalphase_1	ycalphase_2	h_1	k_1	l_1	peakpos_1	peakpos_ideal_1	d_1	h_2	k_2	l_2	peakpos_2	peakpos_ideal_2	d_2
3.350000e+001	1.970000e+003	1.763070e+003	1.581040e+003	2.069297e+002	0.000000e+000	2.151884e+000	1	1	1	3.672564e+001	3.672564e+001	2.445078e+000	1	0	0	3.507759e+001	3.507759e+001	2.556089e+000
3.355000e+001	1.984000e+003	1.768706e+003	1.578801e+003	2.152939e+002	2.365932e-001	2.263557e+000	2	0	0	4.266370e+001	4.266370e+001	2.117500e+000	0	0	2	3.797366e+001	3.797366e+001	2.367540e+000
3.360000e+001	1.952000e+003	1.774496e+003	1.576567e+003	1.775037e+002	2.441461e-001	2.385568e+000	2	2	0	6.192102e+001	6.192102e+001	1.497299e+000	1	0	1	4.005313e+001	4.005313e+001	2.249286e+000
3.365000e+001	1.993000e+003	1.780384e+003	1.574338e+003	2.126162e+002	2.520666e-001	2.519294e+000	1	0	2	5.265101e+001	5.265101e+001	1.736940e+000
3.370000e+001	2.037000e+003	1.786304e+003	1.572112e+003	2.506964e+002	2.603789e-001	2.666350e+000	1	1	0	6.292710e+001	6.292710e+001	1.475758e+000
3.375000e+001	2.041000e+003	1.792185e+003	1.569891e+003	2.488154e+002	2.691092e-001	2.828642e+000
3.380000e+001	1.936000e+003	1.797953e+003	1.567673e+003	1.380468e+002	2.782860e-001	3.008434e+000
3.385000e+001	1.970000e+003	1.803538e+003	1.565461e+003	1.664623e+002	2.879404e-001	3.208423e+000
3.390000e+001	1.903000e+003	1.808874e+003	1.563252e+003	9.412583e+001	2.981060e-001	3.431852e+000
3.395000e+001	1.981000e+003	1.813914e+003	1.561048e+003	1.670860e+002	3.088196e-001	3.682640e+000
3.400000e+001	1.900000e+003	1.818633e+003	1.558847e+003	8.136731e+001	3.201213e-001	3.965560e+000
3.405000e+001	1.855000e+003	1.823040e+003	1.556651e+003	3.195997e+001	3.320549e-001	4.286469e+000
3.410000e+001	1.943000e+003	1.827191e+003	1.554460e+003	1.158093e+002	3.446684e-001	4.652613e+000
3.415000e+001	1.907000e+003	1.831195e+003	1.552272e+003	7.580471e+001	3.580146e-001	5.073037e+000
3.420000e+001	1.881000e+003	1.835231e+003	1.550089e+003	4.576920e+001	3.721511e-001	5.559141e+000
3.425000e+001	1.941000e+003	1.839549e+003	1.547910e+003	1.014512e+002	3.871417e-001	6.125436e+000
3.430000e+001	1.889000e+003	1.844481e+003	1.545735e+003	4.451923e+001	4.030566e-001	6.790597e+000
3.435000e+001	1.870000e+003	1.850438e+003	1.543564e+003	1.956233e+001	4.199734e-001	7.578943e+000
3.440000e+001	1.830000e+003	1.857902e+003	1.541398e+003	-2.790247e+001	4.379780e-001	8.522533e+000
3.445000e+001	1.916000e+003	1.867412e+003	1.539236e+003	4.858760e+001	4.571656e-001	9.664192e+000
3.450000e+001	1.859000e+003	1.879528e+003	1.537078e+003	-2.052841e+001	4.776423e-001	1.106190e+001
3.455000e+001	1.817000e+003	1.894789e+003	1.534924e+003	-7.778932e+001	4.995261e-001	1.279528e+001
3.460000e+001	1.770000e+003	1.913649e+003	1.532775e+003	-1.436487e+002	5.229489e-001	1.497512e+001
3.465000e+001	1.857000e+003	1.936395e+003	1.530630e+003	-7.939472e+001	5.480585e-001	1.775756e+001
3.470000e+001	1.793000e+003	1.963055e+003	1.528489e+003	-1.700553e+002	5.750208e-001	2.136440e+001
3.475000e+001	1.867000e+003	1.993299e+003	1.526352e+003	-1.262986e+002	6.040228e-001	2.611038e+001
3.480000e+001	1.871000e+003	2.026342e+003	1.524220e+003	-1.553425e+002	6.352753e-001	3.243214e+001
3.485000e+001	1.929000e+003	2.060897e+003	1.522091e+003	-1.318973e+002	6.690175e-001	4.089234e+001
3.490000e+001	1.954000e+003	2.095171e+003	1.519967e+003	-1.411711e+002	7.055209e-001	5.207071e+001
3.495000e+001	2.217000e+003	2.126963e+003	1.517847e+003	9.003661e+001	7.450951e-001	6.612529e+001
3.500000e+001	2.240000e+003	2.153865e+003	1.515732e+003	8.613532e+001	7.880946e-001	8.175535e+001
3.505000e+001	2.506000e+003	2.173549e+003	1.513621e+003	3.324509e+002	8.349262e-001	9.509168e+001
3.510000e+001	2.353000e+003	2.184116e+003	1.511513e+003	1.688845e+002	8.860591e-001	1.004576e+002
3.515000e+001	2.244000e+003	2.149496e+003	1.509411e+003	9.450415e+001	9.420367e-001	9.275684e+001
3.520000e+001	2.011000e+003	2.056107e+003	1.507312e+003	-4.510729e+001	1.003491e+000	7.598009e+001
3.525000e+001	1.866000e+003	1.952290e+003	1.505217e+003	-8.628994e+001	1.071159e+000	5.544882e+001
3.530000e+001	1.792000e+003	1.864735e+003	1.503127e+003	-7.273482e+001	1.145910e+000	3.718142e+001
3.535000e+001	1.811000e+003	1.809628e+003	1.501041e+003	1.372192e+000	1.228765e+000	2.387885e+001
3.540000e+001	1.701000e+003	1.774697e+003	1.498959e+003	-7.369728e+001	1.320941e+000	1.543549e+001
3.545000e+001	1.732000e+003	1.744768e+003	1.496882e+003	-1.276799e+001	1.423889e+000	1.056357e+001
3.550000e+001	1.765000e+003	1.713533e+003	1.494809e+003	5.146651e+001	1.539355e+000	7.873686e+000
3.555000e+001	1.704000e+003	1.681501e+003	1.492740e+003	2.249948e+001	1.669454e+000	6.354123e+000
3.560000e+001	1.680000e+003	1.651208e+003	1.490675e+003	2.879230e+001	1.816764e+000	5.422951e+000
3.565000e+001	1.657000e+003	1.624490e+003	1.488614e+003	3.250966e+001	1.984462e+000	4.795296e+000
3.570000e+001	1.633000e+003	1.601906e+003	1.486558e+003	3.109379e+001	2.176487e+000	4.342320e+000
3.575000e+001	1.693000e+003	1.583150e+003	1.484506e+003	1.098502e+002	2.397782e+000	4.003817e+000
3.580000e+001	1.598000e+003	1.567578e+003	1.482458e+003	3.042212e+001	2.654606e+000	3.747610e+000
3.585000e+001	1.613000e+003	1.554530e+003	1.480414e+003	5.846966e+001	2.954988e+000	3.553745e+000
3.590000e+001	1.595000e+003	1.543454e+003	1.478375e+003	5.154634e+001	3.309356e+000	3.408629e+000
3.595000e+001	1.613000e+003	1.533919e+003	1.476340e+003	7.908134e+001	3.731450e+000	3.302585e+000
3.600000e+001	1.654000e+003	1.525601e+003	1.474309e+003	1.283993e+002	4.239674e+000	3.228585e+000
3.605000e+001	1.664000e+003	1.518255e+003	1.472282e+003	1.457455e+002	4.859118e+000	3.181472e+000
3.610000e+001	1.670000e+003	1.511693e+003	1.470259e+003	1.583071e+002	5.624703e+000	3.157455e+000
3.615000e+001	1.640000e+003	1.505771e+003	1.468241e+003	1.342286e+002	6.586168e+000	3.153758e+000
3.620000e+001	1.568000e+003	1.500377e+003	1.466227e+003	6.762256e+001	7.816276e+000	3.168382e+000
3.625000e+001	1.616000e+003	1.495422e+003	1.464217e+003	1.205780e+002	9.424816e+000	3.199938e+000
3.630000e+001	1.547000e+003	1.490834e+003	1.462212e+003	5.616591e+001	1.158355e+001	3.247535e+000
3.635000e+001	1.504000e+003	1.486557e+003	1.460210e+003	1.744332e+001	1.457297e+001	3.310701e+000
3.640000e+001	1.492000e+003	1.482543e+003	1.458213e+003	9.456606e+000	1.887583e+001	3.389331e+000
3.645000e+001	1.494000e+003	1.478756e+003	1.456220e+003	1.524372e+001	2.539175e+001	3.483659e+000
3.650000e+001	1.502000e+003	1.475164e+003	1.454231e+003	2.683597e+001	3.611576e+001	3.594245e+000
3.655000e+001	1.494000e+003	1.471741e+003	1.452247e+003	2.225932e+001	5.672933e+001	3.721984e+000
3.660000e+001	1.485000e+003	1.468465e+003	1.450267e+003	1.653550e+001	1.030828e+002	3.868123e+000
3.665000e+001	1.520000e+003	1.465317e+003	1.448291e+003	5.468277e+001	2.032692e+002	4.034294e+000
3.670000e+001	1.527000e+003	1.462283e+003	1.446319e+003	6.471659e+001	3.553978e+002	4.222576e+000
3.675000e+001	1.409000e+003	1.459350e+003	1.444352e+003	-5.034991e+001	3.466242e+002	4.435560e+000
3.680000e+001	1.442000e+003	1.456506e+003	1.442388e+003	-1.450552e+001	2.520708e+002	4.676461e+000
3.685000e+001	1.539000e+003	1.453741e+003	1.440429e+003	8.525941e+001	1.554396e+002	4.949245e+000
3.690000e+001	1.491000e+003	1.451047e+003	1.438474e+003	3.995318e+001	6.637669e+001	5.258814e+000
3.695000e+001	1.445000e+003	1.448417e+003	1.436524e+003	-3.417016e+000	3.481992e+001	5.611246e+000
3.700000e+001	1.398000e+003	1.445845e+003	1.434577e+003	-4.784492e+001	2.096017e+001	6.014109e+000
3.705000e+001	1.484000e+003	1.443325e+003	1.432635e+003	4.067493e+001	1.403958e+001	6.476899e+000
3.710000e+001	1.497000e+003	1.440853e+003	1.430697e+003	5.614732e+001	1.008464e+001	7.011624e+000
3.715000e+001	1.446000e+003	1.438424e+003	1.428764e+003	7.576437e+000	7.605072e+000	7.633607e+000
3.720000e+001	1.427000e+003	1.436034e+003	1.426834e+003	-9.034005e+000	5.944872e+000	8.362600e+000
3.725000e+001	1.477000e+003	1.433681e+003	1.424909e+003	4.331927e+001	4.777339e+000	9.224332e+000
3.730000e+001	1.396000e+003	1.431361e+003	1.422988e+003	-3.536084e+001	3.924360e+000	1.025266e+001
3.735000e+001	1.349000e+003	1.429072e+003	1.421071e+003	-8.007174e+001	3.281881e+000	1.149254e+001
3.740000e+001	1.406000e+003	1.426811e+003	1.419159e+003	-2.081113e+001	2.785703e+000	1.300415e+001
3.745000e+001	1.416000e+003	1.424577e+003	1.417250e+003	-8.576959e+000	2.394427e+000	1.486869e+001
3.750000e+001	1.403000e+003	1.422367e+003	1.415346e+003	-1.936737e+001	2.080363e+000	1.719676e+001
3.755000e+001	1.480000e+003	1.420181e+003	1.413446e+003	5.981929e+001	1.824409e+000	2.014148e+001
3.760000e+001	1.408000e+003	1.418015e+003	1.411551e+003	-1.001548e+001	1.613036e+000	2.391968e+001
3.765000e+001	1.373000e+003	1.415870e+003	1.409659e+003	-4.287033e+001	1.436443e+000	2.884474e+001
3.770000e+001	1.315000e+003	1.413744e+003	1.407772e+003	-9.874406e+001	1.287385e+000	3.536913e+001
3.775000e+001	1.365000e+003	1.411636e+003	1.405889e+003	-4.663555e+001	1.160414e+000	4.410821e+001
3.780000e+001	1.384000e+003	1.409544e+003	1.404011e+003	-2.554380e+001	1.051366e+000	5.573964e+001
3.785000e+001	1.385000e+003	1.407468e+003	1.402136e+003	-2.246791e+001	9.570148e-001	7.051030e+001
3.790000e+001	1.376000e+003	1.405407e+003	1.400266e+003	-2.940704e+001	8.748315e-001	8.701587e+001
3.795000e+001	1.373000e+003	1.403360e+003	1.398400e+003	-3.036043e+001	8.028078e-001	1.009323e+002
3.800000e+001	1.363000e+003	1.401327e+003	1.396538e+003	-3.832740e+001	7.393341e-001	1.061717e+002
3.805000e+001	1.345000e+003	1.399307e+003	1.394681e+003	-5.430732e+001	6.831074e-001	9.862123e+001
3.810000e+001	1.403000e+003	1.397300e+003	1.392827e+003	5.700410e+000	6.330644e-001	8.235845e+001
3.815000e+001	1.283000e+003	1.395304e+003	1.390978e+003	-1.123037e+002	5.883295e-001	6.224826e+001
3.820000e+001	1.309000e+003	1.393319e+003	1.389133e+003	-8.431913e+001	5.481775e-001	4.393462e+001
3.825000e+001	1.297000e+003	1.391345e+003	1.387293e+003	-9.434546e+001	5.120024e-001	3.025197e+001
3.830000e+001	1.367000e+003	1.389382e+003	1.385456e+003	-2.238226e+001	4.792958e-001	2.133199e+001
3.835000e+001	1.381000e+003	1.387429e+003	1.383624e+003	-6.429149e+000	4.496276e-001	1.608264e+001
3.840000e+001	1.262000e+003	1.385486e+003	1.381796e+003	-1.234858e+002	4.226326e-001	1.320563e+001
3.845000e+001	1.274000e+003	1.383552e+003	1.379973e+003	-1.095518e+002	3.979989e-001	1.168502e+001
3.850000e+001	1.334000e+003	1.381627e+003	1.378153e+003	-4.762692e+001	3.754589e-001	1.089356e+001
3.855000e+001	1.327000e+003	1.379711e+003	1.376338e+003	-5.271086e+001	0.000000e+000	1.050400e+001
3.860000e+001	1.411000e+003	1.377803e+003	1.374527e+003	3.319665e+001	0.000000e+000	1.036298e+001
3.865000e+001	1.293000e+003	1.375904e+003	1.372720e+003	-8.290416e+001	0.000000e+000	1.040085e+001
3.870000e+001	1.316000e+003	1.374013e+003	1.370918e+003	-5.801305e+001	0.000000e+000	1.058473e+001
3.875000e+001	1.415000e+003	1.372130e+003	1.369119e+003	4.287018e+001	0.000000e+000	1.089861e+001
3.880000e+001	1.371000e+003	1.370254e+003	1.367325e+003	7.457414e-001	0.000000e+000	1.133576e+001
3.885000e+001	1.314000e+003	1.368386e+003	1.365535e+003	-5.438619e+001	0.000000e+000	1.189594e+001
3.890000e+001	1.283000e+003	1.366525e+003	1.363750e+003	-8.352545e+001	0.000000e+000	1.258426e+001
3.895000e+001	1.233000e+003	1.364672e+003	1.361968e+003	-1.316719e+002	0.000000e+000	1.341089e+001
3.900000e+001	1.345000e+003	1.362825e+003	1.360191e+003	-1.782530e+001	0.000000e+000	1.439121e+001
3.905000e+001	1.337000e+003	1.360986e+003	1.358418e+003	-2.398560e+001	0.000000e+000	1.554645e+001
3.910000e+001	1.301000e+003	1.359153e+003	1.356650e+003	-5.815263e+001	0.000000e+000	1.690477e+001
3.915000e+001	1.271000e+003	1.357326e+003	1.354885e+003	-8.632628e+001	0.000000e+000	1.850292e+001
3.920000e+001	1.275000e+003	1.355506e+003	1.353125e+003	-8.050643e+001	0.000000e+000	2.038860e+001
3.925000e+001	1.279000e+003	1.353693e+003	1.351369e+003	-7.469297e+001	0.000000e+000	2.262382e+001
3.930000e+001	1.265000e+003	1.351886e+003	1.349617e+003	-8.688580e+001	0.000000e+000	2.528965e+001
3.935000e+001	1.324000e+003	1.350085e+003	1.347870e+003	-2.608482e+001	0.000000e+000	2.849279e+001
3.940000e+001	1.285000e+003	1.348290e+003	1.346126e+003	-6.328994e+001	0.000000e+000	3.237457e+001
3.945000e+001	1.266000e+003	1.346501e+003	1.344387e+003	-8.050108e+001	0.000000e+000	3.712319e+001
3.950000e+001	1.248000e+003	1.344718e+003	1.342652e+003	-9.671816e+001	5.291330e-001	4.298972e+001
3.955000e+001	1.338000e+003	1.342941e+003	1.340922e+003	-4.941106e+000	5.460633e-001	5.030990e+001
3.960000e+001	1.280000e+003	1.341170e+003	1.339195e+003	-6.116985e+001	5.638194e-001	5.953622e+001
3.965000e+001	1.306000e+003	1.339404e+003	1.337473e+003	-3.340446e+001	5.824559e-001	7.129164e+001
3.970000e+001	1.342000e+003	1.337649e+003	1.335755e+003	4.351388e+000	6.020320e-001	8.646559e+001
3.975000e+001	1.294000e+003	1.335976e+003	1.334042e+003	-4.197617e+001	6.226118e-001	1.063733e+002
3.980000e+001	1.332000e+003	1.335271e+003	1.332332e+003	-3.271231e+000	6.442653e-001	1.329582e+002
3.985000e+001	1.340000e+003	1.341764e+003	1.330627e+003	-1.763577e+000	6.670685e-001	1.688472e+002
3.990000e+001	1.402000e+003	1.379704e+003	1.328926e+003	2.229624e+001	6.911041e-001	2.166084e+002
3.995000e+001	1.530000e+003	1.492077e+003	1.327229e+003	3.792296e+001	7.164627e-001	2.757864e+002
4.000000e+001	1.661000e+003	1.676912e+003	1.325536e+003	-1.591240e+001	7.432432e-001	3.369519e+002
4.005000e+001	1.814000e+003	1.824524e+003	1.323848e+003	-1.052404e+001	7.715538e-001	3.794026e+002
4.010000e+001	1.949000e+003	1.859822e+003	1.322164e+003	8.917841e+001	8.015135e-001	3.805553e+002
4.015000e+001	1.766000e+003	1.792364e+003	1.320484e+003	-2.636375e+001	8.332528e-001	3.391684e+002
4.020000e+001	1.673000e+003	1.648734e+003	1.318809e+003	2.426592e+001	8.669155e-001	2.722559e+002
4.025000e+001	1.543000e+003	1.507731e+003	1.317137e+003	3.526891e+001	9.026603e-001	1.980115e+002
4.030000e+001	1.415000e+003	1.405859e+003	1.315470e+003	9.140637e+000	9.406624e-001	1.342386e+002
4.035000e+001	1.356000e+003	1.348883e+003	1.313807e+003	7.116924e+000	9.811161e-001	8.774023e+001
4.040000e+001	1.292000e+003	1.323650e+003	1.312148e+003	-3.165046e+001	1.024237e+000	5.740701e+001
4.045000e+001	1.325000e+003	1.314256e+003	1.310494e+003	1.074352e+001	1.070264e+000	3.903693e+001
4.050000e+001	1.303000e+003	1.310645e+003	1.308844e+003	-7.644595e+000	1.119466e+000	2.824947e+001
4.055000e+001	1.301000e+003	1.308602e+003	1.307198e+003	-7.601913e+000	1.172141e+000	2.176389e+001
4.060000e+001	1.260000e+003	1.306881e+003	1.305556e+003	-4.688112e+001	1.228622e+000	1.757996e+001
4.065000e+001	1.259000e+003	1.305214e+003	1.303918e+003	-4.621357e+001	1.289288e+000	1.464234e+001
4.070000e+001	1.248000e+003	1.303556e+003	1.302285e+003	-5.555650e+001	1.354560e+000	1.243634e+001
4.075000e+001	1.305000e+003	1.301905e+003	1.300656e+003	3.095231e+000	1.424919e+000	1.070830e+001
4.080000e+001	1.281000e+003	1.300258e+003	1.299031e+003	-1.925791e+001	1.500906e+000	9.320132e+000
4.085000e+001	1.203000e+003	1.298616e+003	1.297410e+003	-9.561587e+001	1.583137e+000	8.186124e+000
4.090000e+001	1.307000e+003	1.296979e+003	1.295794e+003	1.002138e+001	1.672318e+000	7.247622e+000
4.095000e+001	1.337000e+003	1.295346e+003	1.294182e+003	4.165387e+001	1.769252e+000	6.462266e+000
4.100000e+001	1.289000e+003	1.293718e+003	1.292574e+003	-4.718403e+000	1.874867e+000	5.798579e+000
4.105000e+001	1.254000e+003	1.292095e+003	1.290970e+003	-3.809541e+001	1.990230e+000	5.232742e+000
4.110000e+001	1.374000e+003	1.290477e+003	1.289371e+003	8.352288e+001	2.116579e+000	4.746465e+000
4.115000e+001	1.183000e+003	1.288864e+003	1.287775e+003	-1.058635e+002	2.255356e+000	4.325521e+000
4.120000e+001	1.231000e+003	1.287255e+003	1.286184e+003	-5.625464e+001	2.408244e+000	3.958717e+000
4.125000e+001	1.255000e+003	1.285650e+003	1.284597e+003	-3.065040e+001	2.577224e+000	3.637149e+000
4.130000e+001	1.293000e+003	1.284051e+003	1.283015e+003	8.949176e+000	2.764637e+000	3.353668e+000
4.135000e+001	1.218000e+003	1.282456e+003	1.281437e+003	-6.445588e+001	2.973265e+000	3.102481e+000
4.140000e+001	1.278000e+003	1.280866e+003	1.279862e+003	-2.865572e+000	3.206436e+000	2.853692e+000
4.145000e+001	1.268000e+003	1.279280e+003	1.278293e+003	-1.127987e+001	3.468154e+000	2.654119e+000
4.150000e+001	1.240000e+003	1.277699e+003	1.276727e+003	-3.769878e+001	3.763280e+000	2.474964e+000
4.155000e+001	1.191000e+003	1.276122e+003	1.275166e+003	-8.512227e+001	4.097751e+000	2.313527e+000
4.160000e+001	1.235000e+003	1.274550e+003	1.273608e+003	-3.955035e+001	4.478884e+000	2.167541e+000
4.165000e+001	1.233000e+003	1.272983e+003	1.272055e+003	-3.998299e+001	4.915781e+000	2.035089e+000
4.170000e+001	1.228000e+003	1.271420e+003	1.270507e+003	-4.342019e+001	5.419876e+000	1.914544e+000
4.175000e+001	1.310000e+003	1.269862e+003	1.268962e+003	4.013806e+001	6.005691e+000	1.804514e+000
4.180000e+001	1.246000e+003	1.268308e+003	1.267422e+003	-2.230823e+001	6.691890e+000	1.703807e+000
4.185000e+001	1.303000e+003	1.266759e+003	1.265886e+003	3.624096e+001	7.502787e+000	1.611395e+000
4.190000e+001	1.268000e+003	1.265214e+003	1.264354e+003	2.785617e+000	8.470523e+000	1.526387e+000
4.195000e+001	1.215000e+003	1.263674e+003	1.262826e+003	-4.867423e+001	9.638293e+000	1.448009e+000
4.200000e+001	1.248000e+003	1.262139e+003	1.261303e+003	-1.413859e+001	1.106524e+001	1.375585e+000
4.205000e+001	1.179000e+003	1.260607e+003	1.259784e+003	-8.160744e+001	1.283407e+001	1.308526e+000
4.210000e+001	1.262000e+003	1.259081e+003	1.258269e+003	2.919220e+000	1.506321e+001	1.246311e+000
4.215000e+001	1.272000e+003	1.257559e+003	1.256758e+003	1.444140e+001	1.792709e+001	1.188482e+000
4.220000e+001	1.235000e+003	1.256041e+003	1.255252e+003	-2.104090e+001	2.169086e+001	1.134634e+000
4.225000e+001	1.219000e+003	1.254528e+003	1.253750e+003	-3.552766e+001	2.677327e+001	1.084409e+000
4.230000e+001	1.281000e+003	1.253019e+003	1.252252e+003	2.798112e+001	3.386577e+001	1.037486e+000
4.235000e+001	1.286000e+003	1.251515e+003	1.250758e+003	3.448544e+001	4.417548e+001	9.935798e-001
4.240000e+001	1.242000e+003	1.250015e+003	1.249269e+003	-8.014688e+000	5.999602e+001	9.524368e-001
4.245000e+001	1.234000e+003	1.248519e+003	1.247783e+003	-1.451926e+001	8.648821e+001	9.138281e-001
4.250000e+001	1.258000e+003	1.247028e+003	1.246302e+003	1.097174e+001	1.377581e+002	8.775485e-001
4.255000e+001	1.249000e+003	1.245542e+003	1.244826e+003	3.458302e+000	2.495287e+002	8.434132e-001
4.260000e+001	1.324000e+003	1.244060e+003	1.243353e+003	7.994044e+001	4.771820e+002	8.112555e-001
4.265000e+001	1.221000e+003	1.242582e+003	1.241885e+003	-2.158184e+001	7.658908e+002	7.809245e-001
4.270000e+001	1.185000e+003	1.241109e+003	1.240421e+003	-5.610854e+001	5.780422e+002	7.522836e-001
4.275000e+001	1.183000e+003	1.239640e+003	1.238961e+003	-5.663965e+001	4.850963e+002	7.252087e-001
4.280000e+001	1.196000e+003	1.238175e+003	1.237505e+003	-4.217516e+001	3.355745e+002	6.995869e-001
4.285000e+001	1.191000e+003	1.236715e+003	1.236054e+003	-4.571508e+001	1.474772e+002	6.753154e-001
4.290000e+001	1.222000e+003	1.235259e+003	1.234606e+003	-1.325939e+001	7.869107e+001	6.523004e-001
4.295000e+001	1.245000e+003	1.233808e+003	1.233163e+003	1.119190e+001	4.697315e+001	6.304560e-001
4.300000e+001	1.227000e+003	1.232361e+003	1.231725e+003	-5.361191e+000	3.132664e+001	6.097036e-001
4.305000e+001	1.229000e+003	1.230919e+003	1.230290e+003	-1.918669e+000	2.246512e+001	5.899712e-001
4.310000e+001	1.198000e+003	1.229481e+003	1.228860e+003	-3.148053e+001	1.693482e+001	5.711924e-001
4.315000e+001	1.284000e+003	1.228047e+003	1.227434e+003	5.595323e+001	1.324040e+001	5.533066e-001
4.320000e+001	1.245000e+003	1.226617e+003	1.226012e+003	1.838262e+001	1.064496e+001	5.362574e-001
4.325000e+001	1.253000e+003	1.225192e+003	1.224594e+003	2.780765e+001	8.749384e+000	5.199933e-001
4.330000e+001	1.254000e+003	1.223772e+003	1.223181e+003	3.022830e+001	7.321502e+000	5.044663e-001
4.335000e+001	1.239000e+003	1.222355e+003	1.221772e+003	1.664459e+001	6.218441e+000	4.896324e-001
4.340000e+001	1.228000e+003	1.220943e+003	1.220367e+003	7.056520e+000	5.348224e+000	4.754505e-001
4.345000e+001	1.228000e+003	1.219158e+003	1.218966e+003	8.841754e+000	4.649390e+000	4.618829e-001
4.350000e+001	1.215000e+003	1.217760e+003	1.217570e+003	-2.759511e+000	4.079564e+000	4.488942e-001
4.355000e+001	1.234000e+003	1.216178e+003	1.216178e+003	1.782221e+001	3.608742e+000	4.364517e-001
4.360000e+001	1.249000e+003	1.214790e+003	1.214790e+003	3.421019e+001	3.215186e+000	4.245251e-001
4.365000e+001	1.317000e+003	1.213406e+003	1.213406e+003	1.035939e+002	2.882827e+000	4.130860e-001
4.370000e+001	1.259000e+003	1.212027e+003	1.212027e+003	4.697344e+001	2.599576e+000	4.021081e-001
4.375000e+001	1.238000e+003	1.210651e+003	1.210651e+003	2.734872e+001	2.356194e+000	3.915666e-001
4.380000e+001	1.182000e+003	1.209280e+003	1.209280e+003	-2.728023e+001	2.145521e+000	3.814387e-001
4.385000e+001	1.243000e+003	1.207913e+003	1.207913e+003	3.508659e+001	1.961938e+000	3.717028e-001
4.390000e+001	1.180000e+003	1.206551e+003	1.206551e+003	-2.655082e+001	1.800985e+000	3.623388e-001
4.395000e+001	1.221000e+003	1.205192e+003	1.205192e+003	1.580754e+001	1.659083e+000	3.533278e-001
4.400000e+001	1.187000e+003	1.203838e+003	1.203838e+003	-1.683833e+001	1.533337e+000	3.446523e-001
4.405000e+001	1.297000e+003	1.202488e+003	1.202488e+003	9.451157e+001	1.421381e+000	3.362957e-001
4.410000e+001	1.213000e+003	1.201143e+003	1.201143e+003	1.185724e+001	1.321268e+000	3.282423e-001
4.415000e+001	1.230000e+003	1.199801e+003	1.199801e+003	3.019868e+001	1.231382e+000	3.204777e-001
4.420000e+001	1.231000e+003	1.198464e+003	1.198464e+003	3.253589e+001	1.150375e+000	3.129881e-001
4.425000e+001	1.239000e+003	1.197131e+003	1.197131e+003	4.186887e+001	1.077114e+000	3.057606e-001
4.430000e+001	1.224000e+003	1.195802e+003	1.195802e+003	2.819762e+001	1.010641e+000	2.987830e-001
4.435000e+001	1.204000e+003	1.194478e+003	1.194478e+003	9.522134e+000	9.501420e-001	2.920438e-001
4.440000e+001	1.148000e+003	1.193158e+003	1.193158e+003	-4.515758e+001	8.949212e-001	2.855323e-001
4.445000e+001	1.266000e+003	1.191842e+003	1.191842e+003	7.415848e+001	8.443817e-001	2.792382e-001
4.450000e+001	1.256000e+003	1.190530e+003	1.190530e+003	6.547031e+001	0.000000e+000	2.455615e-001
4.455000e+001	1.232000e+003	1.189222e+003	1.189222e+003	4.277790e+001	0.000000e+000	2.400937e-001
4.460000e+001	1.219000e+003	1.187919e+003	1.187919e+003	3.108127e+001	0.000000e+000	2.348065e-001
4.465000e+001	1.189000e+003	1.186620e+003	1.186620e+003	2.380404e+000	0.000000e+000	2.296920e-001
4.470000e+001	1.123000e+003	1.185325e+003	1.185325e+003	-6.232469e+001	0.000000e+000	2.247427e-001
4.475000e+001	1.157000e+003	1.184034e+003	1.184034e+003	-2.703402e+001	0.000000e+000	2.199517e-001
4.480000e+001	1.262000e+003	1.182748e+003	1.182748e+003	7.925243e+001	0.000000e+000	2.153122e-001
4.485000e+001	1.127000e+003	1.181465e+003	1.181465e+003	-5.446536e+001	0.000000e+000	2.108180e-001
4.490000e+001	1.151000e+003	1.180187e+003	1.180187e+003	-2.918737e+001	0.000000e+000	2.064629e-001
4.495000e+001	1.130000e+003	1.178914e+003	1.178914e+003	-4.891362e+001	0.000000e+000	2.022414e-001
4.500000e+001	1.164000e+003	1.177644e+003	1.177644e+003	-1.364409e+001	0.000000e+000	1.981481e-001
4.505000e+001	1.146000e+003	1.176379e+003	1.176379e+003	-3.037880e+001	0.000000e+000	1.941777e-001
4.510000e+001	1.145000e+003	1.175118e+003	1.175118e+003	-3.011774e+001	0.000000e+000	1.903255e-001
4.515000e+001	1.158000e+003	1.173861e+003	1.173861e+003	-1.586091e+001	0.000000e+000	1.865867e-001
4.520000e+001	1.172000e+003	1.172608e+003	1.172608e+003	-6.083032e-001	0.000000e+000	1.829571e-001
4.525000e+001	1.209000e+003	1.171360e+003	1.171360e+003	3.764007e+001	0.000000e+000	1.794323e-001
4.530000e+001	1.187000e+003	1.170116e+003	1.170116e+003	1.688421e+001	0.000000e+000	1.760083e-001
4.535000e+001	1.223000e+003	1.168876e+003	1.168876e+003	5.412412e+001	0.000000e+000	1.726815e-001
4.540000e+001	1.198000e+003	1.167640e+003	1.167640e+003	3.035980e+001	0.000000e+000	2.056403e-001
4.545000e+001	1.132000e+003	1.166409e+003	1.166409e+003	-3.440875e+001	0.000000e+000	2.029977e-001
4.550000e+001	1.261000e+003	1.165182e+003	1.165182e+003	9.581847e+001	0.000000e+000	2.004522e-001
4.555000e+001	1.203000e+003	1.163959e+003	1.163959e+003	3.904146e+001	0.000000e+000	1.980011e-001
4.560000e+001	1.218000e+003	1.162740e+003	1.162740e+003	5.526022e+001	0.000000e+000	1.956414e-001
4.565000e+001	1.159000e+003	1.161525e+003	1.161525e+003	-2.525246e+000	0.000000e+000	1.933708e-001
4.570000e+001	1.218000e+003	1.160315e+003	1.160315e+003	5.768505e+001	0.000000e+000	1.911867e-001
4.575000e+001	1.196000e+003	1.159109e+003	1.159109e+003	3.689112e+001	0.000000e+000	1.890869e-001
4.580000e+001	1.197000e+003	1.157907e+003	1.157907e+003	3.909296e+001	0.000000e+000	1.870692e-001
4.585000e+001	1.183000e+003	1.156709e+003	1.156709e+003	2.629057e+001	0.000000e+000	1.851316e-001
4.590000e+001	1.157000e+003	1.155516e+003	1.155516e+003	1.483952e+000	0.000000e+000	1.832721e-001
4.595000e+001	1.154000e+003	1.154327e+003	1.154327e+003	-3.269002e-001	0.000000e+000	1.814889e-001
4.600000e+001	1.158000e+003	1.153142e+003	1.153142e+003	4.858017e+000	0.000000e+000	1.797804e-001
4.605000e+001	1.140000e+003	1.151961e+003	1.151961e+003	-1.196130e+001	0.000000e+000	1.781449e-001
4.610000e+001	1.188000e+003	1.150785e+003	1.150785e+003	3.721516e+001	0.000000e+000	1.765808e-001
4.615000e+001	1.187000e+003	1.149613e+003	1.149613e+003	3.738739e+001	0.000000e+000	1.750869e-001
4.620000e+001	1.176000e+003	1.148445e+003	1.148445e+003	2.755538e+001	0.000000e+000	1.736617e-001
4.625000e+001	1.193000e+003	1.147281e+003	1.147281e+003	4.571915e+001	0.000000e+000	1.723041e-001
4.630000e+001	1.120000e+003	1.146121e+003	1.146121e+003	-2.612132e+001	0.000000e+000	1.710129e-001
4.635000e+001	1.156000e+003	1.144966e+003	1.144966e+003	1.103399e+001	0.000000e+000	1.697871e-001
4.640000e+001	1.200000e+003	1.143815e+003	1.143815e+003	5.618506e+001	0.000000e+000	1.686257e-001
4.645000e+001	1.091000e+003	1.142668e+003	1.142668e+003	-5.166809e+001	0.000000e+000	1.675278e-001
4.650000e+001	1.177000e+003	1.141525e+003	1.141525e+003	3.547452e+001	0.000000e+000	1.664925e-001
4.655000e+001	1.113000e+003	1.140387e+003	1.140387e+003	-2.738709e+001	0.000000e+000	1.655193e-001
4.660000e+001	1.178000e+003	1.139253e+003	1.139253e+003	3.874706e+001	0.000000e+000	1.646074e-001
4.665000e+001	1.094000e+003	1.138123e+003	1.138123e+003	-4.412302e+001	0.000000e+000	1.637562e-001
4.670000e+001	1.100000e+003	1.136997e+003	1.136997e+003	-3.699732e+001	0.000000e+000	5.357356e-002
4.675000e+001	1.159000e+003	1.135876e+003	1.135876e+003	2.312414e+001	0.000000e+000	5.447765e-002
4.680000e+001	1.154000e+003	1.134759e+003	1.134759e+003	1.924137e+001	0.000000e+000	5.540481e-002
4.685000e+001	1.152000e+003	1.133646e+003	1.133646e+003	1.835437e+001	0.000000e+000	5.635585e-002
4.690000e+001	1.076000e+003	1.132537e+003	1.132537e+003	-5.653685e+001	0.000000e+000	5.733158e-002
4.695000e+001	1.127000e+003	1.131432e+003	1.131432e+003	-4.432312e+000	0.000000e+000	5.833287e-002
4.700000e+001	1.140000e+003	1.130332e+003	1.130332e+003	9.667999e+000	0.000000e+000	5.936061e-002
4.705000e+001	1.130000e+003	1.129236e+003	1.129236e+003	7.640797e-001	0.000000e+000	6.041575e-002
4.710000e+001	1.103000e+003	1.128144e+003	1.128144e+003	-2.514407e+001	0.000000e+000	6.149928e-002
4.715000e+001	1.127000e+003	1.127056e+003	1.127056e+003	-5.644952e-002	0.000000e+000	6.261220e-002
4.720000e+001	1.113000e+003	1.125973e+003	1.125973e+003	-1.297306e+001	0.000000e+000	6.375561e-002
4.725000e+001	1.155000e+003	1.124894e+003	1.124894e+003	3.010610e+001	0.000000e+000	6.493063e-002
4.730000e+001	1.160000e+003	1.123819e+003	1.123819e+003	3.618103e+001	0.000000e+000	6.613842e-002
4.735000e+001	1.107000e+003	1.122748e+003	1.122748e+003	-1.574827e+001	0.000000e+000	6.738022e-002
4.740000e+001	1.133000e+003	1.121682e+003	1.121682e+003	1.131820e+001	0.000000e+000	6.865732e-002
4.745000e+001	1.090000e+003	1.120620e+003	1.120620e+003	-3.061956e+001	0.000000e+000	6.997107e-002
4.750000e+001	1.093000e+003	1.119562e+003	1.119562e+003	-2.656156e+001	0.000000e+000	7.132288e-002
4.755000e+001	1.148000e+003	1.118508e+003	1.118508e+003	2.949222e+001	0.000000e+000	7.271424e-002
4.760000e+001	1.095000e+003	1.117458e+003	1.117458e+003	-2.245823e+001	0.000000e+000	7.414671e-002
4.765000e+001	1.071000e+003	1.116413e+003	1.116413e+003	-4.541291e+001	0.000000e+000	7.562191e-002
4.770000e+001	1.121000e+003	1.115372e+003	1.115372e+003	5.628173e+000	0.000000e+000	7.714158e-002
4.775000e+001	1.050000e+003	1.114335e+003	1.114335e+003	-6.433497e+001	0.000000e+000	7.870750e-002
4.780000e+001	1.129000e+003	1.113302e+003	1.113302e+003	1.569766e+001	0.000000e+000	8.032158e-002
4.785000e+001	1.128000e+003	1.112274e+003	1.112274e+003	1.572605e+001	0.000000e+000	8.198582e-002
4.790000e+001	1.098000e+003	1.111250e+003	1.111250e+003	-1.324978e+001	0.000000e+000	8.370231e-002
4.795000e+001	1.053000e+003	1.110230e+003	1.110230e+003	-5.722985e+001	0.000000e+000	8.547326e-002
4.800000e+001	1.116000e+003	1.109214e+003	1.109214e+003	6.785858e+000	0.000000e+000	8.730100e-002
4.805000e+001	1.088000e+003	1.108203e+003	1.108203e+003	-2.020267e+001	0.000000e+000	8.918799e-002
4.810000e+001	1.116000e+003	1.107195e+003	1.107195e+003	8.804577e+000	0.000000e+000	9.113680e-002
4.815000e+001	1.093000e+003	1.106192e+003	1.106192e+003	-1.319241e+001	0.000000e+000	9.315018e-002
4.820000e+001	1.084000e+003	1.105194e+003	1.105194e+003	-2.119363e+001	0.000000e+000	9.523100e-002
4.825000e+001	1.037000e+003	1.104199e+003	1.104199e+003	-6.719907e+001	0.000000e+000	9.738232e-002
4.830000e+001	1.089000e+003	1.103209e+003	1.103209e+003	-1.420875e+001	0.000000e+000	9.960734e-002
4.835000e+001	1.024000e+003	1.102223e+003	1.102223e+003	-7.822266e+001	0.000000e+000	1.019095e-001
4.840000e+001	1.120000e+003	1.101241e+003	1.101241e+003	1.875921e+001	0.000000e+000	1.042923e-001
4.845000e+001	1.070000e+003	1.100263e+003	1.100263e+003	-3.026316e+001	0.000000e+000	1.067597e-001
4.850000e+001	1.088000e+003	1.099290e+003	1.099290e+003	-1.128976e+001	0.000000e+000	1.093157e-001
4.855000e+001	1.054000e+003	1.098321e+003	1.098321e+003	-4.432059e+001	0.000000e+000	1.119645e-001
4.860000e+001	1.123000e+003	1.097356e+003	1.097356e+003	2.564435e+001	0.000000e+000	1.147108e-001
4.865000e+001	9.980000e+002	1.096395e+003	1.096395e+003	-9.839493e+001	0.000000e+000	1.175593e-001
4.870000e+001	1.087000e+003	1.095438e+003	1.095438e+003	-8.438454e+000	0.000000e+000	1.205153e-001
4.875000e+001	1.028000e+003	1.094486e+003	1.094486e+003	-6.648620e+001	0.000000e+000	1.235840e-001
4.880000e+001	9.990000e+002	1.093538e+003	1.093538e+003	-9.453818e+001	0.000000e+000	1.267715e-001
4.885000e+001	1.098000e+003	1.092594e+003	1.092594e+003	5.405606e+000	0.000000e+000	1.300839e-001
4.890000e+001	1.041000e+003	1.091655e+003	1.091655e+003	-5.065483e+001	0.000000e+000	1.335277e-001
4.895000e+001	1.040000e+003	1.090720e+003	1.090720e+003	-5.071951e+001	0.000000e+000	1.371101e-001
4.900000e+001	1.056000e+003	1.089788e+003	1.089788e+003	-3.378841e+001	0.000000e+000	1.408385e-001
4.905000e+001	1.073000e+003	1.088862e+003	1.088862e+003	-1.586154e+001	0.000000e+000	1.447210e-001
4.910000e+001	1.091000e+003	1.087939e+003	1.087939e+003	3.061101e+000	0.000000e+000	1.487663e-001
4.915000e+001	9.910000e+002	1.087020e+003	1.087020e+003	-9.602049e+001	0.000000e+000	1.529835e-001
4.920000e+001	1.038000e+003	1.086106e+003	1.086106e+003	-4.810631e+001	0.000000e+000	1.573825e-001
4.925000e+001	1.117000e+003	1.085196e+003	1.085196e+003	3.180363e+001	0.000000e+000	1.619739e-001
4.930000e+001	1.076000e+003	1.084291e+003	1.084291e+003	-8.290649e+000	0.000000e+000	1.667691e-001
4.935000e+001	1.113000e+003	1.083389e+003	1.083389e+003	2.961084e+001	0.000000e+000	1.717803e-001
4.940000e+001	1.004000e+003	1.082492e+003	1.082492e+003	-7.849191e+001	0.000000e+000	1.770207e-001
4.945000e+001	1.089000e+003	1.081599e+003	1.081599e+003	7.401120e+000	0.000000e+000	1.825045e-001
4.950000e+001	1.016000e+003	1.080710e+003	1.080710e+003	-6.471008e+001	0.000000e+000	1.882470e-001
4.955000e+001	1.037000e+003	1.079826e+003	1.079826e+003	-4.282552e+001	0.000000e+000	1.942647e-001
4.960000e+001	1.083000e+003	1.078945e+003	1.078945e+003	4.054817e+000	0.000000e+000	2.005754e-001
4.965000e+001	1.043000e+003	1.078069e+003	1.078069e+003	-3.506908e+001	0.000000e+000	2.071985e-001
4.970000e+001	1.047000e+003	1.077197e+003	1.077197e+003	-3.019720e+001	0.000000e+000	2.141550e-001
4.975000e+001	1.083000e+003	1.076330e+003	1.076330e+003	6.670440e+000	0.000000e+000	2.214675e-001
4.980000e+001	1.046000e+003	1.075466e+003	1.075466e+003	-2.946615e+001	0.000000e+000	2.291608e-001
4.985000e+001	1.056000e+003	1.074607e+003	1.074607e+003	-1.860696e+001	0.000000e+000	2.372618e-001
4.990000e+001	1.047000e+003	1.073752e+003	1.073752e+003	-2.675201e+001	0.000000e+000	2.457997e-001
4.995000e+001	1.082000e+003	1.072901e+003	1.072901e+003	9.098714e+000	0.000000e+000	2.548065e-001
5.000000e+001	9.900000e+002	1.072055e+003	1.072055e+003	-8.205479e+001	0.000000e+000	2.643172e-001
5.005000e+001	1.052000e+003	1.071213e+003	1.071213e+003	-1.921253e+001	0.000000e+000	2.743700e-001
5.010000e+001	1.035000e+003	1.070374e+003	1.070374e+003	-3.537450e+001	0.000000e+000	2.850070e-001
5.015000e+001	1.053000e+003	1.069541e+003	1.069541e+003	-1.654070e+001	0.000000e+000	2.962742e-001
5.020000e+001	1.085000e+003	1.068711e+003	1.068711e+003	1.628888e+001	0.000000e+000	3.082223e-001
5.025000e+001	9.970000e+002	1.067886e+003	1.067886e+003	-7.088578e+001	0.000000e+000	3.209073e-001
5.030000e+001	9.670000e+002	1.067065e+003	1.067065e+003	-1.000647e+002	0.000000e+000	3.343910e-001
5.035000e+001	1.030000e+003	1.066248e+003	1.066248e+003	-3.624779e+001	0.000000e+000	3.487418e-001
5.040000e+001	1.015000e+003	1.065435e+003	1.065435e+003	-5.043514e+001	0.000000e+000	3.640356e-001
5.045000e+001	9.750000e+002	1.064627e+003	1.064627e+003	-8.962672e+001	0.000000e+000	3.803567e-001
5.050000e+001	1.033000e+003	1.063823e+003	1.063823e+003	-3.082253e+001	0.000000e+000	3.977991e-001
5.055000e+001	9.930000e+002	1.063023e+003	1.063023e+003	-7.002257e+001	0.000000e+000	4.164679e-001
5.060000e+001	1.042000e+003	1.062227e+003	1.062227e+003	-2.022684e+001	0.000000e+000	4.364806e-001
5.065000e+001	9.940000e+002	1.061435e+003	1.061435e+003	-6.743535e+001	0.000000e+000	4.579691e-001
5.070000e+001	1.056000e+003	1.060648e+003	1.060648e+003	-4.648077e+000	0.000000e+000	4.810819e-001
5.075000e+001	1.014000e+003	1.059865e+003	1.059865e+003	-4.586504e+001	0.000000e+000	5.059867e-001
5.080000e+001	1.052000e+003	1.059086e+003	1.059086e+003	-7.086231e+000	0.000000e+000	5.328734e-001
5.085000e+001	1.027000e+003	1.058312e+003	1.058312e+003	-3.131165e+001	0.000000e+000	5.619575e-001
5.090000e+001	1.039000e+003	1.057541e+003	1.057541e+003	-1.854131e+001	0.000000e+000	5.934847e-001
5.095000e+001	1.021000e+003	1.056775e+003	1.056775e+003	-3.577519e+001	0.000000e+000	6.277359e-001
5.100000e+001	1.059000e+003	1.056013e+003	1.056013e+003	2.986698e+000	0.000000e+000	6.650333e-001
5.105000e+001	1.042000e+003	1.055256e+003	1.055256e+003	-1.325565e+001	0.000000e+000	7.057485e-001
5.110000e+001	9.790000e+002	1.054502e+003	1.054502e+003	-7.550222e+001	0.000000e+000	7.503110e-001
5.115000e+001	1.025000e+003	1.053753e+003	1.053753e+003	-2.875302e+001	0.000000e+000	7.992198e-001
5.120000e+001	1.045000e+003	1.053008e+003	1.053008e+003	-8.008059e+000	0.000000e+000	8.530574e-001
5.125000e+001	1.041000e+003	1.052267e+003	1.052267e+003	-1.126732e+001	0.000000e+000	9.125066e-001
5.130000e+001	1.013000e+003	1.051531e+003	1.051531e+003	-3.853082e+001	0.000000e+000	9.783726e-001
5.135000e+001	1.032000e+003	1.050799e+003	1.050799e+003	-1.879854e+001	0.000000e+000	1.051610e+000
5.140000e+001	1.081000e+003	1.050071e+003	1.050071e+003	3.092950e+001	0.000000e+000	1.133355e+000
5.145000e+001	1.013000e+003	1.049347e+003	1.049347e+003	-3.634669e+001	0.000000e+000	1.224974e+000
5.150000e+001	1.000000e+003	1.048627e+003	1.048627e+003	-4.862710e+001	0.000000e+000	1.328113e+000
5.155000e+001	9.970000e+002	1.047912e+003	1.047912e+003	-5.091175e+001	0.000000e+000	1.444779e+000
5.160000e+001	1.059000e+003	1.047201e+003	1.047201e+003	1.179937e+001	0.000000e+000	1.577429e+000
5.165000e+001	1.003000e+003	1.046494e+003	1.046494e+003	-4.349373e+001	0.000000e+000	1.729099e+000
5.170000e+001	1.008000e+003	1.045791e+003	1.045791e+003	-3.779107e+001	0.000000e+000	1.903580e+000
5.175000e+001	1.054000e+003	1.045093e+003	1.045093e+003	8.907360e+000	0.000000e+000	2.105643e+000
5.180000e+001	1.056000e+003	1.044398e+003	1.044398e+003	1.160156e+001	0.000000e+000	2.341363e+000
5.185000e+001	1.026000e+003	1.043708e+003	1.043708e+003	-1.770847e+001	0.000000e+000	2.618558e+000
5.190000e+001	1.013000e+003	1.043023e+003	1.043023e+003	-3.002273e+001	0.000000e+000	2.947418e+000
5.195000e+001	1.040000e+003	1.042341e+003	1.042341e+003	-2.341215e+000	0.000000e+000	3.341379e+000
5.200000e+001	1.047000e+003	1.041664e+003	1.041664e+003	5.336065e+000	0.000000e+000	3.818342e+000
5.205000e+001	9.970000e+002	1.040991e+003	1.040991e+003	-4.399088e+001	0.000000e+000	4.402247e+000
5.210000e+001	1.049000e+003	1.040322e+003	1.040322e+003	8.677935e+000	0.000000e+000	5.124831e+000
5.215000e+001	1.008000e+003	1.039657e+003	1.039657e+003	-3.165747e+001	0.000000e+000	6.026998e+000
5.220000e+001	1.002000e+003	1.038997e+003	1.038997e+003	-3.699712e+001	0.000000e+000	7.159007e+000
5.225000e+001	1.037000e+003	1.038341e+003	1.038341e+003	-1.340987e+000	0.000000e+000	8.579938e+000
5.230000e+001	1.063000e+003	1.037689e+003	1.037689e+003	2.531091e+001	0.000000e+000	1.036158e+001
5.235000e+001	1.024000e+003	1.037041e+003	1.037041e+003	-1.304142e+001	0.000000e+000	1.261033e+001
5.240000e+001	1.088000e+003	1.036398e+003	1.036398e+003	5.160202e+001	0.000000e+000	1.552454e+001
5.245000e+001	1.029000e+003	1.035759e+003	1.035759e+003	-6.758774e+000	0.000000e+000	1.948027e+001
5.250000e+001	1.052000e+003	1.035124e+003	1.035124e+003	1.687620e+001	0.000000e+000	2.503697e+001
5.255000e+001	1.041000e+003	1.034493e+003	1.034493e+003	6.506950e+000	0.000000e+000	3.252551e+001
5.260000e+001	9.440000e+002	1.033867e+003	1.033867e+003	-8.986653e+001	0.000000e+000	4.079907e+001
5.265000e+001	1.041000e+003	1.033244e+003	1.033244e+003	7.755754e+000	0.000000e+000	4.638074e+001
5.270000e+001	1.070000e+003	1.032626e+003	1.032626e+003	3.737381e+001	0.000000e+000	4.720992e+001
5.275000e+001	9.980000e+002	1.032012e+003	1.032012e+003	-3.401236e+001	0.000000e+000	4.444261e+001
5.280000e+001	1.055000e+003	1.031403e+003	1.031403e+003	2.359723e+001	0.000000e+000	3.878055e+001
5.285000e+001	1.105000e+003	1.030797e+003	1.030797e+003	7.420260e+001	0.000000e+000	3.126236e+001
5.290000e+001	9.820000e+002	1.030196e+003	1.030196e+003	-4.819627e+001	0.000000e+000	2.361331e+001
5.295000e+001	1.007000e+003	1.029599e+003	1.029599e+003	-2.259936e+001	0.000000e+000	1.710034e+001
5.300000e+001	1.077000e+003	1.029007e+003	1.029007e+003	4.799331e+001	0.000000e+000	1.216232e+001
5.305000e+001	1.038000e+003	1.028418e+003	1.028418e+003	9.581754e+000	0.000000e+000	8.686033e+000
5.310000e+001	1.024000e+003	1.027834e+003	1.027834e+003	-3.834032e+000	0.000000e+000	6.351914e+000
5.315000e+001	1.012000e+003	1.027254e+003	1.027254e+003	-1.525405e+001	0.000000e+000	4.818646e+000
5.320000e+001	1.035000e+003	1.026678e+003	1.026678e+003	8.321705e+000	0.000000e+000	3.804155e+000
5.325000e+001	1.055000e+003	1.026107e+003	1.026107e+003	2.889323e+001	0.000000e+000	3.109117e+000
5.330000e+001	1.040000e+003	1.025539e+003	1.025539e+003	1.446052e+001	0.000000e+000	2.608224e+000
5.335000e+001	1.032000e+003	1.024976e+003	1.024976e+003	7.023582e+000	0.000000e+000	2.228791e+000
5.340000e+001	1.094000e+003	1.024418e+003	1.024418e+003	6.958241e+001	0.000000e+000	1.930017e+000
5.345000e+001	9.930000e+002	1.023863e+003	1.023863e+003	-3.086298e+001	0.000000e+000	1.688435e+000
5.350000e+001	1.012000e+003	1.023313e+003	1.023313e+003	-1.131261e+001	0.000000e+000	1.489566e+000
5.355000e+001	9.590000e+002	1.022766e+003	1.022766e+003	-6.376647e+001	0.000000e+000	1.323705e+000
5.360000e+001	1.072000e+003	1.022225e+003	1.022225e+003	4.977544e+001	0.000000e+000	1.183912e+000
5.365000e+001	1.018000e+003	1.021687e+003	1.021687e+003	-3.686881e+000	0.000000e+000	1.065017e+000
5.370000e+001	1.023000e+003	1.021153e+003	1.021153e+003	1.846569e+000	0.000000e+000	9.630749e-001
5.375000e+001	9.990000e+002	1.020624e+003	1.020624e+003	-2.162421e+001	0.000000e+000	8.750267e-001
5.380000e+001	1.025000e+003	1.020099e+003	1.020099e+003	4.900778e+000	0.000000e+000	7.984698e-001
5.385000e+001	1.045000e+003	1.019578e+003	1.019578e+003	2.542154e+001	0.000000e+000	7.314971e-001
5.390000e+001	1.033000e+003	1.019062e+003	1.019062e+003	1.393807e+001	0.000000e+000	6.725793e-001
5.395000e+001	1.047000e+003	1.018550e+003	1.018550e+003	2.845036e+001	0.000000e+000	6.204793e-001
5.400000e+001	1.033000e+003	1.018042e+003	1.018042e+003	1.495843e+001	0.000000e+000	5.741880e-001
5.405000e+001	1.048000e+003	1.017538e+003	1.017538e+003	3.046227e+001	0.000000e+000	5.328754e-001
5.410000e+001	1.003000e+003	1.017038e+003	1.017038e+003	-1.403812e+001	0.000000e+000	4.958544e-001
5.415000e+001	9.990000e+002	1.016543e+003	1.016543e+003	-1.754274e+001	0.000000e+000	4.625520e-001
5.420000e+001	1.025000e+003	1.016052e+003	1.016052e+003	8.948402e+000	0.000000e+000	4.324875e-001
5.425000e+001	9.960000e+002	1.015565e+003	1.015565e+003	-1.956468e+001	0.000000e+000	4.052555e-001
5.430000e+001	1.032000e+003	1.015082e+003	1.015082e+003	1.691801e+001	0.000000e+000	3.805116e-001
5.435000e+001	1.056000e+003	1.014604e+003	1.014604e+003	4.139646e+001	0.000000e+000	3.579623e-001
5.440000e+001	9.940000e+002	1.014129e+003	1.014129e+003	-2.012931e+001	0.000000e+000	3.373561e-001
5.445000e+001	9.680000e+002	1.013659e+003	1.013659e+003	-4.565932e+001	0.000000e+000	3.184763e-001
5.450000e+001	1.018000e+003	1.013194e+003	1.013194e+003	4.806448e+000	0.000000e+000	3.011356e-001
5.455000e+001	9.710000e+002	1.012732e+003	1.012732e+003	-4.173202e+001	0.000000e+000	2.851715e-001
5.460000e+001	9.470000e+002	1.012275e+003	1.012275e+003	-6.527471e+001	0.000000e+000	2.704421e-001
5.465000e+001	1.070000e+003	1.011822e+003	1.011822e+003	5.817836e+001	0.000000e+000	2.568236e-001
5.470000e+001	1.036000e+003	1.011373e+003	1.011373e+003	2.462721e+001	0.000000e+000	2.442072e-001
5.475000e+001	1.043000e+003	1.010928e+003	1.010928e+003	3.207182e+001	0.000000e+000	2.324969e-001
5.480000e+001	9.940000e+002	1.010488e+003	1.010488e+003	-1.648780e+001	0.000000e+000	2.216082e-001
5.485000e+001	1.077000e+003	1.010052e+003	1.010052e+003	6.694835e+001	0.000000e+000	2.114661e-001
5.490000e+001	9.650000e+002	1.009620e+003	1.009620e+003	-4.461972e+001	0.000000e+000	2.020039e-001
5.495000e+001	1.053000e+003	1.009192e+003	1.009192e+003	4.380797e+001	0.000000e+000	1.931622e-001
5.500000e+001	9.960000e+002	1.008769e+003	1.008769e+003	-1.276857e+001	0.000000e+000	1.848879e-001
5.505000e+001	1.009000e+003	1.008349e+003	1.008349e+003	6.506637e-001	0.000000e+000	1.771337e-001
5.510000e+001	9.880000e+002	1.007934e+003	1.007934e+003	-1.993433e+001	0.000000e+000	1.698568e-001
5.515000e+001	9.530000e+002	1.007524e+003	1.007524e+003	-5.452356e+001	0.000000e+000	1.630189e-001
5.520000e+001	1.026000e+003	1.007117e+003	1.007117e+003	1.888298e+001	0.000000e+000	1.565854e-001
5.525000e+001	1.040000e+003	1.006715e+003	1.006715e+003	3.328529e+001	0.000000e+000	1.505251e-001
5.530000e+001	1.030000e+003	1.006317e+003	1.006317e+003	2.368337e+001	0.000000e+000	1.448096e-001
5.535000e+001	9.630000e+002	1.005923e+003	1.005923e+003	-4.292278e+001	0.000000e+000	1.394134e-001
5.540000e+001	1.010000e+003	1.005533e+003	1.005533e+003	4.466837e+000	0.000000e+000	1.343130e-001
5.545000e+001	1.060000e+003	1.005148e+003	1.005148e+003	5.485223e+001	0.000000e+000	1.294873e-001
5.550000e+001	1.010000e+003	1.004767e+003	1.004767e+003	5.233386e+000	0.000000e+000	1.249169e-001
5.555000e+001	9.940000e+002	1.004390e+003	1.004390e+003	-1.038969e+001	0.000000e+000	1.205842e-001
5.560000e+001	1.001000e+003	1.004017e+003	1.004017e+003	-3.016987e+000	0.000000e+000	1.164728e-001
5.565000e+001	1.027000e+003	1.003649e+003	1.003649e+003	2.335148e+001	0.000000e+000	1.125681e-001
5.570000e+001	9.660000e+002	1.003284e+003	1.003284e+003	-3.728428e+001	0.000000e+000	1.088564e-001
5.575000e+001	9.630000e+002	1.002924e+003	1.002924e+003	-3.992427e+001	0.000000e+000	1.053252e-001
5.580000e+001	1.025000e+003	1.002568e+003	1.002568e+003	2.243150e+001	0.000000e+000	1.019629e-001
5.585000e+001	9.980000e+002	1.002217e+003	1.002217e+003	-4.216950e+000	0.000000e+000	9.875908e-002
5.590000e+001	1.017000e+003	1.001870e+003	1.001870e+003	1.513037e+001	0.000000e+000	9.570381e-002
5.595000e+001	9.920000e+002	1.001527e+003	1.001527e+003	-9.526547e+000	0.000000e+000	9.278809e-002
5.600000e+001	1.013000e+003	1.001188e+003	1.001188e+003	1.181231e+001	0.000000e+000	9.000355e-002
5.605000e+001	9.920000e+002	1.000853e+003	1.000853e+003	-8.853066e+000	0.000000e+000	8.734245e-002
5.610000e+001	1.028000e+003	1.000523e+003	1.000523e+003	2.747733e+001	0.000000e+000	8.479759e-002
5.615000e+001	1.077000e+003	1.000197e+003	1.000197e+003	7.680349e+001	0.000000e+000	8.236230e-002
5.620000e+001	1.024000e+003	9.998746e+002	9.998746e+002	2.412543e+001	0.000000e+000	8.003039e-002
5.625000e+001	1.046000e+003	9.995569e+002	9.995569e+002	4.644313e+001	0.000000e+000	7.779609e-002
5.630000e+001	9.920000e+002	9.992434e+002	9.992434e+002	-7.243392e+000	0.000000e+000	7.565403e-002
5.635000e+001	9.950000e+002	9.989341e+002	9.989341e+002	-3.934149e+000	0.000000e+000	1.150626e-001
5.640000e+001	1.001000e+003	9.986291e+002	9.986291e+002	2.370865e+000	0.000000e+000	1.137223e-001
5.645000e+001	1.013000e+003	9.983284e+002	9.983284e+002	1.467165e+001	0.000000e+000	1.124748e-001
5.650000e+001	1.014000e+003	9.980318e+002	9.980318e+002	1.596820e+001	0.000000e+000	1.113164e-001
5.655000e+001	9.860000e+002	9.977395e+002	9.977395e+002	-1.173948e+001	0.000000e+000	1.102438e-001
5.660000e+001	1.011000e+003	9.974514e+002	9.974514e+002	1.354862e+001	0.000000e+000	1.092539e-001
5.665000e+001	1.061000e+003	9.971675e+002	9.971675e+002	6.383248e+001	0.000000e+000	1.083439e-001
5.670000e+001	1.050000e+003	9.968879e+002	9.968879e+002	5.311211e+001	0.000000e+000	1.075110e-001
5.675000e+001	1.011000e+003	9.966125e+002	9.966125e+002	1.438751e+001	0.000000e+000	1.067531e-001
5.680000e+001	9.810000e+002	9.963413e+002	9.963413e+002	-1.534132e+001	0.000000e+000	1.060677e-001
5.685000e+001	1.003000e+003	9.963024e+002	9.960744e+002	6.697586e+000	0.000000e+000	1.054530e-001
5.690000e+001	1.026000e+003	9.960435e+002	9.958117e+002	2.995650e+001	0.000000e+000	1.049070e-001
5.695000e+001	9.620000e+002	9.957889e+002	9.955532e+002	-3.378892e+001	0.000000e+000	1.044282e-001
5.700000e+001	1.017000e+003	9.956511e+002	9.952989e+002	2.134892e+001	0.000000e+000	1.040149e-001
5.705000e+001	1.018000e+003	9.954070e+002	9.950489e+002	2.259297e+001	0.000000e+000	1.036660e-001
5.710000e+001	1.036000e+003	9.951674e+002	9.948031e+002	4.083265e+001	0.000000e+000	1.033800e-001
5.715000e+001	1.009000e+003	9.949321e+002	9.945616e+002	1.406794e+001	0.000000e+000	1.031561e-001
5.720000e+001	1.026000e+003	9.947012e+002	9.943242e+002	3.129883e+001	0.000000e+000	1.029932e-001
5.725000e+001	9.960000e+002	9.944747e+002	9.940911e+002	1.525321e+000	0.000000e+000	1.028906e-001
5.730000e+001	1.047000e+003	9.942526e+002	9.938623e+002	5.274741e+001	0.000000e+000	1.028475e-001
5.735000e+001	1.071000e+003	9.940349e+002	9.936376e+002	7.696508e+001	0.000000e+000	1.028633e-001
5.740000e+001	9.590000e+002	9.938217e+002	9.934172e+002	-3.482166e+001	0.000000e+000	1.029378e-001
5.745000e+001	1.071000e+003	9.936128e+002	9.932011e+002	7.738717e+001	0.000000e+000	1.030705e-001
5.750000e+001	1.041000e+003	9.934084e+002	9.929891e+002	4.759157e+001	0.000000e+000	1.032612e-001
5.755000e+001	1.026000e+003	9.932085e+002	9.927814e+002	3.279153e+001	0.000000e+000	1.035097e-001
5.760000e+001	1.005000e+003	9.930130e+002	9.925779e+002	1.198705e+001	0.000000e+000	1.038162e-001
5.765000e+001	1.050000e+003	9.928219e+002	9.923786e+002	5.717810e+001	0.000000e+000	1.041808e-001
5.770000e+001	9.810000e+002	9.926353e+002	9.921836e+002	-1.163530e+001	0.000000e+000	1.046036e-001
5.775000e+001	1.035000e+003	9.924532e+002	9.919928e+002	4.254682e+001	0.000000e+000	1.050849e-001
5.780000e+001	1.032000e+003	9.922755e+002	9.918063e+002	3.972445e+001	0.000000e+000	1.056253e-001
5.785000e+001	1.045000e+003	9.921024e+002	9.916239e+002	5.289760e+001	0.000000e+000	1.062253e-001
5.790000e+001	1.049000e+003	9.919338e+002	9.914458e+002	5.706624e+001	0.000000e+000	1.068856e-001
5.795000e+001	1.048000e+003	9.917696e+002	9.912720e+002	5.623037e+001	0.000000e+000	1.076069e-001
5.800000e+001	1.018000e+003	9.916100e+002	9.911023e+002	2.638997e+001	0.000000e+000	1.083901e-001
5.805000e+001	1.021000e+003	9.914550e+002	9.909369e+002	2.954504e+001	0.000000e+000	1.092362e-001
5.810000e+001	9.790000e+002	9.913044e+002	9.907757e+002	-1.230445e+001	0.000000e+000	1.101464e-001
5.815000e+001	1.021000e+003	9.911585e+002	9.906188e+002	2.984150e+001	0.000000e+000	1.111220e-001
5.820000e+001	1.064000e+003	9.910171e+002	9.904660e+002	7.298288e+001	0.000000e+000	1.121643e-001
5.825000e+001	1.038000e+003	9.908803e+002	9.903175e+002	4.711966e+001	0.000000e+000	1.132749e-001
5.830000e+001	1.012000e+003	9.907482e+002	9.901733e+002	2.125183e+001	0.000000e+000	1.144555e-001
5.835000e+001	9.920000e+002	9.906206e+002	9.900332e+002	1.379386e+000	0.000000e+000	1.157078e-001
5.840000e+001	1.012000e+003	9.904977e+002	9.898974e+002	2.150230e+001	0.000000e+000	1.170338e-001
5.845000e+001	1.036000e+003	9.903795e+002	9.897659e+002	4.562055e+001	0.000000e+000	1.184356e-001
5.850000e+001	1.043000e+003	9.902659e+002	9.896385e+002	5.273412e+001	0.000000e+000	1.199157e-001
5.855000e+001	1.022000e+003	9.901570e+002	9.895154e+002	3.184299e+001	0.000000e+000	1.214763e-001
5.860000e+001	1.045000e+003	9.900529e+002	9.893965e+002	5.494714e+001	0.000000e+000	1.231202e-001
5.865000e+001	1.040000e+003	9.899534e+002	9.892819e+002	5.004655e+001	0.000000e+000	1.248503e-001
5.870000e+001	1.056000e+003	9.898588e+002	9.891715e+002	6.614119e+001	0.000000e+000	1.266697e-001
5.875000e+001	1.016000e+003	9.897690e+002	9.890653e+002	2.623104e+001	3.169308e-001	1.285815e-001
5.880000e+001	1.064000e+003	9.896839e+002	9.889633e+002	7.431607e+001	3.269947e-001	1.305894e-001
5.885000e+001	1.059000e+003	9.896038e+002	9.888656e+002	6.939625e+001	3.375459e-001	1.326971e-001
5.890000e+001	1.030000e+003	9.895285e+002	9.887721e+002	4.047155e+001	3.486163e-001	1.349087e-001
5.895000e+001	1.022000e+003	9.894581e+002	9.886828e+002	3.254194e+001	3.602407e-001	1.372286e-001
5.900000e+001	1.051000e+003	9.893926e+002	9.885978e+002	6.160738e+001	3.724565e-001	1.396613e-001
5.905000e+001	1.052000e+003	9.893322e+002	9.885170e+002	6.266784e+001	3.853047e-001	1.422118e-001
5.910000e+001	9.940000e+002	9.892767e+002	9.884404e+002	4.723276e+000	3.988297e-001	1.448855e-001
5.915000e+001	1.066000e+003	9.892263e+002	9.883681e+002	7.677365e+001	4.130799e-001	1.476881e-001
5.920000e+001	1.078000e+003	9.891811e+002	9.883000e+002	8.881892e+001	4.281080e-001	1.506257e-001
5.925000e+001	1.080000e+003	9.891410e+002	9.882361e+002	9.085903e+001	4.439719e-001	1.537049e-001
5.930000e+001	9.650000e+002	9.891061e+002	9.881764e+002	-2.410607e+001	4.607347e-001	1.569326e-001
5.935000e+001	1.071000e+003	9.890764e+002	9.881210e+002	8.192358e+001	4.784656e-001	1.603165e-001
5.940000e+001	9.800000e+002	9.890521e+002	9.880698e+002	-9.052094e+000	4.972406e-001	1.638646e-001
5.945000e+001	1.027000e+003	9.890331e+002	9.880228e+002	3.796685e+001	5.171435e-001	1.675857e-001
5.950000e+001	1.032000e+003	9.890196e+002	9.879801e+002	4.298035e+001	5.382665e-001	1.714890e-001
5.955000e+001	1.015000e+003	9.890117e+002	9.879416e+002	2.598834e+001	5.607115e-001	1.755847e-001
5.960000e+001	1.115000e+003	9.890093e+002	9.879073e+002	1.259907e+002	5.845912e-001	1.798836e-001
5.965000e+001	1.019000e+003	9.890126e+002	9.878773e+002	2.998744e+001	6.100305e-001	1.843973e-001
5.970000e+001	1.032000e+003	9.890216e+002	9.878515e+002	4.297838e+001	6.371685e-001	1.891385e-001
5.975000e+001	1.042000e+003	9.890365e+002	9.878299e+002	5.296347e+001	6.661599e-001	1.941206e-001
5.980000e+001	1.016000e+003	9.890574e+002	9.878125e+002	2.694259e+001	6.971775e-001	1.993586e-001
5.985000e+001	1.051000e+003	9.890844e+002	9.877994e+002	6.191563e+001	7.304149e-001	2.048681e-001
5.990000e+001	9.840000e+002	9.891175e+002	9.877905e+002	-5.117528e+000	7.660891e-001	2.106664e-001
5.995000e+001	1.030000e+003	9.891570e+002	9.877858e+002	4.084299e+001	8.044445e-001	2.167721e-001
6.000000e+001	1.020000e+003	9.892030e+002	9.877854e+002	3.079703e+001	8.457569e-001	2.232055e-001
6.005000e+001	1.063000e+003	9.892555e+002	9.877892e+002	7.374445e+001	8.903386e-001	2.299885e-001
6.010000e+001	9.990000e+002	9.893149e+002	9.877972e+002	9.685078e+000	9.385443e-001	2.371451e-001
6.015000e+001	9.820000e+002	9.893813e+002	9.878095e+002	-7.381271e+000	9.907779e-001	2.447014e-001
6.020000e+001	1.038000e+003	9.894548e+002	9.878260e+002	4.854521e+001	1.047502e+000	2.526857e-001
6.025000e+001	1.032000e+003	9.895357e+002	9.878467e+002	4.246429e+001	1.109246e+000	2.439013e-001
6.030000e+001	1.045000e+003	9.896243e+002	9.878717e+002	5.537574e+001	1.176621e+000	2.530637e-001
6.035000e+001	9.830000e+002	9.897207e+002	9.879008e+002	-6.720695e+000	1.250335e+000	2.627522e-001
6.040000e+001	1.004000e+003	9.898253e+002	9.879343e+002	1.417469e+001	1.331210e+000	2.730077e-001
6.045000e+001	1.051000e+003	9.899384e+002	9.879719e+002	6.106158e+001	1.420205e+000	2.838753e-001
6.050000e+001	1.001000e+003	9.900604e+002	9.880138e+002	1.093963e+001	1.518446e+000	2.954049e-001
6.055000e+001	1.087000e+003	9.901915e+002	9.880599e+002	9.680846e+001	1.627262e+000	3.076511e-001
6.060000e+001	1.020000e+003	9.903324e+002	9.881102e+002	2.966763e+001	1.748229e+000	3.206746e-001
6.065000e+001	1.013000e+003	9.904833e+002	9.881648e+002	2.251669e+001	1.883230e+000	3.345426e-001
6.070000e+001	1.096000e+003	9.906449e+002	9.882236e+002	1.053551e+002	2.034526e+000	3.493298e-001
6.075000e+001	1.012000e+003	9.908177e+002	9.882866e+002	2.118231e+001	2.204853e+000	3.651190e-001
6.080000e+001	1.042000e+003	9.910024e+002	9.883538e+002	5.099764e+001	2.397551e+000	3.820029e-001
6.085000e+001	1.064000e+003	9.911996e+002	9.884253e+002	7.280037e+001	2.616723e+000	4.000851e-001
6.090000e+001	1.024000e+003	9.914103e+002	9.885010e+002	3.258969e+001	2.867462e+000	4.194815e-001
6.095000e+001	1.093000e+003	9.916353e+002	9.885810e+002	1.013647e+002	3.156149e+000	4.403226e-001
6.100000e+001	1.080000e+003	9.918757e+002	9.886652e+002	8.812433e+001	3.490866e+000	4.627555e-001
6.105000e+001	1.073000e+003	9.921326e+002	9.887536e+002	8.086744e+001	3.881972e+000	4.869463e-001
6.110000e+001	1.090000e+003	9.924073e+002	9.888462e+002	9.759269e+001	4.342919e+000	5.130835e-001
6.115000e+001	9.830000e+002	9.927014e+002	9.889431e+002	-9.701412e+000	4.891434e+000	5.413815e-001
6.120000e+001	1.056000e+003	9.930166e+002	9.890442e+002	6.298340e+001	5.551257e+000	5.720850e-001
6.125000e+001	1.026000e+003	9.933549e+002	9.891495e+002	3.264514e+001	6.354775e+000	6.054743e-001
6.130000e+001	9.940000e+002	9.937185e+002	9.892590e+002	2.815475e-001	7.347094e+000	6.418716e-001
6.135000e+001	1.006000e+003	9.941100e+002	9.893728e+002	1.188998e+001	8.592541e+000	6.816491e-001
6.140000e+001	1.051000e+003	9.945326e+002	9.894908e+002	5.646740e+001	1.018540e+001	7.252382e-001
6.145000e+001	1.039000e+003	9.949898e+002	9.896131e+002	4.401023e+001	1.226833e+001	7.731411e-001
6.150000e+001	1.023000e+003	9.954857e+002	9.897396e+002	2.751431e+001	1.506534e+001	8.259456e-001
6.155000e+001	9.930000e+002	9.960253e+002	9.898703e+002	-3.025276e+000	1.894413e+001	8.843429e-001
6.160000e+001	1.035000e+003	9.966143e+002	9.900052e+002	3.838565e+001	2.454079e+001	9.491502e-001
6.165000e+001	1.037000e+003	9.972598e+002	9.901444e+002	3.974016e+001	3.302317e+001	1.021339e+000
6.170000e+001	1.035000e+003	9.979701e+002	9.902878e+002	3.702994e+001	4.664972e+001	1.102073e+000
6.175000e+001	1.030000e+003	9.987550e+002	9.904354e+002	3.124496e+001	6.993810e+001	1.192750e+000
6.180000e+001	1.032000e+003	9.996270e+002	9.905873e+002	3.237300e+001	1.128392e+002	1.295071e+000
6.185000e+001	1.015000e+003	1.000601e+003	9.907434e+002	1.439912e+001	1.986965e+002	1.411110e+000
6.190000e+001	1.017000e+003	1.001695e+003	9.909037e+002	1.530480e+001	3.304505e+002	1.543426e+000
6.195000e+001	1.070000e+003	1.002933e+003	9.910682e+002	6.706698e+001	2.523143e+002	1.695197e+000
6.200000e+001	9.920000e+002	1.004343e+003	9.912370e+002	-1.234346e+001	1.812245e+002	1.870415e+000
6.205000e+001	1.070000e+003	1.005964e+003	9.914100e+002	6.403637e+001	1.861566e+002	2.074145e+000
6.210000e+001	1.058000e+003	1.007841e+003	9.915873e+002	5.015857e+001	1.889261e+002	2.312883e+000
6.215000e+001	9.730000e+002	1.010040e+003	9.917687e+002	-3.703954e+001	8.809554e+001	2.595071e+000
6.220000e+001	1.052000e+003	1.012641e+003	9.919544e+002	3.935882e+001	5.341511e+001	2.931828e+000
6.225000e+001	1.022000e+003	1.015759e+003	9.921444e+002	6.241247e+000	3.080834e+001	3.338012e+000
6.230000e+001	1.049000e+003	1.019547e+003	9.923385e+002	2.945309e+001	1.994644e+001	3.833756e+000
6.235000e+001	1.045000e+003	1.024223e+003	9.925369e+002	2.077714e+001	1.409091e+001	4.446591e+000
6.240000e+001	1.048000e+003	1.030099e+003	9.927395e+002	1.790136e+001	1.054199e+001	5.213950e+000
6.245000e+001	1.072000e+003	1.037632e+003	9.929464e+002	3.436841e+001	8.212131e+000	6.184862e+000
6.250000e+001	1.056000e+003	1.047493e+003	9.931575e+002	8.506506e+000	6.592416e+000	7.417962e+000
6.255000e+001	1.037000e+003	1.060617e+003	9.933728e+002	-2.361741e+001	5.416902e+000	8.972972e+000
6.260000e+001	1.116000e+003	1.078071e+003	9.935923e+002	3.792867e+001	4.534692e+000	1.090159e+001
6.265000e+001	1.076000e+003	1.100578e+003	9.938161e+002	-2.457778e+001	3.854561e+000	1.326818e+001
6.270000e+001	1.086000e+003	1.128227e+003	9.940441e+002	-4.222675e+001	3.318515e+000	1.625599e+001
6.275000e+001	1.128000e+003	1.162878e+003	9.942764e+002	-3.487800e+001	2.888150e+000	2.037036e+001
6.280000e+001	1.196000e+003	1.215334e+003	9.945128e+002	-1.933401e+001	2.537158e+000	2.649764e+001
6.285000e+001	1.324000e+003	1.304928e+003	9.947535e+002	1.907159e+001	2.246998e+000	3.500399e+001
6.290000e+001	1.461000e+003	1.409436e+003	9.949984e+002	5.156390e+001	2.004281e+000	4.320558e+001
6.295000e+001	1.404000e+003	1.433810e+003	9.952476e+002	-2.981012e+001	1.799131e+000	4.605907e+001
6.300000e+001	1.434000e+003	1.405634e+003	9.955010e+002	2.836605e+001	1.624131e+000	4.528585e+001
6.305000e+001	1.357000e+003	1.370147e+003	9.957586e+002	-1.314666e+001	1.473617e+000	4.304347e+001
6.310000e+001	1.291000e+003	1.321218e+003	9.960205e+002	-3.021837e+001	1.343202e+000	3.892083e+001
6.315000e+001	1.282000e+003	1.247351e+003	9.962865e+002	3.464850e+001	1.229444e+000	3.263460e+001
6.320000e+001	1.187000e+003	1.174127e+003	9.965568e+002	1.287288e+001	1.129609e+000	2.591735e+001
6.325000e+001	1.095000e+003	1.113435e+003	9.968314e+002	-1.843457e+001	1.041507e+000	1.982953e+001
6.330000e+001	1.078000e+003	1.069741e+003	9.971102e+002	8.259017e+000	9.633612e-001	1.491202e+001
6.335000e+001	1.068000e+003	1.041904e+003	9.973932e+002	2.609562e+001	8.937212e-001	1.120568e+001
6.340000e+001	1.046000e+003	1.025960e+003	9.976804e+002	2.003955e+001	8.313920e-001	8.524979e+000
6.345000e+001	1.001000e+003	1.017453e+003	9.979718e+002	-1.645282e+001	7.753819e-001	6.628902e+000
6.350000e+001	9.800000e+002	1.012939e+003	9.982675e+002	-3.293948e+001	7.248624e-001	5.294141e+000
6.355000e+001	1.045000e+003	1.010368e+003	9.985675e+002	3.463158e+001	6.791366e-001	4.342206e+000
6.360000e+001	1.020000e+003	1.008734e+003	9.988716e+002	1.126640e+001	6.376154e-001	3.644348e+000
6.365000e+001	9.730000e+002	1.007599e+003	9.991800e+002	-3.459894e+001	5.997973e-001	3.114780e+000
6.370000e+001	1.052000e+003	1.006777e+003	9.994926e+002	4.522275e+001	5.652537e-001	2.699329e+000
6.375000e+001	1.068000e+003	1.006177e+003	9.998094e+002	6.182292e+001	5.336166e-001	2.364463e+000
6.380000e+001	9.780000e+002	1.005744e+003	1.000131e+003	-2.774424e+001	5.045682e-001	2.089065e+000
6.385000e+001	1.020000e+003	1.005442e+003	1.000456e+003	1.455808e+001	0.000000e+000	1.859209e+000
6.390000e+001	1.013000e+003	1.005243e+003	1.000785e+003	7.756598e+000	0.000000e+000	1.665177e+000
6.395000e+001	1.003000e+003	1.005129e+003	1.001119e+003	-2.128705e+000	0.000000e+000	1.499857e+000
6.400000e+001	9.730000e+002	1.005083e+003	1.001457e+003	-3.208262e+001	0.000000e+000	1.357863e+000
6.405000e+001	1.017000e+003	1.005093e+003	1.001799e+003	1.190660e+001	0.000000e+000	1.235022e+000
6.410000e+001	9.670000e+002	1.005152e+003	1.002146e+003	-3.815185e+001	0.000000e+000	1.128054e+000
6.415000e+001	9.850000e+002	1.005251e+003	1.002496e+003	-2.025071e+001	0.000000e+000	1.034351e+000
6.420000e+001	1.009000e+003	1.005384e+003	1.002851e+003	3.615839e+000	0.000000e+000	9.518148e-001
6.425000e+001	9.750000e+002	1.005548e+003	1.003211e+003	-3.054751e+001	0.000000e+000	8.787458e-001
6.430000e+001	1.011000e+003	1.005737e+003	1.003574e+003	5.263049e+000	0.000000e+000	8.137543e-001
6.435000e+001	1.039000e+003	1.005949e+003	1.003941e+003	3.305066e+001	0.000000e+000	7.556956e-001
6.440000e+001	1.008000e+003	1.006182e+003	1.004313e+003	1.817921e+000	0.000000e+000	7.036203e-001
6.445000e+001	1.036000e+003	1.006433e+003	1.004689e+003	2.956698e+001	0.000000e+000	6.567358e-001
6.450000e+001	1.021000e+003	1.006700e+003	1.005070e+003	1.429965e+001	0.000000e+000	6.143759e-001
6.455000e+001	1.005000e+003	1.006983e+003	1.005454e+003	-1.982541e+000	0.000000e+000	5.759778e-001
6.460000e+001	9.160000e+002	1.007278e+003	1.005843e+003	-9.127830e+001	0.000000e+000	5.410636e-001
6.465000e+001	1.025000e+003	1.007587e+003	1.006236e+003	1.741347e+001	0.000000e+000	5.092248e-001
6.470000e+001	1.003000e+003	1.007906e+003	1.006633e+003	-4.906283e+000	0.000000e+000	4.801112e-001
6.475000e+001	1.046000e+003	1.008237e+003	1.007035e+003	3.776326e+001	0.000000e+000	4.534210e-001
6.480000e+001	1.013000e+003	1.008577e+003	1.007440e+003	4.422791e+000	0.000000e+000	4.288929e-001
6.485000e+001	9.620000e+002	1.008927e+003	1.007850e+003	-4.692707e+001	0.000000e+000	4.062999e-001
6.490000e+001	9.850000e+002	1.009286e+003	1.008264e+003	-2.428580e+001	0.000000e+000	3.854438e-001
6.495000e+001	1.008000e+003	1.009653e+003	1.008683e+003	-1.652926e+000	0.000000e+000	3.661514e-001
6.500000e+001	1.014000e+003	1.010028e+003	1.009105e+003	3.971956e+000	0.000000e+000	3.482703e-001
6.505000e+001	1.005000e+003	1.010411e+003	1.009532e+003	-5.410795e+000	0.000000e+000	3.316663e-001
6.510000e+001	9.220000e+002	1.010801e+003	1.009963e+003	-8.880086e+001	0.000000e+000	3.162208e-001
6.515000e+001	1.027000e+003	1.011198e+003	1.010399e+003	1.580204e+001	0.000000e+000	3.018285e-001
6.520000e+001	1.009000e+003	1.011602e+003	1.010838e+003	-2.601844e+000	0.000000e+000	2.883959e-001
6.525000e+001	9.940000e+002	1.012012e+003	1.011282e+003	-1.801229e+001	0.000000e+000	2.758397e-001
6.530000e+001	1.017000e+003	1.012429e+003	1.011730e+003	4.570904e+000	0.000000e+000	2.640853e-001
6.535000e+001	9.480000e+002	1.012852e+003	1.012182e+003	-6.485209e+001	0.000000e+000	2.530658e-001
6.540000e+001	9.550000e+002	1.013281e+003	1.012638e+003	-5.828110e+001	0.000000e+000	2.427214e-001
6.545000e+001	1.031000e+003	1.013716e+003	1.013099e+003	1.728400e+001	0.000000e+000	2.329981e-001
6.550000e+001	9.850000e+002	1.014157e+003	1.013564e+003	-2.915664e+001	0.000000e+000	2.238471e-001
6.555000e+001	1.006000e+003	1.014603e+003	1.014033e+003	-8.602922e+000	0.000000e+000	2.152244e-001
6.560000e+001	9.700000e+002	1.015055e+003	1.014506e+003	-4.505473e+001	0.000000e+000	2.070901e-001
6.565000e+001	9.910000e+002	1.015512e+003	1.014984e+003	-2.451197e+001	0.000000e+000	1.994082e-001
6.570000e+001	1.007000e+003	1.015975e+003	1.015466e+003	-8.974546e+000	0.000000e+000	1.921456e-001
6.575000e+001	9.520000e+002	1.016442e+003	1.015952e+003	-6.444239e+001	0.000000e+000	1.852724e-001
6.580000e+001	9.680000e+002	1.016915e+003	1.016442e+003	-4.891543e+001	0.000000e+000	1.787613e-001
6.585000e+001	9.780000e+002	1.017394e+003	1.016937e+003	-3.939358e+001	0.000000e+000	1.725873e-001
6.590000e+001	1.037000e+003	1.017877e+003	1.017435e+003	1.912319e+001	0.000000e+000	1.667275e-001
6.595000e+001	9.520000e+002	1.018365e+003	1.017938e+003	-6.636504e+001	0.000000e+000	1.611610e-001
6.600000e+001	1.016000e+003	1.018858e+003	1.018446e+003	-2.858228e+000	0.000000e+000	1.558686e-001
6.605000e+001	1.008000e+003	1.019356e+003	1.018957e+003	-1.135633e+001	0.000000e+000	1.508325e-001
6.610000e+001	9.470000e+002	1.019859e+003	1.019473e+003	-7.285929e+001	0.000000e+000	1.460365e-001
6.615000e+001	9.750000e+002	1.020367e+003	1.019993e+003	-4.536708e+001	0.000000e+000	1.414655e-001
6.620000e+001	9.340000e+002	1.020880e+003	1.020517e+003	-8.687967e+001	0.000000e+000	1.371058e-001
6.625000e+001	9.350000e+002	1.021397e+003	1.021045e+003	-8.639701e+001	0.000000e+000	1.329444e-001
6.630000e+001	9.490000e+002	1.021919e+003	1.021578e+003	-7.291907e+001	0.000000e+000	1.289696e-001
6.635000e+001	9.460000e+002	1.022446e+003	1.022115e+003	-7.644583e+001	0.000000e+000	1.251703e-001
6.640000e+001	9.800000e+002	1.022977e+003	1.022656e+003	-4.297725e+001	0.000000e+000	1.215364e-001
6.645000e+001	9.460000e+002	1.023513e+003	1.023201e+003	-7.751332e+001	0.000000e+000	1.180584e-001
6.650000e+001	9.030000e+002	1.024054e+003	1.023750e+003	-1.210540e+002	0.000000e+000	1.147275e-001
6.655000e+001	9.610000e+002	1.024599e+003	1.024304e+003	-6.359930e+001	0.000000e+000	1.115356e-001
6.660000e+001	9.830000e+002	1.025149e+003	1.024862e+003	-4.214917e+001	0.000000e+000	1.084750e-001
6.665000e+001	9.750000e+002	1.025704e+003	1.025424e+003	-5.070360e+001	0.000000e+000	1.055387e-001
6.670000e+001	9.350000e+002	1.026263e+003	1.025991e+003	-9.126257e+001	0.000000e+000	1.027199e-001
6.675000e+001	9.240000e+002	1.026826e+003	1.026561e+003	-1.028261e+002	0.000000e+000	1.000126e-001
6.680000e+001	1.002000e+003	1.027394e+003	1.027136e+003	-2.539406e+001	0.000000e+000	9.741079e-002
6.685000e+001	9.880000e+002	1.027967e+003	1.027715e+003	-3.996656e+001	0.000000e+000	9.490922e-002
6.690000e+001	9.210000e+002	1.028544e+003	1.028299e+003	-1.075435e+002	0.000000e+000	9.250276e-002
6.695000e+001	9.450000e+002	1.029125e+003	1.028886e+003	-8.412500e+001	0.000000e+000	9.018665e-002
6.700000e+001	9.110000e+002	1.029711e+003	1.029478e+003	-1.187109e+002	0.000000e+000	8.795642e-002
