# Supplementary material for: Design of high SERS sensitive substrates based on branched Ti nanorods
Source: Sci Rep. 2022 Jul 8;12:11631. doi: 10.1038/s41598-022-15875-3 (PMC9270367; doi:10.1038/s41598-022-15875-3)
Supplement: Supplementary file 1 — Supplementary Information. [file 41598_2022_15875_MOESM1_ESM.zip › Supplemantary file/XRD/Ti-Ag20nm.csv]

#twotheta	yobs	ycal	bkg	diff	ycalphase_1	h_1	k_1	l_1	peakpos_1	peakpos_ideal_1	d_1
3.350000e+001	2.046000e+003	1.775471e+003	1.596614e+003	2.705291e+002	9.574935e-001	1	0	0	3.511655e+001	3.511655e+001	2.553342e+000
3.355000e+001	1.996000e+003	1.779733e+003	1.594334e+003	2.162671e+002	1.013317e+000	0	0	2	3.802795e+001	3.802795e+001	2.364285e+000
3.360000e+001	2.021000e+003	1.783996e+003	1.592059e+003	2.370038e+002	1.074443e+000	1	0	1	4.010091e+001	4.010091e+001	2.246716e+000
3.365000e+001	1.894000e+003	1.788212e+003	1.589788e+003	1.057876e+002	1.141579e+000	1	0	2	5.272121e+001	5.272121e+001	1.734792e+000
3.370000e+001	2.043000e+003	1.792332e+003	1.587521e+003	2.506676e+002	1.215556e+000	1	1	0	6.300255e+001	6.300255e+001	1.474172e+000
3.375000e+001	2.050000e+003	1.796309e+003	1.585259e+003	2.536909e+002	1.297353e+000
3.380000e+001	1.960000e+003	1.800101e+003	1.583001e+003	1.598992e+002	1.388131e+000
3.385000e+001	1.976000e+003	1.803676e+003	1.580747e+003	1.723243e+002	1.489278e+000
3.390000e+001	1.974000e+003	1.807016e+003	1.578498e+003	1.669839e+002	1.602460e+000
3.395000e+001	1.840000e+003	1.810125e+003	1.576253e+003	2.987506e+001	1.729694e+000
3.400000e+001	1.926000e+003	1.813031e+003	1.574012e+003	1.129693e+002	1.873436e+000
3.405000e+001	1.974000e+003	1.815794e+003	1.571775e+003	1.582057e+002	2.036710e+000
3.410000e+001	1.913000e+003	1.818514e+003	1.569543e+003	9.448583e+001	2.223258e+000
3.415000e+001	1.920000e+003	1.821332e+003	1.567315e+003	9.866769e+001	2.437769e+000
3.420000e+001	1.985000e+003	1.824438e+003	1.565092e+003	1.605625e+002	2.686173e+000
3.425000e+001	1.898000e+003	1.828068e+003	1.562873e+003	6.993246e+001	2.976055e+000
3.430000e+001	1.901000e+003	1.832508e+003	1.560658e+003	6.849228e+001	3.317241e+000
3.435000e+001	1.852000e+003	1.838086e+003	1.558447e+003	1.391418e+001	3.722636e+000
3.440000e+001	1.923000e+003	1.845162e+003	1.556241e+003	7.783847e+001	4.209450e+000
3.445000e+001	1.927000e+003	1.854109e+003	1.554039e+003	7.289060e+001	4.801024e+000
3.450000e+001	1.763000e+003	1.865294e+003	1.551841e+003	-1.022941e+002	5.529621e+000
3.455000e+001	1.801000e+003	1.879037e+003	1.549648e+003	-7.803696e+001	6.440794e+000
3.460000e+001	1.909000e+003	1.895574e+003	1.547459e+003	1.342592e+001	7.600434e+000
3.465000e+001	1.806000e+003	1.915006e+003	1.545275e+003	-1.090060e+002	9.106645e+000
3.470000e+001	1.876000e+003	1.937243e+003	1.543094e+003	-6.124263e+001	1.111124e+001
3.475000e+001	1.840000e+003	1.961949e+003	1.540918e+003	-1.219493e+002	1.386288e+001
3.480000e+001	1.859000e+003	1.988501e+003	1.538746e+003	-1.295012e+002	1.779977e+001
3.485000e+001	1.857000e+003	2.015960e+003	1.536579e+003	-1.589604e+002	2.373876e+001
3.490000e+001	1.813000e+003	2.043087e+003	1.534416e+003	-2.300866e+002	3.318684e+001
3.495000e+001	1.975000e+003	2.068397e+003	1.532257e+003	-9.339701e+001	4.867071e+001
3.500000e+001	2.104000e+003	2.090278e+003	1.530103e+003	1.372163e+001	7.358633e+001
3.505000e+001	2.191000e+003	2.107149e+003	1.527953e+003	8.385144e+001	1.093127e+002
3.510000e+001	2.492000e+003	2.117646e+003	1.525807e+003	3.743540e+002	1.442454e+002
3.515000e+001	2.276000e+003	2.115244e+003	1.523665e+003	1.607558e+002	1.421740e+002
3.520000e+001	2.057000e+003	2.060338e+003	1.521528e+003	-3.338235e+000	1.113207e+002
3.525000e+001	1.889000e+003	1.979770e+003	1.519395e+003	-9.077006e+001	7.854851e+001
3.530000e+001	1.812000e+003	1.893684e+003	1.517267e+003	-8.168429e+001	4.914520e+001
3.535000e+001	1.726000e+003	1.827734e+003	1.515143e+003	-1.017344e+002	3.316286e+001
3.540000e+001	1.748000e+003	1.786303e+003	1.513023e+003	-3.830282e+001	2.322409e+001
3.545000e+001	1.773000e+003	1.759279e+003	1.510907e+003	1.372083e+001	1.678670e+001
3.550000e+001	1.695000e+003	1.736297e+003	1.508796e+003	-4.129683e+001	1.266556e+001
3.555000e+001	1.717000e+003	1.712381e+003	1.506689e+003	4.619214e+000	9.952818e+000
3.560000e+001	1.724000e+003	1.687081e+003	1.504586e+003	3.691948e+001	8.088394e+000
3.565000e+001	1.722000e+003	1.661903e+003	1.502488e+003	6.009743e+001	6.757278e+000
3.570000e+001	1.717000e+003	1.638435e+003	1.500394e+003	7.856505e+001	5.777557e+000
3.575000e+001	1.687000e+003	1.617591e+003	1.498304e+003	6.940902e+001	5.038841e+000
3.580000e+001	1.667000e+003	1.599593e+003	1.496219e+003	6.740703e+001	4.471103e+000
3.585000e+001	1.731000e+003	1.584231e+003	1.494138e+003	1.467688e+002	4.028231e+000
3.590000e+001	1.657000e+003	1.571119e+003	1.492061e+003	8.588128e+001	3.678896e+000
3.595000e+001	1.667000e+003	1.559849e+003	1.489989e+003	1.071512e+002	3.401237e+000
3.600000e+001	1.610000e+003	1.550065e+003	1.487921e+003	5.993534e+001	3.179657e+000
3.605000e+001	1.684000e+003	1.541477e+003	1.485857e+003	1.425233e+002	3.002816e+000
3.610000e+001	1.584000e+003	1.533857e+003	1.483797e+003	5.014332e+001	2.862338e+000
3.615000e+001	1.600000e+003	1.527027e+003	1.481742e+003	7.297348e+001	2.751966e+000
3.620000e+001	1.594000e+003	1.520846e+003	1.479691e+003	7.315352e+001	2.666983e+000
3.625000e+001	1.625000e+003	1.515206e+003	1.477645e+003	1.097938e+002	2.603820e+000
3.630000e+001	1.579000e+003	1.510018e+003	1.475603e+003	6.898237e+001	2.559779e+000
3.635000e+001	1.548000e+003	1.505210e+003	1.473565e+003	4.278992e+001	2.532843e+000
3.640000e+001	1.490000e+003	1.500726e+003	1.471531e+003	-1.072609e+001	2.521535e+000
3.645000e+001	1.520000e+003	1.496519e+003	1.469502e+003	2.348127e+001	2.524825e+000
3.650000e+001	1.475000e+003	1.492549e+003	1.467477e+003	-1.754933e+001	2.542062e+000
3.655000e+001	1.555000e+003	1.488786e+003	1.465456e+003	6.621422e+001	2.572931e+000
3.660000e+001	1.589000e+003	1.485201e+003	1.463440e+003	1.037987e+002	2.617427e+000
3.665000e+001	1.562000e+003	1.481773e+003	1.461428e+003	8.022656e+001	2.675849e+000
3.670000e+001	1.514000e+003	1.478483e+003	1.459420e+003	3.551688e+001	2.748802e+000
3.675000e+001	1.472000e+003	1.475314e+003	1.457417e+003	-3.314229e+000	2.837222e+000
3.680000e+001	1.568000e+003	1.472253e+003	1.455418e+003	9.574702e+001	2.942410e+000
3.685000e+001	1.492000e+003	1.469288e+003	1.453423e+003	2.271244e+001	3.066091e+000
3.690000e+001	1.500000e+003	1.466408e+003	1.451433e+003	3.359223e+001	3.210496e+000
3.695000e+001	1.502000e+003	1.463605e+003	1.449447e+003	3.839517e+001	3.378469e+000
3.700000e+001	1.444000e+003	1.460871e+003	1.447465e+003	-1.687106e+001	3.573624e+000
3.705000e+001	1.484000e+003	1.458200e+003	1.445487e+003	2.580020e+001	3.800556e+000
3.710000e+001	1.488000e+003	1.455585e+003	1.443514e+003	3.241478e+001	4.065123e+000
3.715000e+001	1.454000e+003	1.453022e+003	1.441545e+003	9.778196e-001	4.374857e+000
3.720000e+001	1.409000e+003	1.450506e+003	1.439581e+003	-4.150618e+001	4.739520e+000
3.725000e+001	1.435000e+003	1.448033e+003	1.437621e+003	-1.303322e+001	5.171919e+000
3.730000e+001	1.476000e+003	1.445600e+003	1.435665e+003	3.040023e+001	5.689077e+000
3.735000e+001	1.450000e+003	1.443203e+003	1.433713e+003	6.797311e+000	6.313972e+000
3.740000e+001	1.491000e+003	1.440839e+003	1.431766e+003	5.016082e+001	7.078176e+000
3.745000e+001	1.397000e+003	1.438507e+003	1.429823e+003	-4.150673e+001	8.025941e+000
3.750000e+001	1.368000e+003	1.436203e+003	1.427885e+003	-6.820311e+001	9.220752e+000
3.755000e+001	1.462000e+003	1.433926e+003	1.425950e+003	2.807369e+001	1.075635e+001
3.760000e+001	1.369000e+003	1.431675e+003	1.424020e+003	-6.267452e+001	1.277688e+001
3.765000e+001	1.432000e+003	1.429446e+003	1.422095e+003	2.553898e+000	1.551805e+001
3.770000e+001	1.371000e+003	1.427240e+003	1.420173e+003	-5.623959e+001	1.939541e+001
3.775000e+001	1.342000e+003	1.425054e+003	1.418256e+003	-8.305365e+001	2.517870e+001
3.780000e+001	1.319000e+003	1.422887e+003	1.416344e+003	-1.038871e+002	3.426209e+001
3.785000e+001	1.384000e+003	1.420739e+003	1.414435e+003	-3.673874e+001	4.891887e+001
3.790000e+001	1.354000e+003	1.418608e+003	1.412531e+003	-6.460767e+001	7.214536e+001
3.795000e+001	1.433000e+003	1.416493e+003	1.410631e+003	1.650705e+001	1.055744e+002
3.800000e+001	1.393000e+003	1.414394e+003	1.408736e+003	-2.139374e+001	1.413105e+002
3.805000e+001	1.409000e+003	1.412309e+003	1.406845e+003	-3.309276e+000	1.517861e+002
3.810000e+001	1.413000e+003	1.410239e+003	1.404958e+003	2.761138e+000	1.223119e+002
3.815000e+001	1.382000e+003	1.408182e+003	1.403075e+003	-2.618186e+001	9.542293e+001
3.820000e+001	1.346000e+003	1.406138e+003	1.401197e+003	-6.013767e+001	6.172921e+001
3.825000e+001	1.312000e+003	1.404106e+003	1.399323e+003	-9.210575e+001	4.143195e+001
3.830000e+001	1.312000e+003	1.402086e+003	1.397454e+003	-9.008562e+001	2.970680e+001
3.835000e+001	1.338000e+003	1.400077e+003	1.395589e+003	-6.207679e+001	2.211815e+001
3.840000e+001	1.360000e+003	1.398079e+003	1.393728e+003	-3.807885e+001	1.723074e+001
3.845000e+001	1.347000e+003	1.396091e+003	1.391871e+003	-4.909141e+001	1.408971e+001
3.850000e+001	1.326000e+003	1.394114e+003	1.390019e+003	-6.811409e+001	1.202321e+001
3.855000e+001	1.306000e+003	1.392147e+003	1.388171e+003	-8.614656e+001	1.063365e+001
3.860000e+001	1.341000e+003	1.390189e+003	1.386327e+003	-4.918851e+001	9.568375e+000
3.865000e+001	1.301000e+003	1.388240e+003	1.384488e+003	-8.723964e+001	8.945711e+000
3.870000e+001	1.301000e+003	1.386300e+003	1.382653e+003	-8.529968e+001	8.554223e+000
3.875000e+001	1.346000e+003	1.384368e+003	1.380822e+003	-3.836837e+001	8.341762e+000
3.880000e+001	1.323000e+003	1.382445e+003	1.378996e+003	-5.944549e+001	8.275339e+000
3.885000e+001	1.300000e+003	1.380531e+003	1.377174e+003	-8.053082e+001	8.334577e+000
3.890000e+001	1.295000e+003	1.378624e+003	1.375356e+003	-8.362414e+001	8.507937e+000
3.895000e+001	1.316000e+003	1.376725e+003	1.373543e+003	-6.072526e+001	8.790534e+000
3.900000e+001	1.252000e+003	1.374834e+003	1.371733e+003	-1.228340e+002	9.182960e+000
3.905000e+001	1.318000e+003	1.372950e+003	1.369929e+003	-5.495022e+001	9.690775e+000
3.910000e+001	1.266000e+003	1.371074e+003	1.368128e+003	-1.050737e+002	1.032453e+001
3.915000e+001	1.279000e+003	1.369204e+003	1.366332e+003	-9.020439e+001	1.110025e+001
3.920000e+001	1.296000e+003	1.367342e+003	1.364540e+003	-7.134207e+001	1.204043e+001
3.925000e+001	1.353000e+003	1.365487e+003	1.362753e+003	-1.248663e+001	1.317566e+001
3.930000e+001	1.343000e+003	1.363638e+003	1.360969e+003	-2.063796e+001	1.454707e+001
3.935000e+001	1.298000e+003	1.361796e+003	1.359191e+003	-6.379594e+001	1.620997e+001
3.940000e+001	1.267000e+003	1.359960e+003	1.357416e+003	-9.296046e+001	1.823925e+001
3.945000e+001	1.292000e+003	1.358131e+003	1.355646e+003	-6.613143e+001	2.073760e+001
3.950000e+001	1.267000e+003	1.356309e+003	1.353880e+003	-8.930875e+001	2.384809e+001
3.955000e+001	1.325000e+003	1.354492e+003	1.352118e+003	-2.949235e+001	2.777401e+001
3.960000e+001	1.306000e+003	1.352682e+003	1.350361e+003	-4.668239e+001	3.281179e+001
3.965000e+001	1.320000e+003	1.350882e+003	1.348608e+003	-3.088200e+001	3.940998e+001
3.970000e+001	1.298000e+003	1.349124e+003	1.346859e+003	-5.112391e+001	4.828722e+001
3.975000e+001	1.311000e+003	1.347654e+003	1.345115e+003	-3.665357e+001	6.068508e+001
3.980000e+001	1.361000e+003	1.347802e+003	1.343375e+003	1.319802e+001	7.887834e+001
3.985000e+001	1.398000e+003	1.354671e+003	1.341639e+003	4.332947e+001	1.070100e+002
3.990000e+001	1.460000e+003	1.381466e+003	1.339908e+003	7.853373e+001	1.519941e+002
3.995000e+001	1.472000e+003	1.448735e+003	1.338181e+003	2.326483e+001	2.235613e+002
4.000000e+001	1.558000e+003	1.566769e+003	1.336458e+003	-8.769225e+000	3.305785e+002
4.005000e+001	1.742000e+003	1.708154e+003	1.334739e+003	3.384551e+001	4.635505e+002
4.010000e+001	1.803000e+003	1.809111e+003	1.333025e+003	-6.111403e+000	5.616271e+002
4.015000e+001	1.866000e+003	1.828390e+003	1.331315e+003	3.760980e+001	4.999725e+002
4.020000e+001	1.815000e+003	1.765350e+003	1.329610e+003	4.965046e+001	4.020171e+002
4.025000e+001	1.693000e+003	1.648260e+003	1.327909e+003	4.473990e+001	2.892296e+002
4.030000e+001	1.503000e+003	1.526750e+003	1.326212e+003	-2.374952e+001	1.834733e+002
4.035000e+001	1.466000e+003	1.431319e+003	1.324519e+003	3.468087e+001	1.241772e+002
4.040000e+001	1.364000e+003	1.371265e+003	1.322831e+003	-7.265207e+000	8.760578e+001
4.045000e+001	1.346000e+003	1.340164e+003	1.321147e+003	5.835771e+000	6.341542e+001
4.050000e+001	1.416000e+003	1.326429e+003	1.319467e+003	8.957107e+001	4.747841e+001
4.055000e+001	1.325000e+003	1.320728e+003	1.317792e+003	4.271593e+000	3.678577e+001
4.060000e+001	1.314000e+003	1.317952e+003	1.316121e+003	-3.952115e+000	2.933432e+001
4.065000e+001	1.322000e+003	1.316022e+003	1.314454e+003	5.977567e+000	2.394345e+001
4.070000e+001	1.289000e+003	1.314291e+003	1.312792e+003	-2.529118e+001	1.991876e+001
4.075000e+001	1.268000e+003	1.312601e+003	1.311134e+003	-4.460053e+001	1.683473e+001
4.080000e+001	1.249000e+003	1.310920e+003	1.309480e+003	-6.192017e+001	1.441933e+001
4.085000e+001	1.279000e+003	1.309245e+003	1.307831e+003	-3.024545e+001	1.249214e+001
4.090000e+001	1.255000e+003	1.307576e+003	1.306186e+003	-5.257577e+001	1.092975e+001
4.095000e+001	1.227000e+003	1.305911e+003	1.304545e+003	-7.891107e+001	9.645400e+000
4.100000e+001	1.279000e+003	1.304251e+003	1.302909e+003	-2.525130e+001	8.576699e+000
4.105000e+001	1.259000e+003	1.302596e+003	1.301277e+003	-4.359645e+001	7.677820e+000
4.110000e+001	1.259000e+003	1.300946e+003	1.299649e+003	-4.194649e+001	6.914504e+000
4.115000e+001	1.307000e+003	1.299301e+003	1.298025e+003	7.698589e+000	6.260723e+000
4.120000e+001	1.260000e+003	1.297661e+003	1.296406e+003	-3.766118e+001	5.696413e+000
4.125000e+001	1.287000e+003	1.296026e+003	1.294791e+003	-9.025789e+000	5.205907e+000
4.130000e+001	1.289000e+003	1.294395e+003	1.293181e+003	-5.395214e+000	4.776828e+000
4.135000e+001	1.235000e+003	1.292769e+003	1.291574e+003	-5.776944e+001	4.399290e+000
4.140000e+001	1.235000e+003	1.291148e+003	1.289973e+003	-5.614846e+001	4.065325e+000
4.145000e+001	1.305000e+003	1.289532e+003	1.288375e+003	1.546776e+001	3.768447e+000
4.150000e+001	1.291000e+003	1.287921e+003	1.286782e+003	3.079220e+000	3.503335e+000
4.155000e+001	1.291000e+003	1.286314e+003	1.285193e+003	4.685937e+000	3.265594e+000
4.160000e+001	1.296000e+003	1.284712e+003	1.283608e+003	1.128792e+001	3.051561e+000
4.165000e+001	1.279000e+003	1.283115e+003	1.282028e+003	-4.114804e+000	2.733234e+000
4.170000e+001	1.296000e+003	1.281522e+003	1.280452e+003	1.447776e+001	2.561309e+000
4.175000e+001	1.222000e+003	1.279934e+003	1.278880e+003	-5.793436e+001	2.405111e+000
4.180000e+001	1.213000e+003	1.278351e+003	1.277313e+003	-6.535117e+001	2.262777e+000
4.185000e+001	1.267000e+003	1.276773e+003	1.275750e+003	-9.772644e+000	2.132716e+000
4.190000e+001	1.296000e+003	1.275199e+003	1.274191e+003	2.080122e+001	2.013554e+000
4.195000e+001	1.236000e+003	1.273630e+003	1.272636e+003	-3.762957e+001	1.904107e+000
4.200000e+001	1.303000e+003	1.272065e+003	1.271086e+003	3.093501e+001	1.803348e+000
4.205000e+001	1.293000e+003	1.270505e+003	1.269540e+003	2.249495e+001	1.710380e+000
4.210000e+001	1.195000e+003	1.268950e+003	1.267999e+003	-7.394972e+001	1.624421e+000
4.215000e+001	1.261000e+003	1.267399e+003	1.266462e+003	-6.399011e+000	1.544782e+000
4.220000e+001	1.326000e+003	1.265853e+003	1.264929e+003	6.014710e+001	1.470860e+000
4.225000e+001	1.237000e+003	1.264311e+003	1.263400e+003	-2.731139e+001	1.402120e+000
4.230000e+001	1.261000e+003	1.262774e+003	1.261876e+003	-1.774472e+000	1.338088e+000
4.235000e+001	1.234000e+003	1.261242e+003	1.260356e+003	-2.724213e+001	1.278345e+000
4.240000e+001	1.231000e+003	1.259714e+003	1.258841e+003	-2.871436e+001	1.222516e+000
4.245000e+001	1.221000e+003	1.258191e+003	1.257329e+003	-3.719116e+001	1.170265e+000
4.250000e+001	1.311000e+003	1.256673e+003	1.255823e+003	5.432748e+001	1.121294e+000
4.255000e+001	1.259000e+003	1.255158e+003	1.254320e+003	3.841570e+000	1.075334e+000
4.260000e+001	1.305000e+003	1.253649e+003	1.252822e+003	5.135111e+001	1.032143e+000
4.265000e+001	1.225000e+003	1.252144e+003	1.251328e+003	-2.714389e+001	9.915031e-001
4.270000e+001	1.261000e+003	1.250643e+003	1.249838e+003	1.035658e+001	9.532169e-001
4.275000e+001	1.241000e+003	1.249147e+003	1.248353e+003	-8.147483e+000	9.171062e-001
4.280000e+001	1.246000e+003	1.247656e+003	1.246872e+003	-1.656069e+000	8.830093e-001
4.285000e+001	1.264000e+003	1.246169e+003	1.245395e+003	1.783083e+001	8.507791e-001
4.290000e+001	1.217000e+003	1.244687e+003	1.243922e+003	-2.768679e+001	8.202820e-001
4.295000e+001	1.220000e+003	1.243209e+003	1.242454e+003	-2.320891e+001	7.913957e-001
4.300000e+001	1.192000e+003	1.241736e+003	1.240990e+003	-4.973554e+001	7.640089e-001
4.305000e+001	1.247000e+003	1.240267e+003	1.239531e+003	6.733333e+000	7.380195e-001
4.310000e+001	1.165000e+003	1.238802e+003	1.238076e+003	-7.380229e+001	7.133340e-001
4.315000e+001	1.289000e+003	1.237342e+003	1.236625e+003	5.165760e+001	6.898666e-001
4.320000e+001	1.268000e+003	1.235887e+003	1.235179e+003	3.211301e+001	6.675386e-001
4.325000e+001	1.224000e+003	1.234436e+003	1.233736e+003	-1.043606e+001	6.462773e-001
4.330000e+001	1.246000e+003	1.232990e+003	1.232298e+003	1.301038e+001	6.260158e-001
4.335000e+001	1.238000e+003	1.231548e+003	1.230865e+003	6.452359e+000	6.066924e-001
4.340000e+001	1.208000e+003	1.230110e+003	1.229436e+003	-2.211014e+001	5.882501e-001
4.345000e+001	1.235000e+003	1.228677e+003	1.228011e+003	6.322905e+000	5.706361e-001
4.350000e+001	1.239000e+003	1.227249e+003	1.226590e+003	1.175148e+001	5.538015e-001
4.355000e+001	1.171000e+003	1.225824e+003	1.225174e+003	-5.482440e+001	5.377011e-001
4.360000e+001	1.298000e+003	1.224405e+003	1.223762e+003	7.359527e+001	5.222927e-001
4.365000e+001	1.194000e+003	1.222990e+003	1.222354e+003	-2.898952e+001	5.075373e-001
4.370000e+001	1.239000e+003	1.221579e+003	1.220951e+003	1.742125e+001	4.933985e-001
4.375000e+001	1.170000e+003	1.220172e+003	1.219552e+003	-5.017243e+001	4.798423e-001
4.380000e+001	1.248000e+003	1.218771e+003	1.218157e+003	2.922944e+001	0.000000e+000
4.385000e+001	1.228000e+003	1.217373e+003	1.216767e+003	1.062688e+001	0.000000e+000
4.390000e+001	1.228000e+003	1.215980e+003	1.215381e+003	1.201988e+001	0.000000e+000
4.395000e+001	1.173000e+003	1.214592e+003	1.213999e+003	-4.159156e+001	0.000000e+000
4.400000e+001	1.191000e+003	1.213207e+003	1.212621e+003	-2.220742e+001	0.000000e+000
4.405000e+001	1.280000e+003	1.211828e+003	1.211248e+003	6.817228e+001	0.000000e+000
4.410000e+001	1.167000e+003	1.210452e+003	1.209879e+003	-4.345244e+001	0.000000e+000
4.415000e+001	1.267000e+003	1.209082e+003	1.208515e+003	5.791841e+001	0.000000e+000
4.420000e+001	1.202000e+003	1.207715e+003	1.207155e+003	-5.715156e+000	0.000000e+000
4.425000e+001	1.204000e+003	1.206353e+003	1.205799e+003	-2.353143e+000	0.000000e+000
4.430000e+001	1.250000e+003	1.204996e+003	1.204447e+003	4.500445e+001	0.000000e+000
4.435000e+001	1.224000e+003	1.203642e+003	1.203100e+003	2.035763e+001	0.000000e+000
4.440000e+001	1.257000e+003	1.202294e+003	1.201757e+003	5.470640e+001	0.000000e+000
4.445000e+001	1.214000e+003	1.200949e+003	1.200419e+003	1.305076e+001	0.000000e+000
4.450000e+001	1.129000e+003	1.199609e+003	1.199084e+003	-7.060929e+001	0.000000e+000
4.455000e+001	1.240000e+003	1.198274e+003	1.197754e+003	4.172625e+001	0.000000e+000
4.460000e+001	1.237000e+003	1.196943e+003	1.196429e+003	4.005738e+001	0.000000e+000
4.465000e+001	1.168000e+003	1.195616e+003	1.195107e+003	-2.761588e+001	0.000000e+000
4.470000e+001	1.273000e+003	1.193960e+003	1.193790e+003	7.904050e+001	0.000000e+000
4.475000e+001	1.164000e+003	1.192645e+003	1.192478e+003	-2.864503e+001	0.000000e+000
4.480000e+001	1.250000e+003	1.191169e+003	1.191169e+003	5.883078e+001	0.000000e+000
4.485000e+001	1.211000e+003	1.189865e+003	1.189865e+003	2.113485e+001	0.000000e+000
4.490000e+001	1.153000e+003	1.188565e+003	1.188565e+003	-3.556540e+001	0.000000e+000
4.495000e+001	1.158000e+003	1.187270e+003	1.187270e+003	-2.926997e+001	0.000000e+000
4.500000e+001	1.217000e+003	1.185979e+003	1.185979e+003	3.102115e+001	0.000000e+000
4.505000e+001	1.196000e+003	1.184692e+003	1.184692e+003	1.130795e+001	0.000000e+000
4.510000e+001	1.203000e+003	1.183410e+003	1.183410e+003	1.959043e+001	0.000000e+000
4.515000e+001	1.214000e+003	1.182131e+003	1.182131e+003	3.186860e+001	0.000000e+000
4.520000e+001	1.233000e+003	1.180858e+003	1.180858e+003	5.214245e+001	0.000000e+000
4.525000e+001	1.109000e+003	1.179588e+003	1.179588e+003	-7.058801e+001	0.000000e+000
4.530000e+001	1.202000e+003	1.178323e+003	1.178323e+003	2.367720e+001	0.000000e+000
4.535000e+001	1.135000e+003	1.177062e+003	1.177062e+003	-4.206189e+001	0.000000e+000
4.540000e+001	1.244000e+003	1.175805e+003	1.175805e+003	6.819469e+001	0.000000e+000
4.545000e+001	1.226000e+003	1.174553e+003	1.174553e+003	5.144696e+001	0.000000e+000
4.550000e+001	1.143000e+003	1.173305e+003	1.173305e+003	-3.030509e+001	0.000000e+000
4.555000e+001	1.216000e+003	1.172061e+003	1.172061e+003	4.393854e+001	0.000000e+000
4.560000e+001	1.221000e+003	1.170822e+003	1.170822e+003	5.017786e+001	0.000000e+000
4.565000e+001	1.158000e+003	1.169587e+003	1.169587e+003	-1.158714e+001	0.000000e+000
4.570000e+001	1.086000e+003	1.168356e+003	1.168356e+003	-8.235645e+001	0.000000e+000
4.575000e+001	1.187000e+003	1.167130e+003	1.167130e+003	1.986992e+001	0.000000e+000
4.580000e+001	1.202000e+003	1.165908e+003	1.165908e+003	3.609197e+001	0.000000e+000
4.585000e+001	1.107000e+003	1.164690e+003	1.164690e+003	-5.769030e+001	0.000000e+000
4.590000e+001	1.156000e+003	1.163477e+003	1.163477e+003	-7.476878e+000	0.000000e+000
4.595000e+001	1.176000e+003	1.162268e+003	1.162268e+003	1.373222e+001	0.000000e+000
4.600000e+001	1.233000e+003	1.161063e+003	1.161063e+003	7.193701e+001	0.000000e+000
4.605000e+001	1.150000e+003	1.159863e+003	1.159863e+003	-9.862523e+000	0.000000e+000
4.610000e+001	1.148000e+003	1.158666e+003	1.158666e+003	-1.066637e+001	0.000000e+000
4.615000e+001	1.189000e+003	1.157475e+003	1.157475e+003	3.152546e+001	0.000000e+000
4.620000e+001	1.165000e+003	1.156287e+003	1.156287e+003	8.712983e+000	0.000000e+000
4.625000e+001	1.186000e+003	1.155104e+003	1.155104e+003	3.089618e+001	0.000000e+000
4.630000e+001	1.118000e+003	1.153925e+003	1.153925e+003	-3.592493e+001	0.000000e+000
4.635000e+001	1.140000e+003	1.152750e+003	1.152750e+003	-1.275036e+001	0.000000e+000
4.640000e+001	1.073000e+003	1.151580e+003	1.151580e+003	-7.858011e+001	0.000000e+000
4.645000e+001	1.051000e+003	1.150414e+003	1.150414e+003	-9.941417e+001	0.000000e+000
4.650000e+001	1.098000e+003	1.149253e+003	1.149253e+003	-5.125255e+001	0.000000e+000
4.655000e+001	1.109000e+003	1.148095e+003	1.148095e+003	-3.909525e+001	0.000000e+000
4.660000e+001	1.113000e+003	1.146942e+003	1.146942e+003	-3.394226e+001	0.000000e+000
4.665000e+001	1.248000e+003	1.145794e+003	1.145794e+003	1.022064e+002	0.000000e+000
4.670000e+001	1.121000e+003	1.144649e+003	1.144649e+003	-2.364924e+001	0.000000e+000
4.675000e+001	1.133000e+003	1.143509e+003	1.143509e+003	-1.050920e+001	0.000000e+000
4.680000e+001	1.142000e+003	1.142373e+003	1.142373e+003	-3.734808e-001	0.000000e+000
4.685000e+001	1.173000e+003	1.141242e+003	1.141242e+003	3.175792e+001	0.000000e+000
4.690000e+001	1.122000e+003	1.140115e+003	1.140115e+003	-1.811499e+001	0.000000e+000
4.695000e+001	1.164000e+003	1.138992e+003	1.138992e+003	2.500778e+001	0.000000e+000
4.700000e+001	1.111000e+003	1.137874e+003	1.137874e+003	-2.687377e+001	0.000000e+000
4.705000e+001	1.143000e+003	1.136760e+003	1.136760e+003	6.240366e+000	4.285608e-002
4.710000e+001	1.108000e+003	1.135650e+003	1.135650e+003	-2.764981e+001	4.361526e-002
4.715000e+001	1.200000e+003	1.134544e+003	1.134544e+003	6.545569e+001	4.439479e-002
4.720000e+001	1.122000e+003	1.133443e+003	1.133443e+003	-1.144313e+001	4.519541e-002
4.725000e+001	1.082000e+003	1.132346e+003	1.132346e+003	-5.034626e+001	4.601788e-002
4.730000e+001	1.144000e+003	1.131254e+003	1.131254e+003	1.274630e+001	4.686300e-002
4.735000e+001	1.069000e+003	1.130165e+003	1.130165e+003	-6.116547e+001	4.773161e-002
4.740000e+001	1.131000e+003	1.129082e+003	1.129082e+003	1.918453e+000	4.862460e-002
4.745000e+001	1.100000e+003	1.128002e+003	1.128002e+003	-2.800194e+001	4.954289e-002
4.750000e+001	1.140000e+003	1.126927e+003	1.126927e+003	1.307334e+001	5.048743e-002
4.755000e+001	1.118000e+003	1.125856e+003	1.125856e+003	-7.855687e+000	5.145924e-002
4.760000e+001	1.126000e+003	1.124789e+003	1.124789e+003	1.210966e+000	5.245937e-002
4.765000e+001	1.091000e+003	1.123727e+003	1.123727e+003	-3.272670e+001	5.348895e-002
4.770000e+001	1.139000e+003	1.122669e+003	1.122669e+003	1.633132e+001	5.454913e-002
4.775000e+001	1.072000e+003	1.121615e+003	1.121615e+003	-4.961497e+001	5.564114e-002
4.780000e+001	1.121000e+003	1.120566e+003	1.120566e+003	4.344139e-001	5.676627e-002
4.785000e+001	1.154000e+003	1.119521e+003	1.119521e+003	3.447948e+001	5.792587e-002
4.790000e+001	1.093000e+003	1.118480e+003	1.118480e+003	-2.547976e+001	5.912136e-002
4.795000e+001	1.056000e+003	1.117443e+003	1.117443e+003	-6.144333e+001	6.035424e-002
4.800000e+001	1.080000e+003	1.116411e+003	1.116411e+003	-3.641120e+001	6.162609e-002
4.805000e+001	1.163000e+003	1.115383e+003	1.115383e+003	4.761660e+001	6.293856e-002
4.810000e+001	1.063000e+003	1.114360e+003	1.114360e+003	-5.135991e+001	6.429340e-002
4.815000e+001	1.118000e+003	1.113341e+003	1.113341e+003	4.659257e+000	6.569246e-002
4.820000e+001	1.055000e+003	1.112326e+003	1.112326e+003	-5.732589e+001	6.713767e-002
4.825000e+001	1.071000e+003	1.111315e+003	1.111315e+003	-4.031535e+001	6.863111e-002
4.830000e+001	1.134000e+003	1.110309e+003	1.110309e+003	2.369087e+001	7.017492e-002
4.835000e+001	1.133000e+003	1.109307e+003	1.109307e+003	2.369277e+001	7.177140e-002
4.840000e+001	1.114000e+003	1.108310e+003	1.108310e+003	5.690361e+000	7.342299e-002
4.845000e+001	1.109000e+003	1.107316e+003	1.107316e+003	1.683632e+000	7.513223e-002
4.850000e+001	1.040000e+003	1.106327e+003	1.106327e+003	-6.632741e+001	7.690185e-002
4.855000e+001	1.102000e+003	1.105343e+003	1.105343e+003	-3.342775e+000	7.873472e-002
4.860000e+001	1.119000e+003	1.104362e+003	1.104362e+003	1.463755e+001	8.063389e-002
4.865000e+001	1.057000e+003	1.103386e+003	1.103386e+003	-4.638645e+001	8.260260e-002
4.870000e+001	1.020000e+003	1.102415e+003	1.102415e+003	-8.241476e+001	8.464429e-002
4.875000e+001	1.093000e+003	1.101447e+003	1.101447e+003	-8.447391e+000	8.676260e-002
4.880000e+001	1.072000e+003	1.100484e+003	1.100484e+003	-2.848434e+001	8.896142e-002
4.885000e+001	1.081000e+003	1.099526e+003	1.099526e+003	-1.852560e+001	9.124488e-002
4.890000e+001	1.075000e+003	1.098571e+003	1.098571e+003	-2.357118e+001	9.361738e-002
4.895000e+001	1.020000e+003	1.097621e+003	1.097621e+003	-7.762107e+001	9.608361e-002
4.900000e+001	1.001000e+003	1.096675e+003	1.096675e+003	-9.567528e+001	9.864856e-002
4.905000e+001	1.057000e+003	1.095734e+003	1.095734e+003	-3.873381e+001	1.013176e-001
4.910000e+001	1.112000e+003	1.094797e+003	1.094797e+003	1.720334e+001	1.040964e-001
4.915000e+001	1.107000e+003	1.093864e+003	1.093864e+003	1.313618e+001	1.069910e-001
4.920000e+001	1.078000e+003	1.092935e+003	1.092935e+003	-1.493530e+001	1.100081e-001
4.925000e+001	1.112000e+003	1.092011e+003	1.092011e+003	1.998891e+001	1.131546e-001
4.930000e+001	1.043000e+003	1.091091e+003	1.091091e+003	-4.809120e+001	1.164380e-001
4.935000e+001	1.097000e+003	1.090176e+003	1.090176e+003	6.824370e+000	1.198663e-001
4.940000e+001	1.073000e+003	1.089264e+003	1.089264e+003	-1.626437e+001	1.234483e-001
4.945000e+001	1.078000e+003	1.088357e+003	1.088357e+003	-1.035744e+001	1.271932e-001
4.950000e+001	1.081000e+003	1.087455e+003	1.087455e+003	-6.454814e+000	1.311111e-001
4.955000e+001	1.072000e+003	1.086557e+003	1.086557e+003	-1.455651e+001	1.352128e-001
4.960000e+001	1.026000e+003	1.085663e+003	1.085663e+003	-5.966252e+001	1.395099e-001
4.965000e+001	1.063000e+003	1.084773e+003	1.084773e+003	-2.177285e+001	1.440151e-001
4.970000e+001	1.027000e+003	1.083887e+003	1.083887e+003	-5.688749e+001	1.487421e-001
4.975000e+001	1.076000e+003	1.083006e+003	1.083006e+003	-7.006452e+000	1.537055e-001
4.980000e+001	1.039000e+003	1.082130e+003	1.082130e+003	-4.312973e+001	1.589215e-001
4.985000e+001	1.064000e+003	1.081257e+003	1.081257e+003	-1.725732e+001	1.644074e-001
4.990000e+001	1.059000e+003	1.080389e+003	1.080389e+003	-2.138923e+001	1.701823e-001
4.995000e+001	1.047000e+003	1.079525e+003	1.079525e+003	-3.252546e+001	1.762667e-001
5.000000e+001	1.082000e+003	1.078666e+003	1.078666e+003	3.333994e+000	1.826831e-001
5.005000e+001	1.019000e+003	1.077811e+003	1.077811e+003	-5.881087e+001	1.894563e-001
5.010000e+001	1.041000e+003	1.076960e+003	1.076960e+003	-3.596004e+001	1.966130e-001
5.015000e+001	1.043000e+003	1.076114e+003	1.076114e+003	-3.311354e+001	2.041828e-001
5.020000e+001	1.091000e+003	1.075271e+003	1.075271e+003	1.572865e+001	2.121980e-001
5.025000e+001	1.039000e+003	1.074433e+003	1.074433e+003	-3.543347e+001	2.206944e-001
5.030000e+001	1.059000e+003	1.073600e+003	1.073600e+003	-1.459992e+001	2.297111e-001
5.035000e+001	1.006000e+003	1.072771e+003	1.072771e+003	-6.677068e+001	2.392916e-001
5.040000e+001	9.550000e+002	1.071946e+003	1.071946e+003	-1.169458e+002	2.494838e-001
5.045000e+001	1.090000e+003	1.071125e+003	1.071125e+003	1.887485e+001	2.603407e-001
5.050000e+001	1.038000e+003	1.070309e+003	1.070309e+003	-3.230886e+001	2.719216e-001
5.055000e+001	1.073000e+003	1.069497e+003	1.069497e+003	3.503114e+000	2.842922e-001
5.060000e+001	1.020000e+003	1.068689e+003	1.068689e+003	-4.868923e+001	2.975257e-001
5.065000e+001	1.063000e+003	1.067886e+003	1.067886e+003	-4.885889e+000	3.117045e-001
5.070000e+001	1.102000e+003	1.067087e+003	1.067087e+003	3.491313e+001	3.269206e-001
5.075000e+001	1.079000e+003	1.066292e+003	1.066292e+003	1.270784e+001	3.432775e-001
5.080000e+001	1.023000e+003	1.065502e+003	1.065502e+003	-4.250177e+001	3.608921e-001
5.085000e+001	1.018000e+003	1.064716e+003	1.064716e+003	-4.671569e+001	3.798967e-001
5.090000e+001	1.099000e+003	1.063934e+003	1.063934e+003	3.506606e+001	4.004411e-001
5.095000e+001	9.860000e+002	1.063156e+003	1.063156e+003	-7.715650e+001	4.226962e-001
5.100000e+001	1.052000e+003	1.062383e+003	1.062383e+003	-1.038337e+001	4.468570e-001
5.105000e+001	1.058000e+003	1.061615e+003	1.061615e+003	-3.614566e+000	4.731471e-001
5.110000e+001	9.980000e+002	1.060850e+003	1.060850e+003	-6.285008e+001	5.018239e-001
5.115000e+001	1.079000e+003	1.060090e+003	1.060090e+003	1.891010e+001	5.331848e-001
5.120000e+001	1.020000e+003	1.059334e+003	1.059334e+003	-3.933404e+001	5.675749e-001
5.125000e+001	1.059000e+003	1.058583e+003	1.058583e+003	4.174970e-001	6.053964e-001
5.130000e+001	9.540000e+002	1.057835e+003	1.057835e+003	-1.038353e+002	6.471205e-001
5.135000e+001	1.041000e+003	1.057092e+003	1.057092e+003	-1.609237e+001	6.933020e-001
5.140000e+001	1.049000e+003	1.056354e+003	1.056354e+003	-7.353780e+000	7.445974e-001
5.145000e+001	9.910000e+002	1.055620e+003	1.055620e+003	-6.461951e+001	8.017886e-001
5.150000e+001	9.790000e+002	1.054890e+003	1.054890e+003	-7.588955e+001	8.658120e-001
5.155000e+001	1.039000e+003	1.054164e+003	1.054164e+003	-1.516391e+001	9.377972e-001
5.160000e+001	1.055000e+003	1.053443e+003	1.053443e+003	1.557417e+000	1.019116e+000
5.165000e+001	1.038000e+003	1.052726e+003	1.052726e+003	-1.472557e+001	1.111448e+000
5.170000e+001	1.042000e+003	1.052013e+003	1.052013e+003	-1.001288e+001	1.216866e+000
5.175000e+001	1.031000e+003	1.051305e+003	1.051305e+003	-2.030451e+001	1.337952e+000
5.180000e+001	1.018000e+003	1.050600e+003	1.050600e+003	-3.260045e+001	1.477953e+000
5.185000e+001	1.038000e+003	1.049901e+003	1.049901e+003	-1.190071e+001	1.640995e+000
5.190000e+001	1.036000e+003	1.049205e+003	1.049205e+003	-1.320528e+001	1.832386e+000
5.195000e+001	1.119000e+003	1.048514e+003	1.048514e+003	7.048582e+001	2.059039e+000
5.200000e+001	1.031000e+003	1.047827e+003	1.047827e+003	-1.682738e+001	2.330085e+000
5.205000e+001	1.021000e+003	1.047145e+003	1.047145e+003	-2.614491e+001	2.657776e+000
5.210000e+001	9.870000e+002	1.046467e+003	1.046467e+003	-5.946675e+001	3.058874e+000
5.215000e+001	1.040000e+003	1.045793e+003	1.045793e+003	-5.792909e+000	3.556931e+000
5.220000e+001	1.107000e+003	1.045123e+003	1.045123e+003	6.187662e+001	4.186480e+000
5.225000e+001	1.000000e+003	1.044458e+003	1.044458e+003	-4.445818e+001	5.001583e+000
5.230000e+001	9.600000e+002	1.043797e+003	1.043797e+003	-8.379728e+001	6.093730e+000
5.235000e+001	1.032000e+003	1.043141e+003	1.043141e+003	-1.114071e+001	7.626054e+000
5.240000e+001	1.031000e+003	1.042488e+003	1.042488e+003	-1.148845e+001	9.886387e+000
5.245000e+001	1.052000e+003	1.041841e+003	1.041841e+003	1.015949e+001	1.334327e+001
5.250000e+001	1.039000e+003	1.041197e+003	1.041197e+003	-2.196882e+000	1.865941e+001
5.255000e+001	1.032000e+003	1.040558e+003	1.040558e+003	-8.557573e+000	2.659019e+001
5.260000e+001	1.034000e+003	1.039923e+003	1.039923e+003	-5.922581e+000	3.762337e+001
5.265000e+001	1.030000e+003	1.039292e+003	1.039292e+003	-9.291905e+000	5.093084e+001
5.270000e+001	1.066000e+003	1.038666e+003	1.038666e+003	2.733445e+001	6.249894e+001
5.275000e+001	9.990000e+002	1.038044e+003	1.038044e+003	-3.904350e+001	6.405825e+001
5.280000e+001	1.055000e+003	1.037426e+003	1.037426e+003	1.757422e+001	5.334643e+001
5.285000e+001	1.034000e+003	1.036812e+003	1.036812e+003	-2.812368e+000	4.538492e+001
5.290000e+001	1.057000e+003	1.036203e+003	1.036203e+003	2.079672e+001	3.592822e+001
5.295000e+001	1.055000e+003	1.035598e+003	1.035598e+003	1.940150e+001	2.403871e+001
5.300000e+001	9.990000e+002	1.034998e+003	1.034998e+003	-3.599804e+001	1.630160e+001
5.305000e+001	1.047000e+003	1.034402e+003	1.034402e+003	1.259810e+001	1.166501e+001
5.310000e+001	1.085000e+003	1.033810e+003	1.033810e+003	5.118993e+001	8.623675e+000
5.315000e+001	9.700000e+002	1.033223e+003	1.033223e+003	-6.322256e+001	6.543702e+000
5.320000e+001	1.026000e+003	1.032639e+003	1.032639e+003	-6.639369e+000	5.103801e+000
5.325000e+001	1.010000e+003	1.032060e+003	1.032060e+003	-2.206049e+001	4.085498e+000
5.330000e+001	1.048000e+003	1.031486e+003	1.031486e+003	1.651407e+001	3.343598e+000
5.335000e+001	1.035000e+003	1.030916e+003	1.030916e+003	4.084311e+000	2.787113e+000
5.340000e+001	1.035000e+003	1.030350e+003	1.030350e+003	4.650237e+000	2.359078e+000
5.345000e+001	1.037000e+003	1.029788e+003	1.029788e+003	7.211847e+000	2.022771e+000
5.350000e+001	1.002000e+003	1.029231e+003	1.029231e+003	-2.723086e+001	1.753707e+000
5.355000e+001	1.042000e+003	1.028678e+003	1.028678e+003	1.332212e+001	1.535063e+000
5.360000e+001	1.042000e+003	1.028129e+003	1.028129e+003	1.387078e+001	1.354967e+000
5.365000e+001	1.029000e+003	1.027585e+003	1.027585e+003	1.415121e+000	1.204852e+000
5.370000e+001	1.003000e+003	1.027045e+003	1.027045e+003	-2.404485e+001	1.078405e+000
5.375000e+001	1.023000e+003	1.026509e+003	1.026509e+003	-3.509142e+000	9.708943e-001
5.380000e+001	1.050000e+003	1.025978e+003	1.025978e+003	2.402225e+001	8.787147e-001
5.385000e+001	1.021000e+003	1.025451e+003	1.025451e+003	-4.450672e+000	7.990809e-001
5.390000e+001	1.065000e+003	1.024928e+003	1.024928e+003	4.007209e+001	7.298131e-001
5.395000e+001	1.065000e+003	1.024409e+003	1.024409e+003	4.059053e+001	6.691853e-001
5.400000e+001	1.006000e+003	1.023895e+003	1.023895e+003	-1.789534e+001	6.158170e-001
5.405000e+001	1.014000e+003	1.023386e+003	1.023386e+003	-9.385530e+000	5.685928e-001
5.410000e+001	1.039000e+003	1.022880e+003	1.022880e+003	1.611996e+001	5.266038e-001
5.415000e+001	9.890000e+002	1.022379e+003	1.022379e+003	-3.337886e+001	4.891033e-001
5.420000e+001	1.081000e+003	1.021882e+003	1.021882e+003	5.911800e+001	4.554731e-001
5.425000e+001	9.840000e+002	1.021389e+003	1.021389e+003	-3.738945e+001	4.251982e-001
5.430000e+001	1.033000e+003	1.020901e+003	1.020901e+003	1.209877e+001	3.978462e-001
5.435000e+001	9.770000e+002	1.020417e+003	1.020417e+003	-4.341731e+001	3.730524e-001
5.440000e+001	1.058000e+003	1.019938e+003	1.019938e+003	3.806228e+001	3.505074e-001
5.445000e+001	9.200000e+002	1.019462e+003	1.019462e+003	-9.946244e+001	3.299471e-001
5.450000e+001	1.041000e+003	1.018991e+003	1.018991e+003	2.200852e+001	3.111450e-001
5.455000e+001	1.010000e+003	1.018525e+003	1.018525e+003	-8.524837e+000	2.939061e-001
5.460000e+001	1.008000e+003	1.018063e+003	1.018063e+003	-1.006251e+001	2.780618e-001
5.465000e+001	1.024000e+003	1.017604e+003	1.017604e+003	6.395502e+000	2.634655e-001
5.470000e+001	1.030000e+003	1.017151e+003	1.017151e+003	1.284920e+001	2.499895e-001
5.475000e+001	1.060000e+003	1.016701e+003	1.016701e+003	4.329857e+001	2.375220e-001
5.480000e+001	9.930000e+002	1.016256e+003	1.016256e+003	-2.325636e+001	2.259647e-001
5.485000e+001	1.046000e+003	1.015816e+003	1.015816e+003	3.018438e+001	2.152312e-001
5.490000e+001	9.880000e+002	1.015379e+003	1.015379e+003	-2.737919e+001	2.052448e-001
5.495000e+001	1.005000e+003	1.014947e+003	1.014947e+003	-9.947080e+000	1.959380e-001
5.500000e+001	1.021000e+003	1.014519e+003	1.014519e+003	6.480715e+000	1.872502e-001
5.505000e+001	9.960000e+002	1.014096e+003	1.014096e+003	-1.809581e+001	1.791279e-001
5.510000e+001	9.810000e+002	1.013677e+003	1.013677e+003	-3.267664e+001	1.715229e-001
5.515000e+001	1.028000e+003	1.013262e+003	1.013262e+003	1.473820e+001	1.643923e-001
5.520000e+001	1.047000e+003	1.012851e+003	1.012851e+003	3.414873e+001	1.576974e-001
5.525000e+001	1.044000e+003	1.012445e+003	1.012445e+003	3.155494e+001	1.514034e-001
5.530000e+001	1.036000e+003	1.012043e+003	1.012043e+003	2.395684e+001	1.454789e-001
5.535000e+001	1.007000e+003	1.011646e+003	1.011646e+003	-4.645585e+000	1.398955e-001
5.540000e+001	1.056000e+003	1.011252e+003	1.011252e+003	4.474768e+001	1.346275e-001
5.545000e+001	1.040000e+003	1.010863e+003	1.010863e+003	2.913662e+001	1.296517e-001
5.550000e+001	1.039000e+003	1.010479e+003	1.010479e+003	2.852125e+001	1.249467e-001
5.555000e+001	1.023000e+003	1.010098e+003	1.010098e+003	1.290156e+001	1.204933e-001
5.560000e+001	1.086000e+003	1.009722e+003	1.009722e+003	7.627756e+001	1.162739e-001
5.565000e+001	1.023000e+003	1.009351e+003	1.009351e+003	1.364924e+001	1.122724e-001
5.570000e+001	9.740000e+002	1.008983e+003	1.008983e+003	-3.498340e+001	1.084739e-001
5.575000e+001	1.010000e+003	1.008620e+003	1.008620e+003	1.379647e+000	1.048650e-001
5.580000e+001	1.007000e+003	1.008262e+003	1.008262e+003	-1.261624e+000	1.014333e-001
5.585000e+001	9.680000e+002	1.007907e+003	1.007907e+003	-3.990721e+001	9.816739e-002
5.590000e+001	1.061000e+003	1.007557e+003	1.007557e+003	5.344288e+001	9.505670e-002
5.595000e+001	1.013000e+003	1.007329e+003	1.007211e+003	5.670735e+000	9.209158e-002
5.600000e+001	1.010000e+003	1.006989e+003	1.006870e+003	3.010508e+000	8.926308e-002
5.605000e+001	1.020000e+003	1.006654e+003	1.006533e+003	1.334593e+001	8.656294e-002
5.610000e+001	1.005000e+003	1.006323e+003	1.006200e+003	-1.323006e+000	8.398350e-002
5.615000e+001	1.070000e+003	1.006055e+003	1.005871e+003	6.394467e+001	8.151767e-002
5.620000e+001	1.080000e+003	1.005734e+003	1.005547e+003	7.426618e+001	7.915888e-002
5.625000e+001	1.025000e+003	1.005417e+003	1.005227e+003	1.958331e+001	7.690102e-002
5.630000e+001	9.840000e+002	1.005104e+003	1.004912e+003	-2.110394e+001	7.473841e-002
5.635000e+001	1.063000e+003	1.004796e+003	1.004600e+003	5.820443e+001	7.266577e-002
5.640000e+001	1.040000e+003	1.004492e+003	1.004294e+003	3.550842e+001	7.067818e-002
5.645000e+001	1.020000e+003	1.004192e+003	1.003991e+003	1.580803e+001	6.877104e-002
5.650000e+001	1.016000e+003	1.003897e+003	1.003693e+003	1.210325e+001	6.694007e-002
5.655000e+001	9.770000e+002	1.003606e+003	1.003399e+003	-2.660592e+001	6.518127e-002
5.660000e+001	1.054000e+003	1.003319e+003	1.003109e+003	5.068052e+001	6.349089e-002
5.665000e+001	1.016000e+003	1.003037e+003	1.002824e+003	1.296258e+001	6.186543e-002
5.670000e+001	1.057000e+003	1.002760e+003	1.002543e+003	5.424023e+001	9.886621e-002
5.675000e+001	9.970000e+002	1.002487e+003	1.002266e+003	-5.486510e+000	9.797434e-002
5.680000e+001	1.030000e+003	1.002218e+003	1.001994e+003	2.778235e+001	9.715289e-002
5.685000e+001	1.007000e+003	1.001953e+003	1.001725e+003	5.046806e+000	9.639963e-002
5.690000e+001	1.028000e+003	1.001693e+003	1.001462e+003	2.630686e+001	9.571250e-002
5.695000e+001	1.035000e+003	1.001437e+003	1.001202e+003	3.356250e+001	9.508962e-002
5.700000e+001	9.730000e+002	1.001186e+003	1.000947e+003	-2.818627e+001	9.452928e-002
5.705000e+001	1.091000e+003	1.000939e+003	1.000696e+003	9.006055e+001	4.318551e-002
5.710000e+001	9.980000e+002	1.000697e+003	1.000450e+003	-2.697048e+000	4.391288e-002
5.715000e+001	9.910000e+002	1.000459e+003	1.000208e+003	-9.459068e+000	4.465878e-002
5.720000e+001	1.017000e+003	1.000226e+003	9.999698e+002	1.677449e+001	4.542385e-002
5.725000e+001	9.580000e+002	9.999964e+002	9.997362e+002	-4.199639e+001	4.620875e-002
5.730000e+001	1.047000e+003	9.997717e+002	9.995070e+002	4.722831e+001	4.701417e-002
5.735000e+001	1.036000e+003	9.995514e+002	9.992821e+002	3.644856e+001	4.784083e-002
5.740000e+001	1.041000e+003	9.993356e+002	9.990615e+002	4.166438e+001	4.868948e-002
5.745000e+001	1.041000e+003	9.991242e+002	9.988452e+002	4.187575e+001	4.956091e-002
5.750000e+001	1.006000e+003	9.989173e+002	9.986332e+002	7.082677e+000	5.045595e-002
5.755000e+001	1.031000e+003	9.987149e+002	9.984256e+002	3.228515e+001	5.137545e-002
5.760000e+001	1.012000e+003	9.985168e+002	9.982222e+002	1.348315e+001	5.232031e-002
5.765000e+001	1.014000e+003	9.983233e+002	9.980232e+002	1.567670e+001	5.329148e-002
5.770000e+001	1.025000e+003	9.981342e+002	9.978285e+002	2.686577e+001	5.428994e-002
5.775000e+001	1.017000e+003	9.979496e+002	9.976381e+002	1.905037e+001	5.531673e-002
5.780000e+001	1.096000e+003	9.977695e+002	9.974521e+002	9.823048e+001	5.637291e-002
5.785000e+001	1.065000e+003	9.975939e+002	9.972703e+002	6.740611e+001	5.745963e-002
5.790000e+001	1.067000e+003	9.974228e+002	9.970929e+002	6.957724e+001	5.857808e-002
5.795000e+001	1.032000e+003	9.972561e+002	9.969198e+002	3.474387e+001	5.972950e-002
5.800000e+001	1.105000e+003	9.970940e+002	9.967510e+002	1.079060e+002	6.091521e-002
5.805000e+001	1.063000e+003	9.969364e+002	9.965865e+002	6.606359e+001	6.213656e-002
5.810000e+001	9.860000e+002	9.967833e+002	9.964263e+002	-1.078334e+001	6.339502e-002
5.815000e+001	1.029000e+003	9.966348e+002	9.962705e+002	3.236520e+001	6.469210e-002
5.820000e+001	1.135000e+003	9.964908e+002	9.961190e+002	1.385092e+002	6.602938e-002
5.825000e+001	1.067000e+003	9.963514e+002	9.959717e+002	7.064864e+001	6.740856e-002
5.830000e+001	1.008000e+003	9.962165e+002	9.958288e+002	1.178353e+001	6.883141e-002
5.835000e+001	1.041000e+003	9.960862e+002	9.956903e+002	4.491383e+001	7.029977e-002
5.840000e+001	1.023000e+003	9.959604e+002	9.955560e+002	2.703956e+001	7.181562e-002
5.845000e+001	1.062000e+003	9.958393e+002	9.954260e+002	6.616069e+001	7.338103e-002
5.850000e+001	1.101000e+003	9.957228e+002	9.953004e+002	1.052772e+002	7.499817e-002
5.855000e+001	1.022000e+003	9.956109e+002	9.951791e+002	2.638910e+001	7.666936e-002
5.860000e+001	1.043000e+003	9.955036e+002	9.950621e+002	4.749637e+001	7.839702e-002
5.865000e+001	1.061000e+003	9.954010e+002	9.949494e+002	6.559898e+001	8.018374e-002
5.870000e+001	1.049000e+003	9.953031e+002	9.948411e+002	5.369693e+001	8.203223e-002
5.875000e+001	1.065000e+003	9.952098e+002	9.947370e+002	6.979020e+001	8.394537e-002
5.880000e+001	1.040000e+003	9.951212e+002	9.946373e+002	4.487877e+001	8.592622e-002
5.885000e+001	1.032000e+003	9.950374e+002	9.945419e+002	3.696262e+001	8.797801e-002
5.890000e+001	1.080000e+003	9.949583e+002	9.944508e+002	8.504173e+001	9.010416e-002
5.895000e+001	1.033000e+003	9.948839e+002	9.943640e+002	3.811609e+001	9.230830e-002
5.900000e+001	1.062000e+003	9.948143e+002	9.942815e+002	6.718568e+001	9.459431e-002
5.905000e+001	9.960000e+002	9.947495e+002	9.942034e+002	1.250455e+000	9.696629e-002
5.910000e+001	1.060000e+003	9.946896e+002	9.941295e+002	6.531041e+001	9.942859e-002
5.915000e+001	1.038000e+003	9.946345e+002	9.940600e+002	4.336551e+001	1.019859e-001
5.920000e+001	1.066000e+003	9.945843e+002	9.939948e+002	7.141573e+001	1.046431e-001
5.925000e+001	1.066000e+003	9.945390e+002	9.939339e+002	7.146104e+001	1.074055e-001
5.930000e+001	1.019000e+003	9.944986e+002	9.938774e+002	2.450141e+001	1.102787e-001
5.935000e+001	1.043000e+003	9.944632e+002	9.938251e+002	4.853680e+001	1.132687e-001
5.940000e+001	1.038000e+003	9.944328e+002	9.937772e+002	4.356718e+001	1.163820e-001
5.945000e+001	1.067000e+003	9.944075e+002	9.937336e+002	7.259251e+001	1.196254e-001
5.950000e+001	1.069000e+003	9.943873e+002	9.936943e+002	7.461275e+001	1.230062e-001
5.955000e+001	1.053000e+003	9.943722e+002	9.936593e+002	5.862785e+001	1.265324e-001
5.960000e+001	1.016000e+003	9.943622e+002	9.936286e+002	2.163776e+001	1.302124e-001
5.965000e+001	1.034000e+003	9.943576e+002	9.936023e+002	3.964244e+001	1.340552e-001
5.970000e+001	1.023000e+003	9.943582e+002	9.935802e+002	2.864183e+001	1.380707e-001
5.975000e+001	1.076000e+003	9.943641e+002	9.935625e+002	8.163587e+001	1.422692e-001
5.980000e+001	9.970000e+002	9.943755e+002	9.935491e+002	2.624490e+000	1.466621e-001
5.985000e+001	9.860000e+002	9.943924e+002	9.935400e+002	-8.392371e+000	1.512616e-001
5.990000e+001	1.017000e+003	9.944148e+002	9.935353e+002	2.258521e+001	1.560809e-001
5.995000e+001	1.019000e+003	9.944428e+002	9.935348e+002	2.455716e+001	1.611341e-001
6.000000e+001	1.017000e+003	9.944766e+002	9.935387e+002	2.252337e+001	1.664367e-001
6.005000e+001	1.057000e+003	9.945162e+002	9.935469e+002	6.248377e+001	1.720052e-001
6.010000e+001	9.990000e+002	9.945618e+002	9.935594e+002	4.438249e+000	1.778579e-001
6.015000e+001	1.042000e+003	9.946133e+002	9.935762e+002	4.738669e+001	1.840143e-001
6.020000e+001	1.016000e+003	9.946710e+002	9.935973e+002	2.132898e+001	1.904958e-001
6.025000e+001	1.083000e+003	9.947350e+002	9.936228e+002	8.826499e+001	1.973258e-001
6.030000e+001	9.920000e+002	9.948054e+002	9.936525e+002	-2.805442e+000	2.045296e-001
6.035000e+001	1.022000e+003	9.948825e+002	9.936866e+002	2.711754e+001	2.121350e-001
6.040000e+001	1.052000e+003	9.949662e+002	9.937250e+002	5.703377e+001	2.201724e-001
6.045000e+001	1.062000e+003	9.950570e+002	9.937677e+002	6.694305e+001	2.286752e-001
6.050000e+001	1.025000e+003	9.951548e+002	9.938147e+002	2.984517e+001	2.376799e-001
6.055000e+001	1.011000e+003	9.952601e+002	9.938661e+002	1.573990e+001	2.472269e-001
6.060000e+001	1.039000e+003	9.953730e+002	9.939218e+002	4.362700e+001	2.573605e-001
6.065000e+001	1.039000e+003	9.954938e+002	9.939817e+002	4.350618e+001	2.681297e-001
6.070000e+001	1.025000e+003	9.956229e+002	9.940460e+002	2.937715e+001	2.795888e-001
6.075000e+001	1.101000e+003	9.957605e+002	9.941147e+002	1.052395e+002	2.917981e-001
6.080000e+001	1.043000e+003	9.959070e+002	9.941876e+002	4.709299e+001	3.048242e-001
6.085000e+001	1.058000e+003	9.960629e+002	9.942648e+002	6.193708e+001	3.187419e-001
6.090000e+001	1.028000e+003	9.962287e+002	9.943464e+002	3.177132e+001	3.336341e-001
6.095000e+001	1.030000e+003	9.964048e+002	9.944323e+002	3.359519e+001	3.495939e-001
6.100000e+001	1.027000e+003	9.965919e+002	9.945225e+002	3.040810e+001	3.667259e-001
6.105000e+001	1.066000e+003	9.967906e+002	9.946170e+002	6.920938e+001	3.851476e-001
6.110000e+001	1.038000e+003	9.970017e+002	9.947158e+002	4.099827e+001	4.049915e-001
6.115000e+001	1.069000e+003	9.972261e+002	9.948190e+002	7.177391e+001	4.264077e-001
6.120000e+001	1.059000e+003	9.974647e+002	9.949264e+002	6.153533e+001	4.495667e-001
6.125000e+001	1.082000e+003	9.977186e+002	9.950382e+002	8.428143e+001	4.746625e-001
6.130000e+001	1.055000e+003	9.979891e+002	9.951543e+002	5.701094e+001	5.019170e-001
6.135000e+001	1.045000e+003	9.982776e+002	9.952747e+002	4.672241e+001	5.315846e-001
6.140000e+001	9.970000e+002	9.985858e+002	9.953995e+002	-1.585849e+000	5.639582e-001
6.145000e+001	1.026000e+003	9.989158e+002	9.955285e+002	2.708423e+001	5.993768e-001
6.150000e+001	9.860000e+002	9.992696e+002	9.956619e+002	-1.326961e+001	6.382337e-001
6.155000e+001	1.058000e+003	9.996500e+002	9.957996e+002	5.835001e+001	6.809877e-001
6.160000e+001	1.011000e+003	1.000060e+003	9.959416e+002	1.093998e+001	7.281768e-001
6.165000e+001	1.058000e+003	1.000503e+003	9.960879e+002	5.749666e+001	7.804345e-001
6.170000e+001	1.008000e+003	1.000984e+003	9.962385e+002	7.015727e+000	8.385116e-001
6.175000e+001	1.073000e+003	1.001508e+003	9.963934e+002	7.149202e+001	9.033025e-001
6.180000e+001	1.024000e+003	1.002081e+003	9.965527e+002	2.191933e+001	9.758797e-001
6.185000e+001	1.045000e+003	1.002710e+003	9.967163e+002	4.229015e+001	1.057538e+000
6.190000e+001	9.960000e+002	1.003405e+003	9.968842e+002	-7.404658e+000	1.149850e+000
6.195000e+001	1.009000e+003	1.004176e+003	9.970564e+002	4.823673e+000	1.254745e+000
6.200000e+001	9.890000e+002	1.005039e+003	9.972329e+002	-1.603878e+001	1.374605e+000
6.205000e+001	1.051000e+003	1.006009e+003	9.974138e+002	4.499056e+001	1.512399e+000
6.210000e+001	1.044000e+003	1.007110e+003	9.975989e+002	3.688968e+001	1.671865e+000
6.215000e+001	9.850000e+002	1.008370e+003	9.977884e+002	-2.336956e+001	1.857760e+000
6.220000e+001	9.890000e+002	1.009824e+003	9.979822e+002	-2.082357e+001	2.076204e+000
6.225000e+001	1.066000e+003	1.011520e+003	9.981803e+002	5.447985e+001	2.335182e+000
6.230000e+001	1.005000e+003	1.013523e+003	9.983828e+002	-8.522902e+000	2.645282e+000
6.235000e+001	1.028000e+003	1.015918e+003	9.985895e+002	1.208203e+001	3.020870e+000
6.240000e+001	9.990000e+002	1.018824e+003	9.988006e+002	-1.982428e+001	3.482192e+000
6.245000e+001	1.118000e+003	1.022410e+003	9.990160e+002	9.558990e+001	4.059518e+000
6.250000e+001	1.066000e+003	1.026923e+003	9.992357e+002	3.907743e+001	4.801697e+000
6.255000e+001	1.027000e+003	1.032747e+003	9.994597e+002	-5.747369e+000	5.792850e+000
6.260000e+001	1.022000e+003	1.040539e+003	9.996880e+002	-1.853876e+001	7.180561e+000
6.265000e+001	1.015000e+003	1.051488e+003	9.999206e+002	-3.648793e+001	9.212973e+000
6.270000e+001	1.082000e+003	1.067778e+003	1.000158e+003	1.422247e+001	1.226850e+001
6.275000e+001	1.059000e+003	1.093105e+003	1.000399e+003	-3.410481e+001	1.684610e+001
6.280000e+001	1.136000e+003	1.132840e+003	1.000644e+003	3.159565e+000	2.347828e+001
6.285000e+001	1.136000e+003	1.193064e+003	1.000894e+003	-5.706356e+001	3.251874e+001
6.290000e+001	1.327000e+003	1.276729e+003	1.001149e+003	5.027079e+001	4.366452e+001
6.295000e+001	1.431000e+003	1.371737e+003	1.001407e+003	5.926289e+001	5.500168e+001
6.300000e+001	1.381000e+003	1.435224e+003	1.001670e+003	-5.422382e+001	6.257383e+001
6.305000e+001	1.353000e+003	1.339386e+003	1.001937e+003	1.361401e+001	5.884305e+001
6.310000e+001	1.297000e+003	1.290682e+003	1.002209e+003	6.317700e+000	4.942698e+001
6.315000e+001	1.282000e+003	1.284901e+003	1.002485e+003	-2.900928e+000	4.327751e+001
6.320000e+001	1.223000e+003	1.234734e+003	1.002765e+003	-1.173436e+001	3.711389e+001
6.325000e+001	1.166000e+003	1.139890e+003	1.003049e+003	2.611042e+001	2.680740e+001
6.330000e+001	1.102000e+003	1.100683e+003	1.003338e+003	1.317111e+000	1.830259e+001
6.335000e+001	1.067000e+003	1.073234e+003	1.003631e+003	-6.234077e+000	1.296868e+001
6.340000e+001	1.023000e+003	1.053010e+003	1.003928e+003	-3.000969e+001	9.582467e+000
6.345000e+001	1.076000e+003	1.040196e+003	1.004230e+003	3.580441e+001	7.297783e+000
6.350000e+001	1.045000e+003	1.032048e+003	1.004536e+003	1.295180e+001	5.702911e+000
6.355000e+001	1.088000e+003	1.026613e+003	1.004846e+003	6.138672e+001	4.565673e+000
6.360000e+001	1.011000e+003	1.022837e+003	1.005161e+003	-1.183684e+001	3.735134e+000
6.365000e+001	1.012000e+003	1.020134e+003	1.005480e+003	-8.133552e+000	3.112468e+000
6.370000e+001	1.003000e+003	1.018157e+003	1.005803e+003	-1.515749e+001	2.634021e+000
6.375000e+001	1.050000e+003	1.016693e+003	1.006131e+003	3.330690e+001	2.258432e+000
6.380000e+001	1.004000e+003	1.015600e+003	1.006463e+003	-1.160013e+001	1.958131e+000
6.385000e+001	1.034000e+003	1.014784e+003	1.006799e+003	1.921604e+001	1.714209e+000
6.390000e+001	1.059000e+003	1.014179e+003	1.007140e+003	4.482120e+001	1.513346e+000
6.395000e+001	1.063000e+003	1.013738e+003	1.007485e+003	4.926231e+001	1.345946e+000
6.400000e+001	1.013000e+003	1.013426e+003	1.007834e+003	-4.263752e-001	1.204948e+000
6.405000e+001	1.002000e+003	1.013219e+003	1.008187e+003	-1.121935e+001	1.085064e+000
6.410000e+001	1.009000e+003	1.013097e+003	1.008545e+003	-4.097307e+000	9.822691e-001
6.415000e+001	9.850000e+002	1.013045e+003	1.008907e+003	-2.804541e+001	8.934553e-001
6.420000e+001	9.990000e+002	1.013052e+003	1.009274e+003	-1.405210e+001	8.161921e-001
6.425000e+001	1.025000e+003	1.013108e+003	1.009645e+003	1.189176e+001	7.485559e-001
6.430000e+001	1.008000e+003	1.013207e+003	1.010020e+003	-5.206570e+000	6.890083e-001
6.435000e+001	1.019000e+003	1.013341e+003	1.010399e+003	5.658780e+000	6.363068e-001
6.440000e+001	1.079000e+003	1.013507e+003	1.010783e+003	6.549257e+001	5.894389e-001
6.445000e+001	9.760000e+002	1.013701e+003	1.011171e+003	-3.770128e+001	5.475732e-001
6.450000e+001	9.930000e+002	1.013920e+003	1.011563e+003	-2.091955e+001	5.100211e-001
6.455000e+001	9.920000e+002	1.014160e+003	1.011960e+003	-2.215955e+001	4.762090e-001
6.460000e+001	1.055000e+003	1.014419e+003	1.012361e+003	4.058098e+001	4.456555e-001
6.465000e+001	9.740000e+002	1.014696e+003	1.012766e+003	-4.069607e+001	4.179546e-001
6.470000e+001	9.780000e+002	1.014989e+003	1.013176e+003	-3.698909e+001	3.927613e-001
6.475000e+001	1.011000e+003	1.015297e+003	1.013590e+003	-4.296702e+000	3.697817e-001
6.480000e+001	1.006000e+003	1.015618e+003	1.014008e+003	-9.617734e+000	3.487634e-001
6.485000e+001	1.001000e+003	1.015951e+003	1.014431e+003	-1.495117e+001	3.294893e-001
6.490000e+001	1.013000e+003	1.016296e+003	1.014857e+003	-3.296147e+000	3.117713e-001
6.495000e+001	9.760000e+002	1.016652e+003	1.015289e+003	-4.065189e+001	2.954462e-001
6.500000e+001	1.015000e+003	1.017018e+003	1.015724e+003	-2.017748e+000	2.803717e-001
6.505000e+001	9.340000e+002	1.017393e+003	1.016164e+003	-8.339314e+001	2.664230e-001
6.510000e+001	9.560000e+002	1.017778e+003	1.016608e+003	-6.177755e+001	2.534908e-001
6.515000e+001	1.012000e+003	1.018171e+003	1.017057e+003	-6.170534e+000	2.414784e-001
6.520000e+001	1.035000e+003	1.018572e+003	1.017509e+003	1.642830e+001	2.303007e-001
6.525000e+001	9.870000e+002	1.018981e+003	1.017967e+003	-3.198069e+001	2.198820e-001
6.530000e+001	9.960000e+002	1.019397e+003	1.018428e+003	-2.339721e+001	2.101551e-001
6.535000e+001	1.029000e+003	1.019821e+003	1.018894e+003	9.179044e+000	2.010600e-001
6.540000e+001	1.045000e+003	1.020252e+003	1.019364e+003	2.474830e+001	1.925432e-001
6.545000e+001	9.890000e+002	1.020689e+003	1.019838e+003	-3.168921e+001	1.845565e-001
6.550000e+001	9.750000e+002	1.021133e+003	1.020317e+003	-4.613328e+001	1.770570e-001
6.555000e+001	1.000000e+003	1.021584e+003	1.020800e+003	-2.158375e+001	1.700056e-001
6.560000e+001	1.003000e+003	1.022040e+003	1.021287e+003	-1.904044e+001	1.633675e-001
6.565000e+001	9.470000e+002	1.022503e+003	1.021779e+003	-7.550321e+001	1.571109e-001
6.570000e+001	9.720000e+002	1.022972e+003	1.022275e+003	-5.097193e+001	1.512070e-001
6.575000e+001	9.930000e+002	1.023446e+003	1.022775e+003	-3.044647e+001	1.456300e-001
6.580000e+001	9.680000e+002	1.023927e+003	1.023280e+003	-5.592673e+001	1.403561e-001
6.585000e+001	1.034000e+003	1.024413e+003	1.023789e+003	9.587392e+000	1.353636e-001
6.590000e+001	9.590000e+002	1.024904e+003	1.024302e+003	-6.590401e+001	1.306330e-001
6.595000e+001	9.840000e+002	1.025401e+003	1.024819e+003	-4.140086e+001	1.261461e-001
6.600000e+001	1.017000e+003	1.025903e+003	1.025341e+003	-8.903067e+000	1.218866e-001
6.605000e+001	9.380000e+002	1.026411e+003	1.025867e+003	-8.841057e+001	1.178394e-001
6.610000e+001	1.005000e+003	1.026923e+003	1.026398e+003	-2.192331e+001	1.139905e-001
6.615000e+001	9.910000e+002	1.027441e+003	1.026933e+003	-3.644123e+001	1.103272e-001
6.620000e+001	9.720000e+002	1.027964e+003	1.027472e+003	-5.596426e+001	1.068377e-001
6.625000e+001	9.400000e+002	1.028492e+003	1.028015e+003	-8.849236e+001	1.035113e-001
6.630000e+001	9.640000e+002	1.029025e+003	1.028563e+003	-6.502549e+001	1.003378e-001
6.635000e+001	9.550000e+002	1.029564e+003	1.029115e+003	-7.456359e+001	9.730818e-002
6.640000e+001	9.490000e+002	1.030107e+003	1.029671e+003	-8.110664e+001	9.441374e-002
6.645000e+001	9.660000e+002	1.030655e+003	1.030232e+003	-6.465459e+001	9.164658e-002
6.650000e+001	8.880000e+002	1.031207e+003	1.030797e+003	-1.432074e+002	8.899934e-002
6.655000e+001	8.900000e+002	1.031508e+003	1.031367e+003	-1.415079e+002	8.646520e-002
6.660000e+001	9.700000e+002	1.032077e+003	1.031940e+003	-6.207749e+001	8.403779e-002
6.665000e+001	9.350000e+002	1.032652e+003	1.032518e+003	-9.765154e+001	8.171122e-002
6.670000e+001	9.720000e+002	1.033100e+003	1.033100e+003	-6.110047e+001	7.947996e-002
6.675000e+001	9.890000e+002	1.033687e+003	1.033687e+003	-4.468708e+001	7.733888e-002
6.680000e+001	9.320000e+002	1.034278e+003	1.034278e+003	-1.022780e+002	7.528319e-002
6.685000e+001	9.590000e+002	1.034873e+003	1.034873e+003	-7.587325e+001	7.330840e-002
6.690000e+001	9.580000e+002	1.035473e+003	1.035473e+003	-7.747281e+001	7.141032e-002
6.695000e+001	9.850000e+002	1.036077e+003	1.036077e+003	-5.107668e+001	6.958502e-002
6.700000e+001	9.880000e+002	1.036685e+003	1.036685e+003	-4.868487e+001	6.782884e-002
