# Supplementary material for: Design of high SERS sensitive substrates based on branched Ti nanorods
Source: Sci Rep. 2022 Jul 8;12:11631. doi: 10.1038/s41598-022-15875-3 (PMC9270367; doi:10.1038/s41598-022-15875-3)
Supplement: Supplementary file 1 — Supplementary Information. [file 41598_2022_15875_MOESM1_ESM.zip › Supplemantary file/XRD/Ti-Ag50nm.csv]

#twotheta	yobs	ycal	bkg	diff	ycalphase_1	h_1	k_1	l_1	peakpos_1	peakpos_ideal_1	d_1
3.350000e+001	1.973000e+003	1.789727e+003	1.621989e+003	1.832731e+002	1.543946e+000	1	0	0	3.509147e+001	3.509147e+001	2.555109e+000
3.355000e+001	2.036000e+003	1.793722e+003	1.619554e+003	2.422783e+002	1.635763e+000	0	0	2	3.812034e+001	3.812034e+001	2.358766e+000
3.360000e+001	2.002000e+003	1.797755e+003	1.617124e+003	2.042445e+002	1.736433e+000	1	0	1	4.010063e+001	4.010063e+001	2.246731e+000
3.365000e+001	1.975000e+003	1.801781e+003	1.614698e+003	1.732194e+002	1.847149e+000	1	0	2	5.277467e+001	5.277467e+001	1.733161e+000
3.370000e+001	1.920000e+003	1.805747e+003	1.612277e+003	1.142532e+002	1.969316e+000	1	1	0	6.295398e+001	6.295398e+001	1.475193e+000
3.375000e+001	1.998000e+003	1.809604e+003	1.609861e+003	1.883962e+002	2.104590e+000
3.380000e+001	1.963000e+003	1.813304e+003	1.607450e+003	1.496957e+002	2.254940e+000
3.385000e+001	1.999000e+003	1.816808e+003	1.605043e+003	1.821923e+002	2.422720e+000
3.390000e+001	1.929000e+003	1.820085e+003	1.602642e+003	1.089146e+002	2.968941e+000
3.395000e+001	2.000000e+003	1.823126e+003	1.600244e+003	1.768742e+002	3.186488e+000
3.400000e+001	1.896000e+003	1.825941e+003	1.597852e+003	7.005946e+001	3.432055e+000
3.405000e+001	1.882000e+003	1.828571e+003	1.595464e+003	5.342904e+001	3.710801e+000
3.410000e+001	1.873000e+003	1.831095e+003	1.593081e+003	4.190535e+001	4.029125e+000
3.415000e+001	2.016000e+003	1.833631e+003	1.590703e+003	1.823685e+002	4.395042e+000
3.420000e+001	1.927000e+003	1.836349e+003	1.588330e+003	9.065134e+001	4.818701e+000
3.425000e+001	1.795000e+003	1.839464e+003	1.585961e+003	-4.446411e+001	5.313087e+000
3.430000e+001	1.830000e+003	1.843247e+003	1.583597e+003	-1.324692e+001	5.895023e+000
3.435000e+001	1.910000e+003	1.848014e+003	1.581238e+003	6.198584e+001	6.586595e+000
3.440000e+001	1.816000e+003	1.854122e+003	1.578883e+003	-3.812249e+001	7.417233e+000
3.445000e+001	1.833000e+003	1.861953e+003	1.576533e+003	-2.895326e+001	8.426815e+000
3.450000e+001	1.817000e+003	1.871890e+003	1.574188e+003	-5.488983e+001	9.670522e+000
3.455000e+001	1.834000e+003	1.884286e+003	1.571848e+003	-5.028566e+001	1.122690e+001
3.460000e+001	1.945000e+003	1.899423e+003	1.569512e+003	4.557717e+001	1.321219e+001
3.465000e+001	1.860000e+003	1.917461e+003	1.567182e+003	-5.746130e+001	1.580699e+001
3.470000e+001	1.857000e+003	1.938381e+003	1.564855e+003	-8.138121e+001	1.930431e+001
3.475000e+001	1.773000e+003	1.961924e+003	1.562534e+003	-1.889235e+002	2.418702e+001
3.480000e+001	1.849000e+003	1.987537e+003	1.560217e+003	-1.385373e+002	3.123017e+001
3.485000e+001	1.903000e+003	2.014346e+003	1.557905e+003	-1.113464e+002	4.159400e+001
3.490000e+001	1.903000e+003	2.041150e+003	1.555598e+003	-1.381500e+002	5.682049e+001
3.495000e+001	1.999000e+003	2.066472e+003	1.553296e+003	-6.747224e+001	7.848115e+001
3.500000e+001	2.127000e+003	2.088670e+003	1.550998e+003	3.833017e+001	1.066593e+002
3.505000e+001	2.287000e+003	2.106095e+003	1.548705e+003	1.809049e+002	1.360161e+002
3.510000e+001	2.382000e+003	2.117296e+003	1.546417e+003	2.647042e+002	1.527005e+002
3.515000e+001	2.179000e+003	2.116998e+003	1.544133e+003	6.200203e+001	1.231431e+002
3.520000e+001	2.086000e+003	2.051912e+003	1.541854e+003	3.408801e+001	8.414364e+001
3.525000e+001	1.924000e+003	1.963834e+003	1.539580e+003	-3.983422e+001	4.488801e+001
3.530000e+001	1.792000e+003	1.876481e+003	1.537311e+003	-8.448053e+001	2.171371e+001
3.535000e+001	1.797000e+003	1.814634e+003	1.535046e+003	-1.763397e+001	1.199846e+001
3.540000e+001	1.690000e+003	1.777242e+003	1.532786e+003	-8.724236e+001	8.090065e+000
3.545000e+001	1.717000e+003	1.749170e+003	1.530531e+003	-3.217003e+001	6.123191e+000
3.550000e+001	1.661000e+003	1.721208e+003	1.528281e+003	-6.020793e+001	4.925665e+000
3.555000e+001	1.715000e+003	1.692213e+003	1.526035e+003	2.278654e+001	4.135384e+000
3.560000e+001	1.687000e+003	1.664368e+003	1.523794e+003	2.263164e+001	3.591232e+000
3.565000e+001	1.635000e+003	1.639639e+003	1.521558e+003	-4.639116e+000	3.205526e+000
3.570000e+001	1.651000e+003	1.618741e+003	1.519327e+003	3.225886e+001	2.926714e+000
3.575000e+001	1.730000e+003	1.601448e+003	1.517100e+003	1.285517e+002	2.722918e+000
3.580000e+001	1.657000e+003	1.587148e+003	1.514878e+003	6.985196e+001	2.573605e+000
3.585000e+001	1.656000e+003	1.575198e+003	1.512660e+003	8.080249e+001	2.465099e+000
3.590000e+001	1.684000e+003	1.565061e+003	1.510448e+003	1.189393e+002	2.388040e+000
3.595000e+001	1.664000e+003	1.556327e+003	1.508240e+003	1.076726e+002	2.335876e+000
3.600000e+001	1.713000e+003	1.548691e+003	1.506037e+003	1.643086e+002	2.303947e+000
3.605000e+001	1.676000e+003	1.541924e+003	1.503839e+003	1.340759e+002	2.288897e+000
3.610000e+001	1.584000e+003	1.535853e+003	1.501645e+003	4.814707e+001	2.288298e+000
3.615000e+001	1.585000e+003	1.530346e+003	1.499456e+003	5.465385e+001	2.300397e+000
3.620000e+001	1.599000e+003	1.525302e+003	1.497272e+003	7.369836e+001	2.323952e+000
3.625000e+001	1.537000e+003	1.520639e+003	1.495093e+003	1.636057e+001	2.358106e+000
3.630000e+001	1.570000e+003	1.516296e+003	1.492918e+003	5.370377e+001	2.402317e+000
3.635000e+001	1.487000e+003	1.512221e+003	1.490748e+003	-2.522138e+001	2.456301e+000
3.640000e+001	1.494000e+003	1.508374e+003	1.488583e+003	-1.437400e+001	2.519994e+000
3.645000e+001	1.563000e+003	1.504721e+003	1.486422e+003	5.827920e+001	2.593531e+000
3.650000e+001	1.519000e+003	1.501234e+003	1.484266e+003	1.776553e+001	2.677240e+000
3.655000e+001	1.495000e+003	1.497892e+003	1.482115e+003	-2.892436e+000	2.771632e+000
3.660000e+001	1.476000e+003	1.494676e+003	1.479969e+003	-1.867589e+001	2.877414e+000
3.665000e+001	1.484000e+003	1.491569e+003	1.477828e+003	-7.569091e+000	2.995500e+000
3.670000e+001	1.524000e+003	1.488559e+003	1.475691e+003	3.544122e+001	3.127037e+000
3.675000e+001	1.535000e+003	1.485634e+003	1.473559e+003	4.936630e+001	3.273437e+000
3.680000e+001	1.437000e+003	1.482784e+003	1.471431e+003	-4.578429e+001	3.436422e+000
3.685000e+001	1.497000e+003	1.480002e+003	1.469309e+003	1.699764e+001	3.618083e+000
3.690000e+001	1.503000e+003	1.477281e+003	1.467191e+003	2.571916e+001	3.820960e+000
3.695000e+001	1.463000e+003	1.474614e+003	1.465078e+003	-1.161366e+001	4.048142e+000
3.700000e+001	1.445000e+003	1.471996e+003	1.462969e+003	-2.699554e+001	4.303402e+000
3.705000e+001	1.487000e+003	1.469422e+003	1.460865e+003	1.757813e+001	4.591370e+000
3.710000e+001	1.495000e+003	1.466889e+003	1.458766e+003	2.811135e+001	4.917772e+000
3.715000e+001	1.439000e+003	1.464392e+003	1.456672e+003	-2.539234e+001	5.289739e+000
3.720000e+001	1.436000e+003	1.461930e+003	1.454583e+003	-2.592986e+001	5.716237e+000
3.725000e+001	1.458000e+003	1.459498e+003	1.452498e+003	-1.498464e+000	6.208649e+000
3.730000e+001	1.401000e+003	1.457096e+003	1.450418e+003	-5.609573e+001	6.781595e+000
3.735000e+001	1.428000e+003	1.454720e+003	1.448343e+003	-2.671951e+001	7.454081e+000
3.740000e+001	1.421000e+003	1.452368e+003	1.446272e+003	-3.136789e+001	8.251160e+000
3.745000e+001	1.462000e+003	1.450039e+003	1.444206e+003	1.196085e+001	9.206381e+000
3.750000e+001	1.412000e+003	1.447732e+003	1.442145e+003	-3.573178e+001	1.036552e+001
3.755000e+001	1.389000e+003	1.445444e+003	1.440089e+003	-5.644440e+001	1.179264e+001
3.760000e+001	1.340000e+003	1.443176e+003	1.438037e+003	-1.031758e+002	1.358058e+001
3.765000e+001	1.442000e+003	1.440925e+003	1.435990e+003	1.075210e+000	1.587046e+001
3.770000e+001	1.392000e+003	1.438690e+003	1.433948e+003	-4.669045e+001	1.888754e+001
3.775000e+001	1.446000e+003	1.436472e+003	1.431911e+003	9.528160e+000	2.300242e+001
3.780000e+001	1.426000e+003	1.434268e+003	1.429878e+003	-8.268142e+000	2.881920e+001
3.785000e+001	1.441000e+003	1.432079e+003	1.427850e+003	8.921394e+000	3.727111e+001
3.790000e+001	1.351000e+003	1.429903e+003	1.425827e+003	-7.890255e+001	4.966761e+001
3.795000e+001	1.494000e+003	1.427739e+003	1.423808e+003	6.626064e+001	6.756255e+001
3.800000e+001	1.557000e+003	1.425588e+003	1.421794e+003	1.314115e+002	9.203932e+001
3.805000e+001	1.652000e+003	1.423449e+003	1.419785e+003	2.285506e+002	1.213405e+002
3.810000e+001	1.681000e+003	1.421322e+003	1.417781e+003	2.596785e+002	1.468598e+002
3.815000e+001	1.580000e+003	1.419205e+003	1.415781e+003	1.607954e+002	1.485585e+002
3.820000e+001	1.465000e+003	1.417098e+003	1.413787e+003	4.790188e+001	1.152456e+002
3.825000e+001	1.445000e+003	1.415002e+003	1.411796e+003	2.999825e+001	7.960808e+001
3.830000e+001	1.415000e+003	1.412915e+003	1.409811e+003	2.084856e+000	4.523586e+001
3.835000e+001	1.357000e+003	1.410838e+003	1.407830e+003	-5.383799e+001	2.509742e+001
3.840000e+001	1.399000e+003	1.408770e+003	1.405855e+003	-9.769995e+000	1.612102e+001
3.845000e+001	1.351000e+003	1.406711e+003	1.403883e+003	-5.571090e+001	1.240142e+001
3.850000e+001	1.336000e+003	1.404660e+003	1.401917e+003	-6.866045e+001	1.064038e+001
3.855000e+001	1.304000e+003	1.402618e+003	1.399955e+003	-9.861842e+001	9.686995e+000
3.860000e+001	1.313000e+003	1.400585e+003	1.397998e+003	-8.758460e+001	9.129759e+000
3.865000e+001	1.343000e+003	1.398559e+003	1.396046e+003	-5.555879e+001	8.904396e+000
3.870000e+001	1.312000e+003	1.396541e+003	1.394098e+003	-8.454080e+001	8.883554e+000
3.875000e+001	1.289000e+003	1.394530e+003	1.392156e+003	-1.055305e+002	9.021263e+000
3.880000e+001	1.286000e+003	1.392528e+003	1.390218e+003	-1.065276e+002	9.291893e+000
3.885000e+001	1.285000e+003	1.390532e+003	1.388284e+003	-1.055322e+002	9.682502e+000
3.890000e+001	1.368000e+003	1.388544e+003	1.386356e+003	-2.054389e+001	1.018880e+001
3.895000e+001	1.359000e+003	1.386563e+003	1.384432e+003	-2.756269e+001	1.081309e+001
3.900000e+001	1.330000e+003	1.384588e+003	1.382513e+003	-5.458846e+001	1.156326e+001
3.905000e+001	1.310000e+003	1.382621e+003	1.380598e+003	-7.262107e+001	1.245264e+001
3.910000e+001	1.282000e+003	1.380660e+003	1.378689e+003	-9.866042e+001	1.350037e+001
3.915000e+001	1.318000e+003	1.378706e+003	1.376784e+003	-6.070641e+001	1.473228e+001
3.920000e+001	1.354000e+003	1.376759e+003	1.374884e+003	-2.275895e+001	1.618248e+001
3.925000e+001	1.293000e+003	1.374818e+003	1.372988e+003	-8.181796e+001	1.789564e+001
3.930000e+001	1.316000e+003	1.372883e+003	1.371097e+003	-5.688333e+001	1.993033e+001
3.935000e+001	1.320000e+003	1.370955e+003	1.369211e+003	-5.095502e+001	2.236389e+001
3.940000e+001	1.271000e+003	1.369033e+003	1.367330e+003	-9.803293e+001	2.529956e+001
3.945000e+001	1.303000e+003	1.367117e+003	1.365454e+003	-6.411702e+001	2.887718e+001
3.950000e+001	1.309000e+003	1.365207e+003	1.363582e+003	-5.620735e+001	3.328998e+001
3.955000e+001	1.327000e+003	1.363305e+003	1.361715e+003	-3.630517e+001	3.881288e+001
3.960000e+001	1.344000e+003	1.361421e+003	1.359852e+003	-1.742079e+001	4.585361e+001
3.965000e+001	1.322000e+003	1.359620e+003	1.357995e+003	-3.762034e+001	5.504854e+001
3.970000e+001	1.392000e+003	1.358239e+003	1.356142e+003	3.376139e+001	6.743487e+001
3.975000e+001	1.336000e+003	1.358606e+003	1.354294e+003	-2.260626e+001	8.472424e+001
3.980000e+001	1.361000e+003	1.364807e+003	1.352450e+003	-3.806766e+000	1.096519e+002
3.985000e+001	1.398000e+003	1.386229e+003	1.350612e+003	1.177068e+001	1.462712e+002
3.990000e+001	1.445000e+003	1.438006e+003	1.348778e+003	6.994069e+000	1.999009e+002
3.995000e+001	1.589000e+003	1.533848e+003	1.346949e+003	5.515192e+001	2.759950e+002
4.000000e+001	1.643000e+003	1.670178e+003	1.345124e+003	-2.717846e+001	3.756360e+002
4.005000e+001	1.826000e+003	1.813768e+003	1.343304e+003	1.223215e+001	4.835222e+002
4.010000e+001	1.992000e+003	1.911361e+003	1.341489e+003	8.063853e+001	5.580501e+002
4.015000e+001	1.873000e+003	1.893799e+003	1.339679e+003	-2.079941e+001	5.078132e+002
4.020000e+001	1.758000e+003	1.769360e+003	1.337874e+003	-1.136045e+001	3.842725e+002
4.025000e+001	1.676000e+003	1.614782e+003	1.336073e+003	6.121780e+001	2.532072e+002
4.030000e+001	1.471000e+003	1.477955e+003	1.334277e+003	-6.955392e+000	1.386514e+002
4.035000e+001	1.449000e+003	1.391039e+003	1.332485e+003	5.796112e+001	7.295396e+001
4.040000e+001	1.361000e+003	1.350405e+003	1.330699e+003	1.059500e+001	4.228989e+001
4.045000e+001	1.361000e+003	1.335738e+003	1.328917e+003	2.526168e+001	2.834038e+001
4.050000e+001	1.381000e+003	1.330646e+003	1.327140e+003	5.035385e+001	2.089311e+001
4.055000e+001	1.344000e+003	1.328004e+003	1.325367e+003	1.599635e+001	1.617393e+001
4.060000e+001	1.378000e+003	1.325864e+003	1.323600e+003	5.213629e+001	1.290756e+001
4.065000e+001	1.289000e+003	1.323854e+003	1.321837e+003	-3.485425e+001	1.054243e+001
4.070000e+001	1.267000e+003	1.321909e+003	1.320079e+003	-5.490943e+001	8.774613e+000
4.075000e+001	1.323000e+003	1.320009e+003	1.318325e+003	2.991058e+000	7.418732e+000
4.080000e+001	1.248000e+003	1.318141e+003	1.316576e+003	-7.014148e+001	6.356055e+000
4.085000e+001	1.283000e+003	1.316300e+003	1.314832e+003	-3.329960e+001	5.507698e+000
4.090000e+001	1.251000e+003	1.314478e+003	1.313093e+003	-6.347817e+001	4.819613e+000
4.095000e+001	1.285000e+003	1.312674e+003	1.311359e+003	-2.767356e+001	4.253773e+000
4.100000e+001	1.273000e+003	1.310883e+003	1.309629e+003	-3.788316e+001	3.782793e+000
4.105000e+001	1.276000e+003	1.309105e+003	1.307904e+003	-3.310504e+001	3.386554e+000
4.110000e+001	1.309000e+003	1.307338e+003	1.306183e+003	1.662258e+000	3.050000e+000
4.115000e+001	1.228000e+003	1.305580e+003	1.304468e+003	-7.758017e+001	2.761688e+000
4.120000e+001	1.214000e+003	1.303831e+003	1.302757e+003	-8.983147e+001	2.512793e+000
4.125000e+001	1.269000e+003	1.302091e+003	1.301051e+003	-3.309096e+001	2.296422e+000
4.130000e+001	1.252000e+003	1.300358e+003	1.299349e+003	-4.835811e+001	2.107125e+000
4.135000e+001	1.230000e+003	1.298632e+003	1.297653e+003	-6.863249e+001	1.940551e+000
4.140000e+001	1.240000e+003	1.296914e+003	1.295961e+003	-5.691376e+001	1.793189e+000
4.145000e+001	1.243000e+003	1.295202e+003	1.294273e+003	-5.220164e+001	1.662183e+000
4.150000e+001	1.215000e+003	1.293496e+003	1.292591e+003	-7.849588e+001	1.545187e+000
4.155000e+001	1.275000e+003	1.291796e+003	1.290913e+003	-1.679629e+001	1.440265e+000
4.160000e+001	1.334000e+003	1.290103e+003	1.289240e+003	4.389728e+001	1.345803e+000
4.165000e+001	1.248000e+003	1.288415e+003	1.287572e+003	-4.041502e+001	1.260448e+000
4.170000e+001	1.276000e+003	1.286733e+003	1.285908e+003	-1.073307e+001	1.183061e+000
4.175000e+001	1.303000e+003	1.285057e+003	1.284250e+003	1.794323e+001	1.112674e+000
4.180000e+001	1.315000e+003	1.283386e+003	1.282595e+003	3.161396e+001	1.048463e+000
4.185000e+001	1.283000e+003	1.281721e+003	1.280946e+003	1.279196e+000	9.897229e-001
4.190000e+001	1.238000e+003	1.280061e+003	1.279301e+003	-4.206099e+001	9.358455e-001
4.195000e+001	1.229000e+003	1.278407e+003	1.277662e+003	-4.940655e+001	8.863053e-001
4.200000e+001	1.272000e+003	1.276757e+003	1.276026e+003	-4.757428e+000	8.406464e-001
4.205000e+001	1.284000e+003	1.275114e+003	1.274396e+003	8.886421e+000	7.554744e-001
4.210000e+001	1.175000e+003	1.273475e+003	1.272770e+003	-9.847497e+001	7.175175e-001
4.215000e+001	1.254000e+003	1.271842e+003	1.271149e+003	-1.784155e+001	6.823509e-001
4.220000e+001	1.269000e+003	1.270213e+003	1.269533e+003	-1.213309e+000	6.497076e-001
4.225000e+001	1.213000e+003	1.268590e+003	1.267922e+003	-5.559021e+001	6.193519e-001
4.230000e+001	1.285000e+003	1.266972e+003	1.266315e+003	1.802778e+001	5.910749e-001
4.235000e+001	1.253000e+003	1.265359e+003	1.264713e+003	-1.235932e+001	5.646911e-001
4.240000e+001	1.202000e+003	1.263751e+003	1.263116e+003	-6.175150e+001	5.400352e-001
4.245000e+001	1.347000e+003	1.262149e+003	1.261523e+003	8.485127e+001	5.169594e-001
4.250000e+001	1.260000e+003	1.260551e+003	1.259935e+003	-5.509901e-001	4.953317e-001
4.255000e+001	1.214000e+003	1.258958e+003	1.258352e+003	-4.495827e+001	4.750334e-001
4.260000e+001	1.285000e+003	1.257371e+003	1.256774e+003	2.762944e+001	4.559577e-001
4.265000e+001	1.334000e+003	1.255788e+003	1.255200e+003	7.821216e+001	4.380083e-001
4.270000e+001	1.208000e+003	1.254210e+003	1.253631e+003	-4.621010e+001	4.210983e-001
4.275000e+001	1.317000e+003	1.252637e+003	1.252067e+003	6.436267e+001	4.051489e-001
4.280000e+001	1.248000e+003	1.251070e+003	1.250508e+003	-3.069510e+000	3.900889e-001
4.285000e+001	1.267000e+003	1.249507e+003	1.248953e+003	1.749336e+001	3.758531e-001
4.290000e+001	1.260000e+003	1.247949e+003	1.247403e+003	1.205129e+001	3.623827e-001
4.295000e+001	1.298000e+003	1.246396e+003	1.245858e+003	5.160429e+001	3.496236e-001
4.300000e+001	1.303000e+003	1.244848e+003	1.244317e+003	5.815237e+001	3.375267e-001
4.305000e+001	1.228000e+003	1.243304e+003	1.242781e+003	-1.530446e+001	3.260469e-001
4.310000e+001	1.196000e+003	1.241444e+003	1.241250e+003	-4.544450e+001	3.151430e-001
4.315000e+001	1.218000e+003	1.239754e+003	1.239724e+003	-2.175362e+001	3.047771e-001
4.320000e+001	1.294000e+003	1.238231e+003	1.238203e+003	5.576890e+001	2.949143e-001
4.325000e+001	1.205000e+003	1.236713e+003	1.236686e+003	-3.171335e+001	2.855226e-001
4.330000e+001	1.287000e+003	1.235200e+003	1.235174e+003	5.179961e+001	2.765725e-001
4.335000e+001	1.243000e+003	1.233692e+003	1.233666e+003	9.307808e+000	2.680367e-001
4.340000e+001	1.278000e+003	1.232189e+003	1.232164e+003	4.581123e+001	2.598900e-001
4.345000e+001	1.229000e+003	1.230690e+003	1.230666e+003	-1.690114e+000	2.521092e-001
4.350000e+001	1.186000e+003	1.229196e+003	1.229173e+003	-4.319622e+001	2.446727e-001
4.355000e+001	1.216000e+003	1.227707e+003	1.227684e+003	-1.170710e+001	2.375604e-001
4.360000e+001	1.225000e+003	1.226223e+003	1.226200e+003	-1.222736e+000	2.307537e-001
4.365000e+001	1.238000e+003	1.224743e+003	1.224721e+003	1.325687e+001	2.242355e-001
4.370000e+001	1.211000e+003	1.223268e+003	1.223247e+003	-1.226829e+001	2.179896e-001
4.375000e+001	1.188000e+003	1.221798e+003	1.221778e+003	-3.379821e+001	2.120010e-001
4.380000e+001	1.186000e+003	1.220333e+003	1.220313e+003	-3.433288e+001	2.062559e-001
4.385000e+001	1.241000e+003	1.218872e+003	1.218853e+003	2.212770e+001	2.007412e-001
4.390000e+001	1.211000e+003	1.217416e+003	1.217398e+003	-6.416483e+000	1.954448e-001
4.395000e+001	1.224000e+003	1.215965e+003	1.215947e+003	8.034584e+000	1.903552e-001
4.400000e+001	1.218000e+003	1.214519e+003	1.214501e+003	3.480900e+000	1.854619e-001
4.405000e+001	1.280000e+003	1.213078e+003	1.213060e+003	6.692246e+001	1.807548e-001
4.410000e+001	1.211000e+003	1.211641e+003	1.211624e+003	-6.407207e-001	1.762247e-001
4.415000e+001	1.260000e+003	1.210209e+003	1.210192e+003	4.979135e+001	1.718628e-001
4.420000e+001	1.205000e+003	1.208781e+003	1.208765e+003	-3.781337e+000	1.676609e-001
4.425000e+001	1.259000e+003	1.207359e+003	1.207343e+003	5.164123e+001	1.636112e-001
4.430000e+001	1.229000e+003	1.205941e+003	1.205925e+003	2.305906e+001	0.000000e+000
4.435000e+001	1.257000e+003	1.204528e+003	1.204513e+003	5.247213e+001	0.000000e+000
4.440000e+001	1.238000e+003	1.203120e+003	1.203105e+003	3.488046e+001	0.000000e+000
4.445000e+001	1.251000e+003	1.201716e+003	1.201702e+003	4.928405e+001	0.000000e+000
4.450000e+001	1.256000e+003	1.200317e+003	1.200303e+003	5.568289e+001	0.000000e+000
4.455000e+001	1.178000e+003	1.198923e+003	1.198909e+003	-2.092301e+001	0.000000e+000
4.460000e+001	1.194000e+003	1.197534e+003	1.197520e+003	-3.533654e+000	0.000000e+000
4.465000e+001	1.212000e+003	1.196149e+003	1.196136e+003	1.585096e+001	0.000000e+000
4.470000e+001	1.153000e+003	1.194769e+003	1.194756e+003	-4.176917e+001	0.000000e+000
4.475000e+001	1.228000e+003	1.193394e+003	1.193381e+003	3.460596e+001	0.000000e+000
4.480000e+001	1.169000e+003	1.192024e+003	1.192011e+003	-2.302366e+001	0.000000e+000
4.485000e+001	1.194000e+003	1.190658e+003	1.190646e+003	3.341986e+000	0.000000e+000
4.490000e+001	1.178000e+003	1.189297e+003	1.189285e+003	-1.129711e+001	0.000000e+000
4.495000e+001	1.155000e+003	1.187941e+003	1.187929e+003	-3.294095e+001	0.000000e+000
4.500000e+001	1.143000e+003	1.186590e+003	1.186578e+003	-4.358952e+001	0.000000e+000
4.505000e+001	1.121000e+003	1.185243e+003	1.185232e+003	-6.424284e+001	0.000000e+000
4.510000e+001	1.194000e+003	1.183894e+003	1.183890e+003	1.010626e+001	0.000000e+000
4.515000e+001	1.232000e+003	1.182557e+003	1.182553e+003	4.944332e+001	0.000000e+000
4.520000e+001	1.147000e+003	1.181221e+003	1.181221e+003	-3.422078e+001	0.000000e+000
4.525000e+001	1.237000e+003	1.179893e+003	1.179893e+003	5.710674e+001	0.000000e+000
4.530000e+001	1.183000e+003	1.178570e+003	1.178570e+003	4.429528e+000	0.000000e+000
4.535000e+001	1.185000e+003	1.177252e+003	1.177252e+003	7.747585e+000	0.000000e+000
4.540000e+001	1.170000e+003	1.175939e+003	1.175939e+003	-5.939091e+000	0.000000e+000
4.545000e+001	1.223000e+003	1.174630e+003	1.174630e+003	4.836950e+001	0.000000e+000
4.550000e+001	1.235000e+003	1.173327e+003	1.173327e+003	6.167336e+001	0.000000e+000
4.555000e+001	1.141000e+003	1.172028e+003	1.172028e+003	-3.102751e+001	0.000000e+000
4.560000e+001	1.168000e+003	1.170733e+003	1.170733e+003	-2.733122e+000	0.000000e+000
4.565000e+001	1.139000e+003	1.169443e+003	1.169443e+003	-3.044346e+001	0.000000e+000
4.570000e+001	1.213000e+003	1.168159e+003	1.168159e+003	4.484147e+001	0.000000e+000
4.575000e+001	1.148000e+003	1.166878e+003	1.166878e+003	-1.887834e+001	0.000000e+000
4.580000e+001	1.174000e+003	1.165603e+003	1.165603e+003	8.397122e+000	0.000000e+000
4.585000e+001	1.160000e+003	1.164332e+003	1.164332e+003	-4.332149e+000	0.000000e+000
4.590000e+001	1.223000e+003	1.163066e+003	1.163066e+003	5.993385e+001	0.000000e+000
4.595000e+001	1.193000e+003	1.161805e+003	1.161805e+003	3.119511e+001	0.000000e+000
4.600000e+001	1.200000e+003	1.160548e+003	1.160548e+003	3.945164e+001	0.000000e+000
4.605000e+001	1.134000e+003	1.159297e+003	1.159297e+003	-2.529656e+001	0.000000e+000
4.610000e+001	1.203000e+003	1.158049e+003	1.158049e+003	4.495050e+001	0.000000e+000
4.615000e+001	1.126000e+003	1.156807e+003	1.156807e+003	-3.080716e+001	0.000000e+000
4.620000e+001	1.162000e+003	1.155570e+003	1.155570e+003	6.430436e+000	0.000000e+000
4.625000e+001	1.132000e+003	1.154337e+003	1.154337e+003	-2.233670e+001	0.000000e+000
4.630000e+001	1.129000e+003	1.153109e+003	1.153109e+003	-2.410856e+001	3.664234e-002
4.635000e+001	1.117000e+003	1.151885e+003	1.151885e+003	-3.488516e+001	3.721055e-002
4.640000e+001	1.092000e+003	1.150666e+003	1.150666e+003	-5.866649e+001	3.779207e-002
4.645000e+001	1.147000e+003	1.149453e+003	1.149453e+003	-2.452558e+000	3.838734e-002
4.650000e+001	1.202000e+003	1.148243e+003	1.148243e+003	5.375665e+001	3.899678e-002
4.655000e+001	1.197000e+003	1.147039e+003	1.147039e+003	4.996112e+001	3.962085e-002
4.660000e+001	1.142000e+003	1.145839e+003	1.145839e+003	-3.839148e+000	4.026002e-002
4.665000e+001	1.164000e+003	1.144644e+003	1.144644e+003	1.935586e+001	4.091477e-002
4.670000e+001	1.138000e+003	1.143454e+003	1.143454e+003	-5.453872e+000	4.158563e-002
4.675000e+001	1.126000e+003	1.142268e+003	1.142268e+003	-1.626833e+001	4.227313e-002
4.680000e+001	1.154000e+003	1.141088e+003	1.141088e+003	1.291247e+001	4.297781e-002
4.685000e+001	1.163000e+003	1.139911e+003	1.139911e+003	2.308855e+001	4.370026e-002
4.690000e+001	1.122000e+003	1.138740e+003	1.138740e+003	-1.674011e+001	4.444108e-002
4.695000e+001	1.104000e+003	1.137574e+003	1.137574e+003	-3.357351e+001	4.520089e-002
4.700000e+001	1.107000e+003	1.136412e+003	1.136412e+003	-2.941163e+001	4.598036e-002
4.705000e+001	1.160000e+003	1.135254e+003	1.135254e+003	2.474551e+001	4.678015e-002
4.710000e+001	1.084000e+003	1.134102e+003	1.134102e+003	-5.010208e+001	4.760100e-002
4.715000e+001	1.093000e+003	1.132954e+003	1.132954e+003	-3.995440e+001	4.844364e-002
4.720000e+001	1.121000e+003	1.131811e+003	1.131811e+003	-1.081146e+001	4.930885e-002
4.725000e+001	1.142000e+003	1.130673e+003	1.130673e+003	1.132675e+001	5.019745e-002
4.730000e+001	1.087000e+003	1.129540e+003	1.129540e+003	-4.253977e+001	5.111028e-002
4.735000e+001	1.080000e+003	1.128411e+003	1.128411e+003	-4.841102e+001	5.204824e-002
4.740000e+001	1.083000e+003	1.127287e+003	1.127287e+003	-4.428701e+001	5.301225e-002
4.745000e+001	1.144000e+003	1.126168e+003	1.126168e+003	1.783227e+001	5.400329e-002
4.750000e+001	1.128000e+003	1.125053e+003	1.125053e+003	2.946815e+000	5.502237e-002
4.755000e+001	1.148000e+003	1.123943e+003	1.123943e+003	2.405663e+001	5.607058e-002
4.760000e+001	1.066000e+003	1.122838e+003	1.122838e+003	-5.683829e+001	5.714902e-002
4.765000e+001	1.122000e+003	1.121738e+003	1.121738e+003	2.620598e-001	5.825886e-002
4.770000e+001	1.147000e+003	1.120642e+003	1.120642e+003	2.635768e+001	5.940136e-002
4.775000e+001	1.117000e+003	1.119551e+003	1.119551e+003	-2.551441e+000	6.057778e-002
4.780000e+001	1.070000e+003	1.118465e+003	1.118465e+003	-4.846529e+001	6.178950e-002
4.785000e+001	1.108000e+003	1.117384e+003	1.117384e+003	-9.383873e+000	6.303793e-002
4.790000e+001	1.094000e+003	1.116307e+003	1.116307e+003	-2.230719e+001	6.432458e-002
4.795000e+001	1.044000e+003	1.115235e+003	1.115235e+003	-7.123524e+001	6.565102e-002
4.800000e+001	1.080000e+003	1.114168e+003	1.114168e+003	-3.416802e+001	6.701890e-002
4.805000e+001	1.053000e+003	1.113106e+003	1.113106e+003	-6.010553e+001	6.842998e-002
4.810000e+001	1.095000e+003	1.112048e+003	1.112048e+003	-1.704778e+001	6.988609e-002
4.815000e+001	1.131000e+003	1.110995e+003	1.110995e+003	2.000524e+001	7.138916e-002
4.820000e+001	1.070000e+003	1.109946e+003	1.109946e+003	-3.994647e+001	7.294125e-002
4.825000e+001	1.136000e+003	1.108903e+003	1.108903e+003	2.709709e+001	7.454449e-002
4.830000e+001	1.064000e+003	1.107864e+003	1.107864e+003	-4.386409e+001	7.620117e-002
4.835000e+001	1.086000e+003	1.106830e+003	1.106830e+003	-2.083000e+001	7.791368e-002
4.840000e+001	1.124000e+003	1.105801e+003	1.105801e+003	1.819936e+001	7.968457e-002
4.845000e+001	1.102000e+003	1.104776e+003	1.104776e+003	-2.776021e+000	8.151650e-002
4.850000e+001	1.063000e+003	1.103756e+003	1.103756e+003	-4.075613e+001	8.341233e-002
4.855000e+001	1.104000e+003	1.102741e+003	1.102741e+003	1.259029e+000	8.537506e-002
4.860000e+001	1.098000e+003	1.101731e+003	1.101731e+003	-3.730545e+000	8.740787e-002
4.865000e+001	1.072000e+003	1.100725e+003	1.100725e+003	-2.872485e+001	8.951414e-002
4.870000e+001	1.087000e+003	1.099724e+003	1.099724e+003	-1.272389e+001	9.169745e-002
4.875000e+001	1.139000e+003	1.098728e+003	1.098728e+003	4.027233e+001	9.396160e-002
4.880000e+001	1.028000e+003	1.097736e+003	1.097736e+003	-6.973617e+001	9.631063e-002
4.885000e+001	1.098000e+003	1.096749e+003	1.096749e+003	1.250591e+000	9.874884e-002
4.890000e+001	1.039000e+003	1.095767e+003	1.095767e+003	-5.676738e+001	1.012808e-001
4.895000e+001	1.097000e+003	1.094790e+003	1.094790e+003	2.209916e+000	1.039114e-001
4.900000e+001	1.039000e+003	1.093818e+003	1.093818e+003	-5.481752e+001	1.066457e-001
4.905000e+001	1.066000e+003	1.092850e+003	1.092850e+003	-2.684969e+001	1.094894e-001
4.910000e+001	1.002000e+003	1.091887e+003	1.091887e+003	-8.988659e+001	1.124484e-001
4.915000e+001	1.055000e+003	1.090928e+003	1.090928e+003	-3.592823e+001	1.155289e-001
4.920000e+001	1.031000e+003	1.089975e+003	1.089975e+003	-5.897459e+001	1.187377e-001
4.925000e+001	1.090000e+003	1.089026e+003	1.089026e+003	9.743046e-001	1.220820e-001
4.930000e+001	1.029000e+003	1.088082e+003	1.088082e+003	-5.908153e+001	1.255695e-001
4.935000e+001	1.003000e+003	1.087142e+003	1.087142e+003	-8.414209e+001	1.292086e-001
4.940000e+001	9.970000e+002	1.086207e+003	1.086207e+003	-8.920739e+001	1.330082e-001
4.945000e+001	1.019000e+003	1.085277e+003	1.085277e+003	-6.627743e+001	1.369778e-001
4.950000e+001	1.042000e+003	1.084352e+003	1.084352e+003	-4.235219e+001	1.411277e-001
4.955000e+001	1.044000e+003	1.083432e+003	1.083432e+003	-3.943169e+001	1.454690e-001
4.960000e+001	1.093000e+003	1.082516e+003	1.082516e+003	1.048408e+001	1.500137e-001
4.965000e+001	1.101000e+003	1.081605e+003	1.081605e+003	1.939512e+001	1.547746e-001
4.970000e+001	1.079000e+003	1.080699e+003	1.080699e+003	-1.698576e+000	1.597657e-001
4.975000e+001	1.082000e+003	1.079797e+003	1.079797e+003	2.202995e+000	1.650021e-001
4.980000e+001	1.057000e+003	1.078900e+003	1.078900e+003	-2.190017e+001	1.705001e-001
4.985000e+001	1.065000e+003	1.078008e+003	1.078008e+003	-1.300806e+001	1.762773e-001
4.990000e+001	1.037000e+003	1.077121e+003	1.077121e+003	-4.012069e+001	1.823531e-001
4.995000e+001	1.012000e+003	1.076238e+003	1.076238e+003	-6.423805e+001	1.887483e-001
5.000000e+001	1.064000e+003	1.075360e+003	1.075360e+003	-1.136014e+001	1.954857e-001
5.005000e+001	1.081000e+003	1.074487e+003	1.074487e+003	6.513036e+000	2.025902e-001
5.010000e+001	1.025000e+003	1.073619e+003	1.073619e+003	-4.861852e+001	2.100890e-001
5.015000e+001	1.124000e+003	1.072755e+003	1.072755e+003	5.124519e+001	2.180116e-001
5.020000e+001	1.070000e+003	1.071896e+003	1.071896e+003	-1.895836e+000	2.263906e-001
5.025000e+001	1.010000e+003	1.071042e+003	1.071042e+003	-6.104159e+001	2.352618e-001
5.030000e+001	1.033000e+003	1.070192e+003	1.070192e+003	-3.719208e+001	2.446645e-001
5.035000e+001	1.042000e+003	1.069347e+003	1.069347e+003	-2.734730e+001	2.546418e-001
5.040000e+001	1.064000e+003	1.068507e+003	1.068507e+003	-4.507258e+000	2.652417e-001
5.045000e+001	1.051000e+003	1.067672e+003	1.067672e+003	-1.667195e+001	2.765169e-001
5.050000e+001	1.029000e+003	1.066841e+003	1.066841e+003	-3.784137e+001	2.885259e-001
5.055000e+001	1.072000e+003	1.066016e+003	1.066016e+003	5.984481e+000	3.013339e-001
5.060000e+001	1.017000e+003	1.065194e+003	1.065194e+003	-4.819440e+001	3.150132e-001
5.065000e+001	1.021000e+003	1.064378e+003	1.064378e+003	-4.337802e+001	3.296446e-001
5.070000e+001	1.052000e+003	1.063566e+003	1.063566e+003	-1.156638e+001	3.453184e-001
5.075000e+001	1.053000e+003	1.062759e+003	1.062759e+003	-9.759459e+000	3.621360e-001
5.080000e+001	1.044000e+003	1.061957e+003	1.061957e+003	-1.795728e+001	3.802112e-001
5.085000e+001	1.084000e+003	1.061160e+003	1.061160e+003	2.284017e+001	3.996725e-001
5.090000e+001	1.004000e+003	1.060367e+003	1.060367e+003	-5.636711e+001	4.206651e-001
5.095000e+001	9.780000e+002	1.059579e+003	1.059579e+003	-8.157912e+001	4.433538e-001
5.100000e+001	1.016000e+003	1.058796e+003	1.058796e+003	-4.279587e+001	4.679259e-001
5.105000e+001	9.940000e+002	1.058017e+003	1.058017e+003	-6.401735e+001	4.945956e-001
5.110000e+001	9.960000e+002	1.057244e+003	1.057244e+003	-6.124357e+001	5.236082e-001
5.115000e+001	1.048000e+003	1.056475e+003	1.056475e+003	-8.474514e+000	5.552456e-001
5.120000e+001	1.043000e+003	1.055710e+003	1.055710e+003	-1.271019e+001	5.898338e-001
5.125000e+001	1.055000e+003	1.054951e+003	1.054951e+003	4.939502e-002	6.277505e-001
5.130000e+001	1.033000e+003	1.054196e+003	1.054196e+003	-2.119575e+001	6.694360e-001
5.135000e+001	9.750000e+002	1.053446e+003	1.053446e+003	-7.844563e+001	7.154055e-001
5.140000e+001	1.036000e+003	1.052700e+003	1.052700e+003	-1.670024e+001	7.662650e-001
5.145000e+001	1.053000e+003	1.051960e+003	1.051960e+003	1.040419e+000	8.227314e-001
5.150000e+001	1.033000e+003	1.051224e+003	1.051224e+003	-1.822366e+001	8.856574e-001
5.155000e+001	1.028000e+003	1.050492e+003	1.050492e+003	-2.249247e+001	9.560634e-001
5.160000e+001	1.034000e+003	1.049766e+003	1.049766e+003	-1.576601e+001	1.035179e+000
5.165000e+001	1.023000e+003	1.049044e+003	1.049044e+003	-2.604428e+001	1.124495e+000
5.170000e+001	9.990000e+002	1.048327e+003	1.048327e+003	-4.932729e+001	1.225836e+000
5.175000e+001	1.006000e+003	1.047615e+003	1.047615e+003	-4.161503e+001	1.341448e+000
5.180000e+001	1.052000e+003	1.046908e+003	1.046908e+003	5.092498e+000	1.474125e+000
5.185000e+001	1.009000e+003	1.046205e+003	1.046205e+003	-3.720471e+001	1.627375e+000
5.190000e+001	1.057000e+003	1.045507e+003	1.045507e+003	1.149335e+001	1.805646e+000
5.195000e+001	1.054000e+003	1.044813e+003	1.044813e+003	9.186683e+000	2.014646e+000
5.200000e+001	1.055000e+003	1.044125e+003	1.044125e+003	1.087528e+001	2.261788e+000
5.205000e+001	1.042000e+003	1.043441e+003	1.043441e+003	-1.440858e+000	2.556833e+000
5.210000e+001	1.030000e+003	1.042762e+003	1.042762e+003	-1.276173e+001	2.912843e+000
5.215000e+001	1.008000e+003	1.042087e+003	1.042087e+003	-3.408733e+001	3.347653e+000
5.220000e+001	1.017000e+003	1.041418e+003	1.041418e+003	-2.441766e+001	3.886333e+000
5.225000e+001	1.031000e+003	1.040753e+003	1.040753e+003	-9.752733e+000	4.565724e+000
5.230000e+001	1.013000e+003	1.040093e+003	1.040093e+003	-2.709253e+001	5.443275e+000
5.235000e+001	9.900000e+002	1.039437e+003	1.039437e+003	-4.943707e+001	6.613984e+000
5.240000e+001	1.006000e+003	1.038786e+003	1.038786e+003	-3.278633e+001	8.239257e+000
5.245000e+001	1.008000e+003	1.038140e+003	1.038140e+003	-3.014033e+001	1.058655e+001
5.250000e+001	1.068000e+003	1.037499e+003	1.037499e+003	3.050094e+001	1.406592e+001
5.255000e+001	1.017000e+003	1.036863e+003	1.036863e+003	-1.986253e+001	1.923299e+001
5.260000e+001	9.960000e+002	1.036231e+003	1.036231e+003	-4.023073e+001	2.670644e+001
5.265000e+001	1.001000e+003	1.035604e+003	1.035604e+003	-3.460366e+001	3.686705e+001
5.270000e+001	1.022000e+003	1.034981e+003	1.034981e+003	-1.298132e+001	4.896885e+001
5.275000e+001	9.970000e+002	1.034364e+003	1.034364e+003	-3.736372e+001	5.963560e+001
5.280000e+001	1.006000e+003	1.033751e+003	1.033751e+003	-2.775084e+001	6.358074e+001
5.285000e+001	1.055000e+003	1.033143e+003	1.033143e+003	2.185729e+001	5.864530e+001
5.290000e+001	1.029000e+003	1.032539e+003	1.032539e+003	-3.539299e+000	4.967506e+001
5.295000e+001	1.028000e+003	1.031941e+003	1.031941e+003	-3.940626e+000	3.875954e+001
5.300000e+001	1.031000e+003	1.031347e+003	1.031347e+003	-3.466858e-001	2.706772e+001
5.305000e+001	1.022000e+003	1.030757e+003	1.030757e+003	-8.757478e+000	1.753024e+001
5.310000e+001	1.040000e+003	1.030173e+003	1.030173e+003	9.826996e+000	1.104252e+001
5.315000e+001	1.057000e+003	1.029593e+003	1.029593e+003	2.740674e+001	7.109889e+000
5.320000e+001	1.106000e+003	1.029018e+003	1.029018e+003	7.698175e+001	4.881290e+000
5.325000e+001	1.015000e+003	1.028448e+003	1.028448e+003	-1.344798e+001	3.617092e+000
5.330000e+001	1.026000e+003	1.027882e+003	1.027882e+003	-1.882433e+000	2.844778e+000
5.335000e+001	1.038000e+003	1.027322e+003	1.027322e+003	1.067838e+001	2.321981e+000
5.340000e+001	1.029000e+003	1.026766e+003	1.026766e+003	2.234456e+000	1.938831e+000
5.345000e+001	9.730000e+002	1.026214e+003	1.026214e+003	-5.321420e+001	1.644754e+000
5.350000e+001	1.001000e+003	1.025668e+003	1.025668e+003	-2.466759e+001	1.412937e+000
5.355000e+001	9.940000e+002	1.025126e+003	1.025126e+003	-3.112571e+001	1.226791e+000
5.360000e+001	1.036000e+003	1.024589e+003	1.024589e+003	1.141144e+001	1.075064e+000
5.365000e+001	9.930000e+002	1.024056e+003	1.024056e+003	-3.105615e+001	9.497847e-001
5.370000e+001	9.410000e+002	1.023528e+003	1.023528e+003	-8.252846e+001	8.451581e-001
5.375000e+001	1.030000e+003	1.023006e+003	1.023006e+003	6.994484e+000	7.568902e-001
5.380000e+001	1.048000e+003	1.022487e+003	1.022487e+003	2.551270e+001	6.817452e-001
5.385000e+001	1.094000e+003	1.021974e+003	1.021974e+003	7.202618e+001	6.172485e-001
5.390000e+001	9.960000e+002	1.021465e+003	1.021465e+003	-2.546507e+001	5.614814e-001
5.395000e+001	1.076000e+003	1.020961e+003	1.020961e+003	5.503895e+001	5.129382e-001
5.400000e+001	1.034000e+003	1.020462e+003	1.020462e+003	1.353823e+001	4.704241e-001
5.405000e+001	1.035000e+003	1.019967e+003	1.019967e+003	1.503279e+001	4.329812e-001
5.410000e+001	1.008000e+003	1.019477e+003	1.019477e+003	-1.147740e+001	3.998344e-001
5.415000e+001	9.910000e+002	1.018992e+003	1.018992e+003	-2.799231e+001	3.703512e-001
5.420000e+001	1.001000e+003	1.018512e+003	1.018512e+003	-1.751196e+001	3.440112e-001
5.425000e+001	9.430000e+002	1.018036e+003	1.018036e+003	-7.503633e+001	3.203831e-001
5.430000e+001	1.001000e+003	1.017565e+003	1.017565e+003	-1.656545e+001	2.991073e-001
5.435000e+001	1.007000e+003	1.017099e+003	1.017099e+003	-1.009929e+001	2.798817e-001
5.440000e+001	1.030000e+003	1.016638e+003	1.016638e+003	1.336213e+001	2.624512e-001
5.445000e+001	1.027000e+003	1.016181e+003	1.016181e+003	1.081882e+001	2.465992e-001
5.450000e+001	1.024000e+003	1.015729e+003	1.015729e+003	8.270776e+000	2.321407e-001
5.455000e+001	1.032000e+003	1.015282e+003	1.015282e+003	1.671800e+001	2.189171e-001
5.460000e+001	1.005000e+003	1.014840e+003	1.014840e+003	-9.839509e+000	2.067917e-001
5.465000e+001	1.024000e+003	1.014402e+003	1.014402e+003	9.598249e+000	1.956462e-001
5.470000e+001	9.620000e+002	1.013969e+003	1.013969e+003	-5.196873e+001	1.853779e-001
5.475000e+001	1.006000e+003	1.013540e+003	1.013540e+003	-7.540433e+000	1.758970e-001
5.480000e+001	1.021000e+003	1.013117e+003	1.013117e+003	7.883127e+000	1.671251e-001
5.485000e+001	1.017000e+003	1.012698e+003	1.012698e+003	4.301954e+000	1.589933e-001
5.490000e+001	1.032000e+003	1.012284e+003	1.012284e+003	1.971605e+001	1.514407e-001
5.495000e+001	9.800000e+002	1.011875e+003	1.011875e+003	-3.187459e+001	1.444137e-001
5.500000e+001	1.028000e+003	1.011470e+003	1.011470e+003	1.653004e+001	1.378645e-001
5.505000e+001	1.019000e+003	1.011070e+003	1.011070e+003	7.929935e+000	1.317509e-001
5.510000e+001	1.020000e+003	1.010675e+003	1.010675e+003	9.325098e+000	1.260350e-001
5.515000e+001	1.035000e+003	1.010284e+003	1.010284e+003	2.471553e+001	1.206831e-001
5.520000e+001	1.086000e+003	1.009899e+003	1.009899e+003	7.610123e+001	1.156650e-001
5.525000e+001	1.030000e+003	1.009518e+003	1.009518e+003	2.048219e+001	1.109534e-001
5.530000e+001	1.061000e+003	1.009142e+003	1.009142e+003	5.185842e+001	1.065239e-001
5.535000e+001	9.930000e+002	1.008770e+003	1.008770e+003	-1.577008e+001	1.023544e-001
5.540000e+001	1.031000e+003	1.008403e+003	1.008403e+003	2.259669e+001	9.842495e-002
5.545000e+001	1.048000e+003	1.008041e+003	1.008041e+003	3.995872e+001	9.471750e-002
5.550000e+001	1.104000e+003	1.007684e+003	1.007684e+003	9.631602e+001	9.121562e-002
5.555000e+001	9.500000e+002	1.007331e+003	1.007331e+003	-5.733141e+001	8.790440e-002
5.560000e+001	1.037000e+003	1.006984e+003	1.006984e+003	3.001643e+001	8.477023e-002
5.565000e+001	1.044000e+003	1.006640e+003	1.006640e+003	3.735953e+001	8.180072e-002
5.570000e+001	1.059000e+003	1.006302e+003	1.006302e+003	5.269790e+001	7.898454e-002
5.575000e+001	1.037000e+003	1.005968e+003	1.005968e+003	3.103154e+001	7.631131e-002
5.580000e+001	1.019000e+003	1.005640e+003	1.005640e+003	1.336044e+001	7.377152e-002
5.585000e+001	1.023000e+003	1.005315e+003	1.005315e+003	1.768461e+001	7.135643e-002
5.590000e+001	1.049000e+003	1.004996e+003	1.004996e+003	4.400405e+001	6.905801e-002
5.595000e+001	1.027000e+003	1.004681e+003	1.004681e+003	2.231876e+001	6.686886e-002
5.600000e+001	1.019000e+003	1.004371e+003	1.004371e+003	1.462873e+001	6.478218e-002
5.605000e+001	1.036000e+003	1.004066e+003	1.004066e+003	3.193397e+001	6.279165e-002
5.610000e+001	9.700000e+002	1.003766e+003	1.003766e+003	-3.376552e+001	6.089147e-002
5.615000e+001	1.073000e+003	1.003470e+003	1.003470e+003	6.953025e+001	5.907625e-002
5.620000e+001	1.010000e+003	1.003179e+003	1.003179e+003	6.821292e+000	5.734100e-002
5.625000e+001	1.037000e+003	1.002892e+003	1.002892e+003	3.410760e+001	5.568109e-002
5.630000e+001	1.001000e+003	1.002611e+003	1.002611e+003	-1.610822e+000	5.409222e-002
5.635000e+001	1.009000e+003	1.002334e+003	1.002334e+003	6.666021e+000	5.257040e-002
5.640000e+001	1.065000e+003	1.002062e+003	1.002062e+003	6.293813e+001	5.111190e-002
5.645000e+001	1.039000e+003	1.001794e+003	1.001794e+003	3.720551e+001	4.971326e-002
5.650000e+001	9.960000e+002	1.001532e+003	1.001532e+003	-5.531845e+000	4.837125e-002
5.655000e+001	1.095000e+003	1.001274e+003	1.001274e+003	9.372607e+001	4.708286e-002
5.660000e+001	1.108000e+003	1.001021e+003	1.001021e+003	1.069792e+002	4.584525e-002
5.665000e+001	9.820000e+002	1.000772e+003	1.000772e+003	-1.877231e+001	7.782371e-002
5.670000e+001	1.028000e+003	1.000529e+003	1.000529e+003	2.747141e+001	7.720747e-002
5.675000e+001	1.033000e+003	1.000290e+003	1.000290e+003	3.271039e+001	7.664729e-002
5.680000e+001	1.034000e+003	1.000055e+003	1.000055e+003	3.394464e+001	7.614142e-002
5.685000e+001	1.056000e+003	9.998258e+002	9.998258e+002	5.617415e+001	7.568826e-002
5.690000e+001	1.045000e+003	9.996011e+002	9.996011e+002	4.539893e+001	7.528634e-002
5.695000e+001	9.970000e+002	9.993810e+002	9.993810e+002	-2.381015e+000	7.493432e-002
5.700000e+001	1.034000e+003	9.991657e+002	9.991657e+002	3.483430e+001	7.463101e-002
5.705000e+001	1.037000e+003	9.990791e+002	9.989551e+002	3.792092e+001	7.437531e-002
5.710000e+001	1.046000e+003	9.988754e+002	9.987493e+002	4.712465e+001	7.416626e-002
5.715000e+001	9.910000e+002	9.986764e+002	9.985481e+002	-7.676416e+000	7.400298e-002
5.720000e+001	1.003000e+003	9.985434e+002	9.983518e+002	4.456634e+000	7.388472e-002
5.725000e+001	1.098000e+003	9.983551e+002	9.981601e+002	9.964494e+001	7.381082e-002
5.730000e+001	1.012000e+003	9.981716e+002	9.979732e+002	1.382843e+001	7.378071e-002
5.735000e+001	9.830000e+002	9.979929e+002	9.977910e+002	-1.499290e+001	7.379392e-002
5.740000e+001	9.960000e+002	9.978191e+002	9.976135e+002	-1.819061e+000	7.385006e-002
5.745000e+001	1.027000e+003	9.976501e+002	9.974408e+002	2.934995e+001	7.394884e-002
5.750000e+001	1.045000e+003	9.974859e+002	9.972728e+002	4.751412e+001	7.409005e-002
5.755000e+001	9.830000e+002	9.973265e+002	9.971096e+002	-1.432655e+001	7.427357e-002
5.760000e+001	9.750000e+002	9.971721e+002	9.969510e+002	-2.217205e+001	7.449934e-002
5.765000e+001	1.083000e+003	9.970224e+002	9.967973e+002	8.597759e+001	7.476741e-002
5.770000e+001	1.021000e+003	9.968776e+002	9.966482e+002	2.412239e+001	7.507790e-002
5.775000e+001	1.077000e+003	9.967377e+002	9.965039e+002	8.026233e+001	7.543101e-002
5.780000e+001	9.980000e+002	9.966026e+002	9.963643e+002	1.397413e+000	7.582702e-002
5.785000e+001	1.032000e+003	9.964724e+002	9.962294e+002	3.552763e+001	7.626629e-002
5.790000e+001	1.049000e+003	9.963470e+002	9.960993e+002	5.265298e+001	7.674927e-002
5.795000e+001	1.015000e+003	9.962266e+002	9.959739e+002	1.877345e+001	7.727650e-002
5.800000e+001	1.022000e+003	9.961110e+002	9.958532e+002	2.588904e+001	7.784857e-002
5.805000e+001	1.025000e+003	9.960003e+002	9.957373e+002	2.899974e+001	7.846621e-002
5.810000e+001	1.017000e+003	9.958944e+002	9.956261e+002	2.110555e+001	7.913019e-002
5.815000e+001	1.002000e+003	9.957935e+002	9.955197e+002	6.206465e+000	7.984140e-002
5.820000e+001	1.049000e+003	9.956975e+002	9.954179e+002	5.330247e+001	8.060081e-002
5.825000e+001	1.012000e+003	9.956064e+002	9.953209e+002	1.639356e+001	8.140950e-002
5.830000e+001	9.790000e+002	9.955203e+002	9.952287e+002	-1.652028e+001	8.226865e-002
5.835000e+001	1.018000e+003	9.954390e+002	9.951411e+002	2.256096e+001	8.317953e-002
5.840000e+001	1.000000e+003	9.953627e+002	9.950583e+002	4.637260e+000	8.414353e-002
5.845000e+001	9.760000e+002	9.952914e+002	9.949803e+002	-1.929139e+001	8.516217e-002
5.850000e+001	1.028000e+003	9.952250e+002	9.949069e+002	3.277500e+001	8.623707e-002
5.855000e+001	1.033000e+003	9.951636e+002	9.948383e+002	3.783643e+001	8.736997e-002
5.860000e+001	1.112000e+003	9.951071e+002	9.947745e+002	1.168929e+002	8.856278e-002
5.865000e+001	1.013000e+003	9.950557e+002	9.947153e+002	1.794433e+001	8.981752e-002
5.870000e+001	1.036000e+003	9.950092e+002	9.946609e+002	4.099079e+001	9.113637e-002
5.875000e+001	1.061000e+003	9.949678e+002	9.946113e+002	6.603223e+001	9.252167e-002
5.880000e+001	1.069000e+003	9.949314e+002	9.945663e+002	7.406864e+001	9.397592e-002
5.885000e+001	1.065000e+003	9.949000e+002	9.945261e+002	7.010001e+001	9.550180e-002
5.890000e+001	1.058000e+003	9.948737e+002	9.944906e+002	6.312632e+001	9.710220e-002
5.895000e+001	1.054000e+003	9.948524e+002	9.944599e+002	5.914756e+001	9.878020e-002
5.900000e+001	1.022000e+003	9.948363e+002	9.944339e+002	2.716371e+001	1.005391e-001
5.905000e+001	1.042000e+003	9.948252e+002	9.944126e+002	4.717475e+001	1.023824e-001
5.910000e+001	1.048000e+003	9.948193e+002	9.943961e+002	5.318067e+001	8.770773e-002
5.915000e+001	1.065000e+003	9.948186e+002	9.943843e+002	7.018143e+001	8.999285e-002
5.920000e+001	1.049000e+003	9.948230e+002	9.943772e+002	5.417702e+001	9.236844e-002
5.925000e+001	1.026000e+003	9.948326e+002	9.943749e+002	3.116742e+001	9.483934e-002
5.930000e+001	9.760000e+002	9.948474e+002	9.943773e+002	-1.884740e+001	9.741072e-002
5.935000e+001	1.017000e+003	9.948675e+002	9.943844e+002	2.213253e+001	1.000881e-001
5.940000e+001	1.037000e+003	9.948928e+002	9.943962e+002	4.210719e+001	1.028774e-001
5.945000e+001	1.080000e+003	9.949235e+002	9.944128e+002	8.507654e+001	1.057849e-001
5.950000e+001	1.046000e+003	9.949594e+002	9.944341e+002	5.104056e+001	1.088174e-001
5.955000e+001	1.001000e+003	9.950008e+002	9.944602e+002	5.999197e+000	1.119822e-001
5.960000e+001	1.046000e+003	9.950476e+002	9.944910e+002	5.095243e+001	1.152871e-001
5.965000e+001	1.045000e+003	9.950998e+002	9.945265e+002	4.990020e+001	1.187404e-001
5.970000e+001	1.040000e+003	9.951575e+002	9.945668e+002	4.484248e+001	1.223512e-001
5.975000e+001	1.085000e+003	9.952208e+002	9.946117e+002	8.977922e+001	1.261293e-001
5.980000e+001	1.005000e+003	9.952896e+002	9.946615e+002	9.710362e+000	1.300850e-001
5.985000e+001	1.021000e+003	9.953641e+002	9.947159e+002	2.563585e+001	1.342298e-001
5.990000e+001	1.020000e+003	9.954444e+002	9.947751e+002	2.455564e+001	1.385759e-001
5.995000e+001	1.041000e+003	9.955304e+002	9.948390e+002	4.546965e+001	1.431364e-001
6.000000e+001	1.029000e+003	9.956222e+002	9.949077e+002	3.337782e+001	1.479258e-001
6.005000e+001	1.052000e+003	9.957199e+002	9.949811e+002	5.628007e+001	1.529596e-001
6.010000e+001	1.000000e+003	9.958237e+002	9.950592e+002	4.176313e+000	1.582547e-001
6.015000e+001	1.038000e+003	9.959335e+002	9.951420e+002	4.206647e+001	1.638295e-001
6.020000e+001	9.980000e+002	9.960496e+002	9.952296e+002	1.950438e+000	1.697042e-001
6.025000e+001	1.109000e+003	9.961719e+002	9.953219e+002	1.128281e+002	1.759005e-001
6.030000e+001	1.076000e+003	9.963006e+002	9.954190e+002	7.969937e+001	1.824423e-001
6.035000e+001	1.080000e+003	9.964359e+002	9.955207e+002	8.356409e+001	1.893559e-001
6.040000e+001	9.640000e+002	9.965779e+002	9.956273e+002	-3.257786e+001	1.966700e-001
6.045000e+001	1.024000e+003	9.967267e+002	9.957385e+002	2.727335e+001	2.044160e-001
6.050000e+001	1.058000e+003	9.968824e+002	9.958545e+002	6.111756e+001	2.126287e-001
6.055000e+001	1.031000e+003	9.970454e+002	9.959752e+002	3.395457e+001	2.213463e-001
6.060000e+001	1.020000e+003	9.972158e+002	9.961006e+002	2.278420e+001	2.306111e-001
6.065000e+001	1.068000e+003	9.973938e+002	9.962308e+002	7.060620e+001	2.404697e-001
6.070000e+001	1.010000e+003	9.975797e+002	9.963657e+002	1.242032e+001	2.509740e-001
6.075000e+001	1.019000e+003	9.977737e+002	9.965054e+002	2.122628e+001	2.621817e-001
6.080000e+001	1.074000e+003	9.979762e+002	9.966497e+002	7.602377e+001	2.741569e-001
6.085000e+001	1.041000e+003	9.981876e+002	9.967988e+002	4.281244e+001	2.869713e-001
6.090000e+001	1.049000e+003	9.984081e+002	9.969527e+002	5.059189e+001	3.007051e-001
6.095000e+001	9.350000e+002	9.986383e+002	9.971113e+002	-6.363832e+001	3.154485e-001
6.100000e+001	1.100000e+003	9.988787e+002	9.972746e+002	1.011213e+002	3.313027e-001
6.105000e+001	1.090000e+003	9.991298e+002	9.974426e+002	9.087023e+001	3.483822e-001
6.110000e+001	1.085000e+003	9.993922e+002	9.976154e+002	8.560779e+001	3.668164e-001
6.115000e+001	1.069000e+003	9.996667e+002	9.977929e+002	6.933327e+001	3.867524e-001
6.120000e+001	1.056000e+003	9.999542e+002	9.979751e+002	5.604584e+001	4.083578e-001
6.125000e+001	1.040000e+003	1.000255e+003	9.981621e+002	3.974458e+001	4.318240e-001
6.130000e+001	1.036000e+003	1.000572e+003	9.983538e+002	3.542838e+001	4.573709e-001
6.135000e+001	1.006000e+003	1.000904e+003	9.985502e+002	5.095992e+000	4.852517e-001
6.140000e+001	1.028000e+003	1.001254e+003	9.987514e+002	2.674598e+001	5.157591e-001
6.145000e+001	1.060000e+003	1.001623e+003	9.989573e+002	5.837665e+001	5.492335e-001
6.150000e+001	9.850000e+002	1.002014e+003	9.991679e+002	-1.701397e+001	5.860717e-001
6.155000e+001	1.039000e+003	1.002428e+003	9.993833e+002	3.657182e+001	6.267395e-001
6.160000e+001	1.033000e+003	1.002869e+003	9.996034e+002	3.013127e+001	6.717858e-001
6.165000e+001	1.046000e+003	1.003339e+003	9.998282e+002	4.266114e+001	7.218611e-001
6.170000e+001	1.026000e+003	1.003842e+003	1.000058e+003	2.215756e+001	7.777413e-001
6.175000e+001	1.045000e+003	1.004384e+003	1.000292e+003	4.061586e+001	8.403576e-001
6.180000e+001	1.034000e+003	1.004970e+003	1.000531e+003	2.903038e+001	9.108348e-001
6.185000e+001	1.082000e+003	1.005606e+003	1.000775e+003	7.639422e+001	9.905422e-001
6.190000e+001	1.064000e+003	1.006301e+003	1.001023e+003	5.769889e+001	1.081159e+000
6.195000e+001	1.021000e+003	1.007066e+003	1.001277e+003	1.393382e+001	1.184764e+000
6.200000e+001	1.063000e+003	1.007914e+003	1.001535e+003	5.508579e+001	1.303951e+000
6.205000e+001	1.041000e+003	1.008862e+003	1.001797e+003	3.213802e+001	1.441994e+000
6.210000e+001	1.058000e+003	1.009931e+003	1.002065e+003	4.806896e+001	1.603065e+000
6.215000e+001	1.036000e+003	1.011149e+003	1.002337e+003	2.485065e+001	1.792551e+000
6.220000e+001	1.032000e+003	1.012554e+003	1.002614e+003	1.944621e+001	2.017494e+000
6.225000e+001	1.103000e+003	1.014194e+003	1.002895e+003	8.880625e+001	2.287235e+000
6.230000e+001	1.062000e+003	1.016137e+003	1.003182e+003	4.586345e+001	2.614383e+000
6.235000e+001	1.009000e+003	1.018476e+003	1.003473e+003	-9.475813e+000	3.016330e+000
6.240000e+001	1.006000e+003	1.021345e+003	1.003769e+003	-1.534466e+001	3.517876e+000
6.245000e+001	9.960000e+002	1.024937e+003	1.004069e+003	-2.893736e+001	4.156319e+000
6.250000e+001	1.029000e+003	1.029546e+003	1.004374e+003	-5.463978e-001	4.992069e+000
6.255000e+001	1.024000e+003	1.035632e+003	1.004685e+003	-1.163183e+001	6.130092e+000
6.260000e+001	1.098000e+003	1.043966e+003	1.004999e+003	5.403379e+001	7.757308e+000
6.265000e+001	1.045000e+003	1.055955e+003	1.005319e+003	-1.095516e+001	1.019199e+001
6.270000e+001	1.035000e+003	1.074278e+003	1.005643e+003	-3.927802e+001	1.391978e+001
6.275000e+001	1.059000e+003	1.103845e+003	1.005972e+003	-4.484482e+001	1.956688e+001
6.280000e+001	1.180000e+003	1.152495e+003	1.006306e+003	2.750486e+001	2.773881e+001
6.285000e+001	1.239000e+003	1.229159e+003	1.006644e+003	9.840741e+000	3.853751e+001
6.290000e+001	1.335000e+003	1.329361e+003	1.006987e+003	5.639055e+000	5.029857e+001
6.295000e+001	1.412000e+003	1.397607e+003	1.007335e+003	1.439336e+001	5.833796e+001
6.300000e+001	1.378000e+003	1.390467e+003	1.007688e+003	-1.246659e+001	5.971806e+001
6.305000e+001	1.346000e+003	1.350039e+003	1.008045e+003	-4.038890e+000	5.685430e+001
6.310000e+001	1.301000e+003	1.306051e+003	1.008407e+003	-5.050826e+000	5.152464e+001
6.315000e+001	1.240000e+003	1.246362e+003	1.008774e+003	-6.362265e+000	4.353591e+001
6.320000e+001	1.197000e+003	1.178197e+003	1.009145e+003	1.880323e+001	3.414020e+001
6.325000e+001	1.130000e+003	1.117290e+003	1.009522e+003	1.270991e+001	2.516616e+001
6.330000e+001	1.090000e+003	1.072622e+003	1.009903e+003	1.737783e+001	1.779724e+001
6.335000e+001	1.032000e+003	1.045244e+003	1.010289e+003	-1.324395e+001	1.233756e+001
6.340000e+001	1.039000e+003	1.030979e+003	1.010679e+003	8.020905e+000	8.583204e+000
6.345000e+001	1.004000e+003	1.024336e+003	1.011074e+003	-2.033623e+001	6.139130e+000
6.350000e+001	9.970000e+002	1.021278e+003	1.011474e+003	-2.427832e+001	4.593372e+000
6.355000e+001	1.010000e+003	1.019714e+003	1.011879e+003	-9.714402e+000	3.608807e+000
6.360000e+001	1.012000e+003	1.018796e+003	1.012288e+003	-6.796410e+000	2.953402e+000
6.365000e+001	1.037000e+003	1.018219e+003	1.012702e+003	1.878149e+001	2.487837e+000
6.370000e+001	1.060000e+003	1.017861e+003	1.013121e+003	4.213949e+001	2.136081e+000
6.375000e+001	1.020000e+003	1.017661e+003	1.013545e+003	2.338743e+000	1.858163e+000
6.380000e+001	1.013000e+003	1.017582e+003	1.013973e+003	-4.582124e+000	1.632299e+000
6.385000e+001	1.052000e+003	1.017596e+003	1.014406e+003	3.440378e+001	1.445428e+000
6.390000e+001	9.730000e+002	1.017684e+003	1.014844e+003	-4.468408e+001	1.288853e+000
6.395000e+001	9.920000e+002	1.017831e+003	1.015287e+003	-2.583133e+001	1.156330e+000
6.400000e+001	1.068000e+003	1.018027e+003	1.015734e+003	4.997286e+001	1.043181e+000
6.405000e+001	1.013000e+003	1.018263e+003	1.016186e+003	-5.263246e+000	9.458160e-001
6.410000e+001	9.990000e+002	1.018533e+003	1.016643e+003	-1.953323e+001	8.614392e-001
6.415000e+001	1.042000e+003	1.018832e+003	1.017104e+003	2.316793e+001	7.878451e-001
6.420000e+001	1.073000e+003	1.019156e+003	1.017570e+003	5.384421e+001	7.232761e-001
6.425000e+001	1.031000e+003	1.019501e+003	1.018041e+003	1.149882e+001	6.663177e-001
6.430000e+001	1.054000e+003	1.019866e+003	1.018517e+003	3.413434e+001	6.158212e-001
6.435000e+001	1.025000e+003	1.020247e+003	1.018997e+003	4.752885e+000	5.708467e-001
6.440000e+001	1.075000e+003	1.020644e+003	1.019482e+003	5.435618e+001	5.306185e-001
6.445000e+001	1.072000e+003	1.021054e+003	1.019972e+003	5.094568e+001	4.944925e-001
6.450000e+001	1.008000e+003	1.021477e+003	1.020467e+003	-1.347744e+001	4.619299e-001
6.455000e+001	1.050000e+003	1.021912e+003	1.020966e+003	2.808786e+001	4.324776e-001
6.460000e+001	1.049000e+003	1.022358e+003	1.021470e+003	2.664241e+001	4.057522e-001
6.465000e+001	1.009000e+003	1.022813e+003	1.021979e+003	-1.381306e+001	3.814274e-001
6.470000e+001	1.050000e+003	1.023278e+003	1.022493e+003	2.672206e+001	3.592244e-001
6.475000e+001	1.044000e+003	1.023752e+003	1.023011e+003	2.024831e+001	3.389035e-001
6.480000e+001	1.017000e+003	1.024234e+003	1.023534e+003	-7.233850e+000	3.202582e-001
6.485000e+001	1.066000e+003	1.024724e+003	1.024062e+003	4.127597e+001	3.031092e-001
6.490000e+001	9.820000e+002	1.025222e+003	1.024594e+003	-4.322189e+001	2.873007e-001
6.495000e+001	1.033000e+003	1.025727e+003	1.025131e+003	7.272871e+000	2.726967e-001
6.500000e+001	1.020000e+003	1.026239e+003	1.025673e+003	-6.239479e+000	2.591779e-001
6.505000e+001	9.950000e+002	1.026759e+003	1.026220e+003	-3.175871e+001	2.466394e-001
6.510000e+001	1.018000e+003	1.027285e+003	1.026771e+003	-9.284625e+000	2.349888e-001
6.515000e+001	9.900000e+002	1.027817e+003	1.027327e+003	-3.781704e+001	2.241442e-001
6.520000e+001	9.860000e+002	1.028356e+003	1.027888e+003	-4.235579e+001	2.140330e-001
6.525000e+001	9.680000e+002	1.028901e+003	1.028454e+003	-6.090074e+001	2.045906e-001
6.530000e+001	1.009000e+003	1.029452e+003	1.029024e+003	-2.045176e+001	1.957592e-001
6.535000e+001	1.009000e+003	1.030009e+003	1.029599e+003	-2.100874e+001	1.874872e-001
6.540000e+001	1.032000e+003	1.030572e+003	1.030179e+003	1.428430e+000	1.797285e-001
6.545000e+001	9.380000e+002	1.031140e+003	1.030764e+003	-9.314017e+001	1.724415e-001
6.550000e+001	1.016000e+003	1.031714e+003	1.031353e+003	-1.571445e+001	1.655886e-001
6.555000e+001	9.620000e+002	1.032294e+003	1.031947e+003	-7.029434e+001	1.591362e-001
6.560000e+001	9.830000e+002	1.032880e+003	1.032546e+003	-4.987978e+001	1.530535e-001
6.565000e+001	1.001000e+003	1.033471e+003	1.033149e+003	-3.247069e+001	1.473129e-001
6.570000e+001	9.860000e+002	1.034067e+003	1.033757e+003	-4.806703e+001	1.418892e-001
6.575000e+001	9.850000e+002	1.034669e+003	1.034370e+003	-4.966874e+001	1.367595e-001
6.580000e+001	9.580000e+002	1.035276e+003	1.034988e+003	-7.727579e+001	1.319030e-001
6.585000e+001	9.720000e+002	1.035888e+003	1.035610e+003	-6.388812e+001	1.273006e-001
6.590000e+001	9.320000e+002	1.036506e+003	1.036237e+003	-1.045057e+002	1.229348e-001
6.595000e+001	9.610000e+002	1.037129e+003	1.036869e+003	-7.612851e+001	1.187898e-001
6.600000e+001	9.780000e+002	1.037756e+003	1.037506e+003	-5.975649e+001	1.148509e-001
6.605000e+001	9.320000e+002	1.038390e+003	1.038147e+003	-1.063896e+002	1.111046e-001
6.610000e+001	9.700000e+002	1.039028e+003	1.038793e+003	-6.902789e+001	1.075387e-001
6.615000e+001	1.027000e+003	1.039671e+003	1.039444e+003	-1.267125e+001	1.041417e-001
6.620000e+001	9.550000e+002	1.040320e+003	1.040099e+003	-8.531970e+001	1.009030e-001
6.625000e+001	1.024000e+003	1.040973e+003	1.040760e+003	-1.697320e+001	9.781316e-002
6.630000e+001	9.990000e+002	1.041632e+003	1.041425e+003	-4.263174e+001	9.486303e-002
6.635000e+001	9.740000e+002	1.042295e+003	1.042094e+003	-6.829530e+001	9.204435e-002
6.640000e+001	9.770000e+002	1.042964e+003	1.042769e+003	-6.596386e+001	8.934944e-002
6.645000e+001	1.004000e+003	1.043637e+003	1.043448e+003	-3.963741e+001	8.677114e-002
6.650000e+001	9.890000e+002	1.044316e+003	1.044132e+003	-5.531593e+001	8.430283e-002
6.655000e+001	1.011000e+003	1.044999e+003	1.044821e+003	-3.399942e+001	8.193835e-002
6.660000e+001	1.024000e+003	1.045688e+003	1.045514e+003	-2.168785e+001	7.967195e-002
6.665000e+001	9.640000e+002	1.046381e+003	1.046212e+003	-8.238121e+001	7.749827e-002
6.670000e+001	9.340000e+002	1.047080e+003	1.046915e+003	-1.130795e+002	7.541234e-002
6.675000e+001	9.900000e+002	1.047783e+003	1.047622e+003	-5.778271e+001	7.340949e-002
6.680000e+001	9.240000e+002	1.048491e+003	1.048335e+003	-1.244908e+002	7.148538e-002
6.685000e+001	9.710000e+002	1.049204e+003	1.049052e+003	-7.820382e+001	6.963591e-002
6.690000e+001	9.830000e+002	1.049922e+003	1.049774e+003	-6.692171e+001	6.785730e-002
6.695000e+001	9.390000e+002	1.050644e+003	1.050500e+003	-1.116445e+002	6.614595e-002
6.700000e+001	9.450000e+002	1.051372e+003	1.051231e+003	-1.063721e+002	6.449853e-002
