# Supplementary material for: Design of high SERS sensitive substrates based on branched Ti nanorods
Source: Sci Rep. 2022 Jul 8;12:11631. doi: 10.1038/s41598-022-15875-3 (PMC9270367; doi:10.1038/s41598-022-15875-3)
Supplement: Supplementary file 1 — Supplementary Information. [file 41598_2022_15875_MOESM1_ESM.zip › Supplemantary file/XRD/Ti-TiN.csv]

#twotheta	yobs	ycal	bkg	diff	ycalphase_1	h_1	k_1	l_1	peakpos_1	peakpos_ideal_1	d_1
3.350000e+001	2.042000e+003	1.811945e+003	1.612010e+003	2.300554e+002	2.698611e+000	1	0	0	3.502849e+001	3.502849e+001	2.559558e+000
3.355000e+001	2.049000e+003	1.814177e+003	1.609664e+003	2.348232e+002	2.838090e+000	0	0	2	3.773167e+001	3.773167e+001	2.382166e+000
3.360000e+001	2.058000e+003	1.816248e+003	1.607322e+003	2.417516e+002	2.990324e+000	1	0	1	3.995152e+001	3.995152e+001	2.254772e+000
3.365000e+001	2.024000e+003	1.818161e+003	1.604986e+003	2.058389e+002	3.156978e+000	1	0	2	5.242842e+001	5.242842e+001	1.743789e+000
3.370000e+001	2.052000e+003	1.819930e+003	1.602653e+003	2.320703e+002	3.340008e+000	1	1	0	6.283207e+001	6.283207e+001	1.477762e+000
3.375000e+001	2.013000e+003	1.821585e+003	1.600326e+003	1.914148e+002	3.541724e+000
3.380000e+001	1.981000e+003	1.823177e+003	1.598002e+003	1.578232e+002	3.764889e+000
3.385000e+001	1.990000e+003	1.824775e+003	1.595684e+003	1.652251e+002	4.012848e+000
3.390000e+001	1.927000e+003	1.826473e+003	1.593370e+003	1.005269e+002	4.289719e+000
3.395000e+001	1.935000e+003	1.828389e+003	1.591061e+003	1.066105e+002	4.600674e+000
3.400000e+001	1.944000e+003	1.830667e+003	1.588756e+003	1.133328e+002	4.952334e+000
3.405000e+001	1.911000e+003	1.833474e+003	1.586456e+003	7.752573e+001	5.353345e+000
3.410000e+001	1.932000e+003	1.837001e+003	1.584160e+003	9.499910e+001	5.815155e+000
3.415000e+001	1.918000e+003	1.841456e+003	1.581869e+003	7.654429e+001	6.353054e+000
3.420000e+001	1.887000e+003	1.847059e+003	1.579583e+003	3.994089e+001	6.987444e+000
3.425000e+001	1.911000e+003	1.854034e+003	1.577301e+003	5.696592e+001	7.745311e+000
3.430000e+001	1.955000e+003	1.862594e+003	1.575024e+003	9.240631e+001	8.661730e+000
3.435000e+001	1.868000e+003	1.872925e+003	1.572751e+003	-4.925329e+000	9.781155e+000
3.440000e+001	1.899000e+003	1.885171e+003	1.570483e+003	1.382860e+001	1.115814e+001
3.445000e+001	1.892000e+003	1.899407e+003	1.568220e+003	-7.407060e+000	1.285708e+001
3.450000e+001	1.883000e+003	1.915616e+003	1.565961e+003	-3.261580e+001	1.495049e+001
3.455000e+001	1.894000e+003	1.933665e+003	1.563707e+003	-3.966454e+001	1.751542e+001
3.460000e+001	1.929000e+003	1.953281e+003	1.561457e+003	-2.428089e+001	2.062751e+001
3.465000e+001	1.901000e+003	1.974036e+003	1.559212e+003	-7.303615e+001	2.435190e+001
3.470000e+001	1.871000e+003	1.995338e+003	1.556971e+003	-1.243384e+002	2.872915e+001
3.475000e+001	1.891000e+003	2.016441e+003	1.554736e+003	-1.254407e+002	3.375297e+001
3.480000e+001	1.941000e+003	2.036468e+003	1.552504e+003	-9.546766e+001	3.933489e+001
3.485000e+001	2.035000e+003	2.054464e+003	1.550278e+003	-1.946396e+001	4.525301e+001
3.490000e+001	2.067000e+003	2.069462e+003	1.548055e+003	-2.462308e+000	5.109582e+001
3.495000e+001	2.187000e+003	2.080566e+003	1.545838e+003	1.064338e+002	5.624141e+001
3.500000e+001	2.215000e+003	2.087037e+003	1.543625e+003	1.279631e+002	5.994085e+001
3.505000e+001	2.106000e+003	2.084553e+003	1.541417e+003	2.144708e+001	6.139320e+001
3.510000e+001	2.058000e+003	2.047033e+003	1.539213e+003	1.096672e+001	5.929529e+001
3.515000e+001	1.873000e+003	1.985825e+003	1.537014e+003	-1.128247e+002	5.416904e+001
3.520000e+001	1.932000e+003	1.913429e+003	1.534819e+003	1.857140e+001	4.697357e+001
3.525000e+001	1.887000e+003	1.850439e+003	1.532629e+003	3.656141e+001	3.920874e+001
3.530000e+001	1.869000e+003	1.805709e+003	1.530444e+003	6.329070e+001	3.196728e+001
3.535000e+001	1.693000e+003	1.776711e+003	1.528263e+003	-8.371142e+001	2.577868e+001
3.540000e+001	1.768000e+003	1.756551e+003	1.526086e+003	1.144900e+001	2.077638e+001
3.545000e+001	1.740000e+003	1.739221e+003	1.523915e+003	7.792076e-001	1.688389e+001
3.550000e+001	1.704000e+003	1.721437e+003	1.521748e+003	-1.743709e+001	1.393454e+001
3.555000e+001	1.806000e+003	1.702335e+003	1.519585e+003	1.036653e+002	1.173745e+001
3.560000e+001	1.765000e+003	1.682443e+003	1.517427e+003	8.255741e+001	1.011277e+001
3.565000e+001	1.707000e+003	1.662746e+003	1.515274e+003	4.425442e+001	8.909060e+000
3.570000e+001	1.611000e+003	1.644114e+003	1.513125e+003	-3.311381e+001	8.008746e+000
3.575000e+001	1.624000e+003	1.627082e+003	1.510981e+003	-3.081754e+000	7.326094e+000
3.580000e+001	1.637000e+003	1.611850e+003	1.508842e+003	2.514972e+001	6.801408e+000
3.585000e+001	1.707000e+003	1.598383e+003	1.506707e+003	1.086166e+002	6.394272e+000
3.590000e+001	1.632000e+003	1.586516e+003	1.504577e+003	4.548429e+001	6.077562e+000
3.595000e+001	1.637000e+003	1.576034e+003	1.502451e+003	6.096595e+001	5.832908e+000
3.600000e+001	1.653000e+003	1.566725e+003	1.500330e+003	8.627478e+001	5.647592e+000
3.605000e+001	1.583000e+003	1.558399e+003	1.498213e+003	2.460139e+001	5.512582e+000
3.610000e+001	1.660000e+003	1.550893e+003	1.496101e+003	1.091071e+002	5.421336e+000
3.615000e+001	1.552000e+003	1.544075e+003	1.493994e+003	7.924854e+000	5.369087e+000
3.620000e+001	1.629000e+003	1.537837e+003	1.491891e+003	9.116325e+001	5.352407e+000
3.625000e+001	1.649000e+003	1.532089e+003	1.489793e+003	1.169108e+002	5.368937e+000
3.630000e+001	1.526000e+003	1.526760e+003	1.487699e+003	-7.599734e-001	5.417216e+000
3.635000e+001	1.589000e+003	1.521789e+003	1.485610e+003	6.721052e+001	5.496568e+000
3.640000e+001	1.578000e+003	1.517128e+003	1.483526e+003	6.087168e+001	5.607057e+000
3.645000e+001	1.525000e+003	1.512735e+003	1.481446e+003	1.226465e+001	5.749461e+000
3.650000e+001	1.581000e+003	1.508576e+003	1.479370e+003	7.242393e+001	5.925315e+000
3.655000e+001	1.546000e+003	1.504621e+003	1.477300e+003	4.137859e+001	6.136988e+000
3.660000e+001	1.548000e+003	1.500847e+003	1.475234e+003	4.715324e+001	6.387847e+000
3.665000e+001	1.572000e+003	1.497231e+003	1.473172e+003	7.476889e+001	6.682504e+000
3.670000e+001	1.511000e+003	1.493757e+003	1.471115e+003	1.724348e+001	7.027209e+000
3.675000e+001	1.518000e+003	1.490408e+003	1.469063e+003	2.759244e+001	7.430414e+000
3.680000e+001	1.478000e+003	1.487171e+003	1.467015e+003	-9.170899e+000	7.903572e+000
3.685000e+001	1.443000e+003	1.484035e+003	1.464972e+003	-4.103499e+001	8.462190e+000
3.690000e+001	1.516000e+003	1.480990e+003	1.462934e+003	3.501022e+001	9.127159e+000
3.695000e+001	1.484000e+003	1.478027e+003	1.460900e+003	5.973496e+000	9.926278e+000
3.700000e+001	1.461000e+003	1.475137e+003	1.458870e+003	-1.413746e+001	1.089586e+001
3.705000e+001	1.445000e+003	1.472316e+003	1.456845e+003	-2.731589e+001	1.208210e+001
3.710000e+001	1.532000e+003	1.469556e+003	1.454825e+003	6.244416e+001	1.354195e+001
3.715000e+001	1.413000e+003	1.466852e+003	1.452810e+003	-5.385201e+001	1.534290e+001
3.720000e+001	1.508000e+003	1.464200e+003	1.450799e+003	4.380026e+001	1.756134e+001
3.725000e+001	1.483000e+003	1.461595e+003	1.448792e+003	2.140513e+001	2.027894e+001
3.730000e+001	1.430000e+003	1.459034e+003	1.446790e+003	-2.903366e+001	2.357663e+001
3.735000e+001	1.366000e+003	1.456513e+003	1.444793e+003	-9.051282e+001	2.752520e+001
3.740000e+001	1.437000e+003	1.454029e+003	1.442800e+003	-1.702935e+001	3.217099e+001
3.745000e+001	1.403000e+003	1.451581e+003	1.440812e+003	-4.858058e+001	3.751297e+001
3.750000e+001	1.268000e+003	1.449164e+003	1.438829e+003	-1.811641e+002	4.346658e+001
3.755000e+001	1.421000e+003	1.446778e+003	1.436850e+003	-2.577777e+001	4.981079e+001
3.760000e+001	1.436000e+003	1.444420e+003	1.434876e+003	-8.419591e+000	5.612856e+001
3.765000e+001	1.396000e+003	1.442088e+003	1.432906e+003	-4.608779e+001	6.178102e+001
3.770000e+001	1.419000e+003	1.439781e+003	1.430941e+003	-2.078075e+001	6.598580e+001
3.775000e+001	1.366000e+003	1.437497e+003	1.428980e+003	-7.149702e+001	6.792521e+001
3.780000e+001	1.343000e+003	1.435235e+003	1.427024e+003	-9.223524e+001	6.616815e+001
3.785000e+001	1.375000e+003	1.432994e+003	1.425073e+003	-5.799420e+001	6.120952e+001
3.790000e+001	1.431000e+003	1.430773e+003	1.423126e+003	2.272145e-001	5.397440e+001
3.795000e+001	1.373000e+003	1.428570e+003	1.421184e+003	-5.556998e+001	4.593797e+001
3.800000e+001	1.404000e+003	1.426385e+003	1.419247e+003	-2.238483e+001	3.832476e+001
3.805000e+001	1.409000e+003	1.424217e+003	1.417314e+003	-1.521650e+001	3.177882e+001
3.810000e+001	1.430000e+003	1.422064e+003	1.415385e+003	7.935812e+000	2.649668e+001
3.815000e+001	1.323000e+003	1.419927e+003	1.413461e+003	-9.692717e+001	2.242541e+001
3.820000e+001	1.390000e+003	1.417805e+003	1.411542e+003	-2.780477e+001	1.940075e+001
3.825000e+001	1.272000e+003	1.415696e+003	1.409627e+003	-1.436964e+002	1.722472e+001
3.830000e+001	1.300000e+003	1.413601e+003	1.407717e+003	-1.136014e+002	1.570710e+001
3.835000e+001	1.322000e+003	1.411519e+003	1.405812e+003	-8.951934e+001	1.468610e+001
3.840000e+001	1.333000e+003	1.409450e+003	1.403911e+003	-7.644969e+001	1.403573e+001
3.845000e+001	1.337000e+003	1.407392e+003	1.402015e+003	-7.039200e+001	1.366469e+001
3.850000e+001	1.379000e+003	1.405346e+003	1.400123e+003	-2.634584e+001	1.351082e+001
3.855000e+001	1.315000e+003	1.403311e+003	1.398236e+003	-8.831083e+001	1.353416e+001
3.860000e+001	1.345000e+003	1.401287e+003	1.396354e+003	-5.628659e+001	1.371065e+001
3.865000e+001	1.266000e+003	1.399273e+003	1.394476e+003	-1.332728e+002	1.402737e+001
3.870000e+001	1.334000e+003	1.397269e+003	1.392602e+003	-6.326912e+001	1.447931e+001
3.875000e+001	1.278000e+003	1.395275e+003	1.390734e+003	-1.172753e+002	1.506760e+001
3.880000e+001	1.320000e+003	1.393291e+003	1.388869e+003	-7.329096e+001	1.579875e+001
3.885000e+001	1.335000e+003	1.391316e+003	1.387010e+003	-5.631595e+001	1.668472e+001
3.890000e+001	1.302000e+003	1.389350e+003	1.385155e+003	-8.734998e+001	1.774372e+001
3.895000e+001	1.270000e+003	1.387393e+003	1.383305e+003	-1.173928e+002	1.900182e+001
3.900000e+001	1.301000e+003	1.385444e+003	1.381459e+003	-8.444431e+001	2.049537e+001
3.905000e+001	1.328000e+003	1.383504e+003	1.379618e+003	-5.550419e+001	2.227446e+001
3.910000e+001	1.298000e+003	1.381572e+003	1.377781e+003	-8.357230e+001	2.440741e+001
3.915000e+001	1.319000e+003	1.379649e+003	1.375949e+003	-6.064853e+001	2.698617e+001
3.920000e+001	1.266000e+003	1.377733e+003	1.374121e+003	-1.117330e+002	3.013222e+001
3.925000e+001	1.354000e+003	1.375827e+003	1.372299e+003	-2.182731e+001	3.400229e+001
3.930000e+001	1.330000e+003	1.373939e+003	1.370480e+003	-4.393886e+001	3.879242e+001
3.935000e+001	1.370000e+003	1.372098e+003	1.368667e+003	-2.097989e+000	4.473910e+001
3.940000e+001	1.361000e+003	1.370411e+003	1.366858e+003	-9.410665e+000	5.211554e+001
3.945000e+001	1.370000e+003	1.369198e+003	1.365053e+003	8.019138e-001	6.123727e+001
3.950000e+001	1.352000e+003	1.369300e+003	1.363253e+003	-1.730041e+001	7.238015e+001
3.955000e+001	1.413000e+003	1.372597e+003	1.361458e+003	4.040348e+001	8.584573e+001
3.960000e+001	1.349000e+003	1.382622e+003	1.359667e+003	-3.362219e+001	1.018530e+002
3.965000e+001	1.428000e+003	1.404811e+003	1.357881e+003	2.318855e+001	1.204833e+002
3.970000e+001	1.525000e+003	1.445534e+003	1.356100e+003	7.946589e+001	1.415668e+002
3.975000e+001	1.544000e+003	1.509270e+003	1.354323e+003	3.472982e+001	1.645094e+002
3.980000e+001	1.601000e+003	1.594418e+003	1.352550e+003	6.582310e+000	1.880704e+002
3.985000e+001	1.712000e+003	1.689992e+003	1.350782e+003	2.200782e+001	2.101899e+002
3.990000e+001	1.795000e+003	1.776297e+003	1.349019e+003	1.870259e+001	2.280955e+002
3.995000e+001	1.873000e+003	1.830982e+003	1.347261e+003	4.201813e+001	2.389197e+002
4.000000e+001	1.831000e+003	1.839253e+003	1.345507e+003	-8.253116e+000	2.378684e+002
4.005000e+001	1.806000e+003	1.799439e+003	1.343757e+003	6.560857e+000	2.232421e+002
4.010000e+001	1.832000e+003	1.722666e+003	1.342012e+003	1.093342e+002	1.988612e+002
4.015000e+001	1.625000e+003	1.628706e+003	1.340272e+003	-3.706148e+000	1.687926e+002
4.020000e+001	1.555000e+003	1.536973e+003	1.338537e+003	1.802706e+001	1.383398e+002
4.025000e+001	1.555000e+003	1.460937e+003	1.336806e+003	9.406341e+001	1.108993e+002
4.030000e+001	1.374000e+003	1.405903e+003	1.335079e+003	-3.190312e+001	8.790960e+001
4.035000e+001	1.391000e+003	1.370502e+003	1.333357e+003	2.049806e+001	6.953715e+001
4.040000e+001	1.285000e+003	1.349904e+003	1.331640e+003	-6.490419e+001	5.531318e+001
4.045000e+001	1.336000e+003	1.338756e+003	1.329927e+003	-2.755748e+000	4.452373e+001
4.050000e+001	1.314000e+003	1.332827e+003	1.328219e+003	-1.882673e+001	3.642100e+001
4.055000e+001	1.276000e+003	1.329422e+003	1.326516e+003	-5.342218e+001	3.033269e+001
4.060000e+001	1.294000e+003	1.327095e+003	1.324817e+003	-3.309506e+001	2.571000e+001
4.065000e+001	1.271000e+003	1.325177e+003	1.323122e+003	-5.417683e+001	2.213614e+001
4.070000e+001	1.330000e+003	1.323399e+003	1.321433e+003	6.601309e+000	1.931140e+001
4.075000e+001	1.358000e+003	1.321666e+003	1.319747e+003	3.633409e+001	1.702831e+001
4.080000e+001	1.291000e+003	1.319949e+003	1.318067e+003	-2.894910e+001	1.514591e+001
4.085000e+001	1.317000e+003	1.318240e+003	1.316391e+003	-1.240195e+000	1.356831e+001
4.090000e+001	1.298000e+003	1.316537e+003	1.314720e+003	-1.853722e+001	1.222903e+001
4.095000e+001	1.314000e+003	1.314840e+003	1.313053e+003	-8.397191e-001	1.108047e+001
4.100000e+001	1.273000e+003	1.313148e+003	1.311391e+003	-4.014760e+001	1.008733e+001
4.105000e+001	1.254000e+003	1.311461e+003	1.309733e+003	-5.746081e+001	9.222597e+000
4.110000e+001	1.285000e+003	1.309779e+003	1.308080e+003	-2.477934e+001	8.465076e+000
4.115000e+001	1.269000e+003	1.308103e+003	1.306431e+003	-3.910315e+001	7.797827e+000
4.120000e+001	1.296000e+003	1.306432e+003	1.304788e+003	-1.043222e+001	7.207132e+000
4.125000e+001	1.287000e+003	1.304767e+003	1.303148e+003	-1.776654e+001	6.681774e+000
4.130000e+001	1.266000e+003	1.303106e+003	1.301514e+003	-3.710607e+001	6.212505e+000
4.135000e+001	1.309000e+003	1.301451e+003	1.299884e+003	7.549188e+000	5.791643e+000
4.140000e+001	1.264000e+003	1.299801e+003	1.298258e+003	-3.580073e+001	5.412773e+000
4.145000e+001	1.313000e+003	1.298156e+003	1.296637e+003	1.484419e+001	5.070499e+000
4.150000e+001	1.223000e+003	1.296516e+003	1.295021e+003	-7.351604e+001	4.760261e+000
4.155000e+001	1.296000e+003	1.294881e+003	1.293409e+003	1.118599e+000	4.478186e+000
4.160000e+001	1.251000e+003	1.293252e+003	1.291802e+003	-4.225187e+001	4.220965e+000
4.165000e+001	1.229000e+003	1.291627e+003	1.290199e+003	-6.262744e+001	3.985760e+000
4.170000e+001	1.299000e+003	1.290008e+003	1.288601e+003	8.991915e+000	3.770126e+000
4.175000e+001	1.248000e+003	1.288394e+003	1.287008e+003	-4.039380e+001	3.571947e+000
4.180000e+001	1.259000e+003	1.286785e+003	1.285419e+003	-2.778457e+001	3.389385e+000
4.185000e+001	1.284000e+003	1.285180e+003	1.283835e+003	-1.180373e+000	3.220838e+000
4.190000e+001	1.324000e+003	1.283581e+003	1.282256e+003	4.041880e+001	3.064904e+000
4.195000e+001	1.222000e+003	1.281987e+003	1.280681e+003	-5.998705e+001	2.920351e+000
4.200000e+001	1.316000e+003	1.280398e+003	1.279110e+003	3.560210e+001	2.786094e+000
4.205000e+001	1.217000e+003	1.278814e+003	1.277544e+003	-6.181373e+001	2.661175e+000
4.210000e+001	1.241000e+003	1.277235e+003	1.275983e+003	-3.623455e+001	2.544745e+000
4.215000e+001	1.310000e+003	1.275660e+003	1.274426e+003	3.433967e+001	2.436049e+000
4.220000e+001	1.302000e+003	1.274091e+003	1.272874e+003	2.790893e+001	2.334414e+000
4.225000e+001	1.269000e+003	1.272527e+003	1.271327e+003	-3.526753e+000	2.239240e+000
4.230000e+001	1.250000e+003	1.270967e+003	1.269784e+003	-2.096738e+001	2.149988e+000
4.235000e+001	1.262000e+003	1.269413e+003	1.268246e+003	-7.412924e+000	2.066175e+000
4.240000e+001	1.301000e+003	1.267863e+003	1.266712e+003	3.313661e+001	1.987366e+000
4.245000e+001	1.335000e+003	1.266319e+003	1.265183e+003	6.868123e+001	1.913170e+000
4.250000e+001	1.335000e+003	1.264779e+003	1.263658e+003	7.022095e+001	1.843232e+000
4.255000e+001	1.399000e+003	1.263244e+003	1.262138e+003	1.357558e+002	1.777231e+000
4.260000e+001	1.330000e+003	1.261714e+003	1.260623e+003	6.828573e+001	1.714876e+000
4.265000e+001	1.262000e+003	1.260189e+003	1.259112e+003	1.810798e+000	1.655904e+000
4.270000e+001	1.321000e+003	1.258669e+003	1.257606e+003	6.233100e+001	1.600073e+000
4.275000e+001	1.277000e+003	1.257154e+003	1.256105e+003	1.984633e+001	1.547163e+000
4.280000e+001	1.226000e+003	1.255643e+003	1.254608e+003	-2.964318e+001	1.496974e+000
4.285000e+001	1.260000e+003	1.254138e+003	1.253115e+003	5.862451e+000	1.449323e+000
4.290000e+001	1.277000e+003	1.252637e+003	1.251627e+003	2.436324e+001	1.404041e+000
4.295000e+001	1.240000e+003	1.251141e+003	1.250144e+003	-1.114080e+001	1.360973e+000
4.300000e+001	1.240000e+003	1.249650e+003	1.248666e+003	-9.649671e+000	1.319979e+000
4.305000e+001	1.300000e+003	1.248163e+003	1.247192e+003	5.183663e+001	1.280926e+000
4.310000e+001	1.179000e+003	1.246682e+003	1.245722e+003	-6.768188e+001	1.243695e+000
4.315000e+001	1.271000e+003	1.245205e+003	1.244257e+003	2.579480e+001	1.208175e+000
4.320000e+001	1.249000e+003	1.243733e+003	1.242797e+003	5.266666e+000	1.174262e+000
4.325000e+001	1.195000e+003	1.242266e+003	1.241341e+003	-4.726627e+001	1.141862e+000
4.330000e+001	1.192000e+003	1.240804e+003	1.239890e+003	-4.880399e+001	1.110886e+000
4.335000e+001	1.258000e+003	1.239347e+003	1.238444e+003	1.865349e+001	1.081254e+000
4.340000e+001	1.280000e+003	1.237894e+003	1.237002e+003	4.210618e+001	1.052889e+000
4.345000e+001	1.260000e+003	1.236446e+003	1.235564e+003	2.355410e+001	1.025720e+000
4.350000e+001	1.281000e+003	1.235003e+003	1.234132e+003	4.599723e+001	9.996829e-001
4.355000e+001	1.216000e+003	1.233564e+003	1.232704e+003	-1.756440e+001	9.747157e-001
4.360000e+001	1.298000e+003	1.232131e+003	1.231280e+003	6.586919e+001	9.507616e-001
4.365000e+001	1.276000e+003	1.230702e+003	1.229861e+003	4.529802e+001	9.277676e-001
4.370000e+001	1.243000e+003	1.229278e+003	1.228447e+003	1.372209e+001	9.056840e-001
4.375000e+001	1.323000e+003	1.227859e+003	1.227037e+003	9.514141e+001	8.844644e-001
4.380000e+001	1.256000e+003	1.226444e+003	1.225632e+003	2.955597e+001	8.640655e-001
4.385000e+001	1.243000e+003	1.225034e+003	1.224231e+003	1.796578e+001	8.444465e-001
4.390000e+001	1.270000e+003	1.223629e+003	1.222835e+003	4.637085e+001	8.255693e-001
4.395000e+001	1.247000e+003	1.222229e+003	1.221444e+003	2.477118e+001	8.073982e-001
4.400000e+001	1.294000e+003	1.220833e+003	1.220057e+003	7.316677e+001	7.898997e-001
4.405000e+001	1.266000e+003	1.219442e+003	1.218675e+003	4.655762e+001	7.730422e-001
4.410000e+001	1.251000e+003	1.218056e+003	1.217297e+003	3.294374e+001	7.567960e-001
4.415000e+001	1.265000e+003	1.216675e+003	1.215924e+003	4.832514e+001	7.411333e-001
4.420000e+001	1.174000e+003	1.215298e+003	1.214555e+003	-4.129820e+001	7.260279e-001
4.425000e+001	1.244000e+003	1.213926e+003	1.213191e+003	3.007375e+001	7.114549e-001
4.430000e+001	1.295000e+003	1.212559e+003	1.211832e+003	8.244097e+001	6.973910e-001
4.435000e+001	1.193000e+003	1.211197e+003	1.210477e+003	-1.819652e+001	6.838144e-001
4.440000e+001	1.179000e+003	1.209839e+003	1.209127e+003	-3.083873e+001	6.707041e-001
4.445000e+001	1.262000e+003	1.208486e+003	1.207782e+003	5.351436e+001	6.580407e-001
4.450000e+001	1.187000e+003	1.207137e+003	1.206441e+003	-2.013727e+001	6.458054e-001
4.455000e+001	1.224000e+003	1.205794e+003	1.205105e+003	1.820640e+001	6.339810e-001
4.460000e+001	1.149000e+003	1.204455e+003	1.203773e+003	-5.545464e+001	6.225507e-001
4.465000e+001	1.297000e+003	1.203120e+003	1.202446e+003	9.387962e+001	5.832057e-001
4.470000e+001	1.197000e+003	1.201791e+003	1.201123e+003	-4.790821e+000	5.728101e-001
4.475000e+001	1.269000e+003	1.200466e+003	1.199805e+003	6.853404e+001	5.627595e-001
4.480000e+001	1.205000e+003	1.199146e+003	1.198492e+003	5.854211e+000	5.530407e-001
4.485000e+001	1.243000e+003	1.197830e+003	1.197183e+003	4.516969e+001	5.436412e-001
4.490000e+001	1.241000e+003	1.196520e+003	1.195879e+003	4.448047e+001	5.345491e-001
4.495000e+001	1.212000e+003	1.195213e+003	1.194579e+003	1.678657e+001	5.257530e-001
4.500000e+001	1.184000e+003	1.193912e+003	1.193284e+003	-9.912021e+000	5.172423e-001
4.505000e+001	1.190000e+003	1.192615e+003	1.191993e+003	-2.615296e+000	5.090069e-001
4.510000e+001	1.210000e+003	1.191323e+003	1.190708e+003	1.867675e+001	5.010370e-001
4.515000e+001	1.184000e+003	1.190036e+003	1.189426e+003	-6.035893e+000	4.933234e-001
4.520000e+001	1.190000e+003	1.188753e+003	1.188150e+003	1.246789e+000	4.858576e-001
4.525000e+001	1.200000e+003	1.187475e+003	1.186877e+003	1.252479e+001	4.786312e-001
4.530000e+001	1.156000e+003	1.186202e+003	1.185610e+003	-3.020188e+001	4.716364e-001
4.535000e+001	1.176000e+003	1.184933e+003	1.184347e+003	-8.933223e+000	4.648656e-001
4.540000e+001	1.143000e+003	1.183669e+003	1.183089e+003	-4.066924e+001	4.583119e-001
4.545000e+001	1.186000e+003	1.182410e+003	1.181835e+003	3.590070e+000	4.519684e-001
4.550000e+001	1.159000e+003	1.181155e+003	1.180586e+003	-2.215529e+001	4.458287e-001
4.555000e+001	1.194000e+003	1.179905e+003	1.179341e+003	1.409469e+001	4.398868e-001
4.560000e+001	1.160000e+003	1.178660e+003	1.178101e+003	-1.866001e+001	4.341369e-001
4.565000e+001	1.130000e+003	1.177419e+003	1.176866e+003	-4.741936e+001	4.285734e-001
4.570000e+001	1.189000e+003	1.176183e+003	1.175635e+003	1.281662e+001	4.231912e-001
4.575000e+001	1.196000e+003	1.174952e+003	1.174409e+003	2.104793e+001	4.179853e-001
4.580000e+001	1.149000e+003	1.173725e+003	1.173187e+003	-2.472541e+001	4.129510e-001
4.585000e+001	1.188000e+003	1.172503e+003	1.171970e+003	1.549659e+001	4.080838e-001
4.590000e+001	1.183000e+003	1.171286e+003	1.170758e+003	1.171393e+001	4.033796e-001
4.595000e+001	1.179000e+003	1.170073e+003	1.169550e+003	8.926609e+000	3.988342e-001
4.600000e+001	1.192000e+003	1.168865e+003	1.168347e+003	2.313464e+001	3.944440e-001
4.605000e+001	1.151000e+003	1.167662e+003	1.167148e+003	-1.666199e+001	3.902052e-001
4.610000e+001	1.175000e+003	1.166463e+003	1.165954e+003	8.536727e+000	3.861146e-001
4.615000e+001	1.131000e+003	1.165269e+003	1.164765e+003	-3.426921e+001	3.821689e-001
4.620000e+001	1.166000e+003	1.164080e+003	1.163580e+003	1.920209e+000	3.783651e-001
4.625000e+001	1.107000e+003	1.162895e+003	1.162399e+003	-5.589503e+001	3.747005e-001
4.630000e+001	1.232000e+003	1.161715e+003	1.161224e+003	7.028509e+001	3.711722e-001
4.635000e+001	1.151000e+003	1.160539e+003	1.160052e+003	-9.539439e+000	3.677779e-001
4.640000e+001	1.135000e+003	1.159369e+003	1.158886e+003	-2.436862e+001	3.645151e-001
4.645000e+001	1.195000e+003	1.158202e+003	1.157724e+003	3.679756e+001	3.613818e-001
4.650000e+001	1.162000e+003	1.157041e+003	1.156567e+003	4.959091e+000	3.583760e-001
4.655000e+001	1.150000e+003	1.155884e+003	1.155414e+003	-5.884021e+000	3.554957e-001
4.660000e+001	1.220000e+003	1.154732e+003	1.154266e+003	6.526822e+001	3.527393e-001
4.665000e+001	1.160000e+003	1.153277e+003	1.153122e+003	6.722920e+000	3.501052e-001
4.670000e+001	1.132000e+003	1.152137e+003	1.151983e+003	-2.013674e+001	3.475919e-001
4.675000e+001	1.115000e+003	1.150849e+003	1.150849e+003	-3.584865e+001	3.451983e-001
4.680000e+001	1.151000e+003	1.149719e+003	1.149719e+003	1.281176e+000	3.429232e-001
4.685000e+001	1.212000e+003	1.148594e+003	1.148594e+003	6.340641e+001	3.407656e-001
4.690000e+001	1.167000e+003	1.147473e+003	1.147473e+003	1.952705e+001	3.387247e-001
4.695000e+001	1.192000e+003	1.146357e+003	1.146357e+003	4.564311e+001	3.367998e-001
4.700000e+001	1.165000e+003	1.145245e+003	1.145245e+003	1.975457e+001	3.349902e-001
4.705000e+001	1.118000e+003	1.144139e+003	1.144139e+003	-2.613855e+001	3.332957e-001
4.710000e+001	1.134000e+003	1.143036e+003	1.143036e+003	-9.036264e+000	3.317158e-001
4.715000e+001	1.168000e+003	1.141939e+003	1.141939e+003	2.606143e+001	3.302506e-001
4.720000e+001	1.117000e+003	1.140845e+003	1.140845e+003	-2.384546e+001	3.288999e-001
4.725000e+001	1.106000e+003	1.139757e+003	1.139757e+003	-3.375694e+001	3.276639e-001
4.730000e+001	1.135000e+003	1.138673e+003	1.138673e+003	-3.673015e+000	3.265431e-001
4.735000e+001	1.131000e+003	1.137594e+003	1.137594e+003	-6.593676e+000	2.953239e-001
4.740000e+001	1.152000e+003	1.136519e+003	1.136519e+003	1.548107e+001	2.947472e-001
4.745000e+001	1.145000e+003	1.135449e+003	1.135449e+003	9.551232e+000	2.942827e-001
4.750000e+001	1.102000e+003	1.134383e+003	1.134383e+003	-3.238320e+001	2.939312e-001
4.755000e+001	1.052000e+003	1.133322e+003	1.133322e+003	-8.132222e+001	2.936942e-001
4.760000e+001	1.165000e+003	1.132266e+003	1.132266e+003	3.273417e+001	2.935728e-001
4.765000e+001	1.102000e+003	1.131214e+003	1.131214e+003	-2.921403e+001	2.935687e-001
4.770000e+001	1.093000e+003	1.130167e+003	1.130167e+003	-3.716681e+001	2.936837e-001
4.775000e+001	1.092000e+003	1.129124e+003	1.129124e+003	-3.712419e+001	2.939197e-001
4.780000e+001	1.108000e+003	1.128086e+003	1.128086e+003	-2.008616e+001	2.942788e-001
4.785000e+001	1.122000e+003	1.127053e+003	1.127053e+003	-5.052715e+000	2.947634e-001
4.790000e+001	1.087000e+003	1.126024e+003	1.126024e+003	-3.902386e+001	2.953760e-001
4.795000e+001	1.101000e+003	1.125000e+003	1.125000e+003	-2.399960e+001	2.961196e-001
4.800000e+001	1.196000e+003	1.123980e+003	1.123980e+003	7.202008e+001	2.969971e-001
4.805000e+001	1.074000e+003	1.122965e+003	1.122965e+003	-4.896484e+001	2.980119e-001
4.810000e+001	1.114000e+003	1.121954e+003	1.121954e+003	-7.954342e+000	2.991676e-001
4.815000e+001	1.132000e+003	1.120948e+003	1.120948e+003	1.105156e+001	3.004680e-001
4.820000e+001	1.189000e+003	1.119947e+003	1.119947e+003	6.905288e+001	3.019173e-001
4.825000e+001	1.120000e+003	1.118950e+003	1.118950e+003	1.049607e+000	3.035201e-001
4.830000e+001	1.088000e+003	1.117958e+003	1.117958e+003	-2.995826e+001	3.052812e-001
4.835000e+001	1.104000e+003	1.116971e+003	1.116971e+003	-1.297071e+001	3.072058e-001
4.840000e+001	1.123000e+003	1.115988e+003	1.115988e+003	7.012251e+000	3.092996e-001
4.845000e+001	1.067000e+003	1.115009e+003	1.115009e+003	-4.800938e+001	3.115686e-001
4.850000e+001	1.122000e+003	1.114036e+003	1.114036e+003	7.964399e+000	3.140193e-001
4.855000e+001	1.099000e+003	1.113066e+003	1.113066e+003	-1.406641e+001	3.166585e-001
4.860000e+001	1.070000e+003	1.112102e+003	1.112102e+003	-4.210181e+001	3.194939e-001
4.865000e+001	1.050000e+003	1.111142e+003	1.111142e+003	-6.114180e+001	3.225334e-001
4.870000e+001	1.087000e+003	1.110186e+003	1.110186e+003	-2.318638e+001	3.257857e-001
4.875000e+001	1.139000e+003	1.109236e+003	1.109236e+003	2.976445e+001	3.292599e-001
4.880000e+001	1.028000e+003	1.108289e+003	1.108289e+003	-8.028931e+001	3.329661e-001
4.885000e+001	1.077000e+003	1.107348e+003	1.107348e+003	-3.034765e+001	3.369149e-001
4.890000e+001	1.117000e+003	1.106411e+003	1.106411e+003	1.058941e+001	3.411178e-001
4.895000e+001	1.075000e+003	1.105478e+003	1.105478e+003	-3.047812e+001	3.455870e-001
4.900000e+001	1.161000e+003	1.104550e+003	1.104550e+003	5.644977e+001	3.503360e-001
4.905000e+001	1.059000e+003	1.103627e+003	1.103627e+003	-4.462694e+001	3.553790e-001
4.910000e+001	1.091000e+003	1.102708e+003	1.102708e+003	-1.170823e+001	3.607313e-001
4.915000e+001	1.056000e+003	1.101794e+003	1.101794e+003	-4.579412e+001	3.664096e-001
4.920000e+001	1.041000e+003	1.100885e+003	1.100885e+003	-5.988459e+001	3.724318e-001
4.925000e+001	1.088000e+003	1.099980e+003	1.099980e+003	-1.197966e+001	3.788172e-001
4.930000e+001	1.004000e+003	1.099079e+003	1.099079e+003	-9.507931e+001	3.855867e-001
4.935000e+001	1.062000e+003	1.098184e+003	1.098184e+003	-3.618355e+001	3.927628e-001
4.940000e+001	1.106000e+003	1.097292e+003	1.097292e+003	8.707615e+000	4.003701e-001
4.945000e+001	1.089000e+003	1.096406e+003	1.096406e+003	-7.405807e+000	4.084349e-001
4.950000e+001	1.072000e+003	1.095524e+003	1.095524e+003	-2.352382e+001	4.169861e-001
4.955000e+001	1.009000e+003	1.094646e+003	1.094646e+003	-8.564642e+001	3.115306e-001
4.960000e+001	1.023000e+003	1.093774e+003	1.093774e+003	-7.077361e+001	3.223382e-001
4.965000e+001	1.028000e+003	1.092905e+003	1.092905e+003	-6.490539e+001	3.337160e-001
4.970000e+001	1.132000e+003	1.092042e+003	1.092042e+003	3.995824e+001	3.457043e-001
4.975000e+001	1.069000e+003	1.091183e+003	1.091183e+003	-2.218272e+001	3.583477e-001
4.980000e+001	1.105000e+003	1.090328e+003	1.090328e+003	1.467173e+001	3.716943e-001
4.985000e+001	1.055000e+003	1.089478e+003	1.089478e+003	-3.447840e+001	4.025266e-001
4.990000e+001	1.095000e+003	1.088633e+003	1.088633e+003	6.366867e+000	4.175726e-001
4.995000e+001	1.007000e+003	1.087792e+003	1.087792e+003	-8.079245e+001	4.334979e-001
5.000000e+001	1.081000e+003	1.086956e+003	1.086956e+003	-5.956357e+000	4.503722e-001
5.005000e+001	1.107000e+003	1.086125e+003	1.086125e+003	2.087515e+001	4.682726e-001
5.010000e+001	1.052000e+003	1.085298e+003	1.085298e+003	-3.329794e+001	4.872838e-001
5.015000e+001	9.930000e+002	1.084476e+003	1.084476e+003	-9.147561e+001	5.074997e-001
5.020000e+001	1.091000e+003	1.083658e+003	1.083658e+003	7.342121e+000	5.290241e-001
5.025000e+001	1.082000e+003	1.082845e+003	1.082845e+003	-8.447333e-001	5.519720e-001
5.030000e+001	1.144000e+003	1.082036e+003	1.082036e+003	6.196382e+001	5.764715e-001
5.035000e+001	1.049000e+003	1.081232e+003	1.081232e+003	-3.223221e+001	6.026653e-001
5.040000e+001	1.073000e+003	1.080433e+003	1.080433e+003	-7.432834e+000	6.307127e-001
5.045000e+001	1.054000e+003	1.079638e+003	1.079638e+003	-2.563805e+001	6.607920e-001
5.050000e+001	9.570000e+002	1.078848e+003	1.078848e+003	-1.218478e+002	6.931032e-001
5.055000e+001	1.011000e+003	1.078062e+003	1.078062e+003	-6.706224e+001	7.278715e-001
5.060000e+001	1.017000e+003	1.077281e+003	1.077281e+003	-6.028122e+001	7.653509e-001
5.065000e+001	1.041000e+003	1.076505e+003	1.076505e+003	-3.550479e+001	8.058287e-001
5.070000e+001	1.049000e+003	1.075733e+003	1.075733e+003	-2.673295e+001	8.496308e-001
5.075000e+001	9.900000e+002	1.074966e+003	1.074966e+003	-8.496570e+001	8.971283e-001
5.080000e+001	1.037000e+003	1.074203e+003	1.074203e+003	-3.720304e+001	9.487446e-001
5.085000e+001	1.024000e+003	1.073445e+003	1.073445e+003	-4.944497e+001	1.004965e+000
5.090000e+001	1.029000e+003	1.072691e+003	1.072691e+003	-4.369149e+001	1.066347e+000
5.095000e+001	1.035000e+003	1.071943e+003	1.071943e+003	-3.694260e+001	1.133536e+000
5.100000e+001	9.840000e+002	1.071198e+003	1.071198e+003	-8.719829e+001	1.207277e+000
5.105000e+001	1.066000e+003	1.070459e+003	1.070459e+003	-4.458580e+000	1.288442e+000
5.110000e+001	1.053000e+003	1.069723e+003	1.069723e+003	-1.672346e+001	1.378050e+000
5.115000e+001	1.006000e+003	1.068993e+003	1.068993e+003	-6.299292e+001	1.477311e+000
5.120000e+001	1.051000e+003	1.068267e+003	1.068267e+003	-1.726698e+001	1.587666e+000
5.125000e+001	1.105000e+003	1.067546e+003	1.067546e+003	3.745438e+001	1.710862e+000
5.130000e+001	9.840000e+002	1.066829e+003	1.066829e+003	-8.282886e+001	1.849048e+000
5.135000e+001	1.048000e+003	1.066117e+003	1.066117e+003	-1.811668e+001	2.004916e+000
5.140000e+001	1.012000e+003	1.065409e+003	1.065409e+003	-5.340910e+001	2.181913e+000
5.145000e+001	1.037000e+003	1.064706e+003	1.064706e+003	-2.770610e+001	2.384525e+000
5.150000e+001	1.020000e+003	1.064008e+003	1.064008e+003	-4.400769e+001	2.618684e+000
5.155000e+001	1.010000e+003	1.063314e+003	1.063314e+003	-5.331387e+001	2.892293e+000
5.160000e+001	1.019000e+003	1.062625e+003	1.062625e+003	-4.362465e+001	3.215883e+000
5.165000e+001	9.980000e+002	1.061940e+003	1.061940e+003	-6.394001e+001	3.603365e+000
5.170000e+001	1.081000e+003	1.061260e+003	1.061260e+003	1.974004e+001	4.072815e+000
5.175000e+001	1.017000e+003	1.060584e+003	1.060584e+003	-4.358450e+001	4.647162e+000
5.180000e+001	1.017000e+003	1.059914e+003	1.059914e+003	-4.291363e+001	5.354599e+000
5.185000e+001	9.960000e+002	1.059247e+003	1.059247e+003	-6.324735e+001	6.228523e+000
5.190000e+001	1.025000e+003	1.058586e+003	1.058586e+003	-3.358566e+001	7.306753e+000
5.195000e+001	1.014000e+003	1.057929e+003	1.057929e+003	-4.392856e+001	8.629816e+000
5.200000e+001	1.066000e+003	1.057276e+003	1.057276e+003	8.723956e+000	1.023802e+001
5.205000e+001	1.016000e+003	1.056628e+003	1.056628e+003	-4.062812e+001	1.216684e+001
5.210000e+001	1.026000e+003	1.055985e+003	1.055985e+003	-2.998479e+001	1.443975e+001
5.215000e+001	1.054000e+003	1.055346e+003	1.055346e+003	-1.346045e+000	1.705672e+001
5.220000e+001	1.049000e+003	1.054712e+003	1.054712e+003	-5.711891e+000	1.997602e+001
5.225000e+001	1.008000e+003	1.054082e+003	1.054082e+003	-4.608233e+001	2.308828e+001
5.230000e+001	1.013000e+003	1.053457e+003	1.053457e+003	-4.045735e+001	2.618881e+001
5.235000e+001	9.820000e+002	1.052837e+003	1.052837e+003	-7.083697e+001	2.896934e+001
5.240000e+001	1.059000e+003	1.052221e+003	1.052221e+003	6.778828e+000	3.106210e+001
5.245000e+001	1.079000e+003	1.051610e+003	1.051610e+003	2.739003e+001	3.206622e+001
5.250000e+001	1.043000e+003	1.051003e+003	1.051003e+003	-8.003349e+000	3.127165e+001
5.255000e+001	1.015000e+003	1.050401e+003	1.050401e+003	-3.540132e+001	2.899187e+001
5.260000e+001	1.065000e+003	1.049804e+003	1.049804e+003	1.519612e+001	2.580703e+001
5.265000e+001	1.057000e+003	1.049211e+003	1.049211e+003	7.788964e+000	2.200254e+001
5.270000e+001	1.000000e+003	1.048623e+003	1.048623e+003	-4.862278e+001	1.812046e+001
5.275000e+001	1.055000e+003	1.048039e+003	1.048039e+003	6.960891e+000	1.458514e+001
5.280000e+001	1.024000e+003	1.047460e+003	1.047460e+003	-2.346003e+001	1.160040e+001
5.285000e+001	9.670000e+002	1.046886e+003	1.046886e+003	-7.988554e+001	9.201868e+000
5.290000e+001	1.033000e+003	1.046316e+003	1.046316e+003	-1.331564e+001	7.335760e+000
5.295000e+001	1.032000e+003	1.045750e+003	1.045750e+003	-1.375033e+001	5.913226e+000
5.300000e+001	1.028000e+003	1.045190e+003	1.045190e+003	-1.718961e+001	4.839856e+000
5.305000e+001	1.003000e+003	1.044633e+003	1.044633e+003	-4.163348e+001	4.030233e+000
5.310000e+001	1.050000e+003	1.044082e+003	1.044082e+003	5.918066e+000	3.414083e+000
5.315000e+001	1.043000e+003	1.043535e+003	1.043535e+003	-5.349809e-001	2.937451e+000
5.320000e+001	9.730000e+002	1.042993e+003	1.042993e+003	-6.999262e+001	2.561047e+000
5.325000e+001	1.018000e+003	1.042455e+003	1.042455e+003	-2.445484e+001	2.257329e+000
5.330000e+001	9.880000e+002	1.041922e+003	1.041922e+003	-5.392166e+001	2.007393e+000
5.335000e+001	1.059000e+003	1.041393e+003	1.041393e+003	1.760693e+001	1.798301e+000
5.340000e+001	1.045000e+003	1.040869e+003	1.040869e+003	4.130939e+000	1.621064e+000
5.345000e+001	1.032000e+003	1.040350e+003	1.040350e+003	-8.349645e+000	1.469263e+000
5.350000e+001	1.043000e+003	1.039835e+003	1.039835e+003	3.165181e+000	1.338154e+000
5.355000e+001	9.990000e+002	1.039325e+003	1.039325e+003	-4.032458e+001	1.224124e+000
5.360000e+001	1.039000e+003	1.038819e+003	1.038819e+003	1.810640e-001	1.124343e+000
5.365000e+001	9.780000e+002	1.038318e+003	1.038318e+003	-6.031788e+001	1.036557e+000
5.370000e+001	1.051000e+003	1.037821e+003	1.037821e+003	1.317859e+001	9.589407e-001
5.375000e+001	1.022000e+003	1.037330e+003	1.037330e+003	-1.532953e+001	8.900029e-001
5.380000e+001	1.014000e+003	1.036842e+003	1.036842e+003	-2.284224e+001	8.285144e-001
5.385000e+001	1.048000e+003	1.036360e+003	1.036360e+003	1.164046e+001	7.734549e-001
5.390000e+001	9.990000e+002	1.035881e+003	1.035881e+003	-3.688144e+001	7.239716e-001
5.395000e+001	1.091000e+003	1.035408e+003	1.035408e+003	5.559209e+001	6.793478e-001
5.400000e+001	1.024000e+003	1.034939e+003	1.034939e+003	-1.093898e+001	6.389777e-001
5.405000e+001	1.034000e+003	1.034475e+003	1.034475e+003	-4.746433e-001	6.023469e-001
5.410000e+001	1.031000e+003	1.034015e+003	1.034015e+003	-3.014892e+000	5.690157e-001
5.415000e+001	1.083000e+003	1.033560e+003	1.033560e+003	4.944027e+001	5.386074e-001
5.420000e+001	1.052000e+003	1.033109e+003	1.033109e+003	1.889084e+001	5.107973e-001
5.425000e+001	1.011000e+003	1.032663e+003	1.032663e+003	-2.166317e+001	4.853044e-001
5.430000e+001	1.050000e+003	1.032222e+003	1.032222e+003	1.777822e+001	4.618849e-001
5.435000e+001	1.028000e+003	1.031785e+003	1.031785e+003	-3.784977e+000	4.403259e-001
5.440000e+001	1.023000e+003	1.031353e+003	1.031353e+003	-8.352763e+000	4.204416e-001
5.445000e+001	1.077000e+003	1.030925e+003	1.030925e+003	4.607486e+001	4.020686e-001
5.450000e+001	1.078000e+003	1.030502e+003	1.030502e+003	4.749790e+001	3.850630e-001
5.455000e+001	1.005000e+003	1.030084e+003	1.030084e+003	-2.508366e+001	3.692980e-001
5.460000e+001	1.086000e+003	1.029670e+003	1.029670e+003	5.633020e+001	3.546608e-001
5.465000e+001	1.034000e+003	1.029261e+003	1.029261e+003	4.739466e+000	3.410518e-001
5.470000e+001	1.048000e+003	1.028856e+003	1.028856e+003	1.914414e+001	3.283817e-001
5.475000e+001	1.021000e+003	1.028456e+003	1.028456e+003	-7.455769e+000	3.165711e-001
5.480000e+001	1.029000e+003	1.028060e+003	1.028060e+003	9.397286e-001	3.055490e-001
5.485000e+001	1.050000e+003	1.027669e+003	1.027669e+003	2.233064e+001	2.952514e-001
5.490000e+001	1.053000e+003	1.027283e+003	1.027283e+003	2.571696e+001	2.856211e-001
5.495000e+001	1.034000e+003	1.026901e+003	1.026901e+003	7.098686e+000	2.766064e-001
5.500000e+001	1.046000e+003	1.026524e+003	1.026524e+003	1.947583e+001	2.681605e-001
5.505000e+001	1.066000e+003	1.026152e+003	1.026152e+003	3.984838e+001	2.602414e-001
5.510000e+001	1.071000e+003	1.025784e+003	1.025784e+003	4.521634e+001	2.528107e-001
5.515000e+001	1.083000e+003	1.025420e+003	1.025420e+003	5.757971e+001	2.458339e-001
5.520000e+001	1.053000e+003	1.025062e+003	1.025062e+003	2.793849e+001	2.392792e-001
5.525000e+001	1.036000e+003	1.024707e+003	1.024707e+003	1.129268e+001	2.331181e-001
5.530000e+001	1.063000e+003	1.024358e+003	1.024358e+003	3.864228e+001	2.273244e-001
5.535000e+001	1.070000e+003	1.024013e+003	1.024013e+003	4.598730e+001	2.218740e-001
5.540000e+001	1.052000e+003	1.023672e+003	1.023672e+003	2.832772e+001	2.167451e-001
5.545000e+001	1.090000e+003	1.023336e+003	1.023336e+003	6.666356e+001	2.119177e-001
5.550000e+001	9.790000e+002	1.023005e+003	1.023005e+003	-4.400520e+001	2.073734e-001
5.555000e+001	9.900000e+002	1.022679e+003	1.022679e+003	-3.267854e+001	2.030954e-001
5.560000e+001	1.032000e+003	1.022356e+003	1.022356e+003	9.643521e+000	1.990681e-001
5.565000e+001	1.056000e+003	1.022039e+003	1.022039e+003	3.396100e+001	1.952773e-001
5.570000e+001	1.103000e+003	1.021726e+003	1.021726e+003	8.127388e+001	1.917100e-001
5.575000e+001	1.082000e+003	1.021418e+003	1.021418e+003	6.058218e+001	1.883539e-001
5.580000e+001	9.980000e+002	1.021114e+003	1.021114e+003	-2.311411e+001	1.851981e-001
5.585000e+001	1.047000e+003	1.020815e+003	1.020815e+003	2.618501e+001	1.822321e-001
5.590000e+001	1.056000e+003	1.020520e+003	1.020520e+003	3.547953e+001	1.794465e-001
5.595000e+001	1.038000e+003	1.020231e+003	1.020231e+003	1.776947e+001	1.768326e-001
5.600000e+001	1.026000e+003	1.019945e+003	1.019945e+003	6.054822e+000	1.743822e-001
5.605000e+001	1.039000e+003	1.019664e+003	1.019664e+003	1.933558e+001	1.720878e-001
5.610000e+001	1.038000e+003	1.019388e+003	1.019388e+003	1.861175e+001	1.699426e-001
5.615000e+001	1.028000e+003	1.019117e+003	1.019117e+003	8.883332e+000	1.679401e-001
5.620000e+001	1.070000e+003	1.018850e+003	1.018850e+003	5.115032e+001	1.660744e-001
5.625000e+001	1.054000e+003	1.018587e+003	1.018587e+003	3.541273e+001	1.643401e-001
5.630000e+001	1.032000e+003	1.018329e+003	1.018329e+003	1.367054e+001	1.627320e-001
5.635000e+001	1.080000e+003	1.018076e+003	1.018076e+003	6.192376e+001	1.612456e-001
5.640000e+001	1.060000e+003	1.017828e+003	1.017828e+003	4.217239e+001	1.598765e-001
5.645000e+001	1.035000e+003	1.017584e+003	1.017584e+003	1.741644e+001	1.586207e-001
5.650000e+001	1.034000e+003	1.017344e+003	1.017344e+003	1.665589e+001	1.574747e-001
5.655000e+001	9.910000e+002	1.017109e+003	1.017109e+003	-2.610925e+001	1.564350e-001
5.660000e+001	1.044000e+003	1.016879e+003	1.016879e+003	2.712103e+001	1.554986e-001
5.665000e+001	9.980000e+002	1.016653e+003	1.016653e+003	-1.865329e+001	1.546627e-001
5.670000e+001	1.087000e+003	1.016432e+003	1.016432e+003	7.056781e+001	1.539247e-001
5.675000e+001	1.031000e+003	1.016216e+003	1.016216e+003	1.478432e+001	1.532822e-001
5.680000e+001	1.067000e+003	1.016004e+003	1.016004e+003	5.099623e+001	1.527333e-001
5.685000e+001	1.035000e+003	1.015796e+003	1.015796e+003	1.920356e+001	1.522759e-001
5.690000e+001	1.076000e+003	1.015594e+003	1.015594e+003	6.040630e+001	1.519084e-001
5.695000e+001	1.016000e+003	1.015396e+003	1.015396e+003	6.044465e-001	1.516292e-001
5.700000e+001	1.057000e+003	1.015202e+003	1.015202e+003	4.179801e+001	1.514372e-001
5.705000e+001	1.017000e+003	1.015013e+003	1.015013e+003	1.986974e+000	1.513311e-001
5.710000e+001	1.079000e+003	1.014829e+003	1.014829e+003	6.417135e+001	1.513099e-001
5.715000e+001	1.005000e+003	1.014649e+003	1.014649e+003	-9.648856e+000	1.513729e-001
5.720000e+001	1.030000e+003	1.014474e+003	1.014474e+003	1.552634e+001	1.515195e-001
5.725000e+001	1.069000e+003	1.014303e+003	1.014303e+003	5.469696e+001	1.517492e-001
5.730000e+001	1.059000e+003	1.014137e+003	1.014137e+003	4.486298e+001	1.520617e-001
5.735000e+001	1.021000e+003	1.013976e+003	1.013976e+003	7.024408e+000	1.524568e-001
5.740000e+001	1.003000e+003	1.013819e+003	1.013819e+003	-1.081875e+001	1.529345e-001
5.745000e+001	1.064000e+003	1.013666e+003	1.013666e+003	5.033350e+001	1.534949e-001
5.750000e+001	1.089000e+003	1.013519e+003	1.013519e+003	7.548117e+001	1.541385e-001
5.755000e+001	1.070000e+003	1.013376e+003	1.013376e+003	5.662424e+001	1.548655e-001
5.760000e+001	1.023000e+003	1.013237e+003	1.013237e+003	9.762725e+000	1.556766e-001
5.765000e+001	1.026000e+003	1.013103e+003	1.013103e+003	1.289662e+001	1.565726e-001
5.770000e+001	1.058000e+003	1.012974e+003	1.012974e+003	4.502592e+001	1.575544e-001
5.775000e+001	9.900000e+002	1.012849e+003	1.012849e+003	-2.284936e+001	1.586229e-001
5.780000e+001	1.022000e+003	1.012729e+003	1.012729e+003	9.270766e+000	1.597796e-001
5.785000e+001	1.031000e+003	1.012614e+003	1.012614e+003	1.838630e+001	1.610256e-001
5.790000e+001	1.041000e+003	1.012503e+003	1.012503e+003	2.849725e+001	1.623626e-001
5.795000e+001	1.014000e+003	1.012396e+003	1.012396e+003	1.603607e+000	1.637924e-001
5.800000e+001	1.011000e+003	1.012295e+003	1.012295e+003	-1.294625e+000	1.653167e-001
5.805000e+001	9.790000e+002	1.012197e+003	1.012197e+003	-3.319745e+001	1.669377e-001
5.810000e+001	9.820000e+002	1.012105e+003	1.012105e+003	-3.010486e+001	1.686576e-001
5.815000e+001	1.019000e+003	1.012017e+003	1.012017e+003	6.983142e+000	1.704790e-001
5.820000e+001	9.900000e+002	1.011933e+003	1.011933e+003	-2.193345e+001	1.724044e-001
5.825000e+001	1.035000e+003	1.011855e+003	1.011855e+003	2.314537e+001	1.744368e-001
5.830000e+001	1.103000e+003	1.011780e+003	1.011780e+003	9.121960e+001	1.765793e-001
5.835000e+001	1.077000e+003	1.011711e+003	1.011711e+003	6.528924e+001	1.788352e-001
5.840000e+001	9.970000e+002	1.011646e+003	1.011646e+003	-1.464570e+001	1.812081e-001
5.845000e+001	1.027000e+003	1.011585e+003	1.011585e+003	1.541476e+001	1.837020e-001
5.850000e+001	1.071000e+003	1.011529e+003	1.011529e+003	5.947063e+001	1.863209e-001
5.855000e+001	1.084000e+003	1.011478e+003	1.011478e+003	7.252191e+001	1.890692e-001
5.860000e+001	1.068000e+003	1.011431e+003	1.011431e+003	5.656861e+001	1.919518e-001
5.865000e+001	1.081000e+003	1.011389e+003	1.011389e+003	6.961071e+001	1.949736e-001
5.870000e+001	1.077000e+003	1.011352e+003	1.011352e+003	6.564822e+001	1.981402e-001
5.875000e+001	1.026000e+003	1.011319e+003	1.011319e+003	1.468115e+001	2.014573e-001
5.880000e+001	1.018000e+003	1.011291e+003	1.011291e+003	6.709485e+000	2.049311e-001
5.885000e+001	9.890000e+002	1.011267e+003	1.011267e+003	-2.226677e+001	2.085682e-001
5.890000e+001	1.041000e+003	1.011248e+003	1.011248e+003	2.975239e+001	2.123758e-001
5.895000e+001	1.019000e+003	1.011233e+003	1.011233e+003	7.766954e+000	2.163614e-001
5.900000e+001	1.058000e+003	1.011223e+003	1.011223e+003	4.677693e+001	2.205331e-001
5.905000e+001	1.058000e+003	1.011218e+003	1.011218e+003	4.678232e+001	2.248995e-001
5.910000e+001	1.071000e+003	1.011217e+003	1.011217e+003	5.978312e+001	2.294700e-001
5.915000e+001	1.054000e+003	1.011221e+003	1.011221e+003	4.277933e+001	2.342545e-001
5.920000e+001	1.050000e+003	1.011229e+003	1.011229e+003	3.877095e+001	2.392636e-001
5.925000e+001	1.036000e+003	1.011242e+003	1.011242e+003	2.475797e+001	2.445086e-001
5.930000e+001	1.043000e+003	1.011260e+003	1.011260e+003	3.174041e+001	2.500018e-001
5.935000e+001	1.000000e+003	1.011282e+003	1.011282e+003	-1.128173e+001	2.557564e-001
5.940000e+001	1.049000e+003	1.011308e+003	1.011308e+003	3.769153e+001	2.617862e-001
5.945000e+001	9.960000e+002	1.011340e+003	1.011340e+003	-1.533980e+001	2.681065e-001
5.950000e+001	1.063000e+003	1.011376e+003	1.011376e+003	5.162428e+001	2.747335e-001
5.955000e+001	9.580000e+002	1.011416e+003	1.011416e+003	-5.341623e+001	2.816846e-001
5.960000e+001	1.097000e+003	1.011461e+003	1.011461e+003	8.553868e+001	2.889787e-001
5.965000e+001	1.102000e+003	1.011511e+003	1.011511e+003	9.048899e+001	2.966361e-001
5.970000e+001	1.023000e+003	1.011565e+003	1.011565e+003	1.143471e+001	3.046786e-001
5.975000e+001	1.023000e+003	1.011624e+003	1.011624e+003	1.137585e+001	3.131300e-001
5.980000e+001	1.096000e+003	1.011688e+003	1.011688e+003	8.431239e+001	3.220156e-001
5.985000e+001	1.027000e+003	1.011756e+003	1.011756e+003	1.524435e+001	3.313632e-001
5.990000e+001	1.039000e+003	1.011828e+003	1.011828e+003	2.717171e+001	3.412029e-001
5.995000e+001	1.016000e+003	1.011906e+003	1.011906e+003	4.094488e+000	3.515670e-001
6.000000e+001	1.024000e+003	1.011987e+003	1.011987e+003	1.201267e+001	3.624909e-001
6.005000e+001	1.066000e+003	1.012074e+003	1.012074e+003	5.392627e+001	3.740130e-001
6.010000e+001	9.960000e+002	1.012165e+003	1.012165e+003	-1.616472e+001	3.861752e-001
6.015000e+001	9.740000e+002	1.012260e+003	1.012260e+003	-3.826030e+001	3.990230e-001
6.020000e+001	1.038000e+003	1.012360e+003	1.012360e+003	2.563953e+001	4.126062e-001
6.025000e+001	1.080000e+003	1.012465e+003	1.012465e+003	6.753476e+001	4.269794e-001
6.030000e+001	1.057000e+003	1.012575e+003	1.012575e+003	4.442541e+001	4.422021e-001
6.035000e+001	1.035000e+003	1.012689e+003	1.012689e+003	2.231147e+001	4.583399e-001
6.040000e+001	1.065000e+003	1.012807e+003	1.012807e+003	5.219294e+001	4.754647e-001
6.045000e+001	1.093000e+003	1.012930e+003	1.012930e+003	8.006983e+001	4.936556e-001
6.050000e+001	1.112000e+003	1.013058e+003	1.013058e+003	9.894212e+001	5.129999e-001
6.055000e+001	1.032000e+003	1.013190e+003	1.013190e+003	1.880982e+001	5.335941e-001
6.060000e+001	1.077000e+003	1.013327e+003	1.013327e+003	6.367293e+001	5.555450e-001
6.065000e+001	1.043000e+003	1.013469e+003	1.013469e+003	2.953145e+001	5.789711e-001
6.070000e+001	1.023000e+003	1.013615e+003	1.013615e+003	9.385386e+000	6.040038e-001
6.075000e+001	1.047000e+003	1.013765e+003	1.013765e+003	3.323473e+001	6.307899e-001
6.080000e+001	1.014000e+003	1.013921e+003	1.013921e+003	7.948369e-002	6.594930e-001
6.085000e+001	1.035000e+003	1.014080e+003	1.014080e+003	2.091965e+001	6.902962e-001
6.090000e+001	1.024000e+003	1.014245e+003	1.014245e+003	9.755223e+000	7.234051e-001
6.095000e+001	1.052000e+003	1.014414e+003	1.014414e+003	3.758621e+001	7.590506e-001
6.100000e+001	1.009000e+003	1.014587e+003	1.014587e+003	-5.587395e+000	7.974934e-001
6.105000e+001	1.038000e+003	1.014766e+003	1.014766e+003	2.323441e+001	8.390279e-001
6.110000e+001	1.038000e+003	1.014948e+003	1.014948e+003	2.305163e+001	8.839884e-001
6.115000e+001	1.063000e+003	1.015136e+003	1.015136e+003	4.786426e+001	9.327547e-001
6.120000e+001	1.065000e+003	1.015328e+003	1.015328e+003	4.967229e+001	9.857607e-001
6.125000e+001	1.060000e+003	1.015524e+003	1.015524e+003	4.447574e+001	1.043503e+000
6.130000e+001	1.003000e+003	1.015725e+003	1.015725e+003	-1.272540e+001	1.106551e+000
6.135000e+001	1.005000e+003	1.015931e+003	1.015931e+003	-1.093113e+001	1.175565e+000
6.140000e+001	1.097000e+003	1.016141e+003	1.016141e+003	8.085855e+001	1.251306e+000
6.145000e+001	9.960000e+002	1.016356e+003	1.016356e+003	-2.035636e+001	1.334663e+000
6.150000e+001	1.137000e+003	1.016576e+003	1.016576e+003	1.204241e+002	1.426677e+000
6.155000e+001	1.069000e+003	1.016800e+003	1.016800e+003	5.220005e+001	1.528578e+000
6.160000e+001	1.089000e+003	1.017029e+003	1.017029e+003	7.197137e+001	1.641835e+000
6.165000e+001	1.077000e+003	1.017262e+003	1.017262e+003	5.973810e+001	1.768220e+000
6.170000e+001	1.027000e+003	1.017500e+003	1.017500e+003	9.500247e+000	1.909913e+000
6.175000e+001	1.028000e+003	1.017742e+003	1.017742e+003	1.025780e+001	2.069641e+000
6.180000e+001	1.075000e+003	1.017989e+003	1.017989e+003	5.701076e+001	2.250880e+000
6.185000e+001	1.041000e+003	1.018241e+003	1.018241e+003	2.275914e+001	2.458153e+000
6.190000e+001	1.080000e+003	1.018497e+003	1.018497e+003	6.150292e+001	2.697421e+000
6.195000e+001	1.000000e+003	1.018758e+003	1.018758e+003	-1.875788e+001	2.976618e+000
6.200000e+001	1.001000e+003	1.019023e+003	1.019023e+003	-1.802328e+001	3.306299e+000
6.205000e+001	1.086000e+003	1.019293e+003	1.019293e+003	6.670674e+001	3.700404e+000
6.210000e+001	1.071000e+003	1.019568e+003	1.019568e+003	5.143216e+001	4.161640e+000
6.215000e+001	1.085000e+003	1.019847e+003	1.019847e+003	6.515300e+001	4.743981e+000
6.220000e+001	9.880000e+002	1.020131e+003	1.020131e+003	-3.213075e+001	5.460196e+000
6.225000e+001	1.007000e+003	1.020419e+003	1.020419e+003	-1.341910e+001	6.343955e+000
6.230000e+001	1.078000e+003	1.020712e+003	1.020712e+003	5.728797e+001	7.433563e+000
6.235000e+001	1.090000e+003	1.021010e+003	1.021010e+003	6.899045e+001	8.770350e+000
6.240000e+001	1.078000e+003	1.021312e+003	1.021312e+003	5.668834e+001	1.039586e+001
6.245000e+001	1.065000e+003	1.021618e+003	1.021618e+003	4.338164e+001	1.234739e+001
6.250000e+001	1.102000e+003	1.021930e+003	1.021930e+003	8.007035e+001	1.465094e+001
6.255000e+001	1.094000e+003	1.022246e+003	1.022246e+003	7.175447e+001	1.730983e+001
6.260000e+001	1.093000e+003	1.022566e+003	1.022566e+003	7.043400e+001	2.028665e+001
6.265000e+001	1.137000e+003	1.022891e+003	1.022891e+003	1.141089e+002	2.347725e+001
6.270000e+001	1.142000e+003	1.023221e+003	1.023221e+003	1.187793e+002	2.668267e+001
6.275000e+001	1.162000e+003	1.023555e+003	1.023555e+003	1.384451e+002	2.960010e+001
6.280000e+001	1.144000e+003	1.023894e+003	1.023894e+003	1.201062e+002	3.186656e+001
6.285000e+001	1.137000e+003	1.024237e+003	1.024237e+003	1.127628e+002	3.310738e+001
6.290000e+001	1.161000e+003	1.024585e+003	1.024585e+003	1.364148e+002	3.258058e+001
6.295000e+001	1.155000e+003	1.024938e+003	1.024938e+003	1.300622e+002	3.054151e+001
6.300000e+001	1.123000e+003	1.025295e+003	1.025295e+003	9.770502e+001	2.764447e+001
6.305000e+001	1.122000e+003	1.025657e+003	1.025657e+003	9.634325e+001	2.421997e+001
6.310000e+001	1.098000e+003	1.026023e+003	1.026023e+003	7.197689e+001	2.042305e+001
6.315000e+001	1.145000e+003	1.026394e+003	1.026394e+003	1.186059e+002	1.671340e+001
6.320000e+001	1.156000e+003	1.026770e+003	1.026770e+003	1.292304e+002	1.342376e+001
6.325000e+001	1.063000e+003	1.027150e+003	1.027150e+003	3.585025e+001	1.069210e+001
6.330000e+001	1.099000e+003	1.027534e+003	1.027534e+003	7.146553e+001	8.517931e+000
6.335000e+001	1.056000e+003	1.027924e+003	1.027924e+003	2.807622e+001	6.833514e+000
6.340000e+001	1.056000e+003	1.028318e+003	1.028318e+003	2.768232e+001	5.549149e+000
6.345000e+001	1.064000e+003	1.028716e+003	1.028716e+003	3.528383e+001	4.576113e+000
6.350000e+001	1.076000e+003	1.029119e+003	1.029119e+003	4.688075e+001	3.837014e+000
6.355000e+001	9.990000e+002	1.029527e+003	1.029527e+003	-3.052692e+001	3.269488e+000
6.360000e+001	1.051000e+003	1.029939e+003	1.029939e+003	2.106082e+001	2.826187e+000
6.365000e+001	1.082000e+003	1.030356e+003	1.030356e+003	5.164397e+001	2.472791e+000
6.370000e+001	1.021000e+003	1.030777e+003	1.030777e+003	-9.777472e+000	2.185222e+000
6.375000e+001	1.027000e+003	1.031204e+003	1.031204e+003	-4.203501e+000	1.946870e+000
6.380000e+001	1.040000e+003	1.031634e+003	1.031634e+003	8.365882e+000	1.746270e+000
6.385000e+001	1.031000e+003	1.032069e+003	1.032069e+003	-1.069326e+000	1.575370e+000
6.390000e+001	1.053000e+003	1.032509e+003	1.032509e+003	2.049088e+001	1.428353e+000
6.395000e+001	9.880000e+002	1.032954e+003	1.032954e+003	-4.495351e+001	1.300879e+000
6.400000e+001	1.061000e+003	1.033402e+003	1.033402e+003	2.759751e+001	1.189607e+000
6.405000e+001	1.075000e+003	1.033856e+003	1.033856e+003	4.114395e+001	1.091908e+000
6.410000e+001	1.080000e+003	1.034314e+003	1.034314e+003	4.568579e+001	1.005672e+000
6.415000e+001	1.024000e+003	1.034777e+003	1.034777e+003	-1.077695e+001	9.291860e-001
6.420000e+001	1.001000e+003	1.035244e+003	1.035244e+003	-3.424429e+001	8.610444e-001
6.425000e+001	1.032000e+003	1.035716e+003	1.035716e+003	-3.716209e+000	8.000843e-001
6.430000e+001	9.790000e+002	1.036193e+003	1.036193e+003	-5.719272e+001	7.453374e-001
6.435000e+001	1.061000e+003	1.036674e+003	1.036674e+003	2.432618e+001	6.959921e-001
6.440000e+001	9.450000e+002	1.037160e+003	1.037160e+003	-9.215952e+001	6.513646e-001
6.445000e+001	1.047000e+003	1.037650e+003	1.037650e+003	9.350201e+000	6.108750e-001
6.450000e+001	9.510000e+002	1.038145e+003	1.038145e+003	-8.714467e+001	5.740298e-001
6.455000e+001	9.770000e+002	1.038644e+003	1.038644e+003	-6.164413e+001	5.404061e-001
6.460000e+001	9.940000e+002	1.039148e+003	1.039148e+003	-4.514818e+001	5.096408e-001
6.465000e+001	9.410000e+002	1.039657e+003	1.039657e+003	-9.865682e+001	4.814200e-001
6.470000e+001	1.034000e+003	1.040170e+003	1.040170e+003	-6.170051e+000	4.554716e-001
6.475000e+001	1.023000e+003	1.040688e+003	1.040688e+003	-1.768787e+001	4.315591e-001
6.480000e+001	9.830000e+002	1.041210e+003	1.041210e+003	-5.821028e+001	4.094755e-001
6.485000e+001	1.045000e+003	1.041737e+003	1.041737e+003	3.262723e+000	3.890395e-001
6.490000e+001	1.039000e+003	1.042269e+003	1.042269e+003	-3.268865e+000	3.700917e-001
6.495000e+001	9.890000e+002	1.042805e+003	1.042805e+003	-5.380504e+001	3.524915e-001
6.500000e+001	1.047000e+003	1.043346e+003	1.043346e+003	3.654191e+000	3.361144e-001
6.505000e+001	1.019000e+003	1.043891e+003	1.043891e+003	-2.489117e+001	3.208498e-001
6.510000e+001	9.740000e+002	1.044441e+003	1.044441e+003	-7.044111e+001	3.065995e-001
6.515000e+001	1.014000e+003	1.044996e+003	1.044996e+003	-3.099565e+001	2.932758e-001
6.520000e+001	1.010000e+003	1.045555e+003	1.045555e+003	-3.555477e+001	2.808003e-001
6.525000e+001	1.061000e+003	1.046118e+003	1.046118e+003	1.488151e+001	2.691026e-001
6.530000e+001	1.046000e+003	1.046687e+003	1.046687e+003	-6.867894e-001	2.581194e-001
6.535000e+001	9.920000e+002	1.047260e+003	1.047260e+003	-5.525968e+001	2.477939e-001
6.540000e+001	1.044000e+003	1.047837e+003	1.047837e+003	-3.837166e+000	2.380747e-001
6.545000e+001	9.800000e+002	1.048419e+003	1.048419e+003	-6.841924e+001	2.289154e-001
6.550000e+001	1.053000e+003	1.049006e+003	1.049006e+003	3.994100e+000	2.202737e-001
6.555000e+001	9.770000e+002	1.049597e+003	1.049597e+003	-7.259715e+001	2.121115e-001
6.560000e+001	9.760000e+002	1.050193e+003	1.050193e+003	-7.419299e+001	2.043940e-001
6.565000e+001	9.600000e+002	1.050793e+003	1.050793e+003	-9.079342e+001	1.970895e-001
6.570000e+001	9.670000e+002	1.051398e+003	1.051398e+003	-8.439844e+001	1.901691e-001
6.575000e+001	1.007000e+003	1.052008e+003	1.052008e+003	-4.500805e+001	1.836064e-001
6.580000e+001	9.310000e+002	1.052622e+003	1.052622e+003	-1.216223e+002	1.773773e-001
6.585000e+001	9.740000e+002	1.053241e+003	1.053241e+003	-7.924104e+001	1.714594e-001
6.590000e+001	1.002000e+003	1.053864e+003	1.053864e+003	-5.186442e+001	1.658324e-001
6.595000e+001	9.700000e+002	1.054492e+003	1.054492e+003	-8.449239e+001	1.604776e-001
6.600000e+001	9.990000e+002	1.055125e+003	1.055125e+003	-5.612495e+001	1.553778e-001
6.605000e+001	9.860000e+002	1.055762e+003	1.055762e+003	-6.976209e+001	1.505169e-001
6.610000e+001	1.022000e+003	1.056404e+003	1.056404e+003	-3.440383e+001	1.458804e-001
6.615000e+001	1.038000e+003	1.057050e+003	1.057050e+003	-1.905015e+001	1.414547e-001
6.620000e+001	9.840000e+002	1.057701e+003	1.057701e+003	-7.370107e+001	1.372271e-001
6.625000e+001	9.660000e+002	1.058357e+003	1.058357e+003	-9.235658e+001	1.331860e-001
6.630000e+001	9.550000e+002	1.059017e+003	1.059017e+003	-1.040167e+002	1.293207e-001
6.635000e+001	1.039000e+003	1.059681e+003	1.059681e+003	-2.068135e+001	1.256211e-001
6.640000e+001	9.490000e+002	1.060351e+003	1.060351e+003	-1.113506e+002	1.220779e-001
6.645000e+001	9.740000e+002	1.061024e+003	1.061024e+003	-8.702449e+001	1.186823e-001
6.650000e+001	9.900000e+002	1.061703e+003	1.061703e+003	-7.170294e+001	1.154264e-001
6.655000e+001	9.840000e+002	1.062386e+003	1.062386e+003	-7.838599e+001	1.123025e-001
6.660000e+001	9.630000e+002	1.063074e+003	1.063074e+003	-1.000736e+002	1.093036e-001
6.665000e+001	1.023000e+003	1.063766e+003	1.063766e+003	-4.076584e+001	1.064232e-001
6.670000e+001	9.640000e+002	1.064463e+003	1.064463e+003	-1.004627e+002	1.036550e-001
6.675000e+001	9.870000e+002	1.065164e+003	1.065164e+003	-7.816405e+001	1.009934e-001
6.680000e+001	1.012000e+003	1.065870e+003	1.065870e+003	-5.387004e+001	9.843291e-002
6.685000e+001	9.690000e+002	1.066581e+003	1.066581e+003	-9.758062e+001	9.596851e-002
6.690000e+001	9.570000e+002	1.067296e+003	1.067296e+003	-1.102958e+002	9.359545e-002
6.695000e+001	1.006000e+003	1.068016e+003	1.068016e+003	-6.201555e+001	9.130927e-002
6.700000e+001	1.039000e+003	1.068740e+003	1.068740e+003	-2.973990e+001	8.910579e-002
