# Supplementary material for: Design of high SERS sensitive substrates based on branched Ti nanorods
Source: Sci Rep. 2022 Jul 8;12:11631. doi: 10.1038/s41598-022-15875-3 (PMC9270367; doi:10.1038/s41598-022-15875-3)
Supplement: Supplementary file 1 — Supplementary Information. [file 41598_2022_15875_MOESM1_ESM.zip › Supplemantary file/XRD/Ti-TiN-Ag100nm.csv]

#twotheta	yobs	ycal	bkg	diff	ycalphase_1	h_1	k_1	l_1	peakpos_1	peakpos_ideal_1	d_1
3.350000e+001	2.031000e+003	1.800754e+003	1.641320e+003	2.302462e+002	3.413860e+000	1	0	0	3.503900e+001	3.503900e+001	2.558815e+000
3.355000e+001	1.968000e+003	1.804464e+003	1.638709e+003	1.635365e+002	3.743731e+000	0	0	2	3.791662e+001	3.791662e+001	2.370970e+000
3.360000e+001	1.979000e+003	1.808201e+003	1.636104e+003	1.707994e+002	4.127015e+000	1	0	1	4.000504e+001	4.000504e+001	2.251879e+000
3.365000e+001	2.023000e+003	1.811913e+003	1.633503e+003	2.110865e+002	4.571270e+000	1	0	2	5.257897e+001	5.257897e+001	1.739150e+000
3.370000e+001	1.945000e+003	1.815548e+003	1.630908e+003	1.294516e+002	5.084496e+000	1	1	0	6.285240e+001	6.285240e+001	1.477333e+000
3.375000e+001	1.947000e+003	1.819053e+003	1.628317e+003	1.279473e+002	5.674992e+000
3.380000e+001	1.942000e+003	1.822379e+003	1.625732e+003	1.196213e+002	6.351178e+000
3.385000e+001	1.876000e+003	1.825488e+003	1.623151e+003	5.051162e+001	7.121367e+000
3.390000e+001	1.863000e+003	1.828360e+003	1.620576e+003	3.464030e+001	7.993501e+000
3.395000e+001	2.008000e+003	1.830993e+003	1.618005e+003	1.770071e+002	8.974839e+000
3.400000e+001	1.940000e+003	1.833418e+003	1.615440e+003	1.065821e+002	1.007163e+001
3.405000e+001	1.916000e+003	1.835702e+003	1.612879e+003	8.029817e+001	1.128873e+001
3.410000e+001	1.875000e+003	1.837956e+003	1.610323e+003	3.704368e+001	1.262924e+001
3.415000e+001	1.848000e+003	1.840344e+003	1.607773e+003	7.656304e+000	1.409416e+001
3.420000e+001	1.842000e+003	1.843082e+003	1.605227e+003	-1.081556e+000	1.568194e+001
3.425000e+001	1.759000e+003	1.846444e+003	1.602687e+003	-8.744425e+001	1.738822e+001
3.430000e+001	1.896000e+003	1.850760e+003	1.600151e+003	4.523985e+001	1.920552e+001
3.435000e+001	1.922000e+003	1.856403e+003	1.597621e+003	6.559687e+001	2.112291e+001
3.440000e+001	1.860000e+003	1.863776e+003	1.595095e+003	-3.776418e+000	2.312591e+001
3.445000e+001	1.827000e+003	1.873287e+003	1.592575e+003	-4.628729e+001	2.519624e+001
3.450000e+001	1.907000e+003	1.885311e+003	1.590059e+003	2.168913e+001	2.731178e+001
3.455000e+001	1.880000e+003	1.900142e+003	1.587549e+003	-2.014245e+001	2.944654e+001
3.460000e+001	1.888000e+003	1.917939e+003	1.585043e+003	-2.993871e+001	3.157067e+001
3.465000e+001	1.796000e+003	1.938651e+003	1.582542e+003	-1.426512e+002	3.365064e+001
3.470000e+001	1.809000e+003	1.961959e+003	1.580047e+003	-1.529585e+002	3.564954e+001
3.475000e+001	1.853000e+003	1.987209e+003	1.577556e+003	-1.342085e+002	3.752764e+001
3.480000e+001	1.840000e+003	2.013387e+003	1.575071e+003	-1.733867e+002	3.924333e+001
3.485000e+001	1.973000e+003	2.039130e+003	1.572590e+003	-6.612976e+001	4.075452e+001
3.490000e+001	2.050000e+003	2.062801e+003	1.570115e+003	-1.280075e+001	4.202052e+001
3.495000e+001	2.233000e+003	2.082635e+003	1.567644e+003	1.503654e+002	4.300449e+001
3.500000e+001	2.276000e+003	2.096944e+003	1.565178e+003	1.790565e+002	4.367602e+001
3.505000e+001	2.167000e+003	2.104352e+003	1.562718e+003	6.264837e+001	4.400697e+001
3.510000e+001	2.094000e+003	2.066287e+003	1.560262e+003	2.771277e+001	4.380164e+001
3.515000e+001	1.977000e+003	1.974893e+003	1.557812e+003	2.107363e+000	4.298667e+001
3.520000e+001	1.771000e+003	1.887819e+003	1.555366e+003	-1.168195e+002	4.152174e+001
3.525000e+001	1.849000e+003	1.818561e+003	1.552925e+003	3.043918e+001	3.948327e+001
3.530000e+001	1.696000e+003	1.776479e+003	1.550490e+003	-8.047917e+001	3.699561e+001
3.535000e+001	1.778000e+003	1.745163e+003	1.548059e+003	3.283681e+001	3.419163e+001
3.540000e+001	1.725000e+003	1.714226e+003	1.545633e+003	1.077403e+001	3.120049e+001
3.545000e+001	1.654000e+003	1.683505e+003	1.543213e+003	-2.950469e+001	2.813970e+001
3.550000e+001	1.578000e+003	1.655793e+003	1.540797e+003	-7.779328e+001	2.511387e+001
3.555000e+001	1.629000e+003	1.632636e+003	1.538387e+003	-3.636168e+000	2.220066e+001
3.560000e+001	1.755000e+003	1.613955e+003	1.535981e+003	1.410454e+002	1.946838e+001
3.565000e+001	1.684000e+003	1.598929e+003	1.533580e+003	8.507080e+001	1.696428e+001
3.570000e+001	1.650000e+003	1.586671e+003	1.531185e+003	6.332886e+001	1.471865e+001
3.575000e+001	1.665000e+003	1.576467e+003	1.528794e+003	8.853283e+001	1.274647e+001
3.580000e+001	1.572000e+003	1.567798e+003	1.526408e+003	4.202077e+000	1.104964e+001
3.585000e+001	1.754000e+003	1.560293e+003	1.524028e+003	1.937070e+002	9.619491e+000
3.590000e+001	1.604000e+003	1.553686e+003	1.521652e+003	5.031373e+001	8.439516e+000
3.595000e+001	1.624000e+003	1.547783e+003	1.519281e+003	7.621698e+001	7.488040e+000
3.600000e+001	1.558000e+003	1.542439e+003	1.516916e+003	1.556132e+001	6.740677e+000
3.605000e+001	1.565000e+003	1.537544e+003	1.514555e+003	2.745595e+001	6.172452e+000
3.610000e+001	1.576000e+003	1.533015e+003	1.512200e+003	4.298454e+001	5.759488e+000
3.615000e+001	1.575000e+003	1.528788e+003	1.509849e+003	4.621198e+001	5.480245e+000
3.620000e+001	1.599000e+003	1.524811e+003	1.507503e+003	7.418927e+001	5.316337e+000
3.625000e+001	1.508000e+003	1.521043e+003	1.505163e+003	-1.304316e+001	5.252965e+000
3.630000e+001	1.528000e+003	1.517453e+003	1.502827e+003	1.054713e+001	5.279047e+000
3.635000e+001	1.576000e+003	1.514014e+003	1.500496e+003	6.198636e+001	5.387121e+000
3.640000e+001	1.522000e+003	1.510704e+003	1.498170e+003	1.129592e+001	5.573084e+000
3.645000e+001	1.522000e+003	1.507507e+003	1.495850e+003	1.449335e+001	5.835834e+000
3.650000e+001	1.519000e+003	1.504407e+003	1.493534e+003	1.459319e+001	6.176858e+000
3.655000e+001	1.470000e+003	1.501392e+003	1.491223e+003	-3.139249e+001	6.599794e+000
3.660000e+001	1.485000e+003	1.498454e+003	1.488918e+003	-1.345359e+001	7.109990e+000
3.665000e+001	1.516000e+003	1.495582e+003	1.486617e+003	2.041836e+001	7.714066e+000
3.670000e+001	1.438000e+003	1.492769e+003	1.484321e+003	-5.476949e+001	8.419469e+000
3.675000e+001	1.449000e+003	1.490011e+003	1.482031e+003	-4.101112e+001	9.234037e+000
3.680000e+001	1.466000e+003	1.487301e+003	1.479745e+003	-2.130143e+001	1.016556e+001
3.685000e+001	1.457000e+003	1.484636e+003	1.477464e+003	-2.763615e+001	1.122131e+001
3.690000e+001	1.528000e+003	1.482012e+003	1.475188e+003	4.598833e+001	1.240759e+001
3.695000e+001	1.566000e+003	1.479425e+003	1.472918e+003	8.657497e+001	1.372930e+001
3.700000e+001	1.404000e+003	1.476874e+003	1.470652e+003	-7.287381e+001	1.518942e+001
3.705000e+001	1.520000e+003	1.474356e+003	1.468391e+003	4.564386e+001	1.678859e+001
3.710000e+001	1.462000e+003	1.471871e+003	1.466136e+003	-9.870662e+000	1.852470e+001
3.715000e+001	1.439000e+003	1.469417e+003	1.463885e+003	-3.041655e+001	2.039247e+001
3.720000e+001	1.425000e+003	1.466994e+003	1.461639e+003	-4.199357e+001	2.238313e+001
3.725000e+001	1.412000e+003	1.464602e+003	1.459398e+003	-5.260220e+001	2.448413e+001
3.730000e+001	1.425000e+003	1.462244e+003	1.457163e+003	-3.724372e+001	2.667893e+001
3.735000e+001	1.488000e+003	1.459921e+003	1.454932e+003	2.807948e+001	2.894682e+001
3.740000e+001	1.409000e+003	1.457636e+003	1.452706e+003	-4.863649e+001	3.126287e+001
3.745000e+001	1.445000e+003	1.455398e+003	1.450485e+003	-1.039758e+001	3.359789e+001
3.750000e+001	1.439000e+003	1.453213e+003	1.448270e+003	-1.421293e+001	3.591853e+001
3.755000e+001	1.451000e+003	1.451097e+003	1.446059e+003	-9.745676e-002	3.818752e+001
3.760000e+001	1.476000e+003	1.449084e+003	1.443853e+003	2.691601e+001	4.036413e+001
3.765000e+001	1.448000e+003	1.447295e+003	1.441652e+003	7.054834e-001	4.240495e+001
3.770000e+001	1.386000e+003	1.446291e+003	1.439457e+003	-6.029110e+001	4.426512e+001
3.775000e+001	1.461000e+003	1.448326e+003	1.437266e+003	1.267408e+001	4.590019e+001
3.780000e+001	1.544000e+003	1.460211e+003	1.435080e+003	8.378908e+001	4.726847e+001
3.785000e+001	1.589000e+003	1.496278e+003	1.432899e+003	9.272150e+001	4.833402e+001
3.790000e+001	1.556000e+003	1.574515e+003	1.430723e+003	-1.851543e+001	4.906966e+001
3.795000e+001	1.690000e+003	1.699010e+003	1.428553e+003	-9.010254e+000	4.940101e+001
3.800000e+001	1.873000e+003	1.839029e+003	1.426387e+003	3.397079e+001	4.914338e+001
3.805000e+001	1.950000e+003	1.932968e+003	1.424226e+003	1.703214e+001	4.829359e+001
3.810000e+001	1.962000e+003	1.925005e+003	1.422070e+003	3.699524e+001	4.684091e+001
3.815000e+001	1.822000e+003	1.822209e+003	1.419920e+003	-2.086339e-001	4.489554e+001
3.820000e+001	1.718000e+003	1.680123e+003	1.417774e+003	3.787688e+001	4.259331e+001
3.825000e+001	1.527000e+003	1.554083e+003	1.415633e+003	-2.708270e+001	4.007627e+001
3.830000e+001	1.528000e+003	1.472289e+003	1.413497e+003	5.571117e+001	3.748254e+001
3.835000e+001	1.467000e+003	1.431788e+003	1.411366e+003	3.521240e+001	3.494010e+001
3.840000e+001	1.352000e+003	1.415782e+003	1.409240e+003	-6.378240e+001	3.256353e+001
3.845000e+001	1.326000e+003	1.409885e+003	1.407120e+003	-8.388471e+001	3.045265e+001
3.850000e+001	1.362000e+003	1.406970e+003	1.405004e+003	-4.496962e+001	2.869231e+001
3.855000e+001	1.297000e+003	1.404696e+003	1.402893e+003	-1.076955e+002	2.735283e+001
3.860000e+001	1.366000e+003	1.402527e+003	1.400787e+003	-3.652703e+001	2.649099e+001
3.865000e+001	1.370000e+003	1.400377e+003	1.398686e+003	-3.037680e+001	2.615136e+001
3.870000e+001	1.322000e+003	1.398234e+003	1.396591e+003	-7.623450e+001	2.636807e+001
3.875000e+001	1.396000e+003	1.396099e+003	1.394500e+003	-9.914243e-002	2.716647e+001
3.880000e+001	1.323000e+003	1.393971e+003	1.392414e+003	-7.097057e+001	2.856494e+001
3.885000e+001	1.288000e+003	1.391849e+003	1.390333e+003	-1.038487e+002	3.057632e+001
3.890000e+001	1.324000e+003	1.389733e+003	1.388257e+003	-6.573342e+001	3.320895e+001
3.895000e+001	1.295000e+003	1.387625e+003	1.386186e+003	-9.262467e+001	3.646724e+001
3.900000e+001	1.258000e+003	1.385522e+003	1.384120e+003	-1.275224e+002	4.035168e+001
3.905000e+001	1.276000e+003	1.383426e+003	1.382060e+003	-1.074264e+002	4.485831e+001
3.910000e+001	1.319000e+003	1.381337e+003	1.380004e+003	-6.233681e+001	4.997773e+001
3.915000e+001	1.320000e+003	1.379253e+003	1.377953e+003	-5.925343e+001	5.569379e+001
3.920000e+001	1.263000e+003	1.377176e+003	1.375907e+003	-1.141762e+002	6.198206e+001
3.925000e+001	1.300000e+003	1.375105e+003	1.373866e+003	-7.510517e+001	6.880817e+001
3.930000e+001	1.328000e+003	1.373040e+003	1.371830e+003	-4.504019e+001	7.612623e+001
3.935000e+001	1.271000e+003	1.370981e+003	1.369799e+003	-9.998128e+001	8.387738e+001
3.940000e+001	1.336000e+003	1.368929e+003	1.367774e+003	-3.292864e+001	9.198852e+001
3.945000e+001	1.250000e+003	1.366884e+003	1.365753e+003	-1.168844e+002	1.003714e+002
3.950000e+001	1.303000e+003	1.364864e+003	1.363737e+003	-6.186381e+001	1.089218e+002
3.955000e+001	1.305000e+003	1.362953e+003	1.361726e+003	-5.795287e+001	1.175192e+002
3.960000e+001	1.336000e+003	1.361542e+003	1.359720e+003	-2.554176e+001	1.260273e+002
3.965000e+001	1.361000e+003	1.362034e+003	1.357719e+003	-1.034326e+000	1.342941e+002
3.970000e+001	1.365000e+003	1.368371e+003	1.355723e+003	-3.370770e+000	1.421539e+002
3.975000e+001	1.364000e+003	1.388907e+003	1.353732e+003	-2.490743e+001	1.494307e+002
3.980000e+001	1.460000e+003	1.436101e+003	1.351746e+003	2.389923e+001	1.559426e+002
3.985000e+001	1.521000e+003	1.520064e+003	1.349765e+003	9.359456e-001	1.615099e+002
3.990000e+001	1.665000e+003	1.636163e+003	1.347790e+003	2.883731e+001	1.659638e+002
3.995000e+001	1.749000e+003	1.756434e+003	1.345819e+003	-7.433855e+000	1.691588e+002
4.000000e+001	1.807000e+003	1.837916e+003	1.343853e+003	-3.091609e+001	1.709839e+002
4.005000e+001	1.969000e+003	1.841151e+003	1.341892e+003	1.278489e+002	1.709994e+002
4.010000e+001	1.679000e+003	1.763447e+003	1.339936e+003	-8.444662e+001	1.686867e+002
4.015000e+001	1.652000e+003	1.642126e+003	1.337985e+003	9.873896e+000	1.640528e+002
4.020000e+001	1.581000e+003	1.519747e+003	1.336039e+003	6.125270e+001	1.570951e+002
4.025000e+001	1.432000e+003	1.427041e+003	1.334098e+003	4.958829e+000	1.482109e+002
4.030000e+001	1.385000e+003	1.371377e+003	1.332162e+003	1.362251e+001	1.378626e+002
4.035000e+001	1.283000e+003	1.344138e+003	1.330231e+003	-6.113820e+001	1.265231e+002
4.040000e+001	1.325000e+003	1.332711e+003	1.328305e+003	-7.711151e+000	1.146407e+002
4.045000e+001	1.225000e+003	1.327948e+003	1.326384e+003	-1.029477e+002	1.026175e+002
4.050000e+001	1.313000e+003	1.325349e+003	1.324468e+003	-1.234898e+001	9.079792e+001
4.055000e+001	1.278000e+003	1.323299e+003	1.322557e+003	-4.529911e+001	7.946336e+001
4.060000e+001	1.308000e+003	1.321361e+003	1.320651e+003	-1.336138e+001	6.883158e+001
4.065000e+001	1.265000e+003	1.319445e+003	1.318750e+003	-5.444544e+001	5.905821e+001
4.070000e+001	1.269000e+003	1.317537e+003	1.316855e+003	-4.853685e+001	5.024077e+001
4.075000e+001	1.222000e+003	1.315634e+003	1.314964e+003	-9.363380e+001	4.242446e+001
4.080000e+001	1.177000e+003	1.313736e+003	1.313078e+003	-1.367361e+002	3.560961e+001
4.085000e+001	1.239000e+003	1.311844e+003	1.311197e+003	-7.284369e+001	2.976010e+001
4.090000e+001	1.253000e+003	1.309957e+003	1.309321e+003	-5.695659e+001	2.481223e+001
4.095000e+001	1.299000e+003	1.308075e+003	1.307450e+003	-9.074783e+000	2.068347e+001
4.100000e+001	1.215000e+003	1.306198e+003	1.305584e+003	-9.119825e+001	1.728052e+001
4.105000e+001	1.342000e+003	1.304327e+003	1.303723e+003	3.767302e+001	1.450621e+001
4.110000e+001	1.237000e+003	1.302461e+003	1.301867e+003	-6.546097e+001	1.226506e+001
4.115000e+001	1.293000e+003	1.300600e+003	1.300016e+003	-7.600207e+000	1.046745e+001
4.120000e+001	1.297000e+003	1.298745e+003	1.298170e+003	-1.744680e+000	9.032292e+000
4.125000e+001	1.264000e+003	1.296894e+003	1.296329e+003	-3.289438e+001	7.888554e+000
4.130000e+001	1.248000e+003	1.295049e+003	1.294493e+003	-4.704931e+001	6.975767e+000
4.135000e+001	1.286000e+003	1.293209e+003	1.292662e+003	-7.209451e+000	6.243736e+000
4.140000e+001	1.276000e+003	1.291375e+003	1.290836e+003	-1.537480e+001	5.651742e+000
4.145000e+001	1.243000e+003	1.289545e+003	1.289015e+003	-4.654535e+001	5.167443e+000
4.150000e+001	1.270000e+003	1.287721e+003	1.287199e+003	-1.772109e+001	4.765622e+000
4.155000e+001	1.277000e+003	1.285902e+003	1.285388e+003	-8.902024e+000	4.426953e+000
4.160000e+001	1.273000e+003	1.284088e+003	1.283582e+003	-1.108814e+001	4.136829e+000
4.165000e+001	1.285000e+003	1.282279e+003	1.281781e+003	2.720571e+000	3.884341e+000
4.170000e+001	1.297000e+003	1.280476e+003	1.279985e+003	1.652411e+001	3.661410e+000
4.175000e+001	1.252000e+003	1.278678e+003	1.278194e+003	-2.667752e+001	3.462081e+000
4.180000e+001	1.203000e+003	1.276884e+003	1.276407e+003	-7.388431e+001	3.281960e+000
4.185000e+001	1.277000e+003	1.275096e+003	1.274626e+003	1.903751e+000	3.117795e+000
4.190000e+001	1.174000e+003	1.273007e+003	1.272850e+003	-9.900726e+001	2.967144e+000
4.195000e+001	1.247000e+003	1.271234e+003	1.271079e+003	-2.423393e+001	2.828152e+000
4.200000e+001	1.298000e+003	1.269314e+003	1.269313e+003	2.868604e+001	2.699372e+000
4.205000e+001	1.253000e+003	1.267553e+003	1.267552e+003	-1.455290e+001	2.579656e+000
4.210000e+001	1.284000e+003	1.265797e+003	1.265796e+003	1.820315e+001	2.468065e+000
4.215000e+001	1.268000e+003	1.264046e+003	1.264045e+003	3.954212e+000	2.363817e+000
4.220000e+001	1.243000e+003	1.262300e+003	1.262299e+003	-1.929973e+001	2.266243e+000
4.225000e+001	1.228000e+003	1.260559e+003	1.260558e+003	-3.255866e+001	2.174767e+000
4.230000e+001	1.231000e+003	1.258823e+003	1.258822e+003	-2.782259e+001	2.088879e+000
4.235000e+001	1.245000e+003	1.257092e+003	1.257091e+003	-1.209152e+001	2.008129e+000
4.240000e+001	1.248000e+003	1.255365e+003	1.255365e+003	-7.365447e+000	1.932114e+000
4.245000e+001	1.243000e+003	1.253644e+003	1.253644e+003	-1.064437e+001	1.860470e+000
4.250000e+001	1.319000e+003	1.251928e+003	1.251928e+003	6.707171e+001	1.792871e+000
4.255000e+001	1.301000e+003	1.250217e+003	1.250217e+003	5.078279e+001	1.729018e+000
4.260000e+001	1.280000e+003	1.248511e+003	1.248510e+003	3.148888e+001	1.668640e+000
4.265000e+001	1.246000e+003	1.246810e+003	1.246809e+003	-8.100308e-001	1.611493e+000
4.270000e+001	1.276000e+003	1.245114e+003	1.245113e+003	3.088606e+001	1.557351e+000
4.275000e+001	1.206000e+003	1.243423e+003	1.243422e+003	-3.742284e+001	1.506008e+000
4.280000e+001	1.246000e+003	1.241737e+003	1.241736e+003	4.263256e+000	1.457275e+000
4.285000e+001	1.197000e+003	1.240056e+003	1.240055e+003	-4.305564e+001	1.410981e+000
4.290000e+001	1.281000e+003	1.238380e+003	1.238379e+003	4.262046e+001	1.366966e+000
4.295000e+001	1.233000e+003	1.236708e+003	1.236708e+003	-3.708431e+000	1.325084e+000
4.300000e+001	1.260000e+003	1.235042e+003	1.235042e+003	2.495768e+001	1.285200e+000
4.305000e+001	1.234000e+003	1.233381e+003	1.233381e+003	6.187940e-001	1.247191e+000
4.310000e+001	1.311000e+003	1.231725e+003	1.231724e+003	7.927491e+001	1.210942e+000
4.315000e+001	1.260000e+003	1.230074e+003	1.230073e+003	2.992603e+001	1.176346e+000
4.320000e+001	1.236000e+003	1.228428e+003	1.228427e+003	7.572153e+000	1.143307e+000
4.325000e+001	1.165000e+003	1.226787e+003	1.226786e+003	-6.178672e+001	1.111732e+000
4.330000e+001	1.291000e+003	1.225151e+003	1.225150e+003	6.584941e+001	1.081538e+000
4.335000e+001	1.209000e+003	1.223519e+003	1.223519e+003	-1.451946e+001	1.052646e+000
4.340000e+001	1.203000e+003	1.221893e+003	1.221893e+003	-1.889333e+001	1.024984e+000
4.345000e+001	1.312000e+003	1.220272e+003	1.220271e+003	9.172781e+001	9.984835e-001
4.350000e+001	1.295000e+003	1.218656e+003	1.218655e+003	7.634395e+001	9.730815e-001
4.355000e+001	1.201000e+003	1.217045e+003	1.217044e+003	-1.604490e+001	9.487194e-001
4.360000e+001	1.283000e+003	1.215439e+003	1.215438e+003	6.756124e+001	9.253421e-001
4.365000e+001	1.215000e+003	1.213838e+003	1.213837e+003	1.162392e+000	9.028983e-001
4.370000e+001	1.176000e+003	1.212241e+003	1.212241e+003	-3.624146e+001	8.813402e-001
4.375000e+001	1.229000e+003	1.210650e+003	1.210650e+003	1.834970e+001	8.606228e-001
4.380000e+001	1.253000e+003	1.209064e+003	1.209063e+003	4.393586e+001	8.407041e-001
4.385000e+001	1.238000e+003	1.207483e+003	1.207482e+003	3.051702e+001	8.215447e-001
4.390000e+001	1.220000e+003	1.205907e+003	1.205906e+003	1.409318e+001	8.031077e-001
4.395000e+001	1.312000e+003	1.204336e+003	1.204335e+003	1.076643e+002	7.853583e-001
4.400000e+001	1.288000e+003	1.202769e+003	1.202769e+003	8.523051e+001	7.682640e-001
4.405000e+001	1.281000e+003	1.201208e+003	1.201207e+003	7.979168e+001	7.517941e-001
4.410000e+001	1.279000e+003	1.199652e+003	1.199651e+003	7.934786e+001	7.359199e-001
4.415000e+001	1.341000e+003	1.198101e+003	1.198100e+003	1.428990e+002	7.206141e-001
4.420000e+001	1.358000e+003	1.196555e+003	1.196554e+003	1.614452e+002	7.058512e-001
4.425000e+001	1.301000e+003	1.195014e+003	1.195013e+003	1.059864e+002	6.916072e-001
4.430000e+001	1.400000e+003	1.193477e+003	1.193477e+003	2.065226e+002	6.778592e-001
4.435000e+001	1.384000e+003	1.191946e+003	1.191945e+003	1.920538e+002	6.645859e-001
4.440000e+001	1.281000e+003	1.190420e+003	1.190419e+003	9.057994e+001	6.517670e-001
4.445000e+001	1.334000e+003	1.188899e+003	1.188898e+003	1.451011e+002	6.393833e-001
4.450000e+001	1.273000e+003	1.187383e+003	1.187382e+003	8.561732e+001	6.274167e-001
4.455000e+001	1.237000e+003	1.185871e+003	1.185870e+003	5.112851e+001	6.158501e-001
4.460000e+001	1.301000e+003	1.184365e+003	1.184364e+003	1.166347e+002	6.046674e-001
4.465000e+001	1.254000e+003	1.182864e+003	1.182863e+003	7.113590e+001	5.938531e-001
4.470000e+001	1.224000e+003	1.181368e+003	1.181367e+003	4.263209e+001	5.833927e-001
4.475000e+001	1.224000e+003	1.179877e+003	1.179876e+003	4.412329e+001	5.732725e-001
4.480000e+001	1.214000e+003	1.178391e+003	1.178389e+003	3.560949e+001	5.634794e-001
4.485000e+001	1.200000e+003	1.176909e+003	1.176908e+003	2.309068e+001	5.540010e-001
4.490000e+001	1.225000e+003	1.175433e+003	1.175432e+003	4.956688e+001	5.448255e-001
4.495000e+001	1.101000e+003	1.173962e+003	1.173961e+003	-7.296192e+001	5.359417e-001
4.500000e+001	1.204000e+003	1.172496e+003	1.172494e+003	3.150428e+001	5.273391e-001
4.505000e+001	1.165000e+003	1.171035e+003	1.171033e+003	-6.034521e+000	5.190076e-001
4.510000e+001	1.200000e+003	1.169578e+003	1.169577e+003	3.042168e+001	5.109377e-001
4.515000e+001	1.185000e+003	1.168127e+003	1.168126e+003	1.687288e+001	5.031201e-001
4.520000e+001	1.201000e+003	1.166681e+003	1.166679e+003	3.431907e+001	4.955463e-001
4.525000e+001	1.213000e+003	1.165240e+003	1.165238e+003	4.776027e+001	4.882080e-001
4.530000e+001	1.181000e+003	1.163804e+003	1.163802e+003	1.719646e+001	4.810975e-001
4.535000e+001	1.198000e+003	1.162372e+003	1.162371e+003	3.562765e+001	4.742072e-001
4.540000e+001	1.161000e+003	1.160946e+003	1.160944e+003	5.384413e-002	4.675301e-001
4.545000e+001	1.147000e+003	1.159525e+003	1.159523e+003	-1.252497e+001	4.610594e-001
4.550000e+001	1.185000e+003	1.158109e+003	1.158107e+003	2.689121e+001	4.547887e-001
4.555000e+001	1.192000e+003	1.156698e+003	1.156695e+003	3.530239e+001	4.487119e-001
4.560000e+001	1.174000e+003	1.155291e+003	1.155289e+003	1.870857e+001	4.428232e-001
4.565000e+001	1.165000e+003	1.153890e+003	1.153888e+003	1.110974e+001	4.371170e-001
4.570000e+001	1.148000e+003	1.152494e+003	1.152492e+003	-4.494093e+000	4.315881e-001
4.575000e+001	1.124000e+003	1.151103e+003	1.151100e+003	-2.710293e+001	4.262315e-001
4.580000e+001	1.171000e+003	1.149717e+003	1.149714e+003	2.128322e+001	4.210424e-001
4.585000e+001	1.142000e+003	1.148336e+003	1.148333e+003	-6.335635e+000	4.160162e-001
4.590000e+001	1.121000e+003	1.146959e+003	1.146956e+003	-2.595950e+001	4.111487e-001
4.595000e+001	1.111000e+003	1.145588e+003	1.145585e+003	-3.458837e+001	4.064358e-001
4.600000e+001	1.102000e+003	1.144222e+003	1.144219e+003	-4.222225e+001	4.018735e-001
4.605000e+001	1.108000e+003	1.142861e+003	1.142857e+003	-3.486114e+001	3.974581e-001
4.610000e+001	1.179000e+003	1.141505e+003	1.141501e+003	3.749495e+001	3.931862e-001
4.615000e+001	1.171000e+003	1.140154e+003	1.140150e+003	3.084604e+001	3.890544e-001
4.620000e+001	1.122000e+003	1.138808e+003	1.138804e+003	-1.680789e+001	3.850596e-001
4.625000e+001	1.106000e+003	1.137467e+003	1.137462e+003	-3.146683e+001	3.811987e-001
4.630000e+001	1.160000e+003	1.136131e+003	1.136126e+003	2.386921e+001	3.774690e-001
4.635000e+001	1.160000e+003	1.134800e+003	1.134795e+003	2.520023e+001	3.738678e-001
4.640000e+001	1.146000e+003	1.133474e+003	1.133468e+003	1.252623e+001	3.703926e-001
4.645000e+001	1.090000e+003	1.132153e+003	1.132147e+003	-4.215279e+001	3.670410e-001
4.650000e+001	1.166000e+003	1.130837e+003	1.130830e+003	3.516317e+001	3.638109e-001
4.655000e+001	1.100000e+003	1.129526e+003	1.129519e+003	-2.952589e+001	3.607000e-001
4.660000e+001	1.103000e+003	1.128220e+003	1.128213e+003	-2.521998e+001	3.577066e-001
4.665000e+001	1.133000e+003	1.126919e+003	1.126911e+003	6.080901e+000	3.548287e-001
4.670000e+001	1.131000e+003	1.125623e+003	1.125615e+003	5.376753e+000	3.520647e-001
4.675000e+001	1.144000e+003	1.124332e+003	1.124324e+003	1.966757e+001	3.494132e-001
4.680000e+001	1.133000e+003	1.123047e+003	1.123037e+003	9.953361e+000	3.468725e-001
4.685000e+001	1.119000e+003	1.121766e+003	1.121756e+003	-2.765889e+000	3.444416e-001
4.690000e+001	1.057000e+003	1.120490e+003	1.120480e+003	-6.349018e+001	3.421191e-001
4.695000e+001	1.085000e+003	1.119220e+003	1.119208e+003	-3.421951e+001	3.399041e-001
4.700000e+001	1.057000e+003	1.117954e+003	1.117942e+003	-6.095388e+001	3.377956e-001
4.705000e+001	1.123000e+003	1.116693e+003	1.116681e+003	6.306693e+000	3.357928e-001
4.710000e+001	1.121000e+003	1.115438e+003	1.115424e+003	5.562219e+000	3.338950e-001
4.715000e+001	1.058000e+003	1.114187e+003	1.114173e+003	-5.618731e+001	3.321018e-001
4.720000e+001	1.111000e+003	1.112942e+003	1.112926e+003	-1.941895e+000	3.304126e-001
4.725000e+001	1.132000e+003	1.111702e+003	1.111685e+003	2.029846e+001	3.288270e-001
4.730000e+001	1.100000e+003	1.110466e+003	1.110449e+003	-1.046626e+001	3.273451e-001
4.735000e+001	1.090000e+003	1.109236e+003	1.109217e+003	-1.923604e+001	3.259665e-001
4.740000e+001	1.123000e+003	1.108011e+003	1.107991e+003	1.498910e+001	3.246915e-001
4.745000e+001	1.103000e+003	1.106791e+003	1.106769e+003	-3.790838e+000	3.235201e-001
4.750000e+001	1.078000e+003	1.105576e+003	1.105553e+003	-2.757586e+001	3.224527e-001
4.755000e+001	1.094000e+003	1.104366e+003	1.104342e+003	-1.036597e+001	3.214898e-001
4.760000e+001	1.079000e+003	1.103161e+003	1.103135e+003	-2.416118e+001	3.206318e-001
4.765000e+001	1.111000e+003	1.101961e+003	1.101934e+003	9.038512e+000	3.198796e-001
4.770000e+001	1.105000e+003	1.100767e+003	1.100737e+003	4.233096e+000	3.192339e-001
4.775000e+001	1.041000e+003	1.099577e+003	1.099546e+003	-5.857743e+001	3.186959e-001
4.780000e+001	1.024000e+003	1.098393e+003	1.098359e+003	-7.439308e+001	3.182666e-001
4.785000e+001	1.061000e+003	1.097214e+003	1.097178e+003	-3.621386e+001	3.179473e-001
4.790000e+001	1.105000e+003	1.096040e+003	1.096002e+003	8.960225e+000	3.177396e-001
4.795000e+001	1.075000e+003	1.094871e+003	1.094830e+003	-1.987083e+001	3.176451e-001
4.800000e+001	1.102000e+003	1.093707e+003	1.093664e+003	8.292960e+000	3.176657e-001
4.805000e+001	1.066000e+003	1.092548e+003	1.092502e+003	-2.654841e+001	3.178032e-001
4.810000e+001	1.026000e+003	1.091395e+003	1.091346e+003	-6.539495e+001	3.180600e-001
4.815000e+001	1.032000e+003	1.090247e+003	1.090194e+003	-5.824667e+001	3.184385e-001
4.820000e+001	1.087000e+003	1.089104e+003	1.089048e+003	-2.103577e+000	3.189412e-001
4.825000e+001	1.065000e+003	1.087966e+003	1.087906e+003	-2.296569e+001	3.195711e-001
4.830000e+001	1.081000e+003	1.086833e+003	1.086770e+003	-5.833007e+000	3.203312e-001
4.835000e+001	1.099000e+003	1.085706e+003	1.085638e+003	1.329445e+001	3.212248e-001
4.840000e+001	1.049000e+003	1.084583e+003	1.084512e+003	-3.558333e+001	3.222556e-001
4.845000e+001	1.123000e+003	1.083466e+003	1.083391e+003	3.953364e+001	3.234275e-001
4.850000e+001	1.052000e+003	1.082355e+003	1.082274e+003	-3.035465e+001	3.247445e-001
4.855000e+001	1.073000e+003	1.081248e+003	1.081163e+003	-8.248220e+000	3.262112e-001
4.860000e+001	1.064000e+003	1.080147e+003	1.080056e+003	-1.614708e+001	3.278325e-001
4.865000e+001	1.042000e+003	1.079051e+003	1.078955e+003	-3.705124e+001	3.296135e-001
4.870000e+001	1.078000e+003	1.077961e+003	1.077858e+003	3.926641e-002	3.315598e-001
4.875000e+001	1.090000e+003	1.076876e+003	1.076767e+003	1.312444e+001	3.336773e-001
4.880000e+001	1.039000e+003	1.075796e+003	1.075680e+003	-3.679575e+001	3.359725e-001
4.885000e+001	1.058000e+003	1.074721e+003	1.074599e+003	-1.672131e+001	3.384522e-001
4.890000e+001	1.043000e+003	1.073652e+003	1.073522e+003	-3.065227e+001	3.411238e-001
4.895000e+001	1.047000e+003	1.072589e+003	1.072451e+003	-2.558864e+001	3.439953e-001
4.900000e+001	1.072000e+003	1.071530e+003	1.071384e+003	4.695491e-001	3.470750e-001
4.905000e+001	1.064000e+003	1.070478e+003	1.070323e+003	-6.477719e+000	3.503720e-001
4.910000e+001	1.074000e+003	1.069430e+003	1.069266e+003	4.569533e+000	3.538963e-001
4.915000e+001	9.890000e+002	1.068389e+003	1.068215e+003	-7.938872e+001	3.576581e-001
4.920000e+001	1.014000e+003	1.067353e+003	1.067168e+003	-5.335250e+001	3.616688e-001
4.925000e+001	1.104000e+003	1.066322e+003	1.066127e+003	3.767816e+001	3.659405e-001
4.930000e+001	9.880000e+002	1.065297e+003	1.065090e+003	-7.729676e+001	3.704861e-001
4.935000e+001	1.045000e+003	1.064277e+003	1.064059e+003	-1.927729e+001	3.753197e-001
4.940000e+001	1.053000e+003	1.063263e+003	1.063032e+003	-1.026346e+001	3.804564e-001
4.945000e+001	1.020000e+003	1.062255e+003	1.062010e+003	-4.225530e+001	3.859122e-001
4.950000e+001	1.088000e+003	1.061253e+003	1.060994e+003	2.674716e+001	3.917048e-001
4.955000e+001	1.033000e+003	1.060256e+003	1.059982e+003	-2.725611e+001	3.978529e-001
4.960000e+001	1.025000e+003	1.059265e+003	1.058976e+003	-3.426514e+001	4.043771e-001
4.965000e+001	1.064000e+003	1.058280e+003	1.057974e+003	5.720019e+000	4.112994e-001
4.970000e+001	1.064000e+003	1.057301e+003	1.056978e+003	6.699345e+000	4.186439e-001
4.975000e+001	1.028000e+003	1.056327e+003	1.055986e+003	-2.832720e+001	4.264367e-001
4.980000e+001	1.071000e+003	1.055360e+003	1.055000e+003	1.564033e+001	4.347063e-001
4.985000e+001	1.106000e+003	1.054398e+003	1.054018e+003	5.160192e+001	4.434842e-001
4.990000e+001	1.026000e+003	1.053442e+003	1.053041e+003	-2.744250e+001	4.528048e-001
4.995000e+001	1.039000e+003	1.052493e+003	1.052070e+003	-1.349295e+001	4.627066e-001
5.000000e+001	1.066000e+003	1.051549e+003	1.051103e+003	1.445052e+001	4.732327e-001
5.005000e+001	9.930000e+002	1.050612e+003	1.050142e+003	-5.761214e+001	4.844319e-001
5.010000e+001	1.067000e+003	1.049681e+003	1.049185e+003	1.731902e+001	4.963599e-001
5.015000e+001	9.910000e+002	1.048756e+003	1.048234e+003	-5.775605e+001	5.090816e-001
5.020000e+001	1.018000e+003	1.047837e+003	1.047287e+003	-2.983739e+001	5.226732e-001
5.025000e+001	1.012000e+003	1.046925e+003	1.046345e+003	-3.492506e+001	5.372256e-001
5.030000e+001	1.011000e+003	1.046019e+003	1.045409e+003	-3.501911e+001	5.528488e-001
5.035000e+001	1.034000e+003	1.045120e+003	1.044477e+003	-1.111960e+001	5.696776e-001
5.040000e+001	9.990000e+002	1.044227e+003	1.043551e+003	-4.522659e+001	5.878789e-001
5.045000e+001	1.008000e+003	1.043340e+003	1.042629e+003	-3.534013e+001	6.076611e-001
5.050000e+001	1.012000e+003	1.042460e+003	1.041712e+003	-3.046028e+001	6.292863e-001
5.055000e+001	1.038000e+003	1.041587e+003	1.040801e+003	-3.587113e+000	6.530850e-001
5.060000e+001	1.040000e+003	1.040721e+003	1.039894e+003	-7.206864e-001	6.794745e-001
5.065000e+001	1.076000e+003	1.039861e+003	1.038993e+003	3.613893e+001	7.089818e-001
5.070000e+001	9.520000e+002	1.039008e+003	1.038096e+003	-8.700832e+001	7.422694e-001
5.075000e+001	1.012000e+003	1.038163e+003	1.037204e+003	-2.616252e+001	7.801669e-001
5.080000e+001	1.068000e+003	1.037324e+003	1.036318e+003	3.067626e+001	8.237064e-001
5.085000e+001	1.032000e+003	1.036492e+003	1.035436e+003	-4.492045e+000	8.741624e-001
5.090000e+001	1.081000e+003	1.035668e+003	1.034559e+003	4.533249e+001	9.330941e-001
5.095000e+001	1.071000e+003	1.034850e+003	1.033688e+003	3.614978e+001	1.002391e+000
5.100000e+001	9.970000e+002	1.034040e+003	1.032821e+003	-3.704025e+001	1.084319e+000
5.105000e+001	1.055000e+003	1.033238e+003	1.031960e+003	2.176232e+001	1.181561e+000
5.110000e+001	1.047000e+003	1.032443e+003	1.031103e+003	1.455741e+001	1.297254e+000
5.115000e+001	1.050000e+003	1.031655e+003	1.030251e+003	1.834494e+001	1.435020e+000
5.120000e+001	9.940000e+002	1.030875e+003	1.029405e+003	-3.687519e+001	1.598973e+000
5.125000e+001	9.730000e+002	1.030103e+003	1.028563e+003	-5.710305e+001	1.793717e+000
5.130000e+001	1.035000e+003	1.029339e+003	1.027726e+003	5.661259e+000	2.024309e+000
5.135000e+001	9.930000e+002	1.028582e+003	1.026895e+003	-3.558235e+001	2.296204e+000
5.140000e+001	1.027000e+003	1.027834e+003	1.026068e+003	-8.339733e-001	2.615151e+000
5.145000e+001	9.930000e+002	1.027094e+003	1.025246e+003	-3.409370e+001	2.987065e+000
5.150000e+001	9.710000e+002	1.026362e+003	1.024430e+003	-5.536163e+001	3.417850e+000
5.155000e+001	9.990000e+002	1.025638e+003	1.023618e+003	-2.663786e+001	3.913188e+000
5.160000e+001	1.052000e+003	1.024922e+003	1.022811e+003	2.707751e+001	4.478285e+000
5.165000e+001	9.780000e+002	1.024216e+003	1.022010e+003	-4.621562e+001	5.117593e+000
5.170000e+001	9.980000e+002	1.023517e+003	1.021213e+003	-2.551735e+001	5.834503e+000
5.175000e+001	1.020000e+003	1.022828e+003	1.020421e+003	-2.827790e+000	6.631030e+000
5.180000e+001	1.072000e+003	1.022147e+003	1.019635e+003	4.985296e+001	7.507493e+000
5.185000e+001	1.016000e+003	1.021475e+003	1.018853e+003	-5.475205e+000	8.462209e+000
5.190000e+001	1.005000e+003	1.020812e+003	1.018076e+003	-1.581240e+001	9.491212e+000
5.195000e+001	9.830000e+002	1.020159e+003	1.017304e+003	-3.715872e+001	1.058801e+001
5.200000e+001	1.004000e+003	1.019514e+003	1.016538e+003	-1.551429e+001	1.174337e+001
5.205000e+001	1.045000e+003	1.018879e+003	1.015776e+003	2.612077e+001	1.294519e+001
5.210000e+001	9.940000e+002	1.018254e+003	1.015019e+003	-2.425363e+001	1.417836e+001
5.215000e+001	1.004000e+003	1.017638e+003	1.014268e+003	-1.363760e+001	1.542476e+001
5.220000e+001	9.840000e+002	1.017031e+003	1.013521e+003	-3.303126e+001	1.666327e+001
5.225000e+001	9.950000e+002	1.016435e+003	1.012779e+003	-2.143474e+001	1.786990e+001
5.230000e+001	1.036000e+003	1.015848e+003	1.012042e+003	2.015186e+001	1.901816e+001
5.235000e+001	1.029000e+003	1.015272e+003	1.011311e+003	1.372843e+001	2.007957e+001
5.240000e+001	1.027000e+003	1.014705e+003	1.010584e+003	1.229484e+001	2.102465e+001
5.245000e+001	1.051000e+003	1.014149e+003	1.009862e+003	3.685099e+001	2.182428e+001
5.250000e+001	9.870000e+002	1.013603e+003	1.009146e+003	-2.660325e+001	2.245150e+001
5.255000e+001	1.080000e+003	1.013068e+003	1.008434e+003	6.693201e+001	2.288358e+001
5.260000e+001	9.960000e+002	1.012543e+003	1.007727e+003	-1.654335e+001	2.309836e+001
5.265000e+001	1.020000e+003	1.012029e+003	1.007025e+003	7.970567e+000	2.304039e+001
5.270000e+001	1.013000e+003	1.011526e+003	1.006329e+003	1.473634e+000	2.270487e+001
5.275000e+001	1.018000e+003	1.011034e+003	1.005637e+003	6.965740e+000	2.210578e+001
5.280000e+001	1.015000e+003	1.010553e+003	1.004950e+003	4.446773e+000	2.125071e+001
5.285000e+001	1.034000e+003	1.010083e+003	1.004268e+003	2.391662e+001	2.017789e+001
5.290000e+001	9.940000e+002	1.009625e+003	1.003592e+003	-1.562483e+001	1.893384e+001
5.295000e+001	9.910000e+002	1.009178e+003	1.002920e+003	-1.817769e+001	1.756679e+001
5.300000e+001	1.013000e+003	1.008742e+003	1.002253e+003	4.257937e+000	1.612350e+001
5.305000e+001	1.054000e+003	1.008318e+003	1.001591e+003	4.568194e+001	1.464712e+001
5.310000e+001	1.014000e+003	1.007906e+003	1.000934e+003	6.094216e+000	1.317577e+001
5.315000e+001	1.000000e+003	1.007505e+003	1.000283e+003	-7.505340e+000	1.174184e+001
5.320000e+001	1.046000e+003	1.007117e+003	9.996359e+002	3.888317e+001	1.037174e+001
5.325000e+001	1.008000e+003	1.006740e+003	9.989941e+002	1.259653e+000	9.085880e+000
5.330000e+001	1.050000e+003	1.006376e+003	9.983573e+002	4.362401e+001	7.898898e+000
5.335000e+001	9.710000e+002	1.006024e+003	9.977256e+002	-3.502386e+001	6.820035e+000
5.340000e+001	9.940000e+002	1.005684e+003	9.970988e+002	-1.168403e+001	5.853680e+000
5.345000e+001	9.440000e+002	1.005357e+003	9.964770e+002	-6.135660e+001	5.000014e+000
5.350000e+001	1.036000e+003	1.005042e+003	9.958602e+002	3.095835e+001	4.255736e+000
5.355000e+001	1.041000e+003	1.004739e+003	9.952484e+002	3.626074e+001	3.614826e+000
5.360000e+001	1.017000e+003	1.004450e+003	9.946415e+002	1.255050e+001	3.069301e+000
5.365000e+001	1.024000e+003	1.004172e+003	9.940397e+002	1.982754e+001	2.609925e+000
5.370000e+001	9.650000e+002	1.003908e+003	9.934429e+002	-3.890818e+001	2.226838e+000
5.375000e+001	9.930000e+002	1.003657e+003	9.928511e+002	-1.065675e+001	1.910094e+000
5.380000e+001	1.014000e+003	1.003418e+003	9.922643e+002	1.058179e+001	1.650072e+000
5.385000e+001	9.800000e+002	1.003193e+003	9.916825e+002	-2.319262e+001	1.437794e+000
5.390000e+001	9.810000e+002	1.002980e+003	9.911056e+002	-2.198003e+001	1.265120e+000
5.395000e+001	1.011000e+003	1.002780e+003	9.905338e+002	8.219527e+000	1.124865e+000
5.400000e+001	9.960000e+002	1.002594e+003	9.899670e+002	-6.593998e+000	1.010831e+000
5.405000e+001	1.004000e+003	1.002421e+003	9.894051e+002	1.579369e+000	9.177834e-001
5.410000e+001	9.700000e+002	1.002260e+003	9.888483e+002	-3.226040e+001	8.413850e-001
5.415000e+001	9.990000e+002	1.002113e+003	9.882964e+002	-3.113317e+000	7.781072e-001
5.420000e+001	9.960000e+002	1.001979e+003	9.877496e+002	-5.979401e+000	7.251236e-001
5.425000e+001	9.220000e+002	1.001859e+003	9.872077e+002	-7.985866e+001	6.802036e-001
5.430000e+001	9.950000e+002	1.001751e+003	9.866709e+002	-6.751080e+000	6.416095e-001
5.435000e+001	1.044000e+003	1.001657e+003	9.861390e+002	4.234333e+001	6.080019e-001
5.440000e+001	9.810000e+002	1.001575e+003	9.856122e+002	-2.057540e+001	5.783578e-001
5.445000e+001	1.081000e+003	1.001507e+003	9.850903e+002	7.949275e+001	5.519007e-001
5.450000e+001	1.036000e+003	1.001452e+003	9.845734e+002	3.454781e+001	5.280427e-001
5.455000e+001	1.008000e+003	1.001410e+003	9.840616e+002	6.589811e+000	5.063388e-001
5.460000e+001	1.039000e+003	1.001381e+003	9.835547e+002	3.761881e+001	4.864507e-001
5.465000e+001	1.027000e+003	1.001365e+003	9.830528e+002	2.563486e+001	4.681187e-001
5.470000e+001	1.012000e+003	1.001362e+003	9.825560e+002	1.063802e+001	4.511411e-001
5.475000e+001	1.066000e+003	1.001372e+003	9.820641e+002	6.462836e+001	4.353587e-001
5.480000e+001	1.030000e+003	1.001394e+003	9.815772e+002	2.860597e+001	4.206432e-001
5.485000e+001	1.008000e+003	1.001429e+003	9.810953e+002	6.570933e+000	4.068893e-001
5.490000e+001	9.670000e+002	1.001477e+003	9.806184e+002	-3.447665e+001	3.940088e-001
5.495000e+001	9.850000e+002	1.001537e+003	9.801465e+002	-1.653667e+001	3.819266e-001
5.500000e+001	9.530000e+002	1.001609e+003	9.796796e+002	-4.860902e+001	3.705772e-001
5.505000e+001	1.001000e+003	1.001694e+003	9.792177e+002	-6.935602e-001	3.599034e-001
5.510000e+001	1.101000e+003	1.001790e+003	9.787608e+002	9.920984e+001	3.498542e-001
5.515000e+001	9.700000e+002	1.001899e+003	9.783089e+002	-3.189868e+001	3.403840e-001
5.520000e+001	1.052000e+003	1.002019e+003	9.778620e+002	4.998103e+001	3.314515e-001
5.525000e+001	1.016000e+003	1.002151e+003	9.774201e+002	1.384915e+001	3.230196e-001
5.530000e+001	1.000000e+003	1.002294e+003	9.769831e+002	-2.294150e+000	3.150542e-001
5.535000e+001	9.980000e+002	1.002449e+003	9.765512e+002	-4.448697e+000	3.075244e-001
5.540000e+001	1.046000e+003	1.002614e+003	9.761243e+002	4.338571e+001	3.004019e-001
5.545000e+001	9.720000e+002	1.002791e+003	9.757024e+002	-3.079073e+001	2.936608e-001
5.550000e+001	1.037000e+003	1.002978e+003	9.752854e+002	3.402219e+001	2.872773e-001
5.555000e+001	1.045000e+003	1.003175e+003	9.748735e+002	4.182470e+001	2.812295e-001
5.560000e+001	9.370000e+002	1.003383e+003	9.744666e+002	-6.638296e+001	2.754972e-001
5.565000e+001	9.690000e+002	1.003601e+003	9.740646e+002	-3.460057e+001	2.700620e-001
5.570000e+001	1.031000e+003	1.003828e+003	9.736677e+002	2.717213e+001	2.649068e-001
5.575000e+001	9.920000e+002	1.004065e+003	9.732757e+002	-1.206460e+001	2.600157e-001
5.580000e+001	1.040000e+003	1.004310e+003	9.728888e+002	3.568952e+001	2.553743e-001
5.585000e+001	1.051000e+003	1.004565e+003	9.725068e+002	4.643475e+001	2.509689e-001
5.590000e+001	1.069000e+003	1.004829e+003	9.721299e+002	6.417138e+001	2.467873e-001
5.595000e+001	1.002000e+003	1.005100e+003	9.717579e+002	-3.100283e+000	2.428178e-001
5.600000e+001	1.024000e+003	1.005380e+003	9.713909e+002	1.862006e+001	2.390497e-001
5.605000e+001	1.042000e+003	1.005667e+003	9.710290e+002	3.633272e+001	2.354731e-001
5.610000e+001	1.013000e+003	1.005962e+003	9.706720e+002	7.038021e+000	2.320789e-001
5.615000e+001	9.930000e+002	1.006264e+003	9.703200e+002	-1.326371e+001	2.288584e-001
5.620000e+001	1.046000e+003	1.006572e+003	9.699730e+002	3.942787e+001	2.258038e-001
5.625000e+001	1.040000e+003	1.006887e+003	9.696311e+002	3.311311e+001	2.229077e-001
5.630000e+001	1.020000e+003	1.007208e+003	9.692941e+002	1.279235e+001	2.201632e-001
5.635000e+001	1.022000e+003	1.007534e+003	9.689621e+002	1.446596e+001	2.175641e-001
5.640000e+001	9.440000e+002	1.007866e+003	9.686351e+002	-6.386570e+001	2.151045e-001
5.645000e+001	1.024000e+003	1.008202e+003	9.683131e+002	1.579775e+001	2.127787e-001
5.650000e+001	9.890000e+002	1.008543e+003	9.679961e+002	-1.954332e+001	2.105819e-001
5.655000e+001	9.790000e+002	1.008889e+003	9.676841e+002	-2.988851e+001	2.085093e-001
5.660000e+001	1.039000e+003	1.009237e+003	9.673771e+002	2.976256e+001	2.065564e-001
5.665000e+001	1.025000e+003	1.009590e+003	9.670751e+002	1.541028e+001	2.047193e-001
5.670000e+001	1.012000e+003	1.009945e+003	9.667781e+002	2.055074e+000	2.029941e-001
5.675000e+001	1.046000e+003	1.010303e+003	9.664861e+002	3.569733e+001	1.964271e-001
5.680000e+001	1.033000e+003	1.010663e+003	9.661991e+002	2.233746e+001	1.949386e-001
5.685000e+001	9.930000e+002	1.011024e+003	9.659170e+002	-1.802412e+001	1.935523e-001
5.690000e+001	1.044000e+003	1.011387e+003	9.656400e+002	3.261301e+001	1.922655e-001
5.695000e+001	1.016000e+003	1.011751e+003	9.653680e+002	4.249255e+000	1.910758e-001
5.700000e+001	9.960000e+002	1.012115e+003	9.651010e+002	-1.611495e+001	1.899808e-001
5.705000e+001	9.750000e+002	1.012479e+003	9.648389e+002	-3.747918e+001	1.889786e-001
5.710000e+001	1.063000e+003	1.012843e+003	9.645819e+002	5.015698e+001	1.880672e-001
5.715000e+001	1.071000e+003	1.013206e+003	9.643298e+002	5.779396e+001	1.872449e-001
5.720000e+001	9.830000e+002	1.013568e+003	9.640828e+002	-3.056782e+001	1.865104e-001
5.725000e+001	9.700000e+002	1.013928e+003	9.638408e+002	-4.392792e+001	1.858622e-001
5.730000e+001	1.049000e+003	1.014286e+003	9.636037e+002	3.471408e+001	1.852991e-001
5.735000e+001	1.030000e+003	1.014641e+003	9.633717e+002	1.535861e+001	1.848203e-001
5.740000e+001	1.008000e+003	1.014994e+003	9.631446e+002	-6.993921e+000	1.844249e-001
5.745000e+001	9.780000e+002	1.015343e+003	9.629225e+002	-3.734308e+001	1.841121e-001
5.750000e+001	1.031000e+003	1.015688e+003	9.627055e+002	1.531155e+001	1.838815e-001
5.755000e+001	1.040000e+003	1.016030e+003	9.624934e+002	2.397038e+001	1.837326e-001
5.760000e+001	1.037000e+003	1.016366e+003	9.622863e+002	2.063383e+001	1.836653e-001
5.765000e+001	9.950000e+002	1.016698e+003	9.620843e+002	-2.169769e+001	1.836795e-001
5.770000e+001	1.032000e+003	1.017024e+003	9.618872e+002	1.497621e+001	1.837752e-001
5.775000e+001	1.034000e+003	1.017344e+003	9.616951e+002	1.665594e+001	1.839526e-001
5.780000e+001	1.064000e+003	1.017658e+003	9.615080e+002	4.634190e+001	1.842121e-001
5.785000e+001	1.013000e+003	1.017966e+003	9.613259e+002	-4.965533e+000	1.845542e-001
5.790000e+001	1.038000e+003	1.018266e+003	9.611489e+002	1.973402e+001	1.849794e-001
5.795000e+001	9.890000e+002	1.018559e+003	9.609768e+002	-2.955906e+001	1.854887e-001
5.800000e+001	1.011000e+003	1.018844e+003	9.608097e+002	-7.844403e+000	1.860829e-001
5.805000e+001	1.026000e+003	1.019122e+003	9.606476e+002	6.878340e+000	1.867632e-001
5.810000e+001	9.900000e+002	1.019390e+003	9.604905e+002	-2.939048e+001	1.875307e-001
5.815000e+001	9.950000e+002	1.019651e+003	9.603384e+002	-2.465051e+001	1.883870e-001
5.820000e+001	9.680000e+002	1.019901e+003	9.601913e+002	-5.190143e+001	1.893335e-001
5.825000e+001	1.041000e+003	1.020143e+003	9.600491e+002	2.085708e+001	1.903722e-001
5.830000e+001	1.010000e+003	1.020375e+003	9.599120e+002	-1.037466e+001	1.915048e-001
5.835000e+001	9.950000e+002	1.020596e+003	9.597799e+002	-2.559635e+001	1.927335e-001
5.840000e+001	1.057000e+003	1.020808e+003	9.596528e+002	3.619229e+001	1.940607e-001
5.845000e+001	1.019000e+003	1.021008e+003	9.595307e+002	-2.008444e+000	1.954889e-001
5.850000e+001	1.049000e+003	1.021198e+003	9.594135e+002	2.780170e+001	1.970207e-001
5.855000e+001	1.059000e+003	1.021377e+003	9.593014e+002	3.762299e+001	1.986592e-001
5.860000e+001	1.030000e+003	1.021544e+003	9.591943e+002	8.455653e+000	2.004076e-001
5.865000e+001	1.075000e+003	1.021700e+003	9.590921e+002	5.329993e+001	2.022692e-001
5.870000e+001	1.022000e+003	1.021844e+003	9.589950e+002	1.560266e-001	2.042478e-001
5.875000e+001	1.014000e+003	1.021976e+003	9.589028e+002	-7.975847e+000	2.063474e-001
5.880000e+001	1.089000e+003	1.022096e+003	9.588157e+002	6.690449e+001	2.085722e-001
5.885000e+001	1.018000e+003	1.022203e+003	9.587335e+002	-4.202773e+000	2.109267e-001
5.890000e+001	9.940000e+002	1.022297e+003	9.586564e+002	-2.829749e+001	2.134160e-001
5.895000e+001	1.001000e+003	1.022380e+003	9.585842e+002	-2.137951e+001	2.160453e-001
5.900000e+001	1.001000e+003	1.022449e+003	9.585171e+002	-2.144871e+001	2.188201e-001
5.905000e+001	1.003000e+003	1.022505e+003	9.584549e+002	-1.950496e+001	2.217466e-001
5.910000e+001	1.021000e+003	1.022548e+003	9.583977e+002	-1.548173e+000	2.248311e-001
5.915000e+001	1.043000e+003	1.022578e+003	9.583456e+002	2.042174e+001	2.280807e-001
5.920000e+001	1.019000e+003	1.022595e+003	9.582984e+002	-3.595140e+000	2.315027e-001
5.925000e+001	1.054000e+003	1.022599e+003	9.582562e+002	3.140123e+001	2.351050e-001
5.930000e+001	9.940000e+002	1.022589e+003	9.582190e+002	-2.858910e+001	2.388962e-001
5.935000e+001	1.130000e+003	1.022565e+003	9.581869e+002	1.074350e+002	2.428854e-001
5.940000e+001	9.970000e+002	1.022526e+003	9.581597e+002	-2.552575e+001	2.470824e-001
5.945000e+001	9.970000e+002	1.022471e+003	9.581375e+002	-2.547126e+001	2.514976e-001
5.950000e+001	1.038000e+003	1.022401e+003	9.581203e+002	1.559872e+001	2.561423e-001
5.955000e+001	1.014000e+003	1.022315e+003	9.581081e+002	-8.315250e+000	2.610286e-001
5.960000e+001	9.970000e+002	1.022213e+003	9.581009e+002	-2.521323e+001	2.661695e-001
5.965000e+001	1.011000e+003	1.022095e+003	9.580987e+002	-1.109532e+001	2.715790e-001
5.970000e+001	1.014000e+003	1.021962e+003	9.581015e+002	-7.961630e+000	2.772721e-001
5.975000e+001	1.026000e+003	1.021812e+003	9.581093e+002	4.187710e+000	2.832650e-001
5.980000e+001	1.000000e+003	1.021647e+003	9.581221e+002	-2.164746e+001	2.895752e-001
5.985000e+001	9.960000e+002	1.021467e+003	9.581398e+002	-2.546731e+001	2.962214e-001
5.990000e+001	1.036000e+003	1.021272e+003	9.581626e+002	1.472797e+001	3.032240e-001
5.995000e+001	1.056000e+003	1.021062e+003	9.581904e+002	3.493816e+001	3.106050e-001
6.000000e+001	1.069000e+003	1.020837e+003	9.582232e+002	4.816304e+001	3.183882e-001
6.005000e+001	1.062000e+003	1.020598e+003	9.582609e+002	4.140234e+001	3.265995e-001
6.010000e+001	1.033000e+003	1.020344e+003	9.583037e+002	1.265582e+001	3.300629e-001
6.015000e+001	1.030000e+003	1.020077e+003	9.583515e+002	9.923168e+000	3.392404e-001
6.020000e+001	1.009000e+003	1.019796e+003	9.584042e+002	-1.079590e+001	3.489379e-001
6.025000e+001	1.049000e+003	1.019502e+003	9.584620e+002	2.949828e+001	3.591921e-001
6.030000e+001	1.047000e+003	1.019195e+003	9.585247e+002	2.780539e+001	3.700436e-001
6.035000e+001	1.002000e+003	1.018875e+003	9.585925e+002	-1.687493e+001	3.815374e-001
6.040000e+001	1.071000e+003	1.018543e+003	9.586652e+002	5.245696e+001	3.937240e-001
6.045000e+001	1.071000e+003	1.018199e+003	9.587430e+002	5.280067e+001	4.066604e-001
6.050000e+001	1.027000e+003	1.017844e+003	9.588257e+002	9.155811e+000	4.204122e-001
6.055000e+001	1.054000e+003	1.017478e+003	9.589135e+002	3.652197e+001	4.350552e-001
6.060000e+001	1.056000e+003	1.017101e+003	9.590062e+002	3.889874e+001	4.506791e-001
6.065000e+001	1.006000e+003	1.016714e+003	9.591039e+002	-1.071432e+001	4.673913e-001
6.070000e+001	1.000000e+003	1.016318e+003	9.592067e+002	-1.631766e+001	4.853224e-001
6.075000e+001	9.800000e+002	1.015912e+003	9.593144e+002	-3.591173e+001	5.046336e-001
6.080000e+001	1.013000e+003	1.015497e+003	9.594271e+002	-2.496993e+000	5.255269e-001
6.085000e+001	9.870000e+002	1.015074e+003	9.595448e+002	-2.807392e+001	5.482572e-001
6.090000e+001	9.890000e+002	1.014643e+003	9.596675e+002	-2.564300e+001	5.731489e-001
6.095000e+001	1.040000e+003	1.014205e+003	9.597952e+002	2.579528e+001	6.006169e-001
6.100000e+001	1.045000e+003	1.013760e+003	9.599280e+002	3.124042e+001	6.311922e-001
6.105000e+001	1.036000e+003	1.013308e+003	9.600657e+002	2.269192e+001	6.655537e-001
6.110000e+001	1.002000e+003	1.012851e+003	9.602084e+002	-1.085073e+001	7.045663e-001
6.115000e+001	9.990000e+002	1.012388e+003	9.603561e+002	-1.338804e+001	7.493255e-001
6.120000e+001	1.005000e+003	1.011921e+003	9.605088e+002	-6.920547e+000	8.012087e-001
6.125000e+001	1.009000e+003	1.011449e+003	9.606664e+002	-2.448758e+000	8.619325e-001
6.130000e+001	1.027000e+003	1.010973e+003	9.608291e+002	1.602680e+001	9.336139e-001
6.135000e+001	1.031000e+003	1.010494e+003	9.609968e+002	2.050559e+001	1.018834e+000
6.140000e+001	1.012000e+003	1.010013e+003	9.611695e+002	1.987094e+000	1.120700e+000
6.145000e+001	1.018000e+003	1.009529e+003	9.613472e+002	8.470776e+000	1.242902e+000
6.150000e+001	1.041000e+003	1.009044e+003	9.615299e+002	3.195611e+001	1.389756e+000
6.155000e+001	9.920000e+002	1.008557e+003	9.617175e+002	-1.655744e+001	1.566230e+000
6.160000e+001	1.037000e+003	1.008070e+003	9.619102e+002	2.892960e+001	1.777945e+000
6.165000e+001	1.051000e+003	1.007583e+003	9.621079e+002	4.341670e+001	2.031136e+000
6.170000e+001	1.041000e+003	1.007097e+003	9.623105e+002	3.390335e+001	2.332575e+000
6.175000e+001	1.055000e+003	1.006611e+003	9.625182e+002	4.838901e+001	2.689445e+000
6.180000e+001	1.037000e+003	1.006127e+003	9.627308e+002	3.087317e+001	3.109154e+000
6.185000e+001	1.032000e+003	1.005645e+003	9.629485e+002	2.635529e+001	3.599089e+000
6.190000e+001	1.025000e+003	1.005165e+003	9.631711e+002	1.983477e+001	4.166324e+000
6.195000e+001	9.830000e+002	1.004689e+003	9.633988e+002	-2.168919e+001	4.817256e+000
6.200000e+001	9.560000e+002	1.004218e+003	9.636314e+002	-4.821819e+001	5.557210e+000
6.205000e+001	1.048000e+003	1.003756e+003	9.638691e+002	4.424387e+001	6.390008e+000
6.210000e+001	1.000000e+003	1.003314e+003	9.641117e+002	-3.313571e+000	7.317519e+000
6.215000e+001	1.015000e+003	1.002918e+003	9.643593e+002	1.208204e+001	8.339220e+000
6.220000e+001	1.076000e+003	1.002636e+003	9.646120e+002	7.336391e+001	9.451774e+000
6.225000e+001	9.730000e+002	1.002617e+003	9.648696e+002	-2.961710e+001	1.064865e+001
6.230000e+001	1.060000e+003	1.003164e+003	9.651322e+002	5.683570e+001	1.191981e+001
6.235000e+001	1.088000e+003	1.004835e+003	9.653998e+002	8.316471e+001	1.325143e+001
6.240000e+001	1.039000e+003	1.008548e+003	9.656725e+002	3.045198e+001	1.462577e+001
6.245000e+001	1.059000e+003	1.015636e+003	9.659501e+002	4.336427e+001	1.602103e+001
6.250000e+001	1.026000e+003	1.027761e+003	9.662327e+002	-1.761423e+000	1.741137e+001
6.255000e+001	1.078000e+003	1.046603e+003	9.665203e+002	3.139697e+001	1.874735e+001
6.260000e+001	1.118000e+003	1.073286e+003	9.668129e+002	4.471418e+001	2.003561e+001
6.265000e+001	1.109000e+003	1.107674e+003	9.671105e+002	1.326378e+000	2.122070e+001
6.270000e+001	1.126000e+003	1.147781e+003	9.674131e+002	-2.178125e+001	2.226590e+001
6.275000e+001	1.197000e+003	1.189636e+003	9.677207e+002	7.363626e+000	2.313538e+001
6.280000e+001	1.200000e+003	1.227814e+003	9.680333e+002	-2.781376e+001	2.379675e+001
6.285000e+001	1.298000e+003	1.256594e+003	9.683509e+002	4.140578e+001	2.422389e+001
6.290000e+001	1.306000e+003	1.270749e+003	9.686735e+002	3.525126e+001	2.439107e+001
6.295000e+001	1.309000e+003	1.265644e+003	9.690010e+002	4.335641e+001	2.428219e+001
6.300000e+001	1.291000e+003	1.243211e+003	9.693336e+002	4.778932e+001	2.390376e+001
6.305000e+001	1.274000e+003	1.208815e+003	9.696712e+002	6.518481e+001	2.327287e+001
6.310000e+001	1.188000e+003	1.167820e+003	9.700138e+002	2.018022e+001	2.241028e+001
6.315000e+001	1.089000e+003	1.125604e+003	9.703613e+002	-3.660398e+001	2.134956e+001
6.320000e+001	1.090000e+003	1.087096e+003	9.707139e+002	2.903668e+000	2.013008e+001
6.325000e+001	1.037000e+003	1.055375e+003	9.710714e+002	-1.837532e+001	1.879285e+001
6.330000e+001	1.057000e+003	1.031581e+003	9.714340e+002	2.541872e+001	1.737818e+001
6.335000e+001	9.980000e+002	1.015274e+003	9.718016e+002	-1.727371e+001	1.592380e+001
6.340000e+001	1.073000e+003	1.005044e+003	9.721741e+002	6.795638e+001	1.446377e+001
6.345000e+001	1.002000e+003	9.991547e+002	9.725517e+002	2.845325e+000	1.302771e+001
6.350000e+001	1.033000e+003	9.960246e+002	9.729342e+002	3.697539e+001	1.164047e+001
6.355000e+001	1.068000e+003	9.944650e+002	9.733217e+002	7.353502e+001	1.032204e+001
6.360000e+001	9.950000e+002	9.937110e+002	9.737143e+002	1.288989e+000	9.087664e+000
6.365000e+001	9.800000e+002	9.933331e+002	9.741118e+002	-1.333312e+001	7.948037e+000
6.370000e+001	1.024000e+003	9.931185e+002	9.745144e+002	3.088155e+001	6.909675e+000
6.375000e+001	1.031000e+003	9.929733e+002	9.749219e+002	3.802665e+001	5.975340e+000
6.380000e+001	1.021000e+003	9.928610e+002	9.753344e+002	2.813896e+001	5.144554e+000
6.385000e+001	9.780000e+002	9.927686e+002	9.757519e+002	-1.476863e+001	4.414145e+000
6.390000e+001	9.570000e+002	9.926921e+002	9.761744e+002	-3.569208e+001	3.778829e+000
6.395000e+001	1.039000e+003	9.926303e+002	9.766020e+002	4.636974e+001	3.231765e+000
6.400000e+001	1.104000e+003	9.925829e+002	9.770345e+002	1.114171e+002	2.765088e+000
6.405000e+001	1.002000e+003	9.925500e+002	9.774720e+002	9.449997e+000	2.370387e+000
6.410000e+001	9.710000e+002	9.925315e+002	9.779145e+002	-2.153153e+001	2.039105e+000
6.415000e+001	1.002000e+003	9.925275e+002	9.783620e+002	9.472510e+000	1.762879e+000
6.420000e+001	1.008000e+003	9.925379e+002	9.788145e+002	1.546211e+001	1.533784e+000
6.425000e+001	1.092000e+003	9.925627e+002	9.792720e+002	9.943727e+001	1.344517e+000
6.430000e+001	1.052000e+003	9.926020e+002	9.797345e+002	5.939802e+001	1.188502e+000
6.435000e+001	1.058000e+003	9.926556e+002	9.802020e+002	6.534439e+001	1.059945e+000
6.440000e+001	1.136000e+003	9.927236e+002	9.806745e+002	1.432764e+002	9.538391e-001
6.445000e+001	1.144000e+003	9.928059e+002	9.811519e+002	1.511941e+002	8.659308e-001
6.450000e+001	1.052000e+003	9.929024e+002	9.816344e+002	5.909756e+001	7.926676e-001
6.455000e+001	1.032000e+003	9.930132e+002	9.821219e+002	3.898681e+001	7.311254e-001
6.460000e+001	1.077000e+003	9.931381e+002	9.826144e+002	8.386193e+001	6.789307e-001
6.465000e+001	1.075000e+003	9.932770e+002	9.831118e+002	8.172297e+001	6.341809e-001
6.470000e+001	9.530000e+002	9.934300e+002	9.836143e+002	-4.042996e+001	5.953672e-001
6.475000e+001	1.012000e+003	9.935968e+002	9.841218e+002	1.840320e+001	5.613053e-001
6.480000e+001	1.012000e+003	9.937775e+002	9.846342e+002	1.822254e+001	5.310724e-001
6.485000e+001	9.750000e+002	9.939718e+002	9.851517e+002	-1.897183e+001	5.039535e-001
6.490000e+001	9.910000e+002	9.941798e+002	9.856741e+002	-3.179827e+000	4.793969e-001
6.495000e+001	9.980000e+002	9.944013e+002	9.862016e+002	3.598664e+000	4.569770e-001
6.500000e+001	1.018000e+003	9.946363e+002	9.867340e+002	2.336375e+001	4.363646e-001
6.505000e+001	9.840000e+002	9.948845e+002	9.872715e+002	-1.088446e+001	4.173035e-001
6.510000e+001	9.630000e+002	9.951458e+002	9.878139e+002	-3.214584e+001	3.995928e-001
6.515000e+001	9.760000e+002	9.954203e+002	9.883614e+002	-1.942028e+001	3.830727e-001
6.520000e+001	9.910000e+002	9.957076e+002	9.889138e+002	-4.707647e+000	3.676142e-001
6.525000e+001	1.014000e+003	9.960078e+002	9.894712e+002	1.799218e+001	3.531114e-001
6.530000e+001	9.290000e+002	9.963207e+002	9.900336e+002	-6.732066e+001	3.394760e-001
6.535000e+001	1.015000e+003	9.966460e+002	9.906011e+002	1.835395e+001	3.266329e-001
6.540000e+001	9.790000e+002	9.969838e+002	9.911735e+002	-1.798384e+001	3.145172e-001
6.545000e+001	9.840000e+002	9.973339e+002	9.917509e+002	-1.333391e+001	3.030722e-001
6.550000e+001	1.002000e+003	9.976961e+002	9.923333e+002	4.303899e+000	2.922476e-001
6.555000e+001	9.810000e+002	9.980703e+002	9.929207e+002	-1.707029e+001	2.819984e-001
6.560000e+001	1.037000e+003	9.984563e+002	9.935131e+002	3.854367e+001	2.722842e-001
6.565000e+001	9.650000e+002	9.988541e+002	9.941105e+002	-3.385408e+001	2.630680e-001
6.570000e+001	9.440000e+002	9.992634e+002	9.947129e+002	-5.526339e+001	2.543165e-001
6.575000e+001	9.130000e+002	9.996841e+002	9.953203e+002	-8.668413e+001	2.459988e-001
6.580000e+001	9.870000e+002	1.000116e+003	9.959327e+002	-1.311615e+001	2.380870e-001
6.585000e+001	9.340000e+002	1.000559e+003	9.965501e+002	-6.655931e+001	2.305552e-001
6.590000e+001	1.001000e+003	1.001013e+003	9.971725e+002	-1.345428e-002	2.233794e-001
6.595000e+001	1.012000e+003	1.001478e+003	9.977999e+002	1.052155e+001	2.165378e-001
6.600000e+001	9.760000e+002	1.001954e+003	9.984323e+002	-2.595416e+001	2.100100e-001
6.605000e+001	1.006000e+003	1.002440e+003	9.990697e+002	3.559577e+000	2.037772e-001
6.610000e+001	9.580000e+002	1.002937e+003	9.997120e+002	-4.493711e+001	1.978219e-001
6.615000e+001	9.630000e+002	1.003444e+003	1.000359e+003	-4.044408e+001	1.921279e-001
6.620000e+001	9.560000e+002	1.003961e+003	1.001012e+003	-4.796119e+001	1.866803e-001
6.625000e+001	9.940000e+002	1.004488e+003	1.001669e+003	-1.048831e+001	1.814650e-001
6.630000e+001	9.530000e+002	1.005025e+003	1.002331e+003	-5.202529e+001	1.764691e-001
6.635000e+001	9.470000e+002	1.005572e+003	1.002999e+003	-5.857200e+001	1.716805e-001
6.640000e+001	9.120000e+002	1.006128e+003	1.003671e+003	-9.412830e+001	1.670878e-001
6.645000e+001	9.950000e+002	1.006694e+003	1.004349e+003	-1.169406e+001	1.626805e-001
6.650000e+001	9.500000e+002	1.007269e+003	1.005031e+003	-5.726916e+001	1.584488e-001
6.655000e+001	9.380000e+002	1.007853e+003	1.005718e+003	-6.985345e+001	1.543835e-001
6.660000e+001	9.000000e+002	1.008447e+003	1.006411e+003	-1.084468e+002	1.504759e-001
6.665000e+001	9.340000e+002	1.009049e+003	1.007108e+003	-7.504914e+001	1.467181e-001
6.670000e+001	9.480000e+002	1.009660e+003	1.007810e+003	-6.166028e+001	1.431024e-001
6.675000e+001	9.570000e+002	1.010280e+003	1.008518e+003	-5.328013e+001	1.396218e-001
6.680000e+001	9.040000e+002	1.010909e+003	1.009230e+003	-1.069086e+002	1.362695e-001
6.685000e+001	9.870000e+002	1.011545e+003	1.009947e+003	-2.454545e+001	1.330394e-001
6.690000e+001	9.280000e+002	1.012191e+003	1.010670e+003	-8.419070e+001	1.299256e-001
6.695000e+001	9.660000e+002	1.012844e+003	1.011397e+003	-4.684419e+001	1.269226e-001
6.700000e+001	9.120000e+002	1.013506e+003	1.012129e+003	-1.015058e+002	1.240250e-001
