# Supplementary material for: Design of high SERS sensitive substrates based on branched Ti nanorods
Source: Sci Rep. 2022 Jul 8;12:11631. doi: 10.1038/s41598-022-15875-3 (PMC9270367; doi:10.1038/s41598-022-15875-3)
Supplement: Supplementary file 1 — Supplementary Information. [file 41598_2022_15875_MOESM1_ESM.zip › Supplemantary file/XRD/Ti-TiN-Ag10nm.csv]

#twotheta	yobs	ycal	bkg	diff	ycalphase_1	h_1	k_1	l_1	peakpos_1	peakpos_ideal_1	d_1
3.350000e+001	1.949000e+003	1.775898e+003	1.593304e+003	1.731017e+002	2.543890e+000	1	0	0	3.511437e+001	3.511437e+001	2.553495e+000
3.355000e+001	1.983000e+003	1.780185e+003	1.591007e+003	2.028147e+002	2.670597e+000	0	0	2	3.795353e+001	3.795353e+001	2.368749e+000
3.360000e+001	1.979000e+003	1.784456e+003	1.588714e+003	1.945437e+002	2.808719e+000	1	0	1	4.008118e+001	4.008118e+001	2.247776e+000
3.365000e+001	1.991000e+003	1.788662e+003	1.586426e+003	2.023377e+002	2.959745e+000	1	0	2	5.266204e+001	5.266204e+001	1.736602e+000
3.370000e+001	1.963000e+003	1.792754e+003	1.584143e+003	1.702457e+002	3.125422e+000	1	1	0	6.299834e+001	6.299834e+001	1.474261e+000
3.375000e+001	1.975000e+003	1.796687e+003	1.581864e+003	1.783133e+002	3.307805e+000
3.380000e+001	1.986000e+003	1.800421e+003	1.579589e+003	1.855793e+002	3.509326e+000
3.385000e+001	2.062000e+003	1.803929e+003	1.577318e+003	2.580713e+002	3.732879e+000
3.390000e+001	2.039000e+003	1.807200e+003	1.575052e+003	2.318001e+002	3.981932e+000
3.395000e+001	1.941000e+003	1.810245e+003	1.572790e+003	1.307549e+002	4.260669e+000
3.400000e+001	1.958000e+003	1.813104e+003	1.570532e+003	1.448963e+002	4.574169e+000
3.405000e+001	1.937000e+003	1.815849e+003	1.568279e+003	1.211509e+002	4.928651e+000
3.410000e+001	1.911000e+003	1.818595e+003	1.566030e+003	9.240547e+001	5.331788e+000
3.415000e+001	1.954000e+003	1.821498e+003	1.563786e+003	1.325021e+002	5.793138e+000
3.420000e+001	1.827000e+003	1.824765e+003	1.561545e+003	2.234755e+000	6.324715e+000
3.425000e+001	1.855000e+003	1.828651e+003	1.559310e+003	2.634876e+001	6.941782e+000
3.430000e+001	1.937000e+003	1.833457e+003	1.557078e+003	1.035429e+002	7.663955e+000
3.435000e+001	1.907000e+003	1.839524e+003	1.554851e+003	6.747635e+001	8.516745e+000
3.440000e+001	1.940000e+003	1.847219e+003	1.552628e+003	9.278145e+001	9.533777e+000
3.445000e+001	1.874000e+003	1.856917e+003	1.550410e+003	1.708286e+001	1.075998e+001
3.450000e+001	1.829000e+003	1.868975e+003	1.548196e+003	-3.997473e+001	1.225619e+001
3.455000e+001	1.882000e+003	1.883690e+003	1.545986e+003	-1.690474e+000	1.410578e+001
3.460000e+001	1.861000e+003	1.901262e+003	1.543780e+003	-4.026238e+001	1.642399e+001
3.465000e+001	1.712000e+003	1.921735e+003	1.541579e+003	-2.097353e+002	1.937098e+001
3.470000e+001	1.799000e+003	1.944945e+003	1.539383e+003	-1.459455e+002	2.317117e+001
3.475000e+001	1.875000e+003	1.970468e+003	1.537190e+003	-9.546796e+001	2.814506e+001
3.480000e+001	1.773000e+003	1.997577e+003	1.535002e+003	-2.245773e+002	3.476743e+001
3.485000e+001	1.849000e+003	2.025234e+003	1.532818e+003	-1.762335e+002	4.376916e+001
3.490000e+001	1.971000e+003	2.052108e+003	1.530639e+003	-8.110764e+001	5.626895e+001
3.495000e+001	2.069000e+003	2.076657e+003	1.528464e+003	-7.657287e+000	7.376569e+001
3.500000e+001	2.186000e+003	2.097256e+003	1.526293e+003	8.874415e+001	9.735763e+001
3.505000e+001	2.335000e+003	2.112365e+003	1.524127e+003	2.226347e+002	1.249528e+002
3.510000e+001	2.263000e+003	2.120728e+003	1.521965e+003	1.422721e+002	1.475286e+002
3.515000e+001	2.154000e+003	2.102445e+003	1.519808e+003	5.155452e+001	1.448114e+002
3.520000e+001	1.923000e+003	2.028926e+003	1.517654e+003	-1.059262e+002	1.158177e+002
3.525000e+001	1.878000e+003	1.940050e+003	1.515505e+003	-6.204988e+001	8.398977e+001
3.530000e+001	1.847000e+003	1.857408e+003	1.513361e+003	-1.040798e+001	5.551393e+001
3.535000e+001	1.808000e+003	1.801501e+003	1.511221e+003	6.499457e+000	3.816926e+001
3.540000e+001	1.728000e+003	1.767301e+003	1.509085e+003	-3.930123e+001	2.759069e+001
3.545000e+001	1.728000e+003	1.741662e+003	1.506953e+003	-1.366217e+001	2.068722e+001
3.550000e+001	1.669000e+003	1.716329e+003	1.504826e+003	-4.732874e+001	1.607374e+001
3.555000e+001	1.683000e+003	1.689455e+003	1.502703e+003	-6.455496e+000	1.294323e+001
3.560000e+001	1.673000e+003	1.662491e+003	1.500585e+003	1.050899e+001	1.076388e+001
3.565000e+001	1.711000e+003	1.637357e+003	1.498471e+003	7.364311e+001	9.202086e+000
3.570000e+001	1.680000e+003	1.615198e+003	1.496361e+003	6.480157e+001	8.054270e+000
3.575000e+001	1.669000e+003	1.596282e+003	1.494255e+003	7.271765e+001	7.193926e+000
3.580000e+001	1.611000e+003	1.580333e+003	1.492154e+003	3.066677e+001	6.539745e+000
3.585000e+001	1.622000e+003	1.566871e+003	1.490057e+003	5.512927e+001	6.037717e+000
3.590000e+001	1.590000e+003	1.555409e+003	1.487965e+003	3.459123e+001	5.650928e+000
3.595000e+001	1.713000e+003	1.545534e+003	1.485877e+003	1.674656e+002	5.353547e+000
3.600000e+001	1.616000e+003	1.536921e+003	1.483793e+003	7.907908e+001	5.127132e+000
3.605000e+001	1.602000e+003	1.529317e+003	1.481714e+003	7.268339e+001	4.958320e+000
3.610000e+001	1.667000e+003	1.522528e+003	1.479639e+003	1.444722e+002	4.837311e+000
3.615000e+001	1.604000e+003	1.516405e+003	1.477568e+003	8.759544e+001	4.756881e+000
3.620000e+001	1.516000e+003	1.510830e+003	1.475502e+003	5.170205e+000	4.711705e+000
3.625000e+001	1.568000e+003	1.505711e+003	1.473440e+003	6.228904e+001	4.697897e+000
3.630000e+001	1.609000e+003	1.500974e+003	1.471382e+003	1.080257e+002	4.712694e+000
3.635000e+001	1.538000e+003	1.496560e+003	1.469329e+003	4.143972e+001	4.754232e+000
3.640000e+001	1.584000e+003	1.492421e+003	1.467280e+003	9.157922e+001	4.821403e+000
3.645000e+001	1.556000e+003	1.488516e+003	1.465235e+003	6.748374e+001	4.913750e+000
3.650000e+001	1.503000e+003	1.484814e+003	1.463195e+003	1.818583e+001	5.031417e+000
3.655000e+001	1.471000e+003	1.481287e+003	1.461159e+003	-1.028747e+001	5.175118e+000
3.660000e+001	1.537000e+003	1.477914e+003	1.459128e+003	5.908645e+001	5.346150e+000
3.665000e+001	1.509000e+003	1.474673e+003	1.457100e+003	3.432658e+001	5.546418e+000
3.670000e+001	1.522000e+003	1.471551e+003	1.455077e+003	5.044898e+001	5.778510e+000
3.675000e+001	1.463000e+003	1.468533e+003	1.453059e+003	-5.532688e+000	6.045786e+000
3.680000e+001	1.583000e+003	1.465607e+003	1.451045e+003	1.173932e+002	6.352525e+000
3.685000e+001	1.535000e+003	1.462763e+003	1.449035e+003	7.223679e+001	6.704112e+000
3.690000e+001	1.501000e+003	1.459993e+003	1.447029e+003	4.100659e+001	7.107305e+000
3.695000e+001	1.437000e+003	1.457290e+003	1.445028e+003	-2.028990e+001	7.570580e+000
3.700000e+001	1.455000e+003	1.454646e+003	1.443031e+003	3.538420e-001	8.104615e+000
3.705000e+001	1.445000e+003	1.452057e+003	1.441039e+003	-7.056528e+000	8.722939e+000
3.710000e+001	1.423000e+003	1.449516e+003	1.439051e+003	-2.651604e+001	9.442826e+000
3.715000e+001	1.455000e+003	1.447020e+003	1.437067e+003	7.979663e+000	1.028655e+001
3.720000e+001	1.433000e+003	1.444566e+003	1.435088e+003	-1.156557e+001	1.128314e+001
3.725000e+001	1.428000e+003	1.442148e+003	1.433113e+003	-1.414834e+001	1.247088e+001
3.730000e+001	1.403000e+003	1.439766e+003	1.431142e+003	-3.676564e+001	1.390088e+001
3.735000e+001	1.528000e+003	1.437415e+003	1.429175e+003	9.058522e+001	1.564211e+001
3.740000e+001	1.428000e+003	1.435093e+003	1.427213e+003	-7.093374e+000	1.778846e+001
3.745000e+001	1.423000e+003	1.432799e+003	1.425256e+003	-9.799286e+000	2.046845e+001
3.750000e+001	1.372000e+003	1.430531e+003	1.423302e+003	-5.853060e+001	2.385901e+001
3.755000e+001	1.435000e+003	1.428286e+003	1.421353e+003	6.714396e+000	2.820689e+001
3.760000e+001	1.402000e+003	1.426063e+003	1.419409e+003	-2.406274e+001	3.386576e+001
3.765000e+001	1.383000e+003	1.423861e+003	1.417468e+003	-4.086062e+001	4.136247e+001
3.770000e+001	1.430000e+003	1.421678e+003	1.415532e+003	8.322016e+000	5.149923e+001
3.775000e+001	1.418000e+003	1.419514e+003	1.413601e+003	-1.513682e+000	6.544221e+001
3.780000e+001	1.371000e+003	1.417367e+003	1.411674e+003	-4.636668e+001	8.454515e+001
3.785000e+001	1.334000e+003	1.415236e+003	1.409751e+003	-8.123603e+001	1.091914e+002
3.790000e+001	1.378000e+003	1.413121e+003	1.407832e+003	-3.512089e+001	1.358158e+002
3.795000e+001	1.408000e+003	1.411020e+003	1.405918e+003	-3.020457e+000	1.547966e+002
3.800000e+001	1.353000e+003	1.408934e+003	1.404008e+003	-5.593402e+001	1.446046e+002
3.805000e+001	1.399000e+003	1.406861e+003	1.402102e+003	-7.860937e+000	1.168938e+002
3.810000e+001	1.420000e+003	1.404801e+003	1.400201e+003	1.519941e+001	8.688292e+001
3.815000e+001	1.350000e+003	1.402752e+003	1.398304e+003	-5.275244e+001	5.988415e+001
3.820000e+001	1.388000e+003	1.400716e+003	1.396412e+003	-1.271597e+001	4.316454e+001
3.825000e+001	1.339000e+003	1.398691e+003	1.394524e+003	-5.969072e+001	3.292560e+001
3.830000e+001	1.265000e+003	1.396676e+003	1.392640e+003	-1.316763e+002	2.626450e+001
3.835000e+001	1.349000e+003	1.394672e+003	1.390761e+003	-4.567219e+001	2.185872e+001
3.840000e+001	1.247000e+003	1.392678e+003	1.388885e+003	-1.456781e+002	1.895327e+001
3.845000e+001	1.340000e+003	1.390694e+003	1.387015e+003	-5.069378e+001	1.704323e+001
3.850000e+001	1.376000e+003	1.388719e+003	1.385148e+003	-1.271879e+001	1.580346e+001
3.855000e+001	1.280000e+003	1.386753e+003	1.383286e+003	-1.067529e+002	1.503334e+001
3.860000e+001	1.366000e+003	1.384796e+003	1.381428e+003	-1.879578e+001	1.460934e+001
3.865000e+001	1.235000e+003	1.382847e+003	1.379575e+003	-1.478472e+002	1.445445e+001
3.870000e+001	1.351000e+003	1.380907e+003	1.377726e+003	-2.990700e+001	1.452060e+001
3.875000e+001	1.303000e+003	1.378975e+003	1.375881e+003	-7.597488e+001	1.477867e+001
3.880000e+001	1.304000e+003	1.377051e+003	1.374041e+003	-7.305065e+001	1.521268e+001
3.885000e+001	1.368000e+003	1.375134e+003	1.372205e+003	-7.134138e+000	1.581648e+001
3.890000e+001	1.321000e+003	1.373225e+003	1.370373e+003	-5.222516e+001	1.659187e+001
3.895000e+001	1.241000e+003	1.371324e+003	1.368546e+003	-1.303235e+002	1.754777e+001
3.900000e+001	1.284000e+003	1.369429e+003	1.366723e+003	-8.542914e+001	1.870003e+001
3.905000e+001	1.277000e+003	1.367542e+003	1.364904e+003	-9.054180e+001	2.007197e+001
3.910000e+001	1.370000e+003	1.365661e+003	1.363090e+003	4.338608e+000	2.169542e+001
3.915000e+001	1.293000e+003	1.363788e+003	1.361280e+003	-7.078779e+001	2.361252e+001
3.920000e+001	1.307000e+003	1.361921e+003	1.359475e+003	-5.492086e+001	2.587833e+001
3.925000e+001	1.342000e+003	1.360061e+003	1.357673e+003	-1.806051e+001	2.856464e+001
3.930000e+001	1.281000e+003	1.358207e+003	1.355877e+003	-7.720662e+001	3.176537e+001
3.935000e+001	1.280000e+003	1.356359e+003	1.354084e+003	-7.635909e+001	3.560421e+001
3.940000e+001	1.341000e+003	1.354518e+003	1.352296e+003	-1.351783e+001	4.014284e+001
3.945000e+001	1.310000e+003	1.352683e+003	1.350512e+003	-4.268275e+001	4.580938e+001
3.950000e+001	1.282000e+003	1.350854e+003	1.348732e+003	-6.885379e+001	5.279630e+001
3.955000e+001	1.238000e+003	1.349031e+003	1.346957e+003	-1.110311e+002	6.150758e+001
3.960000e+001	1.299000e+003	1.347218e+003	1.345187e+003	-4.821769e+001	7.249399e+001
3.965000e+001	1.340000e+003	1.345443e+003	1.343420e+003	-5.442798e+000	8.651352e+001
3.970000e+001	1.362000e+003	1.343918e+003	1.341658e+003	1.808210e+001	1.046323e+002
3.975000e+001	1.371000e+003	1.343783e+003	1.339900e+003	2.721693e+001	1.284030e+002
3.980000e+001	1.365000e+003	1.349550e+003	1.338147e+003	1.545039e+001	1.601561e+002
3.985000e+001	1.423000e+003	1.373909e+003	1.336398e+003	4.909128e+001	2.033432e+002
3.990000e+001	1.518000e+003	1.440503e+003	1.334653e+003	7.749743e+001	2.624749e+002
3.995000e+001	1.596000e+003	1.572288e+003	1.332913e+003	2.371174e+001	3.411342e+002
4.000000e+001	1.709000e+003	1.760675e+003	1.331177e+003	-5.167481e+001	4.351042e+002
4.005000e+001	1.940000e+003	1.944188e+003	1.329445e+003	-4.187772e+000	5.215957e+002
4.010000e+001	2.103000e+003	2.037430e+003	1.327718e+003	6.557013e+001	5.552244e+002
4.015000e+001	2.043000e+003	1.993824e+003	1.325995e+003	4.917575e+001	4.724272e+002
4.020000e+001	1.884000e+003	1.843173e+003	1.324276e+003	4.082673e+001	3.760606e+002
4.025000e+001	1.665000e+003	1.656892e+003	1.322562e+003	8.107725e+000	2.656598e+002
4.030000e+001	1.494000e+003	1.498598e+003	1.320852e+003	-4.598361e+000	1.793686e+002
4.035000e+001	1.378000e+003	1.396463e+003	1.319146e+003	-1.846349e+001	1.261285e+002
4.040000e+001	1.363000e+003	1.345016e+003	1.317445e+003	1.798386e+001	9.210566e+001
4.045000e+001	1.324000e+003	1.324280e+003	1.315748e+003	-2.800858e-001	6.907304e+001
4.050000e+001	1.307000e+003	1.316969e+003	1.314055e+003	-9.969422e+000	5.315190e+001
4.055000e+001	1.317000e+003	1.313994e+003	1.312367e+003	3.005530e+000	4.198079e+001
4.060000e+001	1.238000e+003	1.312068e+003	1.310683e+003	-7.406779e+001	3.395200e+001
4.065000e+001	1.328000e+003	1.310335e+003	1.309004e+003	1.766494e+001	2.801705e+001
4.070000e+001	1.255000e+003	1.308633e+003	1.307328e+003	-5.363318e+001	2.351287e+001
4.075000e+001	1.207000e+003	1.306939e+003	1.305658e+003	-9.993896e+001	2.001573e+001
4.080000e+001	1.274000e+003	1.305250e+003	1.303991e+003	-3.124991e+001	1.724701e+001
4.085000e+001	1.255000e+003	1.303566e+003	1.302329e+003	-4.856581e+001	1.501787e+001
4.090000e+001	1.250000e+003	1.301887e+003	1.300671e+003	-5.188662e+001	1.319678e+001
4.095000e+001	1.209000e+003	1.300212e+003	1.299018e+003	-9.121233e+001	1.168990e+001
4.100000e+001	1.318000e+003	1.298543e+003	1.297369e+003	1.945708e+001	1.042886e+001
4.105000e+001	1.263000e+003	1.296878e+003	1.295724e+003	-3.387836e+001	9.362902e+000
4.110000e+001	1.203000e+003	1.295219e+003	1.294083e+003	-9.221865e+001	8.453710e+000
4.115000e+001	1.232000e+003	1.293564e+003	1.292447e+003	-6.156376e+001	7.671936e+000
4.120000e+001	1.290000e+003	1.291914e+003	1.290816e+003	-1.913681e+000	6.994786e+000
4.125000e+001	1.242000e+003	1.290268e+003	1.289188e+003	-4.826840e+001	6.404346e+000
4.130000e+001	1.210000e+003	1.288628e+003	1.287565e+003	-7.862789e+001	5.886379e+000
4.135000e+001	1.194000e+003	1.286992e+003	1.285946e+003	-9.299216e+001	5.429457e+000
4.140000e+001	1.280000e+003	1.285361e+003	1.284332e+003	-5.361171e+000	5.024317e+000
4.145000e+001	1.259000e+003	1.283735e+003	1.282722e+003	-2.473493e+001	4.663394e+000
4.150000e+001	1.249000e+003	1.282113e+003	1.281116e+003	-3.311341e+001	4.340454e+000
4.155000e+001	1.298000e+003	1.280497e+003	1.279515e+003	1.750339e+001	4.050327e+000
4.160000e+001	1.258000e+003	1.278885e+003	1.277918e+003	-2.088451e+001	3.788694e+000
4.165000e+001	1.258000e+003	1.277277e+003	1.276326e+003	-1.927711e+001	3.551926e+000
4.170000e+001	1.193000e+003	1.275674e+003	1.274737e+003	-8.267439e+001	3.336953e+000
4.175000e+001	1.226000e+003	1.274076e+003	1.273153e+003	-4.807634e+001	3.141167e+000
4.180000e+001	1.273000e+003	1.272483e+003	1.271574e+003	5.170428e-001	2.962339e+000
4.185000e+001	1.316000e+003	1.270894e+003	1.269999e+003	4.510577e+001	2.798555e+000
4.190000e+001	1.246000e+003	1.269310e+003	1.268428e+003	-2.331014e+001	2.648164e+000
4.195000e+001	1.244000e+003	1.267731e+003	1.266861e+003	-2.373069e+001	2.509737e+000
4.200000e+001	1.294000e+003	1.266156e+003	1.265299e+003	2.784413e+001	2.382029e+000
4.205000e+001	1.252000e+003	1.264586e+003	1.263741e+003	-1.258566e+001	2.263957e+000
4.210000e+001	1.259000e+003	1.263020e+003	1.262188e+003	-4.020070e+000	2.154567e+000
4.215000e+001	1.193000e+003	1.261459e+003	1.260638e+003	-6.845908e+001	2.053024e+000
4.220000e+001	1.316000e+003	1.259903e+003	1.259094e+003	5.609731e+001	1.958590e+000
4.225000e+001	1.210000e+003	1.258351e+003	1.257553e+003	-4.835089e+001	1.870612e+000
4.230000e+001	1.285000e+003	1.256804e+003	1.256017e+003	2.819633e+001	1.788512e+000
4.235000e+001	1.228000e+003	1.255261e+003	1.254485e+003	-2.726103e+001	1.711772e+000
4.240000e+001	1.254000e+003	1.253723e+003	1.252958e+003	2.770476e-001	1.534914e+000
4.245000e+001	1.216000e+003	1.252189e+003	1.251435e+003	-3.618944e+001	1.469905e+000
4.250000e+001	1.280000e+003	1.250660e+003	1.249916e+003	2.933951e+001	1.408939e+000
4.255000e+001	1.249000e+003	1.249136e+003	1.248402e+003	-1.360933e-001	1.351689e+000
4.260000e+001	1.278000e+003	1.247616e+003	1.246892e+003	3.038376e+001	1.297858e+000
4.265000e+001	1.273000e+003	1.246101e+003	1.245386e+003	2.689907e+001	1.247179e+000
4.270000e+001	1.230000e+003	1.244590e+003	1.243885e+003	-1.459016e+001	1.199411e+000
4.275000e+001	1.231000e+003	1.243084e+003	1.242388e+003	-1.208391e+001	1.154335e+000
4.280000e+001	1.290000e+003	1.241582e+003	1.240895e+003	4.841780e+001	1.111753e+000
4.285000e+001	1.239000e+003	1.240085e+003	1.239407e+003	-1.085002e+000	1.071484e+000
4.290000e+001	1.223000e+003	1.238592e+003	1.237923e+003	-1.559233e+001	1.033363e+000
4.295000e+001	1.255000e+003	1.237104e+003	1.236443e+003	1.789584e+001	9.972415e-001
4.300000e+001	1.281000e+003	1.235621e+003	1.234968e+003	4.537949e+001	9.629807e-001
4.305000e+001	1.227000e+003	1.234141e+003	1.233497e+003	-7.141354e+000	9.304554e-001
4.310000e+001	1.262000e+003	1.232667e+003	1.232030e+003	2.933330e+001	8.995503e-001
4.315000e+001	1.267000e+003	1.231197e+003	1.230568e+003	3.580345e+001	8.701597e-001
4.320000e+001	1.267000e+003	1.229731e+003	1.229110e+003	3.726911e+001	8.421861e-001
4.325000e+001	1.232000e+003	1.228270e+003	1.227657e+003	3.730280e+000	8.155398e-001
4.330000e+001	1.215000e+003	1.226813e+003	1.226207e+003	-1.181303e+001	7.901384e-001
4.335000e+001	1.239000e+003	1.225361e+003	1.224763e+003	1.363917e+001	7.659053e-001
4.340000e+001	1.253000e+003	1.223913e+003	1.223322e+003	2.908689e+001	7.427701e-001
4.345000e+001	1.249000e+003	1.222470e+003	1.221886e+003	2.653014e+001	7.206674e-001
4.350000e+001	1.232000e+003	1.221031e+003	1.220454e+003	1.096891e+001	6.995367e-001
4.355000e+001	1.256000e+003	1.219597e+003	1.219027e+003	3.640322e+001	6.793218e-001
4.360000e+001	1.246000e+003	1.218167e+003	1.217604e+003	2.783305e+001	6.599706e-001
4.365000e+001	1.286000e+003	1.216742e+003	1.216185e+003	6.925842e+001	6.414346e-001
4.370000e+001	1.185000e+003	1.215321e+003	1.214770e+003	-3.032066e+001	6.236685e-001
4.375000e+001	1.212000e+003	1.213904e+003	1.213360e+003	-1.904212e+000	6.066304e-001
4.380000e+001	1.248000e+003	1.212492e+003	1.211954e+003	3.550778e+001	5.902811e-001
4.385000e+001	1.208000e+003	1.211085e+003	1.210553e+003	-3.084673e+000	5.745838e-001
4.390000e+001	1.254000e+003	1.209682e+003	1.209156e+003	4.431842e+001	5.595044e-001
4.395000e+001	1.188000e+003	1.208283e+003	1.207763e+003	-2.028294e+001	5.450109e-001
4.400000e+001	1.220000e+003	1.206889e+003	1.206375e+003	1.311126e+001	5.310733e-001
4.405000e+001	1.202000e+003	1.205162e+003	1.204991e+003	-3.161969e+000	5.176635e-001
4.410000e+001	1.185000e+003	1.203780e+003	1.203611e+003	-1.878040e+001	5.047553e-001
4.415000e+001	1.208000e+003	1.202236e+003	1.202236e+003	5.763932e+000	4.923239e-001
4.420000e+001	1.297000e+003	1.200865e+003	1.200865e+003	9.613489e+001	4.803461e-001
4.425000e+001	1.243000e+003	1.199498e+003	1.199498e+003	4.350151e+001	4.688001e-001
4.430000e+001	1.250000e+003	1.198136e+003	1.198136e+003	5.186378e+001	4.576655e-001
4.435000e+001	1.264000e+003	1.196778e+003	1.196778e+003	6.722171e+001	4.469229e-001
4.440000e+001	1.224000e+003	1.195425e+003	1.195425e+003	2.857529e+001	4.365540e-001
4.445000e+001	1.205000e+003	1.194075e+003	1.194075e+003	1.092452e+001	4.265419e-001
4.450000e+001	1.190000e+003	1.192731e+003	1.192731e+003	-2.730596e+000	4.168703e-001
4.455000e+001	1.203000e+003	1.191390e+003	1.191390e+003	1.160994e+001	4.075239e-001
4.460000e+001	1.153000e+003	1.190054e+003	1.190054e+003	-3.705386e+001	3.984883e-001
4.465000e+001	1.167000e+003	1.188722e+003	1.188722e+003	-2.172201e+001	0.000000e+000
4.470000e+001	1.135000e+003	1.187395e+003	1.187395e+003	-5.239451e+001	0.000000e+000
4.475000e+001	1.174000e+003	1.186071e+003	1.186071e+003	-1.207136e+001	0.000000e+000
4.480000e+001	1.198000e+003	1.184753e+003	1.184753e+003	1.324745e+001	0.000000e+000
4.485000e+001	1.195000e+003	1.183438e+003	1.183438e+003	1.156192e+001	0.000000e+000
4.490000e+001	1.160000e+003	1.182128e+003	1.182128e+003	-2.212797e+001	0.000000e+000
4.495000e+001	1.208000e+003	1.180822e+003	1.180822e+003	2.717780e+001	5.527132e-002
4.500000e+001	1.150000e+003	1.179521e+003	1.179521e+003	-2.952077e+001	5.599024e-002
4.505000e+001	1.213000e+003	1.178224e+003	1.178224e+003	3.477631e+001	5.672327e-002
4.510000e+001	1.173000e+003	1.176931e+003	1.176931e+003	-3.930959e+000	5.747079e-002
4.515000e+001	1.160000e+003	1.175643e+003	1.175643e+003	-1.564257e+001	5.823319e-002
4.520000e+001	1.237000e+003	1.174359e+003	1.174359e+003	6.264147e+001	5.901085e-002
4.525000e+001	1.211000e+003	1.173079e+003	1.173079e+003	3.792116e+001	5.980419e-002
4.530000e+001	1.219000e+003	1.171803e+003	1.171803e+003	4.719651e+001	6.061363e-002
4.535000e+001	1.165000e+003	1.170532e+003	1.170532e+003	-5.532487e+000	6.143962e-002
4.540000e+001	1.189000e+003	1.169266e+003	1.169266e+003	1.973417e+001	6.228260e-002
4.545000e+001	1.181000e+003	1.168004e+003	1.168004e+003	1.299648e+001	6.314305e-002
4.550000e+001	1.176000e+003	1.166746e+003	1.166746e+003	9.254443e+000	6.402145e-002
4.555000e+001	1.210000e+003	1.165492e+003	1.165492e+003	4.450806e+001	6.491830e-002
4.560000e+001	1.165000e+003	1.164243e+003	1.164243e+003	7.573321e-001	6.583413e-002
4.565000e+001	1.202000e+003	1.162998e+003	1.162998e+003	3.900226e+001	6.676947e-002
4.570000e+001	1.146000e+003	1.161757e+003	1.161757e+003	-1.575716e+001	6.772489e-002
4.575000e+001	1.173000e+003	1.160521e+003	1.160521e+003	1.247907e+001	6.870095e-002
4.580000e+001	1.140000e+003	1.159289e+003	1.159289e+003	-1.928904e+001	6.969826e-002
4.585000e+001	1.134000e+003	1.158062e+003	1.158062e+003	-2.406150e+001	7.071744e-002
4.590000e+001	1.056000e+003	1.156838e+003	1.156838e+003	-1.008383e+002	7.175914e-002
4.595000e+001	1.208000e+003	1.155619e+003	1.155619e+003	5.238054e+001	7.282402e-002
4.600000e+001	1.143000e+003	1.154405e+003	1.154405e+003	-1.140496e+001	7.391277e-002
4.605000e+001	1.085000e+003	1.153195e+003	1.153195e+003	-6.819480e+001	7.502612e-002
4.610000e+001	1.184000e+003	1.151989e+003	1.151989e+003	3.201101e+001	7.616480e-002
4.615000e+001	1.189000e+003	1.150788e+003	1.150788e+003	3.821248e+001	7.732960e-002
4.620000e+001	1.176000e+003	1.149590e+003	1.149590e+003	2.640959e+001	7.852132e-002
4.625000e+001	1.124000e+003	1.148398e+003	1.148398e+003	-2.439763e+001	7.974080e-002
4.630000e+001	1.107000e+003	1.147209e+003	1.147209e+003	-4.020921e+001	8.098890e-002
4.635000e+001	1.146000e+003	1.146025e+003	1.146025e+003	-2.512770e-002	8.226652e-002
4.640000e+001	1.110000e+003	1.144845e+003	1.144845e+003	-3.484539e+001	8.357461e-002
4.645000e+001	1.139000e+003	1.143670e+003	1.143670e+003	-4.670006e+000	8.491414e-002
4.650000e+001	1.142000e+003	1.142499e+003	1.142499e+003	-4.989648e-001	8.628613e-002
4.655000e+001	1.128000e+003	1.141332e+003	1.141332e+003	-1.333227e+001	8.769162e-002
4.660000e+001	1.104000e+003	1.140170e+003	1.140170e+003	-3.616992e+001	8.913173e-002
4.665000e+001	1.179000e+003	1.139012e+003	1.139012e+003	3.998808e+001	9.060760e-002
4.670000e+001	1.130000e+003	1.137858e+003	1.137858e+003	-7.858260e+000	9.212042e-002
4.675000e+001	1.066000e+003	1.136709e+003	1.136709e+003	-7.070895e+001	9.367144e-002
4.680000e+001	1.187000e+003	1.135564e+003	1.135564e+003	5.143602e+001	9.526194e-002
4.685000e+001	1.134000e+003	1.134423e+003	1.134423e+003	-4.233655e-001	9.689329e-002
4.690000e+001	1.127000e+003	1.133287e+003	1.133287e+003	-6.287093e+000	9.856690e-002
4.695000e+001	1.098000e+003	1.132155e+003	1.132155e+003	-3.415517e+001	1.002842e-001
4.700000e+001	1.108000e+003	1.131028e+003	1.131028e+003	-2.302759e+001	1.020468e-001
4.705000e+001	1.135000e+003	1.129904e+003	1.129904e+003	5.095648e+000	1.038563e-001
4.710000e+001	1.160000e+003	1.128785e+003	1.128785e+003	3.121454e+001	1.057143e-001
4.715000e+001	1.152000e+003	1.127671e+003	1.127671e+003	2.432908e+001	1.076225e-001
4.720000e+001	1.112000e+003	1.126561e+003	1.126561e+003	-1.456073e+001	1.095829e-001
4.725000e+001	1.016000e+003	1.125455e+003	1.125455e+003	-1.094549e+002	1.115974e-001
4.730000e+001	1.076000e+003	1.124353e+003	1.124353e+003	-4.835337e+001	1.136679e-001
4.735000e+001	1.127000e+003	1.123256e+003	1.123256e+003	3.743785e+000	1.157965e-001
4.740000e+001	1.138000e+003	1.122163e+003	1.122163e+003	1.583660e+001	1.179854e-001
4.745000e+001	1.140000e+003	1.121075e+003	1.121075e+003	1.892506e+001	1.202370e-001
4.750000e+001	1.158000e+003	1.119991e+003	1.119991e+003	3.800918e+001	1.225537e-001
4.755000e+001	1.074000e+003	1.118911e+003	1.118911e+003	-4.491105e+001	1.249379e-001
4.760000e+001	1.121000e+003	1.117836e+003	1.117836e+003	3.164381e+000	1.273923e-001
4.765000e+001	1.118000e+003	1.116765e+003	1.116765e+003	1.235462e+000	1.299198e-001
4.770000e+001	1.160000e+003	1.115698e+003	1.115698e+003	4.430220e+001	1.325232e-001
4.775000e+001	1.118000e+003	1.114635e+003	1.114635e+003	3.364585e+000	1.352056e-001
4.780000e+001	1.113000e+003	1.113577e+003	1.113577e+003	-5.773726e-001	1.379702e-001
4.785000e+001	1.090000e+003	1.112524e+003	1.112524e+003	-2.252368e+001	1.408205e-001
4.790000e+001	1.053000e+003	1.111474e+003	1.111474e+003	-5.847433e+001	1.437600e-001
4.795000e+001	1.113000e+003	1.110429e+003	1.110429e+003	2.570678e+000	1.467924e-001
4.800000e+001	1.062000e+003	1.109389e+003	1.109389e+003	-4.738866e+001	1.499218e-001
4.805000e+001	1.056000e+003	1.108352e+003	1.108352e+003	-5.235235e+001	1.531522e-001
4.810000e+001	1.137000e+003	1.107320e+003	1.107320e+003	2.967961e+001	1.564882e-001
4.815000e+001	1.090000e+003	1.106293e+003	1.106293e+003	-1.629277e+001	1.599343e-001
4.820000e+001	1.074000e+003	1.105269e+003	1.105269e+003	-3.126949e+001	1.634954e-001
4.825000e+001	1.109000e+003	1.104251e+003	1.104251e+003	4.749434e+000	1.671767e-001
4.830000e+001	1.074000e+003	1.103236e+003	1.103236e+003	-2.923598e+001	1.709837e-001
4.835000e+001	1.092000e+003	1.102226e+003	1.102226e+003	-1.022575e+001	1.749222e-001
4.840000e+001	1.125000e+003	1.101220e+003	1.101220e+003	2.378014e+001	1.789983e-001
4.845000e+001	1.074000e+003	1.100218e+003	1.100218e+003	-2.621832e+001	1.832184e-001
4.850000e+001	1.073000e+003	1.099221e+003	1.099221e+003	-2.622112e+001	1.875894e-001
4.855000e+001	1.053000e+003	1.098228e+003	1.098228e+003	-4.522827e+001	1.921187e-001
4.860000e+001	1.093000e+003	1.097240e+003	1.097240e+003	-4.239765e+000	1.968139e-001
4.865000e+001	1.084000e+003	1.096256e+003	1.096256e+003	-1.225561e+001	2.016832e-001
4.870000e+001	1.032000e+003	1.095276e+003	1.095276e+003	-6.327579e+001	2.067353e-001
4.875000e+001	1.048000e+003	1.094300e+003	1.094300e+003	-4.630033e+001	2.119796e-001
4.880000e+001	1.053000e+003	1.093329e+003	1.093329e+003	-4.032921e+001	2.174258e-001
4.885000e+001	1.150000e+003	1.092362e+003	1.092362e+003	5.763757e+001	2.230845e-001
4.890000e+001	1.019000e+003	1.091400e+003	1.091400e+003	-7.240001e+001	2.289668e-001
4.895000e+001	1.089000e+003	1.090442e+003	1.090442e+003	-1.441924e+000	2.350847e-001
4.900000e+001	1.079000e+003	1.089488e+003	1.089488e+003	-1.048819e+001	2.414509e-001
4.905000e+001	1.071000e+003	1.088539e+003	1.088539e+003	-1.753880e+001	2.480791e-001
4.910000e+001	1.036000e+003	1.087594e+003	1.087594e+003	-5.159376e+001	2.549837e-001
4.915000e+001	1.026000e+003	1.086653e+003	1.086653e+003	-6.065306e+001	2.621805e-001
4.920000e+001	1.101000e+003	1.085717e+003	1.085717e+003	1.528329e+001	2.696859e-001
4.925000e+001	1.082000e+003	1.084785e+003	1.084785e+003	-2.784702e+000	2.775181e-001
4.930000e+001	1.092000e+003	1.083857e+003	1.083857e+003	8.142957e+000	2.856961e-001
4.935000e+001	1.026000e+003	1.082934e+003	1.082934e+003	-5.693373e+001	2.942406e-001
4.940000e+001	1.078000e+003	1.082015e+003	1.082015e+003	-4.014763e+000	3.031739e-001
4.945000e+001	1.054000e+003	1.081100e+003	1.081100e+003	-2.710014e+001	3.125199e-001
4.950000e+001	9.790000e+002	1.080190e+003	1.080190e+003	-1.011899e+002	3.223043e-001
4.955000e+001	1.021000e+003	1.079284e+003	1.079284e+003	-5.828394e+001	3.325550e-001
4.960000e+001	1.090000e+003	1.078382e+003	1.078382e+003	1.161764e+001	3.433020e-001
4.965000e+001	9.860000e+002	1.077485e+003	1.077485e+003	-9.148512e+001	3.545779e-001
4.970000e+001	1.068000e+003	1.076592e+003	1.076592e+003	-8.592231e+000	3.664179e-001
4.975000e+001	1.045000e+003	1.075704e+003	1.075704e+003	-3.070369e+001	3.788602e-001
4.980000e+001	1.123000e+003	1.074819e+003	1.074819e+003	4.818051e+001	3.919463e-001
4.985000e+001	1.029000e+003	1.073940e+003	1.073940e+003	-4.493964e+001	4.057214e-001
4.990000e+001	1.023000e+003	1.073064e+003	1.073064e+003	-5.006413e+001	4.202347e-001
4.995000e+001	9.590000e+002	1.072193e+003	1.072193e+003	-1.131930e+002	4.355396e-001
5.000000e+001	1.078000e+003	1.071326e+003	1.071326e+003	6.673840e+000	4.516949e-001
5.005000e+001	1.065000e+003	1.070464e+003	1.070464e+003	-5.463692e+000	4.687645e-001
5.010000e+001	1.028000e+003	1.069606e+003	1.069606e+003	-4.160557e+001	4.868187e-001
5.015000e+001	1.043000e+003	1.068752e+003	1.068752e+003	-2.575180e+001	5.059345e-001
5.020000e+001	1.062000e+003	1.067902e+003	1.067902e+003	-5.902367e+000	5.261967e-001
5.025000e+001	1.029000e+003	1.067057e+003	1.067057e+003	-3.805728e+001	5.476986e-001
5.030000e+001	1.069000e+003	1.066217e+003	1.066217e+003	2.783452e+000	5.705433e-001
5.035000e+001	1.026000e+003	1.065380e+003	1.065380e+003	-3.938016e+001	5.948447e-001
5.040000e+001	1.065000e+003	1.064548e+003	1.064548e+003	4.518868e-001	6.207290e-001
5.045000e+001	1.017000e+003	1.063720e+003	1.063720e+003	-4.672041e+001	6.483365e-001
5.050000e+001	9.900000e+002	1.062897e+003	1.062897e+003	-7.289706e+001	6.778232e-001
5.055000e+001	9.950000e+002	1.062078e+003	1.062078e+003	-6.707806e+001	7.093631e-001
5.060000e+001	1.000000e+003	1.061263e+003	1.061263e+003	-6.126340e+001	7.431510e-001
5.065000e+001	1.034000e+003	1.060453e+003	1.060453e+003	-2.645308e+001	7.794050e-001
5.070000e+001	1.068000e+003	1.059647e+003	1.059647e+003	8.352885e+000	8.183702e-001
5.075000e+001	1.065000e+003	1.058845e+003	1.058845e+003	6.154506e+000	8.603233e-001
5.080000e+001	1.052000e+003	1.058048e+003	1.058048e+003	-6.048218e+000	9.055764e-001
5.085000e+001	1.019000e+003	1.057255e+003	1.057255e+003	-3.825529e+001	9.544840e-001
5.090000e+001	9.550000e+002	1.056467e+003	1.056467e+003	-1.014667e+002	1.007449e+000
5.095000e+001	1.032000e+003	1.055682e+003	1.055682e+003	-2.368247e+001	1.064930e+000
5.100000e+001	1.002000e+003	1.054903e+003	1.054903e+003	-5.290258e+001	1.127455e+000
5.105000e+001	1.063000e+003	1.054127e+003	1.054127e+003	8.872967e+000	1.195628e+000
5.110000e+001	9.720000e+002	1.053356e+003	1.053356e+003	-8.135583e+001	1.270148e+000
5.115000e+001	1.077000e+003	1.052589e+003	1.052589e+003	2.441102e+001	1.351822e+000
5.120000e+001	1.029000e+003	1.051826e+003	1.051826e+003	-2.282647e+001	1.441592e+000
5.125000e+001	1.016000e+003	1.051068e+003	1.051068e+003	-3.506831e+001	1.540558e+000
5.130000e+001	1.003000e+003	1.050315e+003	1.050315e+003	-4.731450e+001	1.650012e+000
5.135000e+001	1.094000e+003	1.049565e+003	1.049565e+003	4.443497e+001	1.771480e+000
5.140000e+001	1.064000e+003	1.048820e+003	1.048820e+003	1.518009e+001	1.906771e+000
5.145000e+001	1.012000e+003	1.048079e+003	1.048079e+003	-3.607913e+001	2.058049e+000
5.150000e+001	9.750000e+002	1.047343e+003	1.047343e+003	-7.234270e+001	2.227911e+000
5.155000e+001	1.035000e+003	1.046611e+003	1.046611e+003	-1.161062e+001	2.419499e+000
5.160000e+001	1.069000e+003	1.045883e+003	1.045883e+003	2.311712e+001	2.636640e+000
5.165000e+001	9.510000e+002	1.045321e+003	1.045159e+003	-9.432110e+001	2.884031e+000
5.170000e+001	1.038000e+003	1.044603e+003	1.044440e+003	-6.603491e+000	3.167481e+000
5.175000e+001	1.076000e+003	1.043890e+003	1.043726e+003	3.210975e+001	3.494239e+000
5.180000e+001	1.021000e+003	1.043261e+003	1.043015e+003	-2.226134e+001	3.873429e+000
5.185000e+001	1.024000e+003	1.042558e+003	1.042309e+003	-1.855754e+001	4.316631e+000
5.190000e+001	1.083000e+003	1.041858e+003	1.041608e+003	4.114189e+001	4.838672e+000
5.195000e+001	1.039000e+003	1.041163e+003	1.040910e+003	-2.163058e+000	5.458658e+000
5.200000e+001	9.720000e+002	1.040472e+003	1.040217e+003	-6.847239e+001	6.201343e+000
5.205000e+001	1.084000e+003	1.039786e+003	1.039529e+003	4.421391e+001	7.098905e+000
5.210000e+001	1.018000e+003	1.039104e+003	1.038845e+003	-2.110417e+001	8.193344e+000
5.215000e+001	1.007000e+003	1.038427e+003	1.038165e+003	-3.142663e+001	9.539930e+000
5.220000e+001	1.032000e+003	1.037753e+003	1.037489e+003	-5.753474e+000	1.121260e+001
5.225000e+001	1.033000e+003	1.037085e+003	1.036818e+003	-4.084694e+000	1.331284e+001
5.230000e+001	1.001000e+003	1.036420e+003	1.036151e+003	-3.542030e+001	1.598364e+001
5.235000e+001	1.041000e+003	1.035760e+003	1.035488e+003	5.239722e+000	1.942824e+001
5.240000e+001	9.720000e+002	1.035105e+003	1.034830e+003	-6.310464e+001	2.392506e+001
5.245000e+001	1.038000e+003	1.034453e+003	1.034176e+003	3.546612e+000	2.980785e+001
5.250000e+001	1.020000e+003	1.033807e+003	1.033527e+003	-1.380652e+001	3.733139e+001
5.255000e+001	9.660000e+002	1.033164e+003	1.032882e+003	-6.716403e+001	4.628994e+001
5.260000e+001	1.030000e+003	1.032526e+003	1.032241e+003	-2.525931e+000	5.539457e+001
5.265000e+001	1.042000e+003	1.031892e+003	1.031604e+003	1.010779e+001	6.214263e+001
5.270000e+001	9.980000e+002	1.031263e+003	1.030972e+003	-3.326288e+001	6.146078e+001
5.275000e+001	1.019000e+003	1.030638e+003	1.030344e+003	-1.163794e+001	5.250128e+001
5.280000e+001	1.070000e+003	1.030017e+003	1.029721e+003	3.998261e+001	4.425178e+001
5.285000e+001	9.780000e+002	1.029401e+003	1.029102e+003	-5.140122e+001	3.517341e+001
5.290000e+001	1.041000e+003	1.028789e+003	1.028487e+003	1.221056e+001	2.530914e+001
5.295000e+001	1.032000e+003	1.028182e+003	1.027877e+003	3.817944e+000	1.819006e+001
5.300000e+001	1.046000e+003	1.027579e+003	1.027271e+003	1.842094e+001	1.353630e+001
5.305000e+001	9.870000e+002	1.026980e+003	1.026669e+003	-3.998046e+001	1.035986e+001
5.310000e+001	1.059000e+003	1.026386e+003	1.026072e+003	3.261375e+001	8.087434e+000
5.315000e+001	1.028000e+003	1.025796e+003	1.025479e+003	2.203571e+000	6.431024e+000
5.320000e+001	1.014000e+003	1.025211e+003	1.024890e+003	-1.121101e+001	5.211989e+000
5.325000e+001	1.015000e+003	1.024630e+003	1.024306e+003	-9.629982e+000	4.301666e+000
5.330000e+001	1.014000e+003	1.024053e+003	1.023726e+003	-1.005335e+001	3.608392e+000
5.335000e+001	1.040000e+003	1.023481e+003	1.023150e+003	1.651888e+001	3.069480e+000
5.340000e+001	9.880000e+002	1.022913e+003	1.022579e+003	-3.491329e+001	2.642599e+000
5.345000e+001	1.036000e+003	1.022350e+003	1.022012e+003	1.365014e+001	2.298818e+000
5.350000e+001	1.032000e+003	1.021791e+003	1.021449e+003	1.020917e+001	2.017932e+000
5.355000e+001	1.056000e+003	1.021236e+003	1.020891e+003	3.476380e+001	1.785507e+000
5.360000e+001	1.030000e+003	1.020686e+003	1.020337e+003	9.314024e+000	1.591015e+000
5.365000e+001	1.020000e+003	1.020140e+003	1.019788e+003	-1.401573e-001	1.426637e+000
5.370000e+001	1.042000e+003	1.019599e+003	1.019242e+003	2.240126e+001	1.286467e+000
5.375000e+001	1.020000e+003	1.019062e+003	1.018702e+003	9.382611e-001	1.165976e+000
5.380000e+001	9.920000e+002	1.018529e+003	1.018165e+003	-2.652914e+001	1.061649e+000
5.385000e+001	1.008000e+003	1.018001e+003	1.017633e+003	-1.000096e+001	9.707180e-001
5.390000e+001	1.012000e+003	1.017477e+003	1.017105e+003	-5.477181e+000	8.909858e-001
5.395000e+001	1.035000e+003	1.016958e+003	1.016582e+003	1.804218e+001	8.206864e-001
5.400000e+001	9.800000e+002	1.016443e+003	1.016063e+003	-3.644287e+001	7.583889e-001
5.405000e+001	9.730000e+002	1.015932e+003	1.015548e+003	-4.293234e+001	7.029236e-001
5.410000e+001	9.500000e+002	1.015426e+003	1.015037e+003	-6.542623e+001	6.533268e-001
5.415000e+001	1.054000e+003	1.014925e+003	1.014531e+003	3.907547e+001	6.087992e-001
5.420000e+001	1.015000e+003	1.014427e+003	1.014029e+003	5.727410e-001	5.686729e-001
5.425000e+001	1.045000e+003	1.013934e+003	1.013532e+003	3.106559e+001	5.323863e-001
5.430000e+001	1.031000e+003	1.013446e+003	1.013039e+003	1.755402e+001	4.994649e-001
5.435000e+001	1.040000e+003	1.012962e+003	1.012550e+003	2.703802e+001	4.695050e-001
5.440000e+001	9.720000e+002	1.012482e+003	1.012066e+003	-4.048241e+001	4.946644e-001
5.445000e+001	1.002000e+003	1.012007e+003	1.011586e+003	-1.000727e+001	4.702535e-001
5.450000e+001	1.042000e+003	1.011537e+003	1.011110e+003	3.046344e+001	4.479186e-001
5.455000e+001	9.650000e+002	1.011070e+003	1.010639e+003	-4.607028e+001	4.274389e-001
5.460000e+001	1.062000e+003	1.010608e+003	1.010172e+003	5.139156e+001	4.086223e-001
5.465000e+001	1.062000e+003	1.010151e+003	1.009709e+003	5.184896e+001	3.913010e-001
5.470000e+001	1.020000e+003	1.009698e+003	1.009251e+003	1.030193e+001	3.753284e-001
5.475000e+001	9.950000e+002	1.009250e+003	1.008797e+003	-1.424956e+001	3.605753e-001
5.480000e+001	1.082000e+003	1.008805e+003	1.008348e+003	7.319452e+001	3.469280e-001
5.485000e+001	1.038000e+003	1.008366e+003	1.007902e+003	2.963415e+001	3.342860e-001
5.490000e+001	1.018000e+003	1.007931e+003	1.007461e+003	1.006932e+001	3.225599e-001
5.495000e+001	1.006000e+003	1.007500e+003	1.007025e+003	-1.499954e+000	3.116705e-001
5.500000e+001	1.012000e+003	1.007074e+003	1.006593e+003	4.926315e+000	3.015470e-001
5.505000e+001	1.021000e+003	1.006652e+003	1.006165e+003	1.434813e+001	2.921263e-001
5.510000e+001	1.028000e+003	1.006235e+003	1.005741e+003	2.176548e+001	2.833516e-001
5.515000e+001	1.047000e+003	1.005822e+003	1.005322e+003	4.117836e+001	2.751722e-001
5.520000e+001	1.047000e+003	1.005413e+003	1.004907e+003	4.158678e+001	2.675422e-001
5.525000e+001	1.091000e+003	1.005009e+003	1.004497e+003	8.599073e+001	2.604205e-001
5.530000e+001	9.940000e+002	1.004610e+003	1.004091e+003	-1.060979e+001	2.537698e-001
5.535000e+001	9.820000e+002	1.004215e+003	1.003689e+003	-2.221479e+001	2.475564e-001
5.540000e+001	1.021000e+003	1.003824e+003	1.003292e+003	1.717573e+001	2.417497e-001
5.545000e+001	9.910000e+002	1.003438e+003	1.002898e+003	-1.243823e+001	2.363219e-001
5.550000e+001	9.940000e+002	1.003057e+003	1.002510e+003	-9.056678e+000	2.312479e-001
5.555000e+001	9.880000e+002	1.002680e+003	1.002125e+003	-1.467962e+001	2.265046e-001
5.560000e+001	1.012000e+003	1.002307e+003	1.001745e+003	9.692947e+000	2.220711e-001
5.565000e+001	1.084000e+003	1.001939e+003	1.001370e+003	8.206101e+001	2.179283e-001
5.570000e+001	1.000000e+003	1.001575e+003	1.000998e+003	-1.575421e+000	2.140587e-001
5.575000e+001	1.035000e+003	1.001216e+003	1.000631e+003	3.378364e+001	2.104462e-001
5.580000e+001	9.900000e+002	1.000862e+003	1.000269e+003	-1.086182e+001	2.070763e-001
5.585000e+001	1.022000e+003	1.000512e+003	9.999102e+002	2.148821e+001	2.039355e-001
5.590000e+001	1.009000e+003	1.000166e+003	9.995563e+002	8.833719e+000	2.010115e-001
5.595000e+001	1.037000e+003	9.998253e+002	9.992066e+002	3.717470e+001	1.982929e-001
5.600000e+001	1.015000e+003	9.994888e+002	9.988614e+002	1.551115e+001	1.957694e-001
5.605000e+001	1.017000e+003	9.991569e+002	9.985204e+002	1.784307e+001	1.934313e-001
5.610000e+001	1.053000e+003	9.988296e+002	9.981838e+002	5.417044e+001	1.912700e-001
5.615000e+001	1.050000e+003	9.985067e+002	9.978516e+002	5.149327e+001	1.892774e-001
5.620000e+001	1.044000e+003	9.981885e+002	9.975237e+002	4.581154e+001	1.874459e-001
5.625000e+001	9.970000e+002	9.978748e+002	9.972002e+002	-8.747506e-001	1.857689e-001
5.630000e+001	1.027000e+003	9.975656e+002	9.968810e+002	2.943440e+001	1.842399e-001
5.635000e+001	9.880000e+002	9.972610e+002	9.965661e+002	-9.261031e+000	1.828534e-001
5.640000e+001	1.002000e+003	9.969610e+002	9.962556e+002	5.038963e+000	1.816039e-001
5.645000e+001	1.068000e+003	9.966656e+002	9.959494e+002	7.133437e+001	1.804866e-001
5.650000e+001	1.010000e+003	9.963748e+002	9.956476e+002	1.362518e+001	1.794971e-001
5.655000e+001	1.008000e+003	9.960886e+002	9.953501e+002	1.191140e+001	1.786314e-001
5.660000e+001	1.013000e+003	9.958070e+002	9.950570e+002	1.719300e+001	1.778856e-001
5.665000e+001	1.032000e+003	9.955300e+002	9.947682e+002	3.646998e+001	1.772565e-001
5.670000e+001	1.012000e+003	9.952577e+002	9.944838e+002	1.674234e+001	1.767411e-001
5.675000e+001	9.600000e+002	9.949899e+002	9.942037e+002	-3.498994e+001	1.763364e-001
5.680000e+001	1.054000e+003	9.947269e+002	9.939280e+002	5.927314e+001	1.760402e-001
5.685000e+001	1.028000e+003	9.944684e+002	9.936566e+002	3.353156e+001	1.758501e-001
5.690000e+001	1.038000e+003	9.942147e+002	9.933895e+002	4.378532e+001	1.757642e-001
5.695000e+001	1.038000e+003	9.939656e+002	9.931268e+002	4.403440e+001	1.757808e-001
5.700000e+001	1.033000e+003	9.937212e+002	9.928685e+002	3.927880e+001	1.758983e-001
5.705000e+001	1.068000e+003	9.934815e+002	9.926145e+002	7.451850e+001	1.761156e-001
5.710000e+001	1.003000e+003	9.932465e+002	9.923648e+002	9.753492e+000	1.764315e-001
5.715000e+001	1.047000e+003	9.930162e+002	9.921195e+002	5.398376e+001	1.768452e-001
5.720000e+001	9.670000e+002	9.927907e+002	9.918785e+002	-2.579070e+001	1.773561e-001
5.725000e+001	1.049000e+003	9.925699e+002	9.916419e+002	5.643008e+001	1.779636e-001
5.730000e+001	1.004000e+003	9.923539e+002	9.914096e+002	1.164611e+001	1.786675e-001
5.735000e+001	1.011000e+003	9.921426e+002	9.911817e+002	1.885735e+001	1.794677e-001
5.740000e+001	1.040000e+003	9.919362e+002	9.909581e+002	4.806381e+001	1.803642e-001
5.745000e+001	1.025000e+003	9.917345e+002	9.907388e+002	3.326545e+001	1.813575e-001
5.750000e+001	1.017000e+003	9.915377e+002	9.905239e+002	2.546228e+001	1.824478e-001
5.755000e+001	1.062000e+003	9.913457e+002	9.903134e+002	7.065425e+001	1.836358e-001
5.760000e+001	9.840000e+002	9.911586e+002	9.901072e+002	-7.158627e+000	1.849224e-001
5.765000e+001	1.071000e+003	9.909764e+002	9.899053e+002	8.002361e+001	1.863084e-001
5.770000e+001	9.720000e+002	9.907991e+002	9.897078e+002	-1.879905e+001	1.877952e-001
5.775000e+001	9.990000e+002	9.906266e+002	9.895146e+002	8.373365e+000	1.893839e-001
5.780000e+001	1.081000e+003	9.904592e+002	9.893258e+002	9.054084e+001	1.910762e-001
5.785000e+001	9.870000e+002	9.902967e+002	9.891414e+002	-3.296655e+000	1.928738e-001
5.790000e+001	1.048000e+003	9.901391e+002	9.889612e+002	5.786086e+001	1.947785e-001
5.795000e+001	1.074000e+003	9.899866e+002	9.887854e+002	8.401336e+001	1.967925e-001
5.800000e+001	1.026000e+003	9.898392e+002	9.886140e+002	3.616082e+001	1.537350e-001
5.805000e+001	1.042000e+003	9.896968e+002	9.884469e+002	5.230320e+001	1.568166e-001
5.810000e+001	1.012000e+003	9.895595e+002	9.882842e+002	2.244049e+001	1.599919e-001
5.815000e+001	1.032000e+003	9.894274e+002	9.881258e+002	4.257264e+001	1.632645e-001
5.820000e+001	1.024000e+003	9.893004e+002	9.879717e+002	3.469963e+001	1.666385e-001
5.825000e+001	9.880000e+002	9.891786e+002	9.878220e+002	-1.178575e+000	1.701182e-001
5.830000e+001	1.040000e+003	9.890620e+002	9.876767e+002	5.093798e+001	1.737079e-001
5.835000e+001	1.025000e+003	9.889507e+002	9.875357e+002	3.604927e+001	1.774124e-001
5.840000e+001	9.990000e+002	9.888448e+002	9.873990e+002	1.015524e+001	1.812366e-001
5.845000e+001	1.014000e+003	9.887441e+002	9.872667e+002	2.525585e+001	1.851857e-001
5.850000e+001	1.012000e+003	9.886489e+002	9.871387e+002	2.335107e+001	1.892653e-001
5.855000e+001	1.064000e+003	9.885592e+002	9.870151e+002	7.544084e+001	1.934810e-001
5.860000e+001	1.026000e+003	9.884749e+002	9.868958e+002	3.752511e+001	1.978391e-001
5.865000e+001	1.028000e+003	9.883962e+002	9.867809e+002	3.960383e+001	2.023461e-001
5.870000e+001	1.029000e+003	9.883231e+002	9.866703e+002	4.067695e+001	2.070087e-001
5.875000e+001	1.025000e+003	9.882556e+002	9.865640e+002	3.674440e+001	2.118343e-001
5.880000e+001	1.047000e+003	9.881939e+002	9.864621e+002	5.880613e+001	2.168304e-001
5.885000e+001	1.023000e+003	9.881379e+002	9.863646e+002	3.486206e+001	2.220053e-001
5.890000e+001	1.061000e+003	9.880879e+002	9.862714e+002	7.291213e+001	2.273676e-001
5.895000e+001	1.009000e+003	9.880437e+002	9.861825e+002	2.095626e+001	2.329263e-001
5.900000e+001	1.032000e+003	9.880056e+002	9.860980e+002	4.399437e+001	2.386913e-001
5.905000e+001	1.005000e+003	9.879736e+002	9.860178e+002	1.702638e+001	2.446728e-001
5.910000e+001	9.700000e+002	9.879478e+002	9.859420e+002	-1.794780e+001	2.508818e-001
5.915000e+001	1.000000e+003	9.879283e+002	9.858705e+002	1.207173e+001	2.573300e-001
5.920000e+001	1.057000e+003	9.879151e+002	9.858034e+002	6.908487e+001	2.640298e-001
5.925000e+001	1.010000e+003	9.879085e+002	9.857406e+002	2.209152e+001	2.709945e-001
5.930000e+001	1.056000e+003	9.879084e+002	9.856822e+002	6.809155e+001	2.782383e-001
5.935000e+001	1.054000e+003	9.879152e+002	9.856281e+002	6.608485e+001	2.857761e-001
5.940000e+001	1.077000e+003	9.879287e+002	9.855784e+002	8.907128e+001	2.936241e-001
5.945000e+001	1.097000e+003	9.879493e+002	9.855330e+002	1.090507e+002	3.017996e-001
5.950000e+001	1.043000e+003	9.879770e+002	9.854919e+002	5.502295e+001	3.103210e-001
5.955000e+001	1.043000e+003	9.880121e+002	9.854552e+002	5.498789e+001	3.192081e-001
5.960000e+001	1.016000e+003	9.880547e+002	9.854229e+002	2.794532e+001	3.284821e-001
5.965000e+001	1.059000e+003	9.881049e+002	9.853948e+002	7.089507e+001	3.381658e-001
5.970000e+001	1.025000e+003	9.881631e+002	9.853712e+002	3.683694e+001	3.482836e-001
5.975000e+001	1.046000e+003	9.882293e+002	9.853519e+002	5.777070e+001	3.588618e-001
5.980000e+001	1.106000e+003	9.883039e+002	9.853369e+002	1.176961e+002	3.699288e-001
5.985000e+001	1.001000e+003	9.883870e+002	9.853263e+002	1.261297e+001	3.815151e-001
5.990000e+001	1.004000e+003	9.884791e+002	9.853200e+002	1.552095e+001	3.936537e-001
5.995000e+001	1.081000e+003	9.885802e+002	9.853180e+002	9.241977e+001	4.063802e-001
6.000000e+001	1.046000e+003	9.886909e+002	9.853204e+002	5.730913e+001	4.197331e-001
6.005000e+001	1.060000e+003	9.888113e+002	9.853272e+002	7.118867e+001	4.337542e-001
6.010000e+001	1.048000e+003	9.889420e+002	9.853383e+002	5.905801e+001	4.484887e-001
6.015000e+001	1.053000e+003	9.890832e+002	9.853537e+002	6.391676e+001	4.639858e-001
6.020000e+001	1.062000e+003	9.892355e+002	9.853735e+002	7.276447e+001	4.802989e-001
6.025000e+001	9.980000e+002	9.893993e+002	9.853977e+002	8.600660e+000	4.974863e-001
6.030000e+001	1.004000e+003	9.895752e+002	9.854262e+002	1.442479e+001	5.156114e-001
6.035000e+001	1.045000e+003	9.897637e+002	9.854590e+002	5.523630e+001	5.347437e-001
6.040000e+001	1.027000e+003	9.899654e+002	9.854962e+002	3.703455e+001	5.549590e-001
6.045000e+001	1.019000e+003	9.901811e+002	9.855377e+002	2.881885e+001	5.763404e-001
6.050000e+001	1.038000e+003	9.904116e+002	9.855836e+002	4.758844e+001	5.989792e-001
6.055000e+001	1.026000e+003	9.906575e+002	9.856338e+002	3.534248e+001	6.229758e-001
6.060000e+001	1.032000e+003	9.909200e+002	9.856884e+002	4.108005e+001	6.484406e-001
6.065000e+001	1.042000e+003	9.911999e+002	9.857473e+002	5.080012e+001	6.754957e-001
6.070000e+001	1.072000e+003	9.914984e+002	9.858105e+002	8.050158e+001	7.042760e-001
6.075000e+001	1.093000e+003	9.918168e+002	9.858781e+002	1.011832e+002	7.349309e-001
6.080000e+001	9.950000e+002	9.921565e+002	9.859501e+002	2.843462e+000	7.676264e-001
6.085000e+001	1.056000e+003	9.925191e+002	9.860264e+002	6.348095e+001	8.025473e-001
6.090000e+001	1.011000e+003	9.929061e+002	9.861070e+002	1.809387e+001	8.398994e-001
6.095000e+001	1.020000e+003	9.933197e+002	9.861920e+002	2.668030e+001	8.799132e-001
6.100000e+001	1.041000e+003	9.937620e+002	9.862813e+002	4.723804e+001	9.228468e-001
6.105000e+001	1.027000e+003	9.942354e+002	9.863750e+002	3.276464e+001	9.689904e-001
6.110000e+001	1.054000e+003	9.947427e+002	9.864730e+002	5.925733e+001	1.018671e+000
6.115000e+001	9.680000e+002	9.952870e+002	9.865754e+002	-2.728704e+001	1.072258e+000
6.120000e+001	1.017000e+003	9.958720e+002	9.866821e+002	2.112798e+001	1.130170e+000
6.125000e+001	1.068000e+003	9.965017e+002	9.867932e+002	7.149832e+001	1.192883e+000
6.130000e+001	1.030000e+003	9.971807e+002	9.869086e+002	3.281932e+001	1.260941e+000
6.135000e+001	1.019000e+003	9.979143e+002	9.870283e+002	2.108567e+001	1.334965e+000
6.140000e+001	1.003000e+003	9.987088e+002	9.871524e+002	4.291220e+000	1.415671e+000
6.145000e+001	1.013000e+003	9.995711e+002	9.872809e+002	1.342886e+001	1.503882e+000
6.150000e+001	1.061000e+003	1.000510e+003	9.874137e+002	6.049036e+001	1.600552e+000
6.155000e+001	9.760000e+002	1.001534e+003	9.875508e+002	-2.553392e+001	1.706792e+000
6.160000e+001	1.001000e+003	1.002655e+003	9.876923e+002	-1.655251e+000	1.823897e+000
6.165000e+001	9.980000e+002	1.003887e+003	9.878381e+002	-5.886911e+000	1.953391e+000
6.170000e+001	9.940000e+002	1.005245e+003	9.879883e+002	-1.124463e+001	2.097069e+000
6.175000e+001	1.072000e+003	1.006747e+003	9.881428e+002	6.525287e+001	2.257059e+000
6.180000e+001	1.037000e+003	1.008417e+003	9.883017e+002	2.858314e+001	2.435904e+000
6.185000e+001	1.026000e+003	1.010281e+003	9.884649e+002	1.571916e+001	2.636652e+000
6.190000e+001	1.055000e+003	1.012372e+003	9.886325e+002	4.262809e+001	2.862984e+000
6.195000e+001	1.037000e+003	1.014730e+003	9.888044e+002	2.226988e+001	3.119376e+000
6.200000e+001	1.037000e+003	1.017405e+003	9.889807e+002	1.959524e+001	3.411311e+000
6.205000e+001	1.069000e+003	1.020457e+003	9.891613e+002	4.854334e+001	3.745545e+000
6.210000e+001	1.035000e+003	1.023961e+003	9.893462e+002	1.103896e+001	4.130472e+000
6.215000e+001	1.038000e+003	1.028010e+003	9.895355e+002	9.989624e+000	4.576578e+000
6.220000e+001	1.051000e+003	1.032716e+003	9.897291e+002	1.828363e+001	5.097041e+000
6.225000e+001	1.001000e+003	1.038209e+003	9.899271e+002	-3.720912e+001	5.708484e+000
6.230000e+001	9.990000e+002	1.044631e+003	9.901295e+002	-4.563065e+001	6.431939e+000
6.235000e+001	1.016000e+003	1.052120e+003	9.903361e+002	-3.612016e+001	7.294094e+000
6.240000e+001	1.041000e+003	1.060791e+003	9.905472e+002	-1.979116e+001	8.328990e+000
6.245000e+001	1.122000e+003	1.070709e+003	9.907625e+002	5.129065e+001	9.580514e+000
6.250000e+001	1.068000e+003	1.081895e+003	9.909822e+002	-1.389463e+001	1.110626e+001
6.255000e+001	1.079000e+003	1.094387e+003	9.912063e+002	-1.538660e+001	1.298352e+001
6.260000e+001	1.149000e+003	1.108417e+003	9.914347e+002	4.058257e+001	1.531805e+001
6.265000e+001	1.125000e+003	1.124706e+003	9.916675e+002	2.944644e-001	1.825477e+001
6.270000e+001	1.104000e+003	1.144785e+003	9.919046e+002	-4.078528e+001	2.198530e+001
6.275000e+001	1.132000e+003	1.171086e+003	9.921460e+002	-3.908586e+001	2.673708e+001
6.280000e+001	1.198000e+003	1.206155e+003	9.923918e+002	-8.154836e+000	3.270795e+001
6.285000e+001	1.276000e+003	1.250215e+003	9.926419e+002	2.578510e+001	3.988500e+001
6.290000e+001	1.354000e+003	1.297272e+003	9.928964e+002	5.672763e+001	4.771197e+001
6.295000e+001	1.328000e+003	1.334020e+003	9.931553e+002	-6.019642e+000	5.480544e+001
6.300000e+001	1.310000e+003	1.315600e+003	9.934184e+002	-5.599984e+000	5.933050e+001
6.305000e+001	1.240000e+003	1.242351e+003	9.936860e+002	-2.351350e+000	5.639967e+001
6.310000e+001	1.189000e+003	1.225635e+003	9.939578e+002	-3.663507e+001	4.873744e+001
6.315000e+001	1.255000e+003	1.207825e+003	9.942340e+002	4.717523e+001	4.228846e+001
6.320000e+001	1.155000e+003	1.140117e+003	9.945146e+002	1.488286e+001	3.631990e+001
6.325000e+001	1.055000e+003	1.094354e+003	9.947995e+002	-3.935423e+001	2.806872e+001
6.330000e+001	1.076000e+003	1.071888e+003	9.950888e+002	4.111552e+000	2.069192e+001
6.335000e+001	1.078000e+003	1.053146e+003	9.953824e+002	2.485399e+001	1.551011e+001
6.340000e+001	1.027000e+003	1.038563e+003	9.956803e+002	-1.156285e+001	1.197679e+001
6.345000e+001	1.053000e+003	1.028604e+003	9.959826e+002	2.439644e+001	9.453969e+000
6.350000e+001	1.025000e+003	1.021908e+003	9.962892e+002	3.091740e+000	7.581433e+000
6.355000e+001	1.074000e+003	1.017272e+003	9.966002e+002	5.672795e+001	6.169649e+000
6.360000e+001	1.012000e+003	1.013961e+003	9.969156e+002	-1.961438e+000	5.097478e+000
6.365000e+001	9.820000e+002	1.011541e+003	9.972352e+002	-2.954136e+001	4.274805e+000
6.370000e+001	9.960000e+002	1.009743e+003	9.975593e+002	-1.374281e+001	3.634141e+000
6.375000e+001	1.041000e+003	1.008392e+003	9.978876e+002	3.260787e+001	3.126863e+000
6.380000e+001	1.008000e+003	1.007373e+003	9.982203e+002	6.269903e-001	2.718721e+000
6.385000e+001	9.700000e+002	1.006605e+003	9.985574e+002	-3.660511e+001	2.385560e+000
6.390000e+001	9.520000e+002	1.006031e+003	9.988988e+002	-5.403145e+001	2.110104e+000
6.395000e+001	9.760000e+002	1.005611e+003	9.992446e+002	-2.961064e+001	1.879763e+000
6.400000e+001	1.073000e+003	1.005312e+003	9.995947e+002	6.768794e+001	1.685200e+000
6.405000e+001	1.011000e+003	1.005113e+003	9.999491e+002	5.887398e+000	1.519370e+000
6.410000e+001	1.004000e+003	1.004995e+003	1.000308e+003	-9.945925e-001	1.376881e+000
6.415000e+001	9.880000e+002	1.004944e+003	1.000671e+003	-1.694430e+001	1.253548e+000
6.420000e+001	1.013000e+003	1.004951e+003	1.001039e+003	8.049061e+000	1.146083e+000
6.425000e+001	1.052000e+003	1.005006e+003	1.001410e+003	4.699408e+001	1.051877e+000
6.430000e+001	1.040000e+003	1.005102e+003	1.001787e+003	3.489765e+001	9.688324e-001
6.435000e+001	1.000000e+003	1.005235e+003	1.002167e+003	-5.234644e+000	8.952533e-001
6.440000e+001	1.006000e+003	1.005398e+003	1.002552e+003	6.017797e-001	8.297532e-001
6.445000e+001	9.620000e+002	1.005589e+003	1.002941e+003	-4.358931e+001	7.711907e-001
6.450000e+001	1.007000e+003	1.005805e+003	1.003335e+003	1.195217e+000	7.186191e-001
6.455000e+001	1.010000e+003	1.006042e+003	1.003733e+003	3.957982e+000	6.712480e-001
6.460000e+001	9.750000e+002	1.006299e+003	1.004135e+003	-3.129881e+001	6.284131e-001
6.465000e+001	1.028000e+003	1.006573e+003	1.004541e+003	2.142670e+001	5.895529e-001
6.470000e+001	9.930000e+002	1.006864e+003	1.004952e+003	-1.386389e+001	5.541904e-001
6.475000e+001	1.002000e+003	1.007169e+003	1.005368e+003	-5.169237e+000	5.219178e-001
6.480000e+001	1.004000e+003	1.007488e+003	1.005787e+003	-3.488161e+000	4.923853e-001
6.485000e+001	9.380000e+002	1.007820e+003	1.006211e+003	-6.981966e+001	4.652912e-001
6.490000e+001	9.730000e+002	1.008163e+003	1.006640e+003	-3.516286e+001	4.403740e-001
6.495000e+001	1.000000e+003	1.008517e+003	1.007072e+003	-8.516994e+000	4.174067e-001
6.500000e+001	9.560000e+002	1.008881e+003	1.007509e+003	-5.288141e+001	3.961909e-001
6.505000e+001	9.860000e+002	1.009256e+003	1.007951e+003	-2.325551e+001	3.765528e-001
6.510000e+001	9.300000e+002	1.009639e+003	1.008396e+003	-7.963880e+001	3.583399e-001
6.515000e+001	1.042000e+003	1.010031e+003	1.008846e+003	3.196919e+001	3.414174e-001
6.520000e+001	1.032000e+003	1.010431e+003	1.009301e+003	2.156886e+001	3.256662e-001
6.525000e+001	1.015000e+003	1.010839e+003	1.009760e+003	4.160551e+000	3.109806e-001
6.530000e+001	9.080000e+002	1.011255e+003	1.010223e+003	-1.032554e+002	2.972667e-001
6.535000e+001	9.390000e+002	1.011679e+003	1.010690e+003	-7.267874e+001	2.844405e-001
6.540000e+001	9.880000e+002	1.012109e+003	1.011162e+003	-2.410918e+001	2.724270e-001
6.545000e+001	9.930000e+002	1.012547e+003	1.011638e+003	-1.954652e+001	2.611589e-001
6.550000e+001	9.740000e+002	1.012991e+003	1.012119e+003	-3.899053e+001	2.505759e-001
6.555000e+001	1.032000e+003	1.013441e+003	1.012603e+003	1.855895e+001	2.406235e-001
6.560000e+001	9.240000e+002	1.013898e+003	1.013093e+003	-8.989790e+001	2.312526e-001
6.565000e+001	9.760000e+002	1.014361e+003	1.013586e+003	-3.836094e+001	2.224187e-001
6.570000e+001	9.390000e+002	1.014830e+003	1.014084e+003	-7.583002e+001	2.140816e-001
6.575000e+001	9.880000e+002	1.015305e+003	1.014586e+003	-2.730502e+001	2.062046e-001
6.580000e+001	9.980000e+002	1.015786e+003	1.015093e+003	-1.778584e+001	1.987546e-001
6.585000e+001	9.960000e+002	1.016272e+003	1.015604e+003	-2.027235e+001	1.917012e-001
6.590000e+001	9.480000e+002	1.016764e+003	1.016119e+003	-6.876448e+001	1.850167e-001
6.595000e+001	9.790000e+002	1.017262e+003	1.016639e+003	-3.826214e+001	1.786760e-001
6.600000e+001	9.930000e+002	1.017765e+003	1.017162e+003	-2.476524e+001	1.726557e-001
6.605000e+001	9.760000e+002	1.018274e+003	1.017691e+003	-4.227372e+001	1.669347e-001
6.610000e+001	9.410000e+002	1.018788e+003	1.018223e+003	-7.778750e+001	1.614934e-001
6.615000e+001	9.440000e+002	1.019307e+003	1.018760e+003	-7.530653e+001	1.563139e-001
6.620000e+001	9.620000e+002	1.019831e+003	1.019302e+003	-5.783075e+001	1.513797e-001
6.625000e+001	9.750000e+002	1.020360e+003	1.019847e+003	-4.536011e+001	1.466755e-001
6.630000e+001	1.022000e+003	1.020895e+003	1.020397e+003	1.105439e+000	1.421872e-001
6.635000e+001	9.900000e+002	1.021434e+003	1.020952e+003	-3.143405e+001	1.379019e-001
6.640000e+001	9.800000e+002	1.021979e+003	1.021510e+003	-4.197855e+001	1.338074e-001
6.645000e+001	9.440000e+002	1.022528e+003	1.022074e+003	-7.852802e+001	1.298927e-001
6.650000e+001	9.920000e+002	1.023082e+003	1.022641e+003	-3.108241e+001	1.261472e-001
6.655000e+001	9.530000e+002	1.023642e+003	1.023213e+003	-7.064170e+001	1.225615e-001
6.660000e+001	9.370000e+002	1.024206e+003	1.023789e+003	-8.720586e+001	1.191265e-001
6.665000e+001	1.020000e+003	1.024775e+003	1.024369e+003	-4.774852e+000	1.158340e-001
6.670000e+001	9.490000e+002	1.025349e+003	1.024954e+003	-7.634866e+001	1.126761e-001
6.675000e+001	9.810000e+002	1.025927e+003	1.025543e+003	-4.492725e+001	1.096456e-001
6.680000e+001	1.011000e+003	1.026511e+003	1.026137e+003	-1.551061e+001	1.067357e-001
6.685000e+001	9.100000e+002	1.027099e+003	1.026734e+003	-1.170987e+002	1.039402e-001
6.690000e+001	9.750000e+002	1.027692e+003	1.027337e+003	-5.269152e+001	1.012531e-001
6.695000e+001	9.410000e+002	1.028289e+003	1.027943e+003	-8.728904e+001	9.866885e-002
6.700000e+001	9.370000e+002	1.028891e+003	1.028554e+003	-9.189125e+001	9.618230e-002
