# Supplementary material for: Design of high SERS sensitive substrates based on branched Ti nanorods
Source: Sci Rep. 2022 Jul 8;12:11631. doi: 10.1038/s41598-022-15875-3 (PMC9270367; doi:10.1038/s41598-022-15875-3)
Supplement: Supplementary file 1 — Supplementary Information. [file 41598_2022_15875_MOESM1_ESM.zip › Supplemantary file/XRD/Ti-TiN-Ag20nm.csv]

#twotheta	yobs	ycal	bkg	diff	ycalphase_1	ycalphase_2	ycalphase_3	ycalphase_4	h_1	k_1	l_1	peakpos_1	peakpos_ideal_1	d_1	h_2	k_2	l_2	peakpos_2	peakpos_ideal_2	d_2	h_3	k_3	l_3	peakpos_3	peakpos_ideal_3	d_3	h_4	k_4	l_4	peakpos_4	peakpos_ideal_4	d_4
3.350000e+001	2.021000e+003	1.778219e+003	1.606785e+003	2.427813e+002	2.860212e+000	0.000000e+000	1.322699e+000	0.000000e+000	1	0	0	3.508747e+001	3.508747e+001	2.555391e+000	1	0	1	3.802881e+001	3.802881e+001	2.364233e+000	1	0	0	3.508747e+001	3.508747e+001	2.555391e+000	1	1	1	3.672564e+001	3.672564e+001	2.445078e+000
3.355000e+001	1.978000e+003	1.784193e+003	1.604461e+003	1.938066e+002	3.030301e+000	0.000000e+000	1.400485e+000	2.365932e-001	0	0	2	3.809965e+001	3.809965e+001	2.360000e+000	1	1	0	4.409514e+001	4.409514e+001	2.052024e+000	0	0	2	3.774083e+001	3.774083e+001	2.381609e+000	2	0	0	4.266370e+001	4.266370e+001	2.117500e+000
3.360000e+001	2.054000e+003	1.790467e+003	1.602142e+003	2.635327e+002	3.216813e+000	0.000000e+000	1.485729e+000	2.441461e-001	1	0	1	4.009210e+001	4.009210e+001	2.247189e+000	0	0	2	4.440319e+001	4.440319e+001	2.038500e+000	1	0	1	4.000642e+001	4.000642e+001	2.251804e+000	2	2	0	6.192102e+001	6.192102e+001	1.497299e+000
3.365000e+001	1.992000e+003	1.796991e+003	1.599827e+003	1.950086e+002	3.421969e+000	0.000000e+000	1.579434e+000	2.520666e-001	1	0	2	5.275574e+001	5.275574e+001	1.733738e+000	1	1	1	4.969970e+001	4.969970e+001	1.832947e+000	1	0	2	5.247822e+001	5.247822e+001	1.742251e+000
3.370000e+001	2.032000e+003	1.803704e+003	1.597517e+003	2.282964e+002	3.648378e+000	0.000000e+000	1.992715e+000	2.603789e-001	1	1	0	6.294623e+001	6.294623e+001	1.475356e+000	1	0	2	5.500350e+001	5.500350e+001	1.668085e+000	1	1	0	6.294623e+001	6.294623e+001	1.475356e+000
3.375000e+001	1.986000e+003	1.810528e+003	1.595211e+003	1.754716e+002	3.899126e+000	0.000000e+000	2.112044e+000	2.691092e-001	2	0	0	6.412745e+001	6.412745e+001	1.451000e+000
3.380000e+001	2.014000e+003	1.817380e+003	1.592910e+003	1.966205e+002	4.177876e+000	0.000000e+000	2.244186e+000	2.782860e-001	1	1	2	6.436611e+001	6.436611e+001	1.446195e+000
3.385000e+001	1.910000e+003	1.824163e+003	1.590613e+003	8.583721e+001	4.489013e+000	0.000000e+000	2.391127e+000	2.879404e-001
3.390000e+001	1.942000e+003	1.830782e+003	1.588320e+003	1.112183e+002	4.837812e+000	0.000000e+000	2.555254e+000	2.981060e-001
3.395000e+001	1.960000e+003	1.837145e+003	1.586032e+003	1.228550e+002	5.230667e+000	0.000000e+000	2.739463e+000	3.088196e-001
3.400000e+001	1.910000e+003	1.843177e+003	1.583748e+003	6.682332e+001	5.675389e+000	0.000000e+000	2.947284e+000	3.201213e-001
3.405000e+001	1.982000e+003	1.848828e+003	1.581469e+003	1.331717e+002	6.181591e+000	0.000000e+000	3.183066e+000	3.320549e-001
3.410000e+001	1.937000e+003	1.854094e+003	1.579194e+003	8.290628e+001	6.761215e+000	0.000000e+000	3.452206e+000	3.446684e-001
3.415000e+001	1.912000e+003	1.859025e+003	1.576924e+003	5.297484e+001	7.429232e+000	0.000000e+000	3.761471e+000	3.580146e-001
3.420000e+001	1.944000e+003	1.863750e+003	1.574658e+003	8.024984e+001	8.204610e+000	0.000000e+000	4.119430e+000	3.721511e-001
3.425000e+001	1.871000e+003	1.868488e+003	1.572396e+003	2.512338e+000	9.111643e+000	0.000000e+000	4.537056e+000	3.871417e-001
3.430000e+001	1.870000e+003	1.873562e+003	1.570139e+003	-3.561505e+000	1.018184e+001	0.000000e+000	5.028578e+000	4.030566e-001
3.435000e+001	1.866000e+003	1.879408e+003	1.567886e+003	-1.340845e+001	1.145658e+001	0.000000e+000	5.612687e+000	4.199734e-001
3.440000e+001	1.863000e+003	1.886578e+003	1.565637e+003	-2.357759e+001	1.299107e+001	0.000000e+000	6.314296e+000	4.379780e-001
3.445000e+001	1.944000e+003	1.895717e+003	1.563393e+003	4.828297e+001	1.485993e+001	0.000000e+000	7.167100e+000	4.571656e-001
3.450000e+001	1.809000e+003	1.907543e+003	1.561154e+003	-9.854322e+001	1.716552e+001	0.000000e+000	8.217297e+000	4.776423e-001
3.455000e+001	1.822000e+003	1.922788e+003	1.558918e+003	-1.007879e+002	2.004945e+001	0.000000e+000	9.528801e+000	4.995261e-001
3.460000e+001	1.831000e+003	1.942119e+003	1.556688e+003	-1.111188e+002	2.370746e+001	0.000000e+000	1.118995e+001	5.229489e-001
3.465000e+001	1.845000e+003	1.966031e+003	1.554461e+003	-1.210309e+002	2.840665e+001	0.000000e+000	1.332129e+001	5.480585e-001
3.470000e+001	1.772000e+003	1.994711e+003	1.552239e+003	-2.227114e+002	3.450571e+001	0.000000e+000	1.608468e+001	5.750208e-001
3.475000e+001	1.826000e+003	2.027889e+003	1.550022e+003	-2.018887e+002	4.249254e+001	0.000000e+000	1.970030e+001	6.040228e-001
3.480000e+001	1.935000e+003	2.064688e+003	1.547808e+003	-1.296875e+002	5.308734e+001	0.000000e+000	2.449314e+001	6.352753e-001
3.485000e+001	2.019000e+003	2.103527e+003	1.545600e+003	-8.452705e+001	6.749179e+001	5.036148e-001	3.100543e+001	6.690175e-001
3.490000e+001	2.000000e+003	2.142113e+003	1.543395e+003	-1.421131e+002	8.777636e+001	5.196705e-001	4.017143e+001	7.055209e-001
3.495000e+001	2.287000e+003	2.177572e+003	1.541195e+003	1.094278e+002	1.168653e+002	5.365064e-001	5.331063e+001	7.450951e-001
3.500000e+001	2.524000e+003	2.206756e+003	1.539000e+003	3.172440e+002	1.561021e+002	5.541739e-001	7.102928e+001	7.880946e-001
3.505000e+001	2.579000e+003	2.226695e+003	1.536809e+003	3.523045e+002	1.977216e+002	5.727287e-001	8.982364e+001	8.349262e-001
3.510000e+001	2.345000e+003	2.230960e+003	1.534622e+003	1.140400e+002	2.204266e+002	5.922311e-001	1.000842e+002	8.860591e-001
3.515000e+001	2.120000e+003	2.148814e+003	1.532440e+003	-2.881416e+001	2.013324e+002	6.127470e-001	9.148511e+001	9.420367e-001
3.520000e+001	1.991000e+003	2.038765e+003	1.530262e+003	-4.776548e+001	1.616934e+002	6.343477e-001	7.361666e+001	1.003491e+000
3.525000e+001	1.896000e+003	1.931948e+003	1.528089e+003	-3.594798e+001	1.165760e+002	6.571110e-001	5.327710e+001	1.071159e+000
3.530000e+001	1.817000e+003	1.857756e+003	1.525920e+003	-4.075571e+001	8.150113e+001	6.811219e-001	3.746974e+001	1.145910e+000
3.535000e+001	1.706000e+003	1.812918e+003	1.523755e+003	-1.069183e+002	5.862756e+001	7.064733e-001	2.716871e+001	1.228765e+000
3.540000e+001	1.778000e+003	1.777452e+003	1.521595e+003	5.483694e-001	4.366874e+001	7.332668e-001	2.043994e+001	1.320941e+000
3.545000e+001	1.679000e+003	1.741406e+003	1.519439e+003	-6.240613e+001	3.345366e+001	7.616140e-001	1.585271e+001	1.423889e+000
3.550000e+001	1.714000e+003	1.705055e+003	1.517287e+003	8.945271e+000	2.627621e+001	7.916374e-001	1.263727e+001	1.539355e+000
3.555000e+001	1.723000e+003	1.671596e+003	1.515141e+003	5.140395e+001	2.114392e+001	8.234716e-001	1.034592e+001	1.669454e+000
3.560000e+001	1.697000e+003	1.643038e+003	1.512998e+003	5.396234e+001	1.740704e+001	8.572653e-001	8.685590e+000	1.816764e+000
3.565000e+001	1.692000e+003	1.619631e+003	1.510860e+003	7.236889e+001	1.462870e+001	8.931828e-001	7.459274e+000	1.984462e+000
3.570000e+001	1.696000e+003	1.600661e+003	1.508726e+003	9.533853e+001	1.251914e+001	9.314057e-001	6.536379e+000	2.176487e+000
3.575000e+001	1.672000e+003	1.585183e+003	1.506597e+003	8.681672e+001	1.088696e+001	9.721357e-001	5.830691e+000	2.397782e+000
3.580000e+001	1.636000e+003	1.572365e+003	1.504472e+003	6.363492e+001	9.603917e+000	1.015597e+000	5.284521e+000	2.654606e+000
3.585000e+001	1.628000e+003	1.561568e+003	1.502351e+003	6.643153e+001	8.582139e+000	1.062039e+000	4.858424e+000	2.954988e+000
3.590000e+001	1.656000e+003	1.552324e+003	1.500235e+003	1.036760e+002	7.760012e+000	1.111741e+000	4.524825e+000	3.309356e+000
3.595000e+001	1.604000e+003	1.544288e+003	1.498124e+003	5.971210e+001	7.093406e+000	1.165015e+000	4.264072e+000	3.731450e+000
3.600000e+001	1.702000e+003	1.537206e+003	1.496016e+003	1.647945e+002	6.550125e+000	1.222213e+000	4.061936e+000	4.239674e+000
3.605000e+001	1.678000e+003	1.530886e+003	1.493913e+003	1.471143e+002	6.106312e+000	1.283728e+000	3.907996e+000	4.859118e+000
3.610000e+001	1.589000e+003	1.525183e+003	1.491815e+003	6.381724e+001	5.744055e+000	1.350007e+000	3.794566e+000	5.624703e+000
3.615000e+001	1.508000e+003	1.519984e+003	1.489721e+003	-1.198417e+001	5.449765e+000	1.421554e+000	3.715978e+000	6.586168e+000
3.620000e+001	1.514000e+003	1.515202e+003	1.487631e+003	-1.202021e+000	5.213062e+000	1.498943e+000	3.668084e+000	7.816276e+000
3.625000e+001	1.540000e+003	1.510767e+003	1.485546e+003	2.923319e+001	5.025987e+000	1.582828e+000	3.647927e+000	9.424816e+000
3.630000e+001	1.539000e+003	1.506623e+003	1.483465e+003	3.237698e+001	4.882447e+000	1.673957e+000	3.653502e+000	1.158355e+001
3.635000e+001	1.646000e+003	1.502726e+003	1.481389e+003	1.432741e+002	4.777818e+000	1.773187e+000	3.683606e+000	1.457297e+001
3.640000e+001	1.476000e+003	1.499039e+003	1.479317e+003	-2.303914e+001	4.708657e+000	1.881509e+000	3.737739e+000	1.887583e+001
3.645000e+001	1.601000e+003	1.495533e+003	1.477249e+003	1.054672e+002	4.672498e+000	2.000068e+000	3.816056e+000	2.539175e+001
3.650000e+001	1.571000e+003	1.492182e+003	1.475186e+003	7.881759e+001	4.667711e+000	2.130196e+000	3.919348e+000	3.611576e+001
3.655000e+001	1.553000e+003	1.488967e+003	1.473128e+003	6.403264e+001	4.693402e+000	2.273448e+000	4.049075e+000	5.672933e+001
3.660000e+001	1.447000e+003	1.485871e+003	1.471073e+003	-3.887055e+001	4.749358e+000	2.431649e+000	4.207422e+000	1.030828e+002
3.665000e+001	1.584000e+003	1.482878e+003	1.469023e+003	1.011224e+002	4.836020e+000	2.606955e+000	4.397408e+000	2.032692e+002
3.670000e+001	1.565000e+003	1.479976e+003	1.466978e+003	8.502385e+001	4.954488e+000	2.801923e+000	4.623045e+000	3.553978e+002
3.675000e+001	1.481000e+003	1.477156e+003	1.464937e+003	3.844060e+000	5.106558e+000	3.019606e+000	4.889564e+000	3.466242e+002
3.680000e+001	1.607000e+003	1.474408e+003	1.462900e+003	1.325920e+002	5.294782e+000	3.263674e+000	5.203734e+000	2.520708e+002
3.685000e+001	1.448000e+003	1.471725e+003	1.460868e+003	-2.372474e+001	5.522576e+000	3.538570e+000	5.574307e+000	1.554396e+002
3.690000e+001	1.531000e+003	1.469100e+003	1.458840e+003	6.190050e+001	5.794361e+000	3.849709e+000	6.012640e+000	6.637669e+001
3.695000e+001	1.493000e+003	1.466527e+003	1.456817e+003	2.647342e+001	6.115768e+000	4.203755e+000	6.533585e+000	3.481992e+001
3.700000e+001	1.392000e+003	1.464001e+003	1.454797e+003	-7.200100e+001	6.493902e+000	4.608970e+000	7.156746e+000	2.096017e+001
3.705000e+001	1.501000e+003	1.461518e+003	1.452783e+003	3.948160e+001	6.937713e+000	5.075708e+000	7.908325e+000	1.403958e+001
3.710000e+001	1.504000e+003	1.459075e+003	1.450773e+003	4.492502e+001	7.458485e+000	5.617078e+000	8.823802e+000	1.008464e+001
3.715000e+001	1.404000e+003	1.456667e+003	1.448767e+003	-5.266737e+001	8.070504e+000	6.249872e+000	9.951832e+000	7.605072e+000
3.720000e+001	1.454000e+003	1.454293e+003	1.446766e+003	-2.926231e-001	8.791981e+000	6.995881e+000	1.135966e+001	5.944872e+000
3.725000e+001	1.393000e+003	1.451948e+003	1.444769e+003	-5.894811e+001	9.646317e+000	7.883790e+000	1.313998e+001	4.777339e+000
3.730000e+001	1.495000e+003	1.449632e+003	1.442776e+003	4.536849e+001	1.066389e+001	8.951966e+000	1.541849e+001	3.924360e+000
3.735000e+001	1.444000e+003	1.447341e+003	1.440788e+003	-3.340756e+000	1.188461e+001	1.025266e+001	1.836177e+001	3.281881e+000
3.740000e+001	1.399000e+003	1.445074e+003	1.438804e+003	-4.607400e+001	1.336158e+001	1.185846e+001	2.219176e+001	2.785703e+000
3.745000e+001	1.471000e+003	1.442830e+003	1.436825e+003	2.817042e+001	1.516648e+001	1.387261e+001	2.723021e+001	2.394427e+000
3.750000e+001	1.422000e+003	1.440606e+003	1.434850e+003	-1.860602e+001	1.739735e+001	1.644585e+001	3.401606e+001	2.080363e+000
3.755000e+001	1.485000e+003	1.438402e+003	1.432879e+003	4.659800e+001	2.018955e+001	1.980508e+001	4.350380e+001	1.824409e+000
3.760000e+001	1.414000e+003	1.436216e+003	1.430913e+003	-2.221630e+001	2.372989e+001	2.430443e+001	5.710828e+001	1.613036e+000
3.765000e+001	1.404000e+003	1.434048e+003	1.428952e+003	-3.004785e+001	2.827241e+001	3.052040e+001	7.566070e+001	1.436443e+000
3.770000e+001	1.419000e+003	1.431896e+003	1.426994e+003	-1.289567e+001	3.415445e+001	3.944134e+001	9.587639e+001	1.287385e+000
3.775000e+001	1.429000e+003	1.429759e+003	1.425042e+003	-7.588603e-001	4.182193e+001	5.289434e+001	1.079168e+002	1.160414e+000
3.780000e+001	1.415000e+003	1.427637e+003	1.423093e+003	-1.263663e+001	5.190639e+001	7.484081e+001	1.004712e+002	1.051366e+000
3.785000e+001	1.498000e+003	1.425528e+003	1.421149e+003	7.247177e+001	6.544183e+001	1.162532e+002	8.308024e+001	9.570148e-001
3.790000e+001	1.469000e+003	1.423433e+003	1.419210e+003	4.556700e+001	8.427235e+001	2.078749e+002	6.216906e+001	8.748315e-001
3.795000e+001	1.442000e+003	1.421350e+003	1.417274e+003	2.064967e+001	1.112975e+002	4.068909e+002	4.450166e+001	8.028078e-001
3.800000e+001	1.524000e+003	1.419280e+003	1.415344e+003	1.047203e+002	1.488973e+002	7.211493e+002	3.274570e+001	7.393341e-001
3.805000e+001	1.433000e+003	1.417220e+003	1.413417e+003	1.577953e+001	1.923467e+002	7.423907e+002	2.513962e+001	6.831074e-001
3.810000e+001	1.473000e+003	1.415172e+003	1.411495e+003	5.782769e+001	2.228083e+002	5.266923e+002	2.002484e+001	6.330644e-001
3.815000e+001	1.410000e+003	1.413135e+003	1.409578e+003	-3.134730e+000	2.140914e+002	3.674279e+002	1.648863e+001	5.883295e-001
3.820000e+001	1.372000e+003	1.411107e+003	1.407665e+003	-3.910735e+001	1.789841e+002	1.536230e+002	1.401771e+001	5.481775e-001
3.825000e+001	1.343000e+003	1.409090e+003	1.405756e+003	-6.608979e+001	1.351339e+002	7.969169e+001	1.228199e+001	5.120024e-001
3.830000e+001	1.366000e+003	1.407082e+003	1.403852e+003	-4.108172e+001	9.499495e+001	4.716807e+001	1.105865e+001	4.792958e-001
3.835000e+001	1.394000e+003	1.405083e+003	1.401952e+003	-1.108284e+001	6.744604e+001	3.125145e+001	1.019936e+001	4.496276e-001
3.840000e+001	1.398000e+003	1.403093e+003	1.400056e+003	-5.092841e+000	4.955649e+001	2.229074e+001	9.606823e+000	4.226326e-001
3.845000e+001	1.302000e+003	1.401111e+003	1.398165e+003	-9.911147e+001	3.748652e+001	1.672833e+001	9.217106e+000	3.979989e-001
3.850000e+001	1.359000e+003	1.399138e+003	1.396278e+003	-4.013848e+001	2.903657e+001	1.302997e+001	8.987865e+000	3.754589e-001
3.855000e+001	1.349000e+003	1.397174e+003	1.394396e+003	-4.817364e+001	2.299701e+001	1.044251e+001	8.890997e+000	0.000000e+000
3.860000e+001	1.314000e+003	1.395217e+003	1.392518e+003	-8.121674e+001	1.860549e+001	8.559655e+000	8.908142e+000	0.000000e+000
3.865000e+001	1.302000e+003	1.393268e+003	1.390645e+003	-9.126758e+001	1.534643e+001	7.145903e+000	9.027913e+000	0.000000e+000
3.870000e+001	1.319000e+003	1.391326e+003	1.388776e+003	-7.232598e+001	1.287307e+001	6.056861e+000	9.244191e+000	0.000000e+000
3.875000e+001	1.312000e+003	1.389392e+003	1.386911e+003	-7.739176e+001	1.095526e+001	5.199873e+000	9.555112e+000	0.000000e+000
3.880000e+001	1.261000e+003	1.387465e+003	1.385051e+003	-1.264648e+002	9.439415e+000	4.513216e+000	9.962507e+000	0.000000e+000
3.885000e+001	1.315000e+003	1.385545e+003	1.383195e+003	-7.054485e+001	8.220994e+000	3.954453e+000	1.047170e+001	0.000000e+000
3.890000e+001	1.304000e+003	1.383632e+003	1.381344e+003	-7.963187e+001	7.227151e+000	3.493615e+000	1.109160e+001	0.000000e+000
3.895000e+001	1.284000e+003	1.381726e+003	1.379497e+003	-9.772569e+001	6.405949e+000	3.109041e+000	1.183503e+001	0.000000e+000
3.900000e+001	1.299000e+003	1.379826e+003	1.377655e+003	-8.082620e+001	5.719588e+000	2.784757e+000	1.271938e+001	0.000000e+000
3.905000e+001	1.262000e+003	1.377933e+003	1.375816e+003	-1.159333e+002	5.140048e+000	2.508767e+000	1.376762e+001	0.000000e+000
3.910000e+001	1.287000e+003	1.376047e+003	1.373983e+003	-8.904682e+001	4.646209e+000	2.271922e+000	1.500973e+001	0.000000e+000
3.915000e+001	1.285000e+003	1.374167e+003	1.372153e+003	-8.916673e+001	4.221918e+000	2.067145e+000	1.648481e+001	0.000000e+000
3.920000e+001	1.259000e+003	1.372293e+003	1.370328e+003	-1.132929e+002	3.854649e+000	1.888890e+000	1.824398e+001	0.000000e+000
3.925000e+001	1.287000e+003	1.370425e+003	1.368508e+003	-8.342525e+001	3.534573e+000	1.732762e+000	2.035470e+001	0.000000e+000
3.930000e+001	1.285000e+003	1.368564e+003	1.366692e+003	-8.356370e+001	3.253893e+000	1.595241e+000	2.290686e+001	0.000000e+000
3.935000e+001	1.276000e+003	1.366708e+003	1.364880e+003	-9.070817e+001	3.006355e+000	1.473481e+000	2.602182e+001	0.000000e+000
3.940000e+001	1.226000e+003	1.364859e+003	1.363073e+003	-1.388586e+002	2.786902e+000	1.365159e+000	2.986548e+001	0.000000e+000
3.945000e+001	1.293000e+003	1.363015e+003	1.361270e+003	-7.001501e+001	2.591406e+000	1.268367e+000	3.466672e+001	0.000000e+000
3.950000e+001	1.300000e+003	1.361178e+003	1.359472e+003	-6.117848e+001	2.416472e+000	1.181524e+000	4.074125e+001	5.291330e-001
3.955000e+001	1.266000e+003	1.359360e+003	1.357678e+003	-9.335968e+001	2.259286e+000	1.103311e+000	4.851792e+001	5.460633e-001
3.960000e+001	1.328000e+003	1.357635e+003	1.355888e+003	-2.963538e+001	2.117501e+000	1.032619e+000	5.856310e+001	5.638194e-001
3.965000e+001	1.325000e+003	1.356426e+003	1.354103e+003	-3.142613e+001	1.989147e+000	9.685143e-001	7.161405e+001	5.824559e-001
3.970000e+001	1.419000e+003	1.357463e+003	1.352322e+003	6.153725e+001	1.872559e+000	9.102024e-001	8.868775e+001	6.020320e-001
3.975000e+001	1.345000e+003	1.365971e+003	1.350546e+003	-2.097136e+001	1.766324e+000	8.570054e-001	1.114215e+002	6.226118e-001
3.980000e+001	1.417000e+003	1.392973e+003	1.348774e+003	2.402676e+001	1.669236e+000	8.083418e-001	1.427798e+002	6.442653e-001
3.985000e+001	1.474000e+003	1.452669e+003	1.347006e+003	2.133070e+001	1.580259e+000	0.000000e+000	1.876716e+002	6.670685e-001
3.990000e+001	1.575000e+003	1.549594e+003	1.345243e+003	2.540613e+001	1.498501e+000	0.000000e+000	2.509449e+002	6.911041e-001
3.995000e+001	1.663000e+003	1.662560e+003	1.343485e+003	4.395940e-001	1.423191e+000	0.000000e+000	3.270811e+002	7.164627e-001
4.000000e+001	1.733000e+003	1.746779e+003	1.341730e+003	-1.377924e+001	1.353656e+000	0.000000e+000	3.858654e+002	7.432432e-001
4.005000e+001	1.790000e+003	1.775277e+003	1.339980e+003	1.472292e+001	1.289313e+000	0.000000e+000	3.815525e+002	7.715538e-001
4.010000e+001	1.763000e+003	1.750328e+003	1.338235e+003	1.267194e+001	1.070444e+000	0.000000e+000	3.250317e+002	8.015135e-001
4.015000e+001	1.715000e+003	1.678095e+003	1.336494e+003	3.690512e+001	1.018152e+000	0.000000e+000	2.533580e+002	8.332528e-001
4.020000e+001	1.624000e+003	1.588776e+003	1.334757e+003	3.522393e+001	9.695981e-001	0.000000e+000	1.802012e+002	8.669155e-001
4.025000e+001	1.572000e+003	1.502751e+003	1.333025e+003	6.924860e+001	9.244344e-001	0.000000e+000	1.273108e+002	9.026603e-001
4.030000e+001	1.414000e+003	1.433282e+003	1.331297e+003	-1.928164e+001	8.823526e-001	0.000000e+000	9.289503e+001	9.406624e-001
4.035000e+001	1.332000e+003	1.384793e+003	1.329574e+003	-5.279322e+001	8.430787e-001	0.000000e+000	6.988756e+001	9.811161e-001
4.040000e+001	1.341000e+003	1.354960e+003	1.327855e+003	-1.395960e+001	8.063684e-001	0.000000e+000	5.385822e+001	1.024237e+000
4.045000e+001	1.332000e+003	1.338419e+003	1.326140e+003	-6.418918e+000	7.720035e-001	0.000000e+000	4.242300e+001	1.070264e+000
4.050000e+001	1.303000e+003	1.329822e+003	1.324430e+003	-2.682187e+001	7.397885e-001	0.000000e+000	3.412999e+001	1.119466e+000
4.055000e+001	1.312000e+003	1.325288e+003	1.322724e+003	-1.328847e+001	7.095477e-001	0.000000e+000	2.800068e+001	1.172141e+000
4.060000e+001	1.329000e+003	1.322555e+003	1.321023e+003	6.445496e+000	6.811232e-001	0.000000e+000	2.337076e+001	1.228622e+000
4.065000e+001	1.348000e+003	1.320516e+003	1.319326e+003	2.748434e+001	6.543724e-001	0.000000e+000	1.979696e+001	1.289288e+000
4.070000e+001	1.251000e+003	1.318713e+003	1.317633e+003	-6.771349e+001	6.291666e-001	0.000000e+000	1.698371e+001	1.354560e+000
4.075000e+001	1.252000e+003	1.316984e+003	1.315945e+003	-6.498432e+001	6.053889e-001	0.000000e+000	1.473067e+001	1.424919e+000
4.080000e+001	1.231000e+003	1.315278e+003	1.314262e+003	-8.427758e+001	5.829337e-001	0.000000e+000	1.289896e+001	1.500906e+000
4.085000e+001	1.220000e+003	1.313580e+003	1.312582e+003	-9.357969e+001	5.617046e-001	0.000000e+000	1.138997e+001	1.583137e+000
4.090000e+001	1.269000e+003	1.311887e+003	1.310908e+003	-4.288745e+001	5.416141e-001	0.000000e+000	1.013225e+001	1.672318e+000
4.095000e+001	1.311000e+003	1.310200e+003	1.309237e+003	7.997847e-001	5.225820e-001	1.721064e-001	9.073015e+000	1.769252e+000
4.100000e+001	1.254000e+003	1.308518e+003	1.307571e+003	-5.451784e+001	5.045355e-001	1.776440e-001	8.172621e+000	1.874867e+000
4.105000e+001	1.229000e+003	1.306840e+003	1.305909e+003	-7.784029e+001	4.874076e-001	1.834532e-001	7.400821e+000	1.990230e+000
4.110000e+001	1.315000e+003	1.305168e+003	1.304252e+003	9.832442e+000	4.711371e-001	1.895521e-001	6.734232e+000	2.116579e+000
4.115000e+001	1.225000e+003	1.303500e+003	1.302599e+003	-7.849962e+001	4.556676e-001	1.959603e-001	6.154545e+000	2.255356e+000
4.120000e+001	1.299000e+003	1.301836e+003	1.300951e+003	-2.836471e+000	4.409475e-001	2.026991e-001	5.647264e+000	2.408244e+000
4.125000e+001	1.335000e+003	1.300178e+003	1.299307e+003	3.482191e+001	4.269291e-001	2.937607e-001	5.200792e+000	2.577224e+000
4.130000e+001	1.287000e+003	1.298524e+003	1.297667e+003	-1.152448e+001	4.135686e-001	3.039266e-001	4.805764e+000	2.764637e+000
4.135000e+001	1.336000e+003	1.296876e+003	1.296032e+003	3.912439e+001	4.008254e-001	3.146307e-001	4.454549e+000	2.973265e+000
4.140000e+001	1.344000e+003	1.295231e+003	1.294401e+003	4.876852e+001	3.886621e-001	3.259118e-001	4.140881e+000	3.206436e+000
4.145000e+001	1.241000e+003	1.293592e+003	1.292775e+003	-5.259208e+001	3.770441e-001	3.378121e-001	3.859577e+000	3.468154e+000
4.150000e+001	1.221000e+003	1.291957e+003	1.291153e+003	-7.095740e+001	3.659391e-001	3.503780e-001	3.606316e+000	3.763280e+000
4.155000e+001	1.208000e+003	1.290327e+003	1.289536e+003	-8.232743e+001	3.553176e-001	3.636602e-001	3.377478e+000	4.097751e+000
4.160000e+001	1.289000e+003	1.288702e+003	1.287923e+003	2.978444e-001	3.451517e-001	3.777143e-001	3.170008e+000	4.478884e+000
4.165000e+001	1.259000e+003	1.287082e+003	1.286314e+003	-2.808157e+001	3.354159e-001	3.926013e-001	2.981314e+000	4.915781e+000
4.170000e+001	1.258000e+003	1.285466e+003	1.284710e+003	-2.746567e+001	3.260862e-001	4.083888e-001	2.809189e+000	5.419876e+000
4.175000e+001	1.198000e+003	1.283854e+003	1.283110e+003	-8.585445e+001	3.171403e-001	4.251510e-001	2.651737e+000	6.005691e+000
4.180000e+001	1.256000e+003	1.282248e+003	1.281514e+003	-2.624789e+001	3.085575e-001	4.429700e-001	2.507329e+000	6.691890e+000
4.185000e+001	1.217000e+003	1.280646e+003	1.279923e+003	-6.364599e+001	3.003184e-001	4.619369e-001	2.374556e+000	7.502787e+000
4.190000e+001	1.238000e+003	1.279049e+003	1.278337e+003	-4.104874e+001	2.924049e-001	4.821527e-001	2.252193e+000	8.470523e+000
4.195000e+001	1.313000e+003	1.277456e+003	1.276754e+003	3.554386e+001	2.848001e-001	5.037299e-001	2.139175e+000	9.638293e+000
4.200000e+001	1.272000e+003	1.275868e+003	1.275177e+003	-3.868171e+000	2.774880e-001	5.267940e-001	2.034568e+000	1.106524e+001
4.205000e+001	1.254000e+003	1.274285e+003	1.273603e+003	-2.028484e+001	2.704539e-001	5.514853e-001	1.937553e+000	1.283407e+001
4.210000e+001	1.239000e+003	1.272706e+003	1.272034e+003	-3.370613e+001	2.636839e-001	5.779611e-001	1.847409e+000	1.506321e+001
4.215000e+001	1.258000e+003	1.271132e+003	1.270470e+003	-1.313203e+001	2.571649e-001	6.063983e-001	1.763496e+000	1.792709e+001
4.220000e+001	1.231000e+003	1.269563e+003	1.268909e+003	-3.856256e+001	2.508847e-001	6.369963e-001	1.685251e+000	2.169086e+001
4.225000e+001	1.227000e+003	1.267998e+003	1.267354e+003	-4.099769e+001	2.448317e-001	6.699807e-001	1.612172e+000	2.677327e+001
4.230000e+001	1.276000e+003	1.266437e+003	1.265802e+003	9.562582e+000	2.389951e-001	7.056072e-001	1.543809e+000	3.386577e+001
4.235000e+001	1.255000e+003	1.264882e+003	1.264255e+003	-9.881746e+000	2.333648e-001	7.441671e-001	1.479764e+000	4.417548e+001
4.240000e+001	1.245000e+003	1.263331e+003	1.262713e+003	-1.833067e+001	2.279310e-001	7.859930e-001	1.419677e+000	5.999602e+001
4.245000e+001	1.251000e+003	1.261784e+003	1.261175e+003	-1.078417e+001	2.226848e-001	8.314665e-001	1.363227e+000	8.648821e+001
4.250000e+001	1.267000e+003	1.260242e+003	1.259641e+003	6.757738e+000	2.176177e-001	8.810265e-001	1.310124e+000	1.377581e+002
4.255000e+001	1.288000e+003	1.258312e+003	1.258112e+003	2.968801e+001	2.127215e-001	9.351804e-001	1.260107e+000	2.495287e+002
4.260000e+001	1.179000e+003	1.256784e+003	1.256587e+003	-7.778444e+001	2.079887e-001	9.945174e-001	1.212940e+000	4.771820e+002
4.265000e+001	1.241000e+003	1.255067e+003	1.255067e+003	-1.406658e+001	2.034121e-001	1.059725e+000	1.168408e+000	7.658908e+002
4.270000e+001	1.244000e+003	1.253551e+003	1.253550e+003	-9.550536e+000	1.989849e-001	1.131608e+000	1.126318e+000	5.780422e+002
4.275000e+001	1.259000e+003	1.252039e+003	1.252039e+003	6.961090e+000	1.947007e-001	1.211118e+000	1.008080e+000	4.850963e+002
4.280000e+001	1.194000e+003	1.250532e+003	1.250532e+003	-5.653170e+001	1.905533e-001	1.299378e+000	9.719106e-001	3.355745e+002
4.285000e+001	1.291000e+003	1.249029e+003	1.249029e+003	4.197111e+001	1.865370e-001	1.397733e+000	9.376525e-001	1.474772e+002
4.290000e+001	1.231000e+003	1.247531e+003	1.247530e+003	-1.653050e+001	1.826464e-001	1.507795e+000	9.051737e-001	7.869107e+001
4.295000e+001	1.243000e+003	1.246037e+003	1.246036e+003	-3.036526e+000	1.788762e-001	1.631514e+000	8.743532e-001	4.697315e+001
4.300000e+001	1.255000e+003	1.244547e+003	1.244547e+003	1.045304e+001	1.752215e-001	1.771266e+000	8.450800e-001	3.132664e+001
4.305000e+001	1.257000e+003	1.243062e+003	1.243062e+003	1.393819e+001	1.716777e-001	1.929974e+000	8.172523e-001	2.246512e+001
4.310000e+001	1.256000e+003	1.241581e+003	1.241581e+003	1.441893e+001	1.682404e-001	2.111262e+000	7.907764e-001	1.693482e+001
4.315000e+001	1.247000e+003	1.240105e+003	1.240105e+003	6.895262e+000	0.000000e+000	2.319671e+000	7.655662e-001	1.324040e+001
4.320000e+001	1.262000e+003	1.238633e+003	1.238633e+003	2.336718e+001	0.000000e+000	2.560956e+000	7.415424e-001	1.064496e+001
4.325000e+001	1.258000e+003	1.237165e+003	1.237165e+003	2.083468e+001	0.000000e+000	2.842499e+000	7.186317e-001	8.749384e+000
4.330000e+001	1.260000e+003	1.235702e+003	1.235702e+003	2.429777e+001	0.000000e+000	3.173896e+000	6.967663e-001	7.321502e+000
4.335000e+001	1.239000e+003	1.234244e+003	1.234244e+003	4.756455e+000	0.000000e+000	3.567814e+000	6.758836e-001	6.218441e+000
4.340000e+001	1.248000e+003	1.232789e+003	1.232789e+003	1.521072e+001	0.000000e+000	4.041262e+000	6.559257e-001	5.348224e+000
4.345000e+001	1.191000e+003	1.231339e+003	1.231339e+003	-4.033942e+001	0.000000e+000	4.617519e+000	6.368387e-001	4.649390e+000
4.350000e+001	1.248000e+003	1.229894e+003	1.229894e+003	1.810602e+001	0.000000e+000	5.329154e+000	6.185727e-001	4.079564e+000
4.355000e+001	1.263000e+003	1.228453e+003	1.228453e+003	3.454705e+001	0.000000e+000	6.222888e+000	6.010813e-001	3.608742e+000
4.360000e+001	1.258000e+003	1.227016e+003	1.227016e+003	3.098367e+001	0.000000e+000	7.367733e+000	5.843213e-001	3.215186e+000
4.365000e+001	1.256000e+003	1.225584e+003	1.225584e+003	3.041588e+001	0.000000e+000	8.869147e+000	5.682525e-001	2.882827e+000
4.370000e+001	1.258000e+003	1.224156e+003	1.224156e+003	3.384367e+001	0.000000e+000	1.089492e+001	5.528374e-001	2.599576e+000
4.375000e+001	1.263000e+003	1.222733e+003	1.222733e+003	4.026706e+001	0.000000e+000	1.372520e+001	5.380411e-001	2.356194e+000
4.380000e+001	1.233000e+003	1.221314e+003	1.221314e+003	1.168603e+001	0.000000e+000	1.785779e+001	5.238308e-001	2.145521e+000
4.385000e+001	1.222000e+003	1.219899e+003	1.219899e+003	2.100583e+000	0.000000e+000	2.427486e+001	5.101760e-001	1.961938e+000
4.390000e+001	1.240000e+003	1.218489e+003	1.218489e+003	2.151073e+001	0.000000e+000	3.532239e+001	4.970482e-001	1.800985e+000
4.395000e+001	1.229000e+003	1.217084e+003	1.217084e+003	1.191646e+001	0.000000e+000	5.737206e+001	4.844206e-001	1.659083e+000
4.400000e+001	1.292000e+003	1.215682e+003	1.215682e+003	7.631778e+001	0.000000e+000	1.046513e+002	4.722681e-001	1.533337e+000
4.405000e+001	1.248000e+003	1.214285e+003	1.214285e+003	3.371469e+001	0.000000e+000	1.914995e+002	4.605671e-001	1.421381e+000
4.410000e+001	1.281000e+003	1.212893e+003	1.212893e+003	6.810719e+001	0.000000e+000	2.582049e+002	4.492956e-001	1.321268e+000
4.415000e+001	1.304000e+003	1.211505e+003	1.211505e+003	9.249528e+001	0.000000e+000	1.668825e+002	4.384328e-001	1.231382e+000
4.420000e+001	1.242000e+003	1.210121e+003	1.210121e+003	3.187895e+001	0.000000e+000	1.635144e+002	4.279592e-001	1.150375e+000
4.425000e+001	1.265000e+003	1.208742e+003	1.208742e+003	5.625821e+001	0.000000e+000	1.037410e+002	4.178564e-001	1.077114e+000
4.430000e+001	1.225000e+003	1.207367e+003	1.207367e+003	1.763306e+001	0.000000e+000	8.294708e+001	4.081071e-001	1.010641e+000
4.435000e+001	1.179000e+003	1.205997e+003	1.205996e+003	-2.699651e+001	0.000000e+000	1.042789e+002	3.986951e-001	9.501420e-001
4.440000e+001	1.187000e+003	1.204630e+003	1.204630e+003	-1.763048e+001	0.000000e+000	1.351379e+002	3.896049e-001	8.949212e-001
4.445000e+001	1.201000e+003	1.203269e+003	1.203269e+003	-2.268870e+000	0.000000e+000	8.853969e+001	3.808220e-001	8.443817e-001
4.450000e+001	1.237000e+003	1.201912e+003	1.201912e+003	3.508833e+001	0.000000e+000	7.983891e+001	3.723327e-001	0.000000e+000
4.455000e+001	1.222000e+003	1.200559e+003	1.200559e+003	2.144112e+001	0.000000e+000	5.105644e+001	3.641242e-001	0.000000e+000
4.460000e+001	1.189000e+003	1.199211e+003	1.199210e+003	-1.021051e+001	0.000000e+000	2.525794e+001	3.561841e-001	0.000000e+000
4.465000e+001	1.149000e+003	1.197867e+003	1.197867e+003	-4.886654e+001	0.000000e+000	1.475215e+001	3.485009e-001	0.000000e+000
4.470000e+001	1.211000e+003	1.196527e+003	1.196527e+003	1.447301e+001	0.000000e+000	9.649544e+000	3.410636e-001	0.000000e+000
4.475000e+001	1.188000e+003	1.195192e+003	1.195192e+003	-7.191854e+000	0.000000e+000	6.947437e+000	3.338619e-001	0.000000e+000
4.480000e+001	1.195000e+003	1.193861e+003	1.193861e+003	1.138872e+000	0.000000e+000	5.310932e+000	3.268858e-001	0.000000e+000
4.485000e+001	1.256000e+003	1.192535e+003	1.192535e+003	6.346519e+001	0.000000e+000	4.226299e+000	3.201261e-001	0.000000e+000
4.490000e+001	1.228000e+003	1.191213e+003	1.191213e+003	3.678709e+001	0.000000e+000	3.461554e+000	3.135739e-001	0.000000e+000
4.495000e+001	1.182000e+003	1.189895e+003	1.189895e+003	-7.895421e+000	0.000000e+000	2.897602e+000	3.072208e-001	0.000000e+000
4.500000e+001	1.198000e+003	1.188582e+003	1.188582e+003	9.417657e+000	0.000000e+000	2.467334e+000	3.010588e-001	0.000000e+000
4.505000e+001	1.141000e+003	1.187274e+003	1.187274e+003	-4.627368e+001	0.000000e+000	2.130180e+000	0.000000e+000	0.000000e+000
4.510000e+001	1.169000e+003	1.185969e+003	1.185969e+003	-1.696942e+001	0.000000e+000	1.860241e+000	0.000000e+000	0.000000e+000
4.515000e+001	1.228000e+003	1.184670e+003	1.184670e+003	4.333042e+001	0.000000e+000	1.640244e+000	0.000000e+000	0.000000e+000
4.520000e+001	1.170000e+003	1.183374e+003	1.183374e+003	-1.337415e+001	0.000000e+000	1.458254e+000	0.000000e+000	0.000000e+000
4.525000e+001	1.246000e+003	1.182083e+003	1.182083e+003	6.391687e+001	0.000000e+000	1.305776e+000	0.000000e+000	0.000000e+000
4.530000e+001	1.116000e+003	1.180797e+003	1.180797e+003	-6.479653e+001	0.000000e+000	1.176609e+000	0.000000e+000	0.000000e+000
4.535000e+001	1.176000e+003	1.179514e+003	1.179514e+003	-3.514337e+000	0.000000e+000	1.066132e+000	0.000000e+000	0.000000e+000
4.540000e+001	1.230000e+003	1.178237e+003	1.178237e+003	5.176344e+001	0.000000e+000	9.708331e-001	0.000000e+000	0.000000e+000
4.545000e+001	1.184000e+003	1.176963e+003	1.176963e+003	7.036812e+000	0.000000e+000	8.880043e-001	0.000000e+000	0.000000e+000
4.550000e+001	1.160000e+003	1.175694e+003	1.175694e+003	-1.569423e+001	0.000000e+000	8.155242e-001	0.000000e+000	0.000000e+000
4.555000e+001	1.147000e+003	1.174430e+003	1.174430e+003	-2.742969e+001	0.000000e+000	7.517107e-001	0.000000e+000	0.000000e+000
4.560000e+001	1.181000e+003	1.173170e+003	1.173170e+003	7.830445e+000	0.000000e+000	6.952151e-001	0.000000e+000	0.000000e+000
4.565000e+001	1.209000e+003	1.171914e+003	1.171914e+003	3.708616e+001	0.000000e+000	6.449445e-001	0.000000e+000	0.000000e+000
4.570000e+001	1.215000e+003	1.170663e+003	1.170663e+003	4.433747e+001	0.000000e+000	6.000052e-001	0.000000e+000	0.000000e+000
4.575000e+001	1.186000e+003	1.169416e+003	1.169416e+003	1.658437e+001	0.000000e+000	5.596603e-001	0.000000e+000	0.000000e+000
4.580000e+001	1.190000e+003	1.168173e+003	1.168173e+003	2.182685e+001	0.000000e+000	5.232970e-001	0.000000e+000	0.000000e+000
4.585000e+001	1.146000e+003	1.166935e+003	1.166935e+003	-2.093508e+001	0.000000e+000	4.904029e-001	0.000000e+000	0.000000e+000
4.590000e+001	1.154000e+003	1.165701e+003	1.165701e+003	-1.170142e+001	0.000000e+000	4.605458e-001	0.000000e+000	0.000000e+000
4.595000e+001	1.128000e+003	1.164472e+003	1.164472e+003	-3.647217e+001	0.000000e+000	1.803622e-001	0.000000e+000	0.000000e+000
4.600000e+001	1.161000e+003	1.163247e+003	1.163247e+003	-2.247337e+000	0.000000e+000	1.689365e-001	0.000000e+000	0.000000e+000
4.605000e+001	1.205000e+003	1.162027e+003	1.162027e+003	4.297309e+001	0.000000e+000	1.585642e-001	0.000000e+000	0.000000e+000
4.610000e+001	1.210000e+003	1.160811e+003	1.160811e+003	4.918910e+001	0.000000e+000	1.491195e-001	0.000000e+000	0.000000e+000
4.615000e+001	1.142000e+003	1.159599e+003	1.159599e+003	-1.759931e+001	0.000000e+000	1.404949e-001	0.000000e+000	0.000000e+000
4.620000e+001	1.181000e+003	1.158392e+003	1.158392e+003	2.260788e+001	0.000000e+000	1.325981e-001	0.000000e+000	0.000000e+000
4.625000e+001	1.261000e+003	1.157189e+003	1.157189e+003	1.038107e+002	0.000000e+000	0.000000e+000	4.610338e-002	0.000000e+000
4.630000e+001	1.156000e+003	1.155991e+003	1.155991e+003	9.015760e-003	0.000000e+000	0.000000e+000	4.684676e-002	0.000000e+000
4.635000e+001	1.181000e+003	1.154797e+003	1.154797e+003	2.620297e+001	0.000000e+000	0.000000e+000	4.760827e-002	0.000000e+000
4.640000e+001	1.139000e+003	1.153607e+003	1.153607e+003	-1.460750e+001	0.000000e+000	0.000000e+000	4.838850e-002	0.000000e+000
4.645000e+001	1.095000e+003	1.152422e+003	1.152422e+003	-5.742237e+001	0.000000e+000	0.000000e+000	4.918806e-002	0.000000e+000
4.650000e+001	1.198000e+003	1.151242e+003	1.151242e+003	4.675834e+001	9.438816e-002	0.000000e+000	5.000760e-002	0.000000e+000
4.655000e+001	1.137000e+003	1.150065e+003	1.150065e+003	-1.306536e+001	9.590332e-002	0.000000e+000	5.084780e-002	0.000000e+000
4.660000e+001	1.074000e+003	1.148893e+003	1.148893e+003	-7.489347e+001	9.745525e-002	0.000000e+000	5.170934e-002	0.000000e+000
4.665000e+001	1.157000e+003	1.147726e+003	1.147726e+003	9.274007e+000	9.904516e-002	0.000000e+000	5.259297e-002	0.000000e+000
4.670000e+001	1.102000e+003	1.146563e+003	1.146563e+003	-4.456293e+001	1.006743e-001	0.000000e+000	5.349944e-002	0.000000e+000
4.675000e+001	1.152000e+003	1.145404e+003	1.145404e+003	6.595724e+000	1.023439e-001	0.000000e+000	5.442955e-002	0.000000e+000
4.680000e+001	1.181000e+003	1.144250e+003	1.144250e+003	3.674996e+001	1.040555e-001	0.000000e+000	5.538412e-002	0.000000e+000
4.685000e+001	1.185000e+003	1.143100e+003	1.143100e+003	4.189979e+001	1.058103e-001	0.000000e+000	5.636402e-002	0.000000e+000
4.690000e+001	1.097000e+003	1.141955e+003	1.141955e+003	-4.495479e+001	1.076099e-001	0.000000e+000	5.737015e-002	0.000000e+000
4.695000e+001	1.074000e+003	1.140814e+003	1.140814e+003	-6.681379e+001	1.094558e-001	0.000000e+000	5.840347e-002	0.000000e+000
4.700000e+001	1.106000e+003	1.139677e+003	1.139677e+003	-3.367720e+001	1.113495e-001	0.000000e+000	5.946495e-002	0.000000e+000
4.705000e+001	1.118000e+003	1.138545e+003	1.138545e+003	-2.054502e+001	1.132929e-001	0.000000e+000	6.055563e-002	0.000000e+000
4.710000e+001	1.091000e+003	1.137417e+003	1.137417e+003	-4.641725e+001	1.152876e-001	0.000000e+000	6.167659e-002	0.000000e+000
4.715000e+001	1.086000e+003	1.136294e+003	1.136294e+003	-5.029390e+001	1.173354e-001	0.000000e+000	6.282897e-002	0.000000e+000
4.720000e+001	1.086000e+003	1.135175e+003	1.135175e+003	-4.917495e+001	1.194382e-001	0.000000e+000	6.401394e-002	0.000000e+000
4.725000e+001	1.115000e+003	1.134060e+003	1.134060e+003	-1.906042e+001	1.215981e-001	0.000000e+000	6.523274e-002	0.000000e+000
4.730000e+001	1.210000e+003	1.132950e+003	1.132950e+003	7.704970e+001	1.238171e-001	0.000000e+000	6.648669e-002	0.000000e+000
4.735000e+001	1.153000e+003	1.131845e+003	1.131845e+003	2.115540e+001	1.260974e-001	0.000000e+000	6.777714e-002	0.000000e+000
4.740000e+001	1.125000e+003	1.130743e+003	1.130743e+003	-5.743304e+000	1.284413e-001	0.000000e+000	6.910552e-002	0.000000e+000
4.745000e+001	1.065000e+003	1.129646e+003	1.129646e+003	-6.464642e+001	1.308511e-001	0.000000e+000	7.047333e-002	0.000000e+000
4.750000e+001	1.155000e+003	1.128554e+003	1.128554e+003	2.644605e+001	1.333294e-001	0.000000e+000	7.188215e-002	0.000000e+000
4.755000e+001	1.064000e+003	1.127466e+003	1.127466e+003	-6.346589e+001	1.358787e-001	0.000000e+000	7.333364e-002	0.000000e+000
4.760000e+001	1.100000e+003	1.126382e+003	1.126382e+003	-2.638225e+001	1.385018e-001	0.000000e+000	7.482953e-002	0.000000e+000
4.765000e+001	1.149000e+003	1.125303e+003	1.125303e+003	2.369698e+001	1.412017e-001	0.000000e+000	7.637165e-002	0.000000e+000
4.770000e+001	1.131000e+003	1.124228e+003	1.124228e+003	6.771805e+000	1.439812e-001	0.000000e+000	7.796194e-002	0.000000e+000
4.775000e+001	1.175000e+003	1.123158e+003	1.123158e+003	5.184221e+001	1.468436e-001	7.373437e-002	7.960241e-002	0.000000e+000
4.780000e+001	1.073000e+003	1.122092e+003	1.122092e+003	-4.909179e+001	1.497923e-001	7.765990e-002	8.129520e-002	0.000000e+000
4.785000e+001	1.139000e+003	1.121030e+003	1.121030e+003	1.796980e+001	1.528306e-001	1.173748e-001	8.304255e-002	0.000000e+000
4.790000e+001	1.125000e+003	1.119973e+003	1.119973e+003	5.026968e+000	1.559623e-001	1.238367e-001	8.484684e-002	0.000000e+000
4.795000e+001	1.086000e+003	1.118920e+003	1.118920e+003	-3.292027e+001	1.591912e-001	1.308474e-001	8.671057e-002	0.000000e+000
4.800000e+001	1.075000e+003	1.117872e+003	1.117872e+003	-4.287192e+001	1.625215e-001	1.384711e-001	8.863638e-002	0.000000e+000
4.805000e+001	1.103000e+003	1.116828e+003	1.116828e+003	-1.382799e+001	1.659573e-001	1.467813e-001	9.062705e-002	0.000000e+000
4.810000e+001	1.110000e+003	1.115788e+003	1.115788e+003	-5.788464e+000	1.695032e-001	1.558631e-001	9.268553e-002	0.000000e+000
4.815000e+001	1.064000e+003	1.114753e+003	1.114753e+003	-5.075335e+001	1.731640e-001	1.658150e-001	9.481494e-002	0.000000e+000
4.820000e+001	1.130000e+003	1.113723e+003	1.113723e+003	1.627735e+001	1.769446e-001	1.767520e-001	9.701856e-002	0.000000e+000
4.825000e+001	1.090000e+003	1.112696e+003	1.112696e+003	-2.269637e+001	1.808504e-001	1.888085e-001	9.929989e-002	0.000000e+000
4.830000e+001	1.050000e+003	1.111674e+003	1.111674e+003	-6.167449e+001	1.848870e-001	2.021427e-001	1.016626e-001	0.000000e+000
4.835000e+001	1.127000e+003	1.110657e+003	1.110657e+003	1.634298e+001	1.890601e-001	2.169420e-001	1.041107e-001	0.000000e+000
4.840000e+001	1.088000e+003	1.109644e+003	1.109644e+003	-2.164397e+001	1.933762e-001	2.334291e-001	1.066482e-001	0.000000e+000
4.845000e+001	1.133000e+003	1.108635e+003	1.108635e+003	2.436467e+001	1.978417e-001	2.518712e-001	1.092797e-001	0.000000e+000
4.850000e+001	1.093000e+003	1.107631e+003	1.107631e+003	-1.463111e+001	2.024637e-001	2.725899e-001	1.120097e-001	0.000000e+000
4.855000e+001	1.075000e+003	1.106631e+003	1.106631e+003	-3.163129e+001	2.072495e-001	2.959766e-001	1.148433e-001	0.000000e+000
4.860000e+001	1.113000e+003	1.105636e+003	1.105636e+003	7.364109e+000	2.122070e-001	3.225098e-001	1.177857e-001	0.000000e+000
4.865000e+001	1.121000e+003	1.104645e+003	1.104645e+003	1.635510e+001	2.173444e-001	3.527810e-001	1.208427e-001	0.000000e+000
4.870000e+001	1.049000e+003	1.103658e+003	1.103658e+003	-5.465832e+001	2.226707e-001	3.875273e-001	1.240202e-001	0.000000e+000
4.875000e+001	1.081000e+003	1.102676e+003	1.102676e+003	-2.167616e+001	2.281952e-001	4.276770e-001	1.273247e-001	0.000000e+000
4.880000e+001	1.092000e+003	1.101698e+003	1.101698e+003	-9.698404e+000	2.339278e-001	4.744123e-001	1.307630e-001	0.000000e+000
4.885000e+001	1.143000e+003	1.100725e+003	1.100725e+003	4.227494e+001	2.398790e-001	5.292577e-001	1.343424e-001	0.000000e+000
4.890000e+001	1.106000e+003	1.099756e+003	1.099756e+003	6.243867e+000	2.460603e-001	5.942058e-001	1.380708e-001	0.000000e+000
4.895000e+001	1.078000e+003	1.098792e+003	1.098792e+003	-2.079162e+001	2.524835e-001	6.719010e-001	1.419565e-001	0.000000e+000
4.900000e+001	1.018000e+003	1.097832e+003	1.097832e+003	-7.983151e+001	2.591615e-001	7.659138e-001	1.460086e-001	0.000000e+000
4.905000e+001	1.070000e+003	1.096876e+003	1.096876e+003	-2.687582e+001	2.661079e-001	8.811579e-001	1.502366e-001	0.000000e+000
4.910000e+001	1.114000e+003	1.095925e+003	1.095925e+003	1.807546e+001	2.733373e-001	1.024545e+000	1.546508e-001	0.000000e+000
4.915000e+001	1.095000e+003	1.094978e+003	1.094978e+003	2.233032e-002	2.808652e-001	1.206046e+000	1.592625e-001	0.000000e+000
4.920000e+001	1.049000e+003	1.094035e+003	1.094035e+003	-4.503521e+001	2.887084e-001	1.440458e+000	1.640834e-001	0.000000e+000
4.925000e+001	1.026000e+003	1.093097e+003	1.093097e+003	-6.709717e+001	2.968846e-001	1.750509e+000	1.691266e-001	0.000000e+000
4.930000e+001	1.059000e+003	1.092164e+003	1.092164e+003	-3.316354e+001	3.054131e-001	2.172505e+000	1.744058e-001	0.000000e+000
4.935000e+001	1.064000e+003	1.091234e+003	1.091234e+003	-2.723432e+001	3.143142e-001	2.767263e+000	1.799359e-001	0.000000e+000
4.940000e+001	1.060000e+003	1.090310e+003	1.090310e+003	-3.030951e+001	3.236101e-001	3.642825e+000	1.857332e-001	0.000000e+000
4.945000e+001	1.060000e+003	1.089389e+003	1.089389e+003	-2.938911e+001	3.333245e-001	5.008221e+000	1.918152e-001	0.000000e+000
4.950000e+001	1.145000e+003	1.088473e+003	1.088473e+003	5.652687e+001	3.434827e-001	7.329502e+000	1.982007e-001	0.000000e+000
4.955000e+001	1.029000e+003	1.087562e+003	1.087562e+003	-5.856156e+001	3.541123e-001	1.178753e+001	2.049103e-001	0.000000e+000
4.960000e+001	1.098000e+003	1.086654e+003	1.086654e+003	1.134560e+001	3.652429e-001	2.111795e+001	2.119663e-001	0.000000e+000
4.965000e+001	1.053000e+003	1.085752e+003	1.085752e+003	-3.275165e+001	3.769064e-001	3.893290e+001	2.193930e-001	0.000000e+000
4.970000e+001	1.066000e+003	1.084853e+003	1.084853e+003	-1.885332e+001	3.891374e-001	5.499261e+001	2.272167e-001	0.000000e+000
4.975000e+001	1.107000e+003	1.083959e+003	1.083959e+003	2.304060e+001	4.019733e-001	3.317716e+001	2.354662e-001	0.000000e+000
4.980000e+001	1.068000e+003	1.083070e+003	1.083070e+003	-1.506989e+001	4.154547e-001	3.187875e+001	2.441731e-001	0.000000e+000
4.985000e+001	1.088000e+003	1.082185e+003	1.082185e+003	5.815211e+000	4.296255e-001	2.567131e+001	2.533717e-001	0.000000e+000
4.990000e+001	9.940000e+002	1.081304e+003	1.081304e+003	-8.730410e+001	4.445335e-001	1.151838e+001	2.630998e-001	0.000000e+000
4.995000e+001	1.068000e+003	1.080428e+003	1.080428e+003	-1.242783e+001	4.602308e-001	6.344392e+000	2.733987e-001	0.000000e+000
5.000000e+001	1.088000e+003	1.079556e+003	1.079556e+003	8.444032e+000	4.767741e-001	3.733326e+000	2.843139e-001	0.000000e+000
5.005000e+001	1.039000e+003	1.078689e+003	1.078689e+003	-3.968852e+001	4.942251e-001	2.466291e+000	2.958957e-001	0.000000e+000
5.010000e+001	1.079000e+003	1.077825e+003	1.077825e+003	1.174519e+000	5.126515e-001	1.760426e+000	3.081993e-001	0.000000e+000
5.015000e+001	1.089000e+003	1.076967e+003	1.076967e+003	1.203314e+001	5.321273e-001	1.324038e+000	3.212859e-001	0.000000e+000
5.020000e+001	1.046000e+003	1.076113e+003	1.076113e+003	-3.011264e+001	5.527338e-001	1.034107e+000	3.352235e-001	0.000000e+000
5.025000e+001	1.128000e+003	1.075263e+003	1.075263e+003	5.273716e+001	5.745600e-001	8.310768e-001	3.500873e-001	0.000000e+000
5.030000e+001	1.047000e+003	1.074417e+003	1.074417e+003	-2.741745e+001	5.977041e-001	6.830731e-001	3.659612e-001	0.000000e+000
5.035000e+001	1.064000e+003	1.073576e+003	1.073576e+003	-9.576477e+000	6.222744e-001	5.717046e-001	3.829388e-001	0.000000e+000
5.040000e+001	1.093000e+003	1.072740e+003	1.072740e+003	2.026009e+001	6.483903e-001	4.857180e-001	4.011246e-001	0.000000e+000
5.045000e+001	1.016000e+003	1.071908e+003	1.071908e+003	-5.590776e+001	6.761842e-001	4.178974e-001	4.206359e-001	0.000000e+000
5.050000e+001	1.014000e+003	1.071080e+003	1.071080e+003	-5.708002e+001	7.058029e-001	3.634341e-001	4.416047e-001	0.000000e+000
5.055000e+001	1.102000e+003	1.070257e+003	1.070257e+003	3.174331e+001	7.374094e-001	3.190194e-001	4.641797e-001	0.000000e+000
5.060000e+001	1.044000e+003	1.069438e+003	1.069438e+003	-2.543778e+001	7.711856e-001	2.823135e-001	4.885289e-001	0.000000e+000
5.065000e+001	1.042000e+003	1.068623e+003	1.068623e+003	-2.662327e+001	8.073346e-001	2.516231e-001	5.148430e-001	0.000000e+000
5.070000e+001	1.063000e+003	1.067813e+003	1.067813e+003	-4.813182e+000	8.460836e-001	2.256970e-001	5.433390e-001	0.000000e+000
5.075000e+001	1.080000e+003	1.067008e+003	1.067008e+003	1.299250e+001	8.876878e-001	2.035945e-001	5.742645e-001	0.000000e+000
5.080000e+001	1.038000e+003	1.066206e+003	1.066206e+003	-2.820624e+001	9.324345e-001	7.215390e-002	6.079033e-001	0.000000e+000
5.085000e+001	1.035000e+003	1.065409e+003	1.065409e+003	-3.040938e+001	9.806479e-001	6.525311e-002	6.445819e-001	0.000000e+000
5.090000e+001	1.037000e+003	1.064617e+003	1.064617e+003	-2.761694e+001	1.032695e+000	5.929649e-002	6.846770e-001	0.000000e+000
5.095000e+001	1.057000e+003	1.063829e+003	1.063829e+003	-6.828908e+000	1.088993e+000	0.000000e+000	7.286259e-001	0.000000e+000
5.100000e+001	1.063000e+003	1.063045e+003	1.063045e+003	-4.528957e-002	1.150017e+000	0.000000e+000	7.769374e-001	0.000000e+000
5.105000e+001	1.041000e+003	1.062266e+003	1.062266e+003	-2.126608e+001	1.216311e+000	0.000000e+000	8.302074e-001	0.000000e+000
5.110000e+001	1.061000e+003	1.061491e+003	1.061491e+003	-4.912893e-001	1.288497e+000	0.000000e+000	8.891367e-001	0.000000e+000
5.115000e+001	9.970000e+002	1.060721e+003	1.060721e+003	-6.372091e+001	1.367294e+000	0.000000e+000	9.545539e-001	0.000000e+000
5.120000e+001	1.059000e+003	1.059955e+003	1.059955e+003	-9.549376e-001	1.453534e+000	0.000000e+000	1.027445e+000	0.000000e+000
5.125000e+001	1.034000e+003	1.059193e+003	1.059193e+003	-2.519338e+001	1.548182e+000	0.000000e+000	1.108989e+000	0.000000e+000
5.130000e+001	9.430000e+002	1.058436e+003	1.058436e+003	-1.154362e+002	1.652365e+000	0.000000e+000	1.200607e+000	0.000000e+000
5.135000e+001	1.041000e+003	1.057684e+003	1.057684e+003	-1.668350e+001	1.767405e+000	0.000000e+000	1.304023e+000	0.000000e+000
5.140000e+001	1.027000e+003	1.056935e+003	1.056935e+003	-2.993518e+001	1.894861e+000	0.000000e+000	1.421343e+000	0.000000e+000
5.145000e+001	9.640000e+002	1.056191e+003	1.056191e+003	-9.219127e+001	2.036582e+000	0.000000e+000	1.555164e+000	0.000000e+000
5.150000e+001	1.087000e+003	1.055452e+003	1.055452e+003	3.154823e+001	2.194770e+000	0.000000e+000	1.708714e+000	0.000000e+000
5.155000e+001	1.072000e+003	1.054717e+003	1.054717e+003	1.728331e+001	2.372071e+000	0.000000e+000	1.886046e+000	0.000000e+000
5.160000e+001	1.098000e+003	1.053986e+003	1.053986e+003	4.401398e+001	2.571682e+000	0.000000e+000	2.092300e+000	0.000000e+000
5.165000e+001	1.072000e+003	1.053260e+003	1.053260e+003	1.874024e+001	2.797491e+000	0.000000e+000	2.334071e+000	0.000000e+000
5.170000e+001	1.079000e+003	1.052538e+003	1.052538e+003	2.646209e+001	3.054271e+000	0.000000e+000	2.619927e+000	0.000000e+000
5.175000e+001	1.065000e+003	1.051820e+003	1.051820e+003	1.317953e+001	3.347927e+000	0.000000e+000	2.961148e+000	0.000000e+000
5.180000e+001	1.049000e+003	1.051107e+003	1.051107e+003	-2.107449e+000	3.685828e+000	0.000000e+000	3.372802e+000	0.000000e+000
5.185000e+001	9.990000e+002	1.050399e+003	1.050399e+003	-5.139884e+001	4.077271e+000	0.000000e+000	3.875308e+000	0.000000e+000
5.190000e+001	1.069000e+003	1.049695e+003	1.049695e+003	1.930536e+001	4.534106e+000	0.000000e+000	4.496639e+000	0.000000e+000
5.195000e+001	9.350000e+002	1.048995e+003	1.048995e+003	-1.139949e+002	5.071621e+000	0.000000e+000	5.275159e+000	0.000000e+000
5.200000e+001	1.042000e+003	1.048299e+003	1.048299e+003	-6.299476e+000	5.709792e+000	0.000000e+000	6.262482e+000	0.000000e+000
5.205000e+001	1.012000e+003	1.047609e+003	1.047609e+003	-3.560851e+001	6.475090e+000	0.000000e+000	7.524822e+000	0.000000e+000
5.210000e+001	9.790000e+002	1.046922e+003	1.046922e+003	-6.792196e+001	7.403107e+000	0.000000e+000	9.141800e+000	0.000000e+000
5.215000e+001	9.920000e+002	1.046240e+003	1.046240e+003	-5.423982e+001	8.542346e+000	0.000000e+000	1.120816e+001	0.000000e+000
5.220000e+001	1.046000e+003	1.045562e+003	1.045562e+003	4.379032e-001	9.959405e+000	0.000000e+000	1.386037e+001	0.000000e+000
5.225000e+001	1.031000e+003	1.044889e+003	1.044889e+003	-1.388878e+001	1.174510e+001	0.000000e+000	1.736488e+001	0.000000e+000
5.230000e+001	1.038000e+003	1.044220e+003	1.044220e+003	-6.219880e+000	1.401940e+001	0.000000e+000	2.226573e+001	0.000000e+000
5.235000e+001	9.500000e+002	1.043555e+003	1.043555e+003	-9.355539e+001	1.693157e+001	0.000000e+000	2.938009e+001	0.000000e+000
5.240000e+001	1.051000e+003	1.042895e+003	1.042895e+003	8.104688e+000	2.065723e+001	0.000000e+000	3.893472e+001	0.000000e+000
5.245000e+001	1.065000e+003	1.042240e+003	1.042240e+003	2.276035e+001	2.541639e+001	0.000000e+000	4.825919e+001	0.000000e+000
5.250000e+001	1.025000e+003	1.041588e+003	1.041588e+003	-1.658839e+001	3.157660e+001	0.000000e+000	5.155343e+001	0.000000e+000
5.255000e+001	1.034000e+003	1.040942e+003	1.040942e+003	-6.941552e+000	3.990577e+001	0.000000e+000	4.644475e+001	0.000000e+000
5.260000e+001	1.036000e+003	1.040299e+003	1.040299e+003	-4.299123e+000	5.183926e+001	0.000000e+000	4.019834e+001	0.000000e+000
5.265000e+001	1.055000e+003	1.039661e+003	1.039661e+003	1.533889e+001	6.892843e+001	0.000000e+000	3.314108e+001	0.000000e+000
5.270000e+001	9.890000e+002	1.039028e+003	1.039028e+003	-5.002750e+001	8.961719e+001	0.000000e+000	2.437301e+001	0.000000e+000
5.275000e+001	1.028000e+003	1.038398e+003	1.038398e+003	-1.039831e+001	1.048453e+002	0.000000e+000	1.739132e+001	0.000000e+000
5.280000e+001	1.040000e+003	1.037774e+003	1.037774e+003	2.226473e+000	1.026715e+002	0.000000e+000	1.276442e+001	0.000000e+000
5.285000e+001	1.017000e+003	1.037153e+003	1.037153e+003	-2.015316e+001	8.977098e+001	0.000000e+000	9.671667e+000	0.000000e+000
5.290000e+001	1.050000e+003	1.036537e+003	1.036537e+003	1.346280e+001	7.713806e+001	0.000000e+000	7.499585e+000	0.000000e+000
5.295000e+001	1.072000e+003	1.035926e+003	1.035926e+003	3.607434e+001	6.038040e+001	0.000000e+000	5.929448e+000	0.000000e+000
5.300000e+001	1.008000e+003	1.035319e+003	1.035319e+003	-2.731853e+001	4.332710e+001	0.000000e+000	4.778907e+000	0.000000e+000
5.305000e+001	1.060000e+003	1.034716e+003	1.034716e+003	2.528419e+001	3.121078e+001	5.552244e-002	3.923860e+000	0.000000e+000
5.310000e+001	9.900000e+002	1.034117e+003	1.034117e+003	-4.411750e+001	2.325551e+001	5.847243e-002	3.276407e+000	0.000000e+000
5.315000e+001	1.036000e+003	1.033524e+003	1.033524e+003	2.476396e+000	1.781769e+001	6.166378e-002	2.776014e+000	0.000000e+000
5.320000e+001	1.035000e+003	1.032934e+003	1.032934e+003	2.065879e+000	1.393759e+001	9.275782e-002	2.381732e+000	0.000000e+000
5.325000e+001	1.028000e+003	1.032349e+003	1.032349e+003	-4.349050e+000	1.111316e+001	9.798627e-002	2.065684e+000	0.000000e+000
5.330000e+001	1.016000e+003	1.031768e+003	1.031768e+003	-1.576839e+001	9.031537e+000	1.036699e-001	1.808517e+000	0.000000e+000
5.335000e+001	1.074000e+003	1.031192e+003	1.031192e+003	4.280786e+001	7.472413e+000	1.098632e-001	1.596491e+000	0.000000e+000
5.340000e+001	1.011000e+003	1.030620e+003	1.030620e+003	-1.962031e+001	6.281197e+000	1.166289e-001	1.419643e+000	0.000000e+000
5.345000e+001	1.046000e+003	1.030053e+003	1.030053e+003	1.594711e+001	5.352514e+000	1.240400e-001	1.270608e+000	0.000000e+000
5.350000e+001	1.031000e+003	1.029490e+003	1.029490e+003	1.510123e+000	4.615046e+000	1.321812e-001	1.143852e+000	0.000000e+000
5.355000e+001	1.016000e+003	1.028931e+003	1.028931e+003	-1.293128e+001	4.019863e+000	1.411518e-001	1.035150e+000	0.000000e+000
5.360000e+001	1.018000e+003	1.028377e+003	1.028377e+003	-1.037709e+001	3.532664e+000	1.510685e-001	9.412295e-001	0.000000e+000
5.365000e+001	1.045000e+003	1.027827e+003	1.027827e+003	1.717268e+001	3.128866e+000	1.620694e-001	8.595299e-001	0.000000e+000
5.370000e+001	1.020000e+003	1.027282e+003	1.027282e+003	-7.281957e+000	2.790487e+000	1.743185e-001	7.880200e-001	0.000000e+000
5.375000e+001	1.021000e+003	1.026741e+003	1.026741e+003	-5.741007e+000	2.504138e+000	1.880123e-001	7.250738e-001	0.000000e+000
5.380000e+001	1.006000e+003	1.026204e+003	1.026204e+003	-2.020447e+001	2.259681e+000	2.033876e-001	6.693770e-001	0.000000e+000
5.385000e+001	9.880000e+002	1.025672e+003	1.025672e+003	-3.767234e+001	2.049333e+000	2.207316e-001	6.198580e-001	0.000000e+000
5.390000e+001	1.023000e+003	1.025145e+003	1.025145e+003	-2.144632e+000	1.867033e+000	2.403958e-001	5.756362e-001	0.000000e+000
5.395000e+001	1.023000e+003	1.024621e+003	1.024621e+003	-1.621331e+000	1.708010e+000	2.628140e-001	5.359821e-001	0.000000e+000
5.400000e+001	9.700000e+002	1.024102e+003	1.024102e+003	-5.410244e+001	1.568466e+000	2.885260e-001	5.002880e-001	0.000000e+000
5.405000e+001	9.810000e+002	1.023588e+003	1.023588e+003	-4.258797e+001	1.445345e+000	3.182113e-001	4.680436e-001	0.000000e+000
5.410000e+001	1.007000e+003	1.023078e+003	1.023078e+003	-1.607790e+001	1.336168e+000	3.527341e-001	4.388184e-001	0.000000e+000
5.415000e+001	1.040000e+003	1.022572e+003	1.022572e+003	1.742775e+001	1.238907e+000	3.932071e-001	4.122470e-001	0.000000e+000
5.420000e+001	9.930000e+002	1.022071e+003	1.022071e+003	-2.907101e+001	1.151890e+000	4.410831e-001	3.880175e-001	0.000000e+000
5.425000e+001	9.650000e+002	1.021574e+003	1.021574e+003	-5.657418e+001	1.073727e+000	4.982871e-001	3.658627e-001	0.000000e+000
5.430000e+001	9.850000e+002	1.021082e+003	1.021082e+003	-3.608177e+001	1.003257e+000	5.674141e-001	3.455524e-001	0.000000e+000
5.435000e+001	9.910000e+002	1.020594e+003	1.020594e+003	-2.959376e+001	9.395020e-001	6.520289e-001	3.268873e-001	0.000000e+000
5.440000e+001	1.031000e+003	1.020110e+003	1.020110e+003	1.088983e+001	8.816359e-001	7.571367e-001	3.096945e-001	0.000000e+000
5.445000e+001	9.710000e+002	1.019631e+003	1.019631e+003	-4.863099e+001	8.289551e-001	8.899408e-001	2.938230e-001	0.000000e+000
5.450000e+001	9.570000e+002	1.019156e+003	1.019156e+003	-6.215622e+001	7.808582e-001	1.061109e+000	2.791410e-001	0.000000e+000
5.455000e+001	9.640000e+002	1.018686e+003	1.018686e+003	-5.468587e+001	7.368284e-001	1.286979e+000	2.655325e-001	0.000000e+000
5.460000e+001	1.042000e+003	1.018220e+003	1.018220e+003	2.378007e+001	6.964199e-001	1.593571e+000	2.528953e-001	0.000000e+000
5.465000e+001	1.026000e+003	1.017758e+003	1.017758e+003	8.241604e+000	6.592462e-001	2.024316e+000	2.411391e-001	0.000000e+000
5.470000e+001	1.032000e+003	1.017301e+003	1.017301e+003	1.469872e+001	6.249710e-001	2.655928e+000	2.301839e-001	0.000000e+000
5.475000e+001	1.044000e+003	1.016849e+003	1.016849e+003	2.715143e+001	5.933008e-001	3.634031e+000	2.199587e-001	0.000000e+000
5.480000e+001	1.046000e+003	1.016400e+003	1.016400e+003	2.959972e+001	5.639780e-001	5.263377e+000	2.103998e-001	0.000000e+000
5.485000e+001	1.022000e+003	1.015956e+003	1.015956e+003	6.043604e+000	5.367763e-001	8.251429e+000	2.014508e-001	0.000000e+000
5.490000e+001	1.089000e+003	1.015517e+003	1.015517e+003	7.348307e+001	5.114960e-001	1.425649e+001	1.930607e-001	0.000000e+000
5.495000e+001	1.056000e+003	1.015082e+003	1.015082e+003	4.091813e+001	4.879603e-001	2.599959e+001	1.851841e-001	0.000000e+000
5.500000e+001	1.066000e+003	1.014651e+003	1.014651e+003	5.134878e+001	4.660123e-001	3.794693e+001	1.777798e-001	0.000000e+000
5.505000e+001	1.007000e+003	1.014225e+003	1.014225e+003	-7.224990e+000	4.455124e-001	2.260608e+001	1.708108e-001	0.000000e+000
5.510000e+001	1.048000e+003	1.013803e+003	1.013803e+003	3.419683e+001	4.263359e-001	2.073584e+001	1.642437e-001	0.000000e+000
5.515000e+001	1.047000e+003	1.013386e+003	1.013386e+003	3.361424e+001	4.083713e-001	2.157486e+001	1.580481e-001	0.000000e+000
5.520000e+001	9.720000e+002	1.012973e+003	1.012973e+003	-4.097276e+001	3.915187e-001	1.044865e+001	1.521966e-001	0.000000e+000
5.525000e+001	1.029000e+003	1.012564e+003	1.012564e+003	1.643582e+001	3.756880e-001	5.936122e+000	1.466641e-001	0.000000e+000
5.530000e+001	1.026000e+003	1.012160e+003	1.012160e+003	1.383999e+001	3.607984e-001	3.361565e+000	1.414278e-001	0.000000e+000
5.535000e+001	9.950000e+002	1.011760e+003	1.011760e+003	-1.676025e+001	3.467767e-001	2.129844e+000	1.364671e-001	0.000000e+000
5.540000e+001	1.012000e+003	1.011365e+003	1.011365e+003	6.351028e-001	3.335567e-001	1.481635e+000	1.317628e-001	0.000000e+000
5.545000e+001	9.670000e+002	1.010974e+003	1.010974e+003	-4.397396e+001	3.210785e-001	1.095690e+000	1.272976e-001	0.000000e+000
5.550000e+001	9.920000e+002	1.010587e+003	1.010587e+003	-1.858744e+001	3.092875e-001	8.457202e-001	1.230556e-001	0.000000e+000
5.555000e+001	1.030000e+003	1.010205e+003	1.010205e+003	1.979467e+001	2.981343e-001	6.738175e-001	1.190222e-001	0.000000e+000
5.560000e+001	9.900000e+002	1.009828e+003	1.009828e+003	-1.982763e+001	2.875737e-001	5.501788e-001	1.151838e-001	0.000000e+000
5.565000e+001	1.023000e+003	1.009454e+003	1.009454e+003	1.354566e+001	2.775644e-001	4.580987e-001	1.115282e-001	0.000000e+000
5.570000e+001	1.037000e+003	1.009085e+003	1.009085e+003	2.791454e+001	2.680686e-001	3.875802e-001	1.080438e-001	0.000000e+000
5.575000e+001	1.045000e+003	1.008721e+003	1.008721e+003	3.627900e+001	2.590520e-001	3.323232e-001	1.047203e-001	0.000000e+000
5.580000e+001	9.540000e+002	1.008361e+003	1.008361e+003	-5.436095e+001	2.504827e-001	2.881875e-001	1.015477e-001	0.000000e+000
5.585000e+001	9.800000e+002	1.008005e+003	1.008005e+003	-2.800531e+001	2.423316e-001	2.523566e-001	9.851716e-002	0.000000e+000
5.590000e+001	1.043000e+003	1.007654e+003	1.007654e+003	3.534592e+001	2.345720e-001	2.228575e-001	9.562028e-002	0.000000e+000
5.595000e+001	1.025000e+003	1.007307e+003	1.007307e+003	1.769273e+001	2.271793e-001	1.982731e-001	9.284932e-002	0.000000e+000
5.600000e+001	1.077000e+003	1.006965e+003	1.006965e+003	7.003513e+001	2.201305e-001	1.775640e-001	9.019707e-002	0.000000e+000
5.605000e+001	9.660000e+002	1.006627e+003	1.006627e+003	-4.062688e+001	2.134048e-001	1.599526e-001	8.765686e-002	0.000000e+000
5.610000e+001	1.078000e+003	1.006293e+003	1.006293e+003	7.170670e+001	2.069827e-001	5.783624e-002	8.522247e-002	0.000000e+000
5.615000e+001	1.024000e+003	1.005964e+003	1.005964e+003	1.803587e+001	2.008462e-001	5.219602e-002	8.288809e-002	0.000000e+000
5.620000e+001	1.055000e+003	1.005639e+003	1.005639e+003	4.936062e+001	1.949785e-001	4.734194e-002	8.064832e-002	0.000000e+000
5.625000e+001	1.081000e+003	1.005319e+003	1.005319e+003	7.568096e+001	1.893643e-001	0.000000e+000	7.849812e-002	0.000000e+000
5.630000e+001	9.950000e+002	1.005003e+003	1.005003e+003	-1.000311e+001	1.839891e-001	0.000000e+000	7.643278e-002	0.000000e+000
5.635000e+001	1.000000e+003	1.004692e+003	1.004692e+003	-4.691593e+000	1.788395e-001	0.000000e+000	7.444789e-002	0.000000e+000
5.640000e+001	1.067000e+003	1.004384e+003	1.004384e+003	6.261551e+001	1.739032e-001	0.000000e+000	7.253932e-002	0.000000e+000
5.645000e+001	9.910000e+002	1.004082e+003	1.004082e+003	-1.308180e+001	1.691684e-001	0.000000e+000	7.070321e-002	0.000000e+000
5.650000e+001	1.078000e+003	1.003784e+003	1.003784e+003	7.421649e+001	1.646244e-001	0.000000e+000	6.893594e-002	0.000000e+000
5.655000e+001	1.117000e+003	1.003490e+003	1.003490e+003	1.135104e+002	1.602611e-001	0.000000e+000	6.723411e-002	0.000000e+000
5.660000e+001	1.038000e+003	1.003200e+003	1.003200e+003	3.479981e+001	1.560689e-001	0.000000e+000	6.559453e-002	0.000000e+000
5.665000e+001	1.025000e+003	1.002915e+003	1.002915e+003	2.208485e+001	1.520391e-001	0.000000e+000	6.401419e-002	0.000000e+000
5.670000e+001	9.750000e+002	1.002635e+003	1.002635e+003	-2.763451e+001	1.481634e-001	0.000000e+000	6.249029e-002	0.000000e+000
5.675000e+001	1.052000e+003	1.002358e+003	1.002358e+003	4.964171e+001	2.494885e-001	0.000000e+000	1.127170e-001	0.000000e+000
5.680000e+001	1.038000e+003	1.002086e+003	1.002086e+003	3.591351e+001	2.475981e-001	0.000000e+000	1.121346e-001	0.000000e+000
5.685000e+001	1.048000e+003	1.001819e+003	1.001819e+003	4.618091e+001	2.458815e-001	0.000000e+000	1.116217e-001	0.000000e+000
5.690000e+001	1.082000e+003	1.001856e+003	1.001556e+003	8.014364e+001	2.443337e-001	0.000000e+000	1.111766e-001	0.000000e+000
5.695000e+001	1.037000e+003	1.001603e+003	1.001298e+003	3.539715e+001	2.429500e-001	0.000000e+000	1.107979e-001	0.000000e+000
5.700000e+001	1.062000e+003	1.001354e+003	1.001043e+003	6.064613e+001	2.417263e-001	0.000000e+000	1.104844e-001	0.000000e+000
5.705000e+001	1.007000e+003	1.001257e+003	1.000794e+003	5.742546e+000	2.406588e-001	0.000000e+000	1.102350e-001	0.000000e+000
5.710000e+001	1.045000e+003	1.001020e+003	1.000548e+003	4.397995e+001	2.397441e-001	0.000000e+000	1.100487e-001	0.000000e+000
5.715000e+001	1.035000e+003	1.000787e+003	1.000307e+003	3.421273e+001	2.389791e-001	0.000000e+000	1.099246e-001	0.000000e+000
5.720000e+001	1.038000e+003	1.000559e+003	1.000071e+003	3.744089e+001	2.383611e-001	0.000000e+000	1.098621e-001	0.000000e+000
5.725000e+001	1.022000e+003	1.000336e+003	9.998388e+002	2.166441e+001	2.378876e-001	0.000000e+000	1.098605e-001	0.000000e+000
5.730000e+001	1.002000e+003	1.000117e+003	9.996111e+002	1.883298e+000	2.375567e-001	0.000000e+000	1.099193e-001	0.000000e+000
5.735000e+001	1.011000e+003	9.999025e+002	9.993878e+002	1.109754e+001	2.373665e-001	0.000000e+000	1.100382e-001	0.000000e+000
5.740000e+001	1.025000e+003	9.996929e+002	9.991689e+002	2.530712e+001	2.373155e-001	0.000000e+000	1.102170e-001	0.000000e+000
5.745000e+001	9.770000e+002	9.994880e+002	9.989545e+002	-2.248797e+001	2.374026e-001	0.000000e+000	1.104554e-001	0.000000e+000
5.750000e+001	9.930000e+002	9.992877e+002	9.987445e+002	-6.287727e+000	2.376268e-001	0.000000e+000	1.107534e-001	0.000000e+000
5.755000e+001	9.850000e+002	9.990922e+002	9.985388e+002	-1.409217e+001	2.379875e-001	0.000000e+000	1.111111e-001	0.000000e+000
5.760000e+001	1.005000e+003	9.989013e+002	9.983376e+002	6.098690e+000	2.384843e-001	0.000000e+000	1.115288e-001	0.000000e+000
5.765000e+001	1.017000e+003	9.987152e+002	9.981408e+002	1.828485e+001	2.391171e-001	0.000000e+000	7.053445e-002	0.000000e+000
5.770000e+001	1.063000e+003	9.985337e+002	9.979484e+002	6.446629e+001	2.398861e-001	0.000000e+000	7.187030e-002	0.000000e+000
5.775000e+001	9.820000e+002	9.983570e+002	9.977605e+002	-1.635700e+001	2.407915e-001	0.000000e+000	7.324446e-002	0.000000e+000
5.780000e+001	1.029000e+003	9.981850e+002	9.975769e+002	3.081497e+001	2.418342e-001	0.000000e+000	7.465841e-002	0.000000e+000
5.785000e+001	1.044000e+003	9.980178e+002	9.973977e+002	4.598218e+001	2.430150e-001	0.000000e+000	7.611371e-002	0.000000e+000
5.790000e+001	1.025000e+003	9.978554e+002	9.972230e+002	2.714464e+001	1.577174e-001	0.000000e+000	7.761197e-002	0.000000e+000
5.795000e+001	9.810000e+002	9.976977e+002	9.970527e+002	-1.669770e+001	1.608528e-001	0.000000e+000	7.915490e-002	0.000000e+000
5.800000e+001	1.002000e+003	9.975448e+002	9.968868e+002	4.455177e+000	1.640827e-001	0.000000e+000	8.074431e-002	0.000000e+000
5.805000e+001	1.042000e+003	9.973968e+002	9.967252e+002	4.460324e+001	1.674108e-001	0.000000e+000	8.238206e-002	0.000000e+000
5.810000e+001	9.730000e+002	9.972535e+002	9.965682e+002	-2.425353e+001	1.708412e-001	0.000000e+000	8.407016e-002	0.000000e+000
5.815000e+001	1.021000e+003	9.971151e+002	9.964155e+002	2.388486e+001	1.743782e-001	0.000000e+000	8.581067e-002	0.000000e+000
5.820000e+001	9.880000e+002	9.969816e+002	9.962672e+002	-8.981620e+000	1.780261e-001	0.000000e+000	8.760580e-002	0.000000e+000
5.825000e+001	1.047000e+003	9.968530e+002	9.961234e+002	5.014702e+001	1.817897e-001	0.000000e+000	8.945784e-002	0.000000e+000
5.830000e+001	1.022000e+003	9.967292e+002	9.959839e+002	2.527076e+001	1.856739e-001	0.000000e+000	9.136924e-002	0.000000e+000
5.835000e+001	1.031000e+003	9.966104e+002	9.958489e+002	3.438957e+001	1.896839e-001	0.000000e+000	9.334256e-002	0.000000e+000
5.840000e+001	9.920000e+002	9.964966e+002	9.957183e+002	-4.496569e+000	1.938253e-001	0.000000e+000	9.538050e-002	0.000000e+000
5.845000e+001	9.640000e+002	9.963877e+002	9.955921e+002	-3.238768e+001	1.981037e-001	0.000000e+000	9.748590e-002	0.000000e+000
5.850000e+001	1.034000e+003	9.962838e+002	9.954703e+002	3.771622e+001	2.025254e-001	0.000000e+000	9.966179e-002	0.000000e+000
5.855000e+001	1.018000e+003	9.961849e+002	9.953529e+002	2.181509e+001	2.070968e-001	0.000000e+000	1.019113e-001	0.000000e+000
5.860000e+001	1.063000e+003	9.960911e+002	9.952399e+002	6.690892e+001	2.118247e-001	0.000000e+000	1.042379e-001	0.000000e+000
5.865000e+001	1.014000e+003	9.960023e+002	9.951314e+002	1.799766e+001	2.167164e-001	0.000000e+000	1.066451e-001	0.000000e+000
5.870000e+001	1.114000e+003	9.959187e+002	9.950272e+002	1.180813e+002	2.217794e-001	0.000000e+000	1.091366e-001	0.000000e+000
5.875000e+001	1.028000e+003	9.958402e+002	9.949275e+002	3.215977e+001	2.270220e-001	0.000000e+000	1.117165e-001	3.169308e-001
5.880000e+001	1.058000e+003	9.957669e+002	9.948322e+002	6.223307e+001	2.324527e-001	0.000000e+000	1.143889e-001	3.269947e-001
5.885000e+001	1.087000e+003	9.956988e+002	9.947412e+002	9.130115e+001	2.380806e-001	0.000000e+000	1.171583e-001	3.375459e-001
5.890000e+001	1.010000e+003	9.956360e+002	9.946547e+002	1.436398e+001	2.439153e-001	0.000000e+000	1.200296e-001	3.486163e-001
5.895000e+001	1.030000e+003	9.955785e+002	9.945727e+002	3.442150e+001	2.499672e-001	0.000000e+000	1.230077e-001	3.602407e-001
5.900000e+001	1.081000e+003	9.955263e+002	9.944950e+002	8.547368e+001	2.562471e-001	0.000000e+000	1.260980e-001	3.724565e-001
5.905000e+001	1.073000e+003	9.954795e+002	9.944217e+002	7.752046e+001	2.627667e-001	0.000000e+000	1.293062e-001	3.853047e-001
5.910000e+001	1.032000e+003	9.954382e+002	9.943529e+002	3.656180e+001	2.695382e-001	0.000000e+000	1.326385e-001	3.988297e-001
5.915000e+001	1.012000e+003	9.954024e+002	9.942884e+002	1.659764e+001	2.765749e-001	0.000000e+000	1.361012e-001	4.130799e-001
5.920000e+001	1.059000e+003	9.953721e+002	9.942284e+002	6.362792e+001	2.838907e-001	0.000000e+000	1.397013e-001	4.281080e-001
5.925000e+001	1.041000e+003	9.953474e+002	9.941728e+002	4.565258e+001	2.915007e-001	0.000000e+000	1.434461e-001	4.439719e-001
5.930000e+001	1.013000e+003	9.953284e+002	9.941216e+002	1.767156e+001	2.994208e-001	0.000000e+000	1.473435e-001	4.607347e-001
5.935000e+001	9.980000e+002	9.953152e+002	9.940748e+002	2.684776e+000	3.076680e-001	0.000000e+000	1.514020e-001	4.784656e-001
5.940000e+001	9.980000e+002	9.953078e+002	9.940324e+002	2.692162e+000	3.162607e-001	0.000000e+000	1.556304e-001	4.972406e-001
5.945000e+001	1.039000e+003	9.953064e+002	9.939945e+002	4.369363e+001	3.252184e-001	0.000000e+000	1.600384e-001	5.171435e-001
5.950000e+001	1.047000e+003	9.953109e+002	9.939609e+002	5.168911e+001	3.345621e-001	0.000000e+000	1.646364e-001	5.382665e-001
5.955000e+001	1.043000e+003	9.953215e+002	9.939318e+002	4.767848e+001	3.443142e-001	0.000000e+000	1.694354e-001	5.607115e-001
5.960000e+001	1.079000e+003	9.953383e+002	9.939071e+002	8.366166e+001	3.544990e-001	0.000000e+000	1.744473e-001	5.845912e-001
5.965000e+001	1.014000e+003	9.953615e+002	9.938868e+002	1.863854e+001	3.651424e-001	0.000000e+000	1.796849e-001	6.100305e-001
5.970000e+001	1.032000e+003	9.953910e+002	9.938709e+002	3.660900e+001	3.762724e-001	0.000000e+000	1.851619e-001	6.371685e-001
5.975000e+001	1.034000e+003	9.954271e+002	9.938594e+002	3.857291e+001	3.879190e-001	0.000000e+000	1.908931e-001	6.661599e-001
5.980000e+001	1.061000e+003	9.954699e+002	9.938523e+002	6.553014e+001	4.001147e-001	0.000000e+000	1.968946e-001	6.971775e-001
5.985000e+001	1.079000e+003	9.955195e+002	9.938496e+002	8.348054e+001	4.128947e-001	0.000000e+000	2.031835e-001	7.304149e-001
5.990000e+001	1.048000e+003	9.955760e+002	9.938514e+002	5.242395e+001	4.262967e-001	0.000000e+000	2.097786e-001	7.660891e-001
5.995000e+001	1.019000e+003	9.956398e+002	9.938575e+002	2.336021e+001	4.403619e-001	0.000000e+000	2.167000e-001	8.044445e-001
6.000000e+001	1.019000e+003	9.957109e+002	9.938681e+002	2.328912e+001	4.551347e-001	0.000000e+000	2.239696e-001	8.457569e-001
6.005000e+001	9.940000e+002	9.957895e+002	9.938831e+002	-1.789522e+000	4.706634e-001	0.000000e+000	2.316112e-001	8.903386e-001
6.010000e+001	1.031000e+003	9.958759e+002	9.939025e+002	3.512407e+001	4.870004e-001	0.000000e+000	2.396506e-001	9.385443e-001
6.015000e+001	1.043000e+003	9.959703e+002	9.939263e+002	4.702965e+001	5.042028e-001	0.000000e+000	2.481158e-001	9.907779e-001
6.020000e+001	1.043000e+003	9.960730e+002	9.939545e+002	4.692696e+001	5.223328e-001	0.000000e+000	2.570375e-001	1.047502e+000
6.025000e+001	1.003000e+003	9.961843e+002	9.939871e+002	6.815718e+000	5.414583e-001	0.000000e+000	2.664490e-001	1.109246e+000
6.030000e+001	1.082000e+003	9.963044e+002	9.940242e+002	8.569560e+001	5.616535e-001	0.000000e+000	2.763870e-001	1.176621e+000
6.035000e+001	1.025000e+003	9.964337e+002	9.940656e+002	2.856627e+001	5.829997e-001	0.000000e+000	2.868914e-001	1.250335e+000
6.040000e+001	1.048000e+003	9.965727e+002	9.941115e+002	5.142734e+001	6.055859e-001	0.000000e+000	2.980060e-001	1.331210e+000
6.045000e+001	1.036000e+003	9.967216e+002	9.941618e+002	3.927841e+001	6.295103e-001	0.000000e+000	3.097790e-001	1.420205e+000
6.050000e+001	1.054000e+003	9.968810e+002	9.942165e+002	5.711901e+001	6.548803e-001	0.000000e+000	3.222635e-001	1.518446e+000
6.055000e+001	1.049000e+003	9.970514e+002	9.942756e+002	5.194864e+001	6.818151e-001	0.000000e+000	3.355180e-001	1.627262e+000
6.060000e+001	1.063000e+003	9.972333e+002	9.943391e+002	6.576673e+001	7.104457e-001	0.000000e+000	3.496070e-001	1.748229e+000
6.065000e+001	1.046000e+003	9.974273e+002	9.944070e+002	4.857268e+001	7.409177e-001	0.000000e+000	3.646021e-001	1.883230e+000
6.070000e+001	1.016000e+003	9.976342e+002	9.944794e+002	1.836578e+001	7.733922e-001	0.000000e+000	3.805826e-001	2.034526e+000
6.075000e+001	1.015000e+003	9.978547e+002	9.945561e+002	1.714527e+001	8.080487e-001	0.000000e+000	3.976369e-001	2.204853e+000
6.080000e+001	9.980000e+002	9.980897e+002	9.946373e+002	-8.970524e-002	8.450868e-001	0.000000e+000	4.158632e-001	2.397551e+000
6.085000e+001	1.031000e+003	9.983401e+002	9.947229e+002	3.265989e+001	8.847299e-001	0.000000e+000	4.353714e-001	2.616723e+000
6.090000e+001	1.079000e+003	9.986070e+002	9.948128e+002	8.039298e+001	9.272279e-001	0.000000e+000	4.562844e-001	2.867462e+000
6.095000e+001	1.033000e+003	9.988917e+002	9.949073e+002	3.410834e+001	9.728615e-001	0.000000e+000	4.787405e-001	3.156149e+000
6.100000e+001	1.032000e+003	9.991954e+002	9.950061e+002	3.280462e+001	1.021947e+000	0.000000e+000	5.028952e-001	3.490866e+000
6.105000e+001	1.030000e+003	9.995197e+002	9.951093e+002	3.048026e+001	1.074841e+000	0.000000e+000	5.289240e-001	3.881972e+000
6.110000e+001	1.013000e+003	9.998665e+002	9.952169e+002	1.313350e+001	1.131947e+000	0.000000e+000	5.570258e-001	4.342919e+000
6.115000e+001	1.018000e+003	1.000238e+003	9.953290e+002	1.776233e+001	1.193725e+000	0.000000e+000	5.874266e-001	4.891434e+000
6.120000e+001	1.045000e+003	1.000636e+003	9.954454e+002	4.436447e+001	1.260699e+000	1.114188e-001	6.203839e-001	5.551257e+000
6.125000e+001	1.040000e+003	1.001063e+003	9.955663e+002	3.893728e+001	1.333466e+000	1.149599e-001	6.561923e-001	6.354775e+000
6.130000e+001	1.086000e+003	1.001522e+003	9.956916e+002	8.447772e+001	1.412715e+000	1.186725e-001	6.951903e-001	7.347094e+000
6.135000e+001	1.076000e+003	1.002018e+003	9.958213e+002	7.398231e+001	1.499237e+000	1.225681e-001	7.377675e-001	8.592541e+000
6.140000e+001	1.054000e+003	1.002553e+003	9.959554e+002	5.144694e+001	1.593950e+000	1.266587e-001	7.843754e-001	1.018540e+001
6.145000e+001	1.053000e+003	1.003133e+003	9.960939e+002	4.986689e+001	1.697921e+000	1.309577e-001	8.355386e-001	1.226833e+001
6.150000e+001	1.031000e+003	1.003763e+003	9.962369e+002	2.723655e+001	1.812393e+000	1.354795e-001	8.918697e-001	1.506534e+001
6.155000e+001	1.062000e+003	1.004451e+003	9.963842e+002	5.754936e+001	1.938828e+000	1.402397e-001	9.540879e-001	1.894413e+001
6.160000e+001	1.022000e+003	1.005202e+003	9.965360e+002	1.679751e+001	2.078950e+000	1.452554e-001	1.023041e+000	2.454079e+001
6.165000e+001	1.101000e+003	1.006028e+003	9.966922e+002	9.497169e+001	2.234805e+000	1.505453e-001	1.099737e+000	3.302317e+001
6.170000e+001	1.054000e+003	1.006939e+003	9.968527e+002	4.706071e+001	2.408835e+000	1.561296e-001	1.185376e+000	4.664972e+001
6.175000e+001	1.021000e+003	1.007949e+003	9.970177e+002	1.305107e+001	2.603971e+000	1.620307e-001	1.281402e+000	6.993810e+001
6.180000e+001	1.022000e+003	1.009074e+003	9.971871e+002	1.292629e+001	2.823761e+000	1.682730e-001	1.389560e+000	1.128392e+002
6.185000e+001	1.056000e+003	1.010334e+003	9.973610e+002	4.566615e+001	3.072528e+000	1.748834e-001	1.511977e+000	1.986965e+002
6.190000e+001	1.052000e+003	1.011754e+003	9.975392e+002	4.024558e+001	3.355580e+000	1.818914e-001	1.651265e+000	3.304505e+002
6.195000e+001	1.084000e+003	1.013367e+003	9.977218e+002	7.063324e+001	3.679495e+000	1.893295e-001	1.810662e+000	2.523143e+002
6.200000e+001	1.046000e+003	1.015211e+003	9.979089e+002	3.078949e+001	4.052497e+000	1.972337e-001	1.994214e+000	1.812245e+002
6.205000e+001	9.970000e+002	1.017336e+003	9.981004e+002	-2.033632e+001	4.484977e+000	2.056438e-001	2.207036e+000	1.861566e+002
6.210000e+001	1.072000e+003	1.019810e+003	9.982962e+002	5.219022e+001	4.990208e+000	2.146039e-001	2.455658e+000	1.889261e+002
6.215000e+001	1.048000e+003	1.022717e+003	9.984965e+002	2.528301e+001	5.585349e+000	3.239856e-001	2.748524e+000	8.809554e+001
6.220000e+001	1.054000e+003	1.026173e+003	9.987012e+002	2.782726e+001	6.292882e+000	3.394359e-001	3.096698e+000	5.341511e+001
6.225000e+001	1.059000e+003	1.030333e+003	9.989104e+002	2.866730e+001	7.142680e+000	3.560240e-001	3.514879e+000	3.080834e+001
6.230000e+001	1.085000e+003	1.035412e+003	9.991239e+002	4.958796e+001	8.175023e+000	3.738650e-001	4.022890e+000	1.994644e+001
6.235000e+001	1.105000e+003	1.041715e+003	9.993418e+002	6.328533e+001	9.444908e+000	4.437790e-001	4.647794e+000	1.409091e+001
6.240000e+001	1.040000e+003	1.049680e+003	9.995642e+002	-9.679851e+000	1.102771e+001	4.672232e-001	5.426685e+000	1.054199e+001
6.245000e+001	1.102000e+003	1.059956e+003	9.997910e+002	4.204386e+001	1.302506e+001	4.925859e-001	6.409568e+000	8.212131e+000
6.250000e+001	1.041000e+003	1.073506e+003	1.000022e+003	-3.250566e+001	1.556688e+001	5.200834e-001	7.660388e+000	6.592416e+000
6.255000e+001	1.099000e+003	1.091691e+003	1.000258e+003	7.308706e+000	1.880391e+001	5.499636e-001	9.253314e+000	5.416902e+000
6.260000e+001	1.105000e+003	1.116176e+003	1.000498e+003	-1.117572e+001	2.289349e+001	5.825120e-001	1.126578e+001	4.534692e+000
6.265000e+001	1.103000e+003	1.148499e+003	1.000742e+003	-4.549935e+001	2.801802e+001	6.180581e-001	1.378754e+001	3.854561e+000
6.270000e+001	1.195000e+003	1.190274e+003	1.000991e+003	4.726312e+000	3.453171e+001	6.569844e-001	1.699289e+001	3.318515e+000
6.275000e+001	1.205000e+003	1.247194e+003	1.001244e+003	-4.219351e+001	4.331566e+001	6.997369e-001	2.131543e+001	2.888150e+000
6.280000e+001	1.336000e+003	1.337596e+003	1.001502e+003	-1.595903e+000	5.609563e+001	7.468384e-001	2.760440e+001	2.537158e+000
6.285000e+001	1.509000e+003	1.482143e+003	1.001764e+003	2.685705e+001	7.448878e+001	7.989046e-001	3.665557e+001	2.246998e+000
6.290000e+001	1.641000e+003	1.619285e+003	1.002030e+003	2.171480e+001	9.555332e+001	8.566657e-001	4.702133e+001	2.004281e+000
6.295000e+001	1.562000e+003	1.584340e+003	1.002301e+003	-2.234025e+001	1.077382e+002	9.209921e-001	5.301743e+001	1.799131e+000
6.300000e+001	1.471000e+003	1.466286e+003	1.002577e+003	4.714137e+000	1.001415e+002	9.929293e-001	4.927916e+001	1.624131e+000
6.305000e+001	1.428000e+003	1.433172e+003	1.002856e+003	-5.172125e+000	8.709793e+001	1.073742e+000	4.286048e+001	1.473617e+000
6.310000e+001	1.400000e+003	1.397886e+003	1.003140e+003	2.114054e+000	7.871267e+001	1.164972e+000	3.873413e+001	1.343202e+000
6.315000e+001	1.309000e+003	1.283567e+003	1.003429e+003	2.543287e+001	6.750152e+001	1.268517e+000	3.321718e+001	1.229444e+000
6.320000e+001	1.209000e+003	1.188594e+003	1.003722e+003	2.040632e+001	5.054753e+001	1.386731e+000	2.487420e+001	1.129609e+000
6.325000e+001	1.094000e+003	1.134252e+003	1.004019e+003	-4.025214e+001	3.632364e+001	1.522573e+000	1.787469e+001	1.041507e+000
6.330000e+001	1.133000e+003	1.099962e+003	1.004321e+003	3.303791e+001	2.685313e+001	1.679795e+000	1.321430e+001	9.633612e-001
6.335000e+001	1.069000e+003	1.076470e+003	1.004627e+003	-7.469501e+000	2.052777e+001	1.863230e+000	1.010162e+001	8.937212e-001
6.340000e+001	1.055000e+003	1.060308e+003	1.004938e+003	-5.307683e+000	1.604477e+001	2.079182e+000	7.895553e+000	8.313920e-001
6.345000e+001	1.035000e+003	1.049119e+003	1.005253e+003	-1.411868e+001	1.275964e+001	2.336020e+000	6.278957e+000	7.753819e-001
6.350000e+001	1.095000e+003	1.041184e+003	1.005572e+003	5.381650e+001	1.032586e+001	2.645064e+000	5.081306e+000	7.248624e-001
6.355000e+001	1.032000e+003	1.035396e+003	1.005896e+003	-3.396120e+000	8.504967e+000	3.021954e+000	4.185254e+000	6.791366e-001
6.360000e+001	1.007000e+003	1.031072e+003	1.006224e+003	-2.407238e+001	7.120721e+000	3.488852e+000	3.504073e+000	6.376154e-001
6.365000e+001	1.059000e+003	1.027780e+003	1.006557e+003	3.121994e+001	6.047933e+000	4.078100e+000	2.976159e+000	5.997973e-001
6.370000e+001	1.013000e+003	1.025236e+003	1.006894e+003	-1.223620e+001	5.200625e+000	4.838562e+000	2.559203e+000	5.652537e-001
6.375000e+001	1.060000e+003	1.023249e+003	1.007236e+003	3.675070e+001	4.519915e+000	5.847222e+000	2.224229e+000	5.336166e-001
6.380000e+001	9.930000e+002	1.021686e+003	1.007581e+003	-2.868595e+001	3.964830e+000	7.231638e+000	1.951074e+000	5.045682e-001
6.385000e+001	9.570000e+002	1.020451e+003	1.007932e+003	-6.345083e+001	3.506236e+000	9.215797e+000	1.725402e+000	0.000000e+000
6.390000e+001	1.046000e+003	1.019474e+003	1.008286e+003	2.652566e+001	3.122978e+000	1.221286e+001	1.536803e+000	0.000000e+000
6.395000e+001	1.079000e+003	1.018705e+003	1.008646e+003	6.029531e+001	2.799396e+000	1.699773e+001	1.377570e+000	0.000000e+000
6.400000e+001	1.003000e+003	1.018103e+003	1.009009e+003	-1.510269e+001	2.523700e+000	2.514702e+001	1.241901e+000	0.000000e+000
6.405000e+001	1.060000e+003	1.017638e+003	1.009377e+003	4.236180e+001	2.286876e+000	4.049782e+001	1.125361e+000	0.000000e+000
6.410000e+001	9.940000e+002	1.017288e+003	1.009749e+003	-2.328778e+001	2.081935e+000	6.616093e+001	1.024510e+000	0.000000e+000
6.415000e+001	1.010000e+003	1.017033e+003	1.010126e+003	-7.032908e+000	1.903396e+000	6.497474e+001	9.366521e-001	0.000000e+000
6.420000e+001	1.049000e+003	1.016859e+003	1.010507e+003	3.214115e+001	1.746905e+000	5.652565e+001	8.596436e-001	0.000000e+000
6.425000e+001	9.920000e+002	1.016754e+003	1.010893e+003	-2.475374e+001	1.608972e+000	7.094397e+001	7.917673e-001	0.000000e+000
6.430000e+001	1.065000e+003	1.016708e+003	1.011283e+003	4.829209e+001	1.486771e+000	1.055731e+002	7.316329e-001	0.000000e+000
6.435000e+001	1.044000e+003	1.016713e+003	1.011678e+003	2.728652e+001	1.377996e+000	1.330687e+002	6.781052e-001	0.000000e+000
6.440000e+001	1.002000e+003	1.016764e+003	1.012076e+003	-1.476390e+001	1.280747e+000	8.940214e+001	6.302496e-001	0.000000e+000
6.445000e+001	1.042000e+003	1.016854e+003	1.012480e+003	2.514626e+001	1.193451e+000	6.632035e+001	5.872915e-001	0.000000e+000
6.450000e+001	1.085000e+003	1.016978e+003	1.012887e+003	6.802153e+001	1.114793e+000	6.513409e+001	5.485841e-001	0.000000e+000
6.455000e+001	1.030000e+003	1.017134e+003	1.013299e+003	1.286576e+001	1.043668e+000	6.841144e+001	5.135842e-001	0.000000e+000
6.460000e+001	1.056000e+003	1.017318e+003	1.013716e+003	3.868218e+001	9.791449e-001	3.305493e+001	4.818326e-001	0.000000e+000
6.465000e+001	1.025000e+003	1.017526e+003	1.014137e+003	7.473571e+000	9.204296e-001	2.090905e+001	4.529391e-001	0.000000e+000
6.470000e+001	1.064000e+003	1.017758e+003	1.014562e+003	4.624229e+001	8.668452e-001	1.234824e+001	4.265704e-001	0.000000e+000
6.475000e+001	9.920000e+002	1.018010e+003	1.014992e+003	-2.600961e+001	8.178105e-001	8.146412e+000	4.024406e-001	0.000000e+000
6.480000e+001	1.017000e+003	1.018280e+003	1.015426e+003	-1.280390e+000	7.728242e-001	5.859558e+000	3.803031e-001	0.000000e+000
6.485000e+001	9.440000e+002	1.018569e+003	1.015864e+003	-7.456851e+001	7.314524e-001	4.456405e+000	3.599442e-001	0.000000e+000
6.490000e+001	9.840000e+002	1.018873e+003	1.016307e+003	-3.487264e+001	6.933177e-001	3.522961e+000	3.411784e-001	0.000000e+000
6.495000e+001	1.005000e+003	1.019192e+003	1.016755e+003	-1.419161e+001	6.580910e-001	2.865453e+000	3.238435e-001	0.000000e+000
6.500000e+001	1.024000e+003	1.019524e+003	1.017207e+003	4.475583e+000	6.254837e-001	2.382229e+000	3.077975e-001	0.000000e+000
6.505000e+001	9.370000e+002	1.019870e+003	1.017663e+003	-8.287015e+001	5.952423e-001	2.015267e+000	2.929159e-001	0.000000e+000
6.510000e+001	1.012000e+003	1.020228e+003	1.018123e+003	-8.228009e+000	5.671432e-001	1.729230e+000	2.790885e-001	0.000000e+000
6.515000e+001	9.740000e+002	1.020597e+003	1.018588e+003	-4.659730e+001	5.409886e-001	1.501474e+000	2.662179e-001	0.000000e+000
6.520000e+001	1.005000e+003	1.020977e+003	1.019058e+003	-1.597740e+001	5.166032e-001	1.144160e+000	2.542180e-001	0.000000e+000
6.525000e+001	1.009000e+003	1.021368e+003	1.019532e+003	-1.236774e+001	4.938308e-001	1.007304e+000	2.430118e-001	0.000000e+000
6.530000e+001	9.610000e+002	1.021768e+003	1.020010e+003	-6.076783e+001	4.725321e-001	8.938676e-001	2.325308e-001	0.000000e+000
6.535000e+001	1.032000e+003	1.022177e+003	1.020493e+003	9.822778e+000	4.525827e-001	7.987461e-001	2.227138e-001	0.000000e+000
6.540000e+001	1.037000e+003	1.022596e+003	1.020980e+003	1.440448e+001	4.338709e-001	6.356108e-001	2.135058e-001	0.000000e+000
6.545000e+001	9.980000e+002	1.023022e+003	1.021471e+003	-2.502236e+001	4.162964e-001	5.737800e-001	2.048575e-001	0.000000e+000
6.550000e+001	1.029000e+003	1.023457e+003	1.021967e+003	5.542577e+000	3.997688e-001	5.206068e-001	1.967244e-001	0.000000e+000
6.555000e+001	1.002000e+003	1.023900e+003	1.022467e+003	-2.190041e+001	3.842066e-001	4.745381e-001	1.890663e-001	0.000000e+000
6.560000e+001	9.780000e+002	1.024351e+003	1.022972e+003	-4.635106e+001	3.695360e-001	4.343558e-001	1.818469e-001	0.000000e+000
6.565000e+001	9.970000e+002	1.024809e+003	1.023481e+003	-2.780912e+001	3.556901e-001	3.990935e-001	1.750334e-001	0.000000e+000
6.570000e+001	1.021000e+003	1.025274e+003	1.023995e+003	-4.274387e+000	3.426083e-001	3.679760e-001	1.685959e-001	0.000000e+000
6.575000e+001	9.350000e+002	1.025747e+003	1.024513e+003	-9.074665e+001	3.302352e-001	3.403755e-001	1.625072e-001	0.000000e+000
6.580000e+001	9.950000e+002	1.026226e+003	1.025035e+003	-3.122574e+001	3.185208e-001	3.157795e-001	1.567426e-001	0.000000e+000
6.585000e+001	9.670000e+002	1.026711e+003	1.025562e+003	-5.971148e+001	3.074189e-001	2.937655e-001	1.512794e-001	0.000000e+000
6.590000e+001	9.890000e+002	1.027204e+003	1.026093e+003	-3.820372e+001	2.968876e-001	2.739832e-001	1.460970e-001	0.000000e+000
6.595000e+001	9.640000e+002	1.027702e+003	1.026629e+003	-6.370232e+001	2.868884e-001	2.561400e-001	1.411764e-001	0.000000e+000
6.600000e+001	9.670000e+002	1.028207e+003	1.027169e+003	-6.120715e+001	2.773862e-001	2.399897e-001	1.365004e-001	0.000000e+000
6.605000e+001	9.560000e+002	1.028718e+003	1.027713e+003	-7.271810e+001	2.683484e-001	2.253242e-001	1.320530e-001	0.000000e+000
6.610000e+001	1.016000e+003	1.029235e+003	1.028262e+003	-1.323506e+001	2.597454e-001	2.119663e-001	1.278195e-001	0.000000e+000
6.615000e+001	9.540000e+002	1.029758e+003	1.028815e+003	-7.575793e+001	2.515496e-001	1.997648e-001	1.237863e-001	0.000000e+000
6.620000e+001	9.740000e+002	1.030287e+003	1.029373e+003	-5.628661e+001	2.437357e-001	1.885897e-001	1.199412e-001	0.000000e+000
6.625000e+001	9.540000e+002	1.030821e+003	1.029935e+003	-7.682102e+001	2.362804e-001	1.783287e-001	1.162725e-001	0.000000e+000
6.630000e+001	9.810000e+002	1.031361e+003	1.030502e+003	-5.036109e+001	2.291621e-001	0.000000e+000	1.127696e-001	0.000000e+000
6.635000e+001	9.660000e+002	1.031907e+003	1.031073e+003	-6.590673e+001	2.223607e-001	0.000000e+000	1.094226e-001	0.000000e+000
6.640000e+001	9.080000e+002	1.032458e+003	1.031648e+003	-1.244579e+002	2.158577e-001	0.000000e+000	1.062226e-001	0.000000e+000
6.645000e+001	9.780000e+002	1.033014e+003	1.032228e+003	-5.501448e+001	2.096360e-001	0.000000e+000	1.031609e-001	0.000000e+000
6.650000e+001	9.770000e+002	1.033576e+003	1.032812e+003	-5.657648e+001	2.036794e-001	0.000000e+000	1.002297e-001	0.000000e+000
6.655000e+001	9.540000e+002	1.034144e+003	1.033400e+003	-8.014380e+001	1.979732e-001	0.000000e+000	9.742167e-002	0.000000e+000
6.660000e+001	1.001000e+003	1.034716e+003	1.033993e+003	-3.371642e+001	1.925035e-001	0.000000e+000	9.473006e-002	0.000000e+000
6.665000e+001	9.070000e+002	1.035294e+003	1.034591e+003	-1.282943e+002	1.872574e-001	0.000000e+000	9.214849e-002	0.000000e+000
6.670000e+001	9.290000e+002	1.035877e+003	1.035193e+003	-1.068773e+002	1.822229e-001	0.000000e+000	8.967104e-002	0.000000e+000
6.675000e+001	9.480000e+002	1.036466e+003	1.035799e+003	-8.846551e+001	1.773888e-001	0.000000e+000	8.729219e-002	0.000000e+000
6.680000e+001	9.630000e+002	1.037059e+003	1.036409e+003	-7.405882e+001	1.727446e-001	0.000000e+000	8.500678e-002	0.000000e+000
6.685000e+001	9.510000e+002	1.037657e+003	1.037024e+003	-8.665721e+001	1.682804e-001	0.000000e+000	8.280996e-002	0.000000e+000
6.690000e+001	1.000000e+003	1.038261e+003	1.037644e+003	-3.826064e+001	1.639870e-001	0.000000e+000	8.069723e-002	0.000000e+000
6.695000e+001	9.590000e+002	1.038869e+003	1.038268e+003	-7.986909e+001	1.598559e-001	0.000000e+000	7.866434e-002	0.000000e+000
6.700000e+001	1.010000e+003	1.039483e+003	1.038896e+003	-2.948252e+001	1.558790e-001	0.000000e+000	7.670732e-002	0.000000e+000
