# Supplementary material for: Design of high SERS sensitive substrates based on branched Ti nanorods
Source: Sci Rep. 2022 Jul 8;12:11631. doi: 10.1038/s41598-022-15875-3 (PMC9270367; doi:10.1038/s41598-022-15875-3)
Supplement: Supplementary file 1 — Supplementary Information. [file 41598_2022_15875_MOESM1_ESM.zip › Supplemantary file/XRD/Ti-TiN-Ag50nm.csv]

#twotheta	yobs	ycal	bkg	diff	ycalphase_1	ycalphase_2	ycalphase_3	ycalphase_4	h_1	k_1	l_1	peakpos_1	peakpos_ideal_1	d_1	h_2	k_2	l_2	peakpos_2	peakpos_ideal_2	d_2	h_3	k_3	l_3	peakpos_3	peakpos_ideal_3	d_3	h_4	k_4	l_4	peakpos_4	peakpos_ideal_4	d_4
3.350000e+001	1.960000e+003	1.738980e+003	1.628105e+003	2.210199e+002	9.786328e+000	1.834789e+001	0.000000e+000	1.996394e+000	1	0	0	3.507043e+001	3.507043e+001	2.556594e+000	1	1	1	3.511009e+001	3.511009e+001	2.553797e+000	1	0	1	3.802881e+001	3.802881e+001	2.364233e+000	1	0	0	3.511009e+001	3.511009e+001	2.553797e+000
3.355000e+001	1.966000e+003	1.742958e+003	1.625585e+003	2.230423e+002	1.037395e+001	1.936468e+001	0.000000e+000	2.096954e+000	0	0	2	3.809965e+001	3.809965e+001	2.360000e+000	2	0	0	4.076466e+001	4.076466e+001	2.211653e+000	1	1	0	4.409514e+001	4.409514e+001	2.052024e+000	0	0	2	3.784854e+001	3.784854e+001	2.375078e+000
3.360000e+001	1.979000e+003	1.747481e+003	1.623070e+003	2.315186e+002	1.101870e+001	2.046507e+001	0.000000e+000	2.206592e+000	1	0	1	4.007690e+001	4.007690e+001	2.248007e+000	2	2	0	5.901619e+001	5.901619e+001	1.563875e+000	0	0	2	4.440319e+001	4.440319e+001	2.038500e+000	1	0	1	4.005230e+001	4.005230e+001	2.249330e+000
3.365000e+001	1.970000e+003	1.752595e+003	1.620559e+003	2.174046e+002	1.172833e+001	2.165584e+001	0.000000e+000	2.326492e+000	1	0	2	5.274344e+001	5.274344e+001	1.734113e+000	1	1	1	4.969970e+001	4.969970e+001	1.832947e+000	1	0	2	5.257778e+001	5.257778e+001	1.739186e+000
3.370000e+001	1.916000e+003	1.758341e+003	1.618054e+003	1.576589e+002	1.251197e+001	2.294338e+001	0.000000e+000	2.458042e+000	1	1	0	6.291325e+001	6.291325e+001	1.476050e+000	1	0	2	5.500350e+001	5.500350e+001	1.668085e+000	1	1	0	6.299004e+001	6.299004e+001	1.474435e+000
3.375000e+001	1.905000e+003	1.764754e+003	1.615554e+003	1.402461e+002	1.338040e+001	2.433316e+001	0.000000e+000	2.602870e+000	2	0	0	6.412745e+001	6.412745e+001	1.451000e+000
3.380000e+001	1.904000e+003	1.771859e+003	1.613059e+003	1.321411e+002	1.434643e+001	2.582902e+001	0.000000e+000	2.762907e+000	1	1	2	6.436611e+001	6.436611e+001	1.446195e+000
3.385000e+001	1.923000e+003	1.779665e+003	1.610568e+003	1.433355e+002	1.542541e+001	2.743228e+001	0.000000e+000	2.940447e+000
3.390000e+001	1.924000e+003	1.788157e+003	1.608083e+003	1.358435e+002	1.663578e+001	2.914076e+001	0.000000e+000	3.138237e+000
3.395000e+001	1.891000e+003	1.797291e+003	1.605603e+003	9.370943e+001	1.799991e+001	3.094765e+001	0.000000e+000	3.359587e+000
3.400000e+001	1.928000e+003	1.806986e+003	1.603127e+003	1.210143e+002	1.954512e+001	3.284051e+001	0.000000e+000	3.608514e+000
3.405000e+001	1.931000e+003	1.817120e+003	1.600656e+003	1.138804e+002	2.130501e+001	3.480053e+001	0.000000e+000	3.889928e+000
3.410000e+001	1.975000e+003	1.827527e+003	1.598191e+003	1.474731e+002	2.332133e+001	3.680229e+001	0.000000e+000	4.209881e+000
3.415000e+001	1.953000e+003	1.838004e+003	1.595730e+003	1.149960e+002	2.564632e+001	3.881450e+001	0.000000e+000	4.575899e+000
3.420000e+001	1.852000e+003	1.848322e+003	1.593274e+003	3.677881e+000	2.834612e+001	4.080196e+001	0.000000e+000	4.997423e+000
3.425000e+001	1.867000e+003	1.858251e+003	1.590824e+003	8.749357e+000	3.150523e+001	4.272923e+001	0.000000e+000	5.486422e+000
3.430000e+001	1.826000e+003	1.867594e+003	1.588378e+003	-4.159382e+001	3.523285e+001	4.456619e+001	0.000000e+000	6.058222e+000
3.435000e+001	1.873000e+003	1.876241e+003	1.585937e+003	-3.240663e+000	3.967141e+001	4.629580e+001	0.000000e+000	6.732666e+000
3.440000e+001	1.755000e+003	1.884227e+003	1.583501e+003	-1.292270e+002	4.500801e+001	4.792358e+001	0.000000e+000	7.535678e+000
3.445000e+001	1.881000e+003	1.891805e+003	1.581070e+003	-1.080524e+001	5.148874e+001	4.948837e+001	0.000000e+000	8.501342e+000
3.450000e+001	1.834000e+003	1.899514e+003	1.578644e+003	-6.551385e+001	5.943478e+001	5.107301e+001	0.000000e+000	9.674449e+000
3.455000e+001	1.802000e+003	1.908232e+003	1.576223e+003	-1.062321e+002	6.925818e+001	5.281276e+001	0.000000e+000	1.111329e+001
3.460000e+001	1.905000e+003	1.919201e+003	1.573807e+003	-1.420121e+001	8.147776e+001	5.489856e+001	0.000000e+000	1.289234e+001
3.465000e+001	1.893000e+003	1.933984e+003	1.571395e+003	-4.098437e+001	9.674761e+001	5.757086e+001	0.000000e+000	1.510517e+001
3.470000e+001	1.876000e+003	1.954333e+003	1.568989e+003	-7.833346e+001	1.159386e+002	6.109916e+001	0.000000e+000	1.787048e+001
3.475000e+001	1.825000e+003	1.981927e+003	1.566588e+003	-1.569271e+002	1.403481e+002	6.574166e+001	0.000000e+000	2.134946e+001
3.480000e+001	1.880000e+003	2.017955e+003	1.564191e+003	-1.379555e+002	1.721059e+002	7.168146e+001	0.000000e+000	2.578826e+001
3.485000e+001	1.881000e+003	2.062560e+003	1.561800e+003	-1.815603e+002	2.146672e+002	7.894037e+001	5.036148e-001	3.159432e+001
3.490000e+001	1.905000e+003	2.114215e+003	1.559413e+003	-2.092148e+002	2.726923e+002	8.728355e+001	5.196705e-001	3.941446e+001
3.495000e+001	2.158000e+003	2.169243e+003	1.557032e+003	-1.124283e+001	3.493244e+002	9.614561e+001	5.365064e-001	5.005914e+001
3.500000e+001	2.524000e+003	2.221797e+003	1.554655e+003	3.022030e+002	4.380075e+002	1.046271e+002	5.541739e-001	6.387465e+001
3.505000e+001	2.665000e+003	2.264613e+003	1.552284e+003	4.003872e+002	5.128594e+002	1.116107e+002	5.727287e-001	7.913863e+001
3.510000e+001	2.570000e+003	2.290605e+003	1.549917e+003	2.793952e+002	5.218027e+002	1.160065e+002	5.922311e-001	9.074739e+001
3.515000e+001	2.263000e+003	2.236183e+003	1.547555e+003	2.681656e+001	4.344181e+002	1.080335e+002	6.127470e-001	8.810617e+001
3.520000e+001	2.109000e+003	2.097167e+003	1.545198e+003	1.183285e+001	3.332942e+002	8.704845e+001	6.343477e-001	7.217362e+001
3.525000e+001	1.945000e+003	1.962898e+003	1.542846e+003	-1.789761e+001	2.362957e+002	6.679361e+001	6.571110e-001	5.434925e+001
3.530000e+001	1.848000e+003	1.847012e+003	1.540499e+003	9.881363e-001	1.718707e+002	4.936661e+001	6.811219e-001	3.874305e+001
3.535000e+001	1.702000e+003	1.771918e+003	1.538157e+003	-6.991777e+001	1.298221e+002	3.821414e+001	7.064733e-001	2.867942e+001
3.540000e+001	1.770000e+003	1.718409e+003	1.535820e+003	5.159067e+001	9.965773e+001	3.038204e+001	7.332668e-001	2.198503e+001
3.545000e+001	1.686000e+003	1.675837e+003	1.533488e+003	1.016343e+001	7.748228e+001	2.423219e+001	7.616140e-001	1.713505e+001
3.550000e+001	1.693000e+003	1.642265e+003	1.531161e+003	5.073452e+001	6.143014e+001	1.946715e+001	7.916374e-001	1.358492e+001
3.555000e+001	1.679000e+003	1.616705e+003	1.528839e+003	6.229460e+001	4.987428e+001	1.593453e+001	8.234716e-001	1.103023e+001
3.560000e+001	1.696000e+003	1.597400e+003	1.526521e+003	9.859996e+001	4.144764e+001	1.336424e+001	8.572653e-001	9.197139e+000
3.565000e+001	1.627000e+003	1.582554e+003	1.524209e+003	4.444618e+001	3.517167e+001	1.148010e+001	8.931828e-001	7.863816e+000
3.570000e+001	1.598000e+003	1.570807e+003	1.521902e+003	2.719295e+001	3.039819e+001	1.007298e+001	9.314057e-001	6.875163e+000
3.575000e+001	1.597000e+003	1.561240e+003	1.519599e+003	3.575959e+001	2.670171e+001	9.001511e+000	9.721357e-001	6.129114e+000
3.580000e+001	1.616000e+003	1.553244e+003	1.517302e+003	6.275612e+001	2.379732e+001	8.171877e+000	1.015597e+000	5.558545e+000
3.585000e+001	1.616000e+003	1.546406e+003	1.515009e+003	6.959439e+001	2.148928e+001	7.520748e+000	1.062039e+000	5.118343e+000
3.590000e+001	1.626000e+003	1.540441e+003	1.512722e+003	8.555945e+001	1.963991e+001	7.004297e+000	1.111741e+000	4.777431e+000
3.595000e+001	1.597000e+003	1.535147e+003	1.510439e+003	6.185333e+001	1.815027e+001	6.591465e+000	1.165015e+000	4.513931e+000
3.600000e+001	1.625000e+003	1.530378e+003	1.508161e+003	9.462226e+001	1.694808e+001	6.259772e+000	1.222213e+000	4.312156e+000
3.605000e+001	1.683000e+003	1.526026e+003	1.505888e+003	1.569741e+002	1.597969e+001	5.992641e+000	1.283728e+000	4.160705e+000
3.610000e+001	1.550000e+003	1.522010e+003	1.503621e+003	2.798960e+001	1.520485e+001	5.777646e+000	1.350007e+000	4.051211e+000
3.615000e+001	1.565000e+003	1.518270e+003	1.501358e+003	4.673030e+001	1.459312e+001	5.605334e+000	1.421554e+000	3.977513e+000
3.620000e+001	1.502000e+003	1.514757e+003	1.499100e+003	-1.275650e+001	1.412135e+001	5.468423e+000	1.498943e+000	3.935092e+000
3.625000e+001	1.553000e+003	1.511434e+003	1.496847e+003	4.156601e+001	1.377195e+001	5.361235e+000	1.582828e+000	3.920684e+000
3.630000e+001	1.532000e+003	1.508273e+003	1.494599e+003	2.372675e+001	1.353169e+001	5.279302e+000	1.673957e+000	3.932018e+000
3.635000e+001	1.513000e+003	1.505251e+003	1.492356e+003	7.748562e+000	1.339078e+001	5.219078e+000	1.773187e+000	3.967631e+000
3.640000e+001	1.542000e+003	1.502350e+003	1.490117e+003	3.964961e+001	1.334224e+001	5.177724e+000	1.881509e+000	4.026751e+000
3.645000e+001	1.494000e+003	1.499556e+003	1.487884e+003	-5.555658e+000	1.338150e+001	5.152956e+000	2.000068e+000	4.109222e+000
3.650000e+001	1.510000e+003	1.496856e+003	1.485656e+003	1.314423e+001	1.350607e+001	5.142930e+000	2.130196e+000	4.215466e+000
3.655000e+001	1.572000e+003	1.494242e+003	1.483432e+003	7.775833e+001	1.371534e+001	5.146147e+000	2.273448e+000	4.346485e+000
3.660000e+001	1.485000e+003	1.491706e+003	1.481214e+003	-6.706312e+000	1.401053e+001	5.161391e+000	2.431649e+000	4.503878e+000
3.665000e+001	1.474000e+003	1.489244e+003	1.479001e+003	-1.524437e+001	1.439465e+001	5.187674e+000	2.606955e+000	4.689910e+000
3.670000e+001	1.539000e+003	1.486852e+003	1.476792e+003	5.214797e+001	1.487258e+001	5.224195e+000	2.801923e+000	4.907597e+000
3.675000e+001	1.478000e+003	1.484527e+003	1.474589e+003	-6.526826e+000	1.545121e+001	5.270312e+000	3.019606e+000	5.160849e+000
3.680000e+001	1.551000e+003	1.482268e+003	1.472390e+003	6.873243e+001	1.613970e+001	5.325511e+000	3.263674e+000	5.454659e+000
3.685000e+001	1.515000e+003	1.480074e+003	1.470196e+003	3.492569e+001	1.694979e+001	5.389390e+000	3.538570e+000	5.795367e+000
3.690000e+001	1.387000e+003	1.477948e+003	1.468007e+003	-9.094841e+001	1.789634e+001	5.461642e+000	3.849709e+000	6.191019e+000
3.695000e+001	1.450000e+003	1.475893e+003	1.465824e+003	-2.589255e+001	1.899791e+001	5.542044e+000	4.203755e+000	6.651859e+000
3.700000e+001	1.456000e+003	1.473911e+003	1.463645e+003	-1.791093e+001	2.027762e+001	5.630443e+000	4.608970e+000	7.191010e+000
3.705000e+001	1.410000e+003	1.472009e+003	1.461471e+003	-6.200947e+001	2.176432e+001	5.726755e+000	5.075708e+000	7.825407e+000
3.710000e+001	1.397000e+003	1.470196e+003	1.459302e+003	-7.319614e+001	2.349410e+001	5.830949e+000	5.617078e+000	8.577107e+000
3.715000e+001	1.392000e+003	1.468481e+003	1.457138e+003	-7.648139e+001	2.551231e+001	5.943053e+000	6.249872e+000	9.475060e+000
3.720000e+001	1.465000e+003	1.466879e+003	1.454979e+003	-1.878749e+000	2.787636e+001	6.063141e+000	6.995881e+000	1.055747e+001
3.725000e+001	1.409000e+003	1.465406e+003	1.452825e+003	-5.640568e+001	3.065952e+001	6.191337e+000	7.883790e+000	1.187472e+001
3.730000e+001	1.425000e+003	1.464085e+003	1.450676e+003	-3.908471e+001	3.395618e+001	6.327808e+000	8.951966e+000	1.349267e+001
3.735000e+001	1.420000e+003	1.462945e+003	1.448531e+003	-4.294501e+001	3.788908e+001	6.472767e+000	1.025266e+001	1.549615e+001
3.740000e+001	1.416000e+003	1.462025e+003	1.446392e+003	-4.602466e+001	4.261935e+001	6.626471e+000	1.185846e+001	1.799348e+001
3.745000e+001	1.447000e+003	1.461374e+003	1.444258e+003	-1.437379e+001	4.835960e+001	6.789218e+000	1.387261e+001	2.112579e+001
3.750000e+001	1.402000e+003	1.461059e+003	1.442128e+003	-5.905921e+001	5.539042e+001	6.961353e+000	1.644585e+001	2.509069e+001
3.755000e+001	1.448000e+003	1.461171e+003	1.440004e+003	-1.317101e+001	6.407902e+001	7.143267e+000	1.980508e+001	3.019361e+001
3.760000e+001	1.431000e+003	1.461832e+003	1.437884e+003	-3.083221e+001	7.489925e+001	7.335397e+000	2.430443e+001	3.692965e+001
3.765000e+001	1.410000e+003	1.463213e+003	1.435770e+003	-5.321251e+001	8.845718e+001	7.538229e+000	3.052040e+001	4.604291e+001
3.770000e+001	1.451000e+003	1.465547e+003	1.433660e+003	-1.454713e+001	1.055433e+002	7.752303e+000	3.944134e+001	5.835337e+001
3.775000e+001	1.370000e+003	1.469162e+003	1.431556e+003	-9.916231e+001	1.272628e+002	7.978213e+000	5.289434e+001	7.387633e+001
3.780000e+001	1.415000e+003	1.474512e+003	1.429456e+003	-5.951192e+001	1.553199e+002	8.216614e+000	7.484081e+001	8.996404e+001
3.785000e+001	1.405000e+003	1.482241e+003	1.427361e+003	-7.724084e+001	1.924720e+002	8.468224e+000	1.162532e+002	1.006330e+002
3.790000e+001	1.419000e+003	1.493312e+003	1.425271e+003	-7.431238e+001	2.428710e+002	8.733831e+000	2.078749e+002	9.311736e+001
3.795000e+001	1.471000e+003	1.509248e+003	1.423186e+003	-3.824836e+001	3.111379e+002	9.014297e+000	4.068909e+002	7.651942e+001
3.800000e+001	1.558000e+003	1.532441e+003	1.421106e+003	2.555927e+001	3.975372e+002	9.310567e+000	7.211493e+002	5.824650e+001
3.805000e+001	1.663000e+003	1.566047e+003	1.419031e+003	9.695272e+001	4.876092e+002	9.623675e+000	7.423907e+002	4.238804e+001
3.810000e+001	1.674000e+003	1.611734e+003	1.416961e+003	6.226613e+001	5.480284e+002	9.954753e+000	5.266923e+002	3.217524e+001
3.815000e+001	1.671000e+003	1.662562e+003	1.414896e+003	8.438338e+000	5.078371e+002	1.030504e+001	3.674279e+002	2.543763e+001
3.820000e+001	1.697000e+003	1.697016e+003	1.412836e+003	-1.600556e-002	4.139826e+002	1.067590e+001	1.536230e+002	2.064503e+001
3.825000e+001	1.466000e+003	1.671297e+003	1.410781e+003	-2.052974e+002	3.112005e+002	1.106882e+001	7.969169e+001	1.721364e+001
3.830000e+001	1.454000e+003	1.621191e+003	1.408730e+003	-1.671909e+002	2.199722e+002	1.148544e+001	4.716807e+001	1.481330e+001
3.835000e+001	1.378000e+003	1.567811e+003	1.406685e+003	-1.898111e+002	1.605229e+002	1.192757e+001	3.125145e+001	1.316221e+001
3.840000e+001	1.342000e+003	1.520495e+003	1.404645e+003	-1.784955e+002	1.210204e+002	1.239717e+001	2.229074e+001	1.203851e+001
3.845000e+001	1.342000e+003	1.489837e+003	1.402609e+003	-1.478370e+002	9.257441e+001	1.289645e+001	1.672833e+001	1.128918e+001
3.850000e+001	1.309000e+003	1.467721e+003	1.400579e+003	-1.587206e+002	7.175840e+001	1.342780e+001	1.302997e+001	1.081481e+001
3.855000e+001	1.338000e+003	1.450238e+003	1.398553e+003	-1.122385e+002	5.668041e+001	1.399390e+001	1.044251e+001	1.055140e+001
3.860000e+001	1.264000e+003	1.436628e+003	1.396532e+003	-1.726276e+002	4.573596e+001	1.459770e+001	8.559655e+000	1.045766e+001
3.865000e+001	1.318000e+003	1.426227e+003	1.394517e+003	-1.082274e+002	3.765158e+001	1.524245e+001	7.145903e+000	1.050718e+001
3.870000e+001	1.276000e+003	1.418168e+003	1.392506e+003	-1.421680e+002	3.153905e+001	1.593181e+001	6.056861e+000	1.068374e+001
3.875000e+001	1.354000e+003	1.411711e+003	1.390500e+003	-5.771132e+001	2.681206e+001	1.666979e+001	5.199873e+000	1.097859e+001
3.880000e+001	1.379000e+003	1.406351e+003	1.388499e+003	-2.735066e+001	2.308318e+001	1.746090e+001	4.513216e+000	1.138868e+001
3.885000e+001	1.279000e+003	1.401758e+003	1.386503e+003	-1.227578e+002	2.009054e+001	1.831012e+001	3.954453e+000	1.191587e+001
3.890000e+001	1.285000e+003	1.397718e+003	1.384513e+003	-1.127178e+002	1.765251e+001	1.922304e+001	3.493615e+000	1.256644e+001
3.895000e+001	1.282000e+003	1.394086e+003	1.382526e+003	-1.120862e+002	1.564000e+001	2.020582e+001	3.109041e+000	1.335111e+001
3.900000e+001	1.328000e+003	1.390763e+003	1.380545e+003	-6.276319e+001	1.395933e+001	2.126534e+001	2.784757e+000	1.428542e+001
3.905000e+001	1.335000e+003	1.387678e+003	1.378569e+003	-5.267777e+001	1.254121e+001	2.240917e+001	2.508767e+000	1.539043e+001
3.910000e+001	1.193000e+003	1.384779e+003	1.376598e+003	-1.917787e+002	1.133350e+001	2.364559e+001	2.271922e+000	1.669387e+001
3.915000e+001	1.270000e+003	1.382028e+003	1.374632e+003	-1.120280e+002	1.029638e+001	2.498359e+001	2.067145e+000	1.823183e+001
3.920000e+001	1.311000e+003	1.379397e+003	1.372671e+003	-6.839719e+001	9.399032e+000	2.643272e+001	1.888890e+000	2.005109e+001
3.925000e+001	1.289000e+003	1.376865e+003	1.370714e+003	-8.786457e+001	8.617275e+000	2.800293e+001	1.732762e+000	2.221256e+001
3.930000e+001	1.340000e+003	1.374413e+003	1.368763e+003	-3.441331e+001	7.931955e+000	2.970421e+001	1.595241e+000	2.479590e+001
3.935000e+001	1.283000e+003	1.372030e+003	1.366816e+003	-8.903023e+001	7.327727e+000	3.154605e+001	1.473481e+000	2.790611e+001
3.940000e+001	1.278000e+003	1.369705e+003	1.364875e+003	-9.170503e+001	6.792184e+000	3.353672e+001	1.365159e+000	3.168223e+001
3.945000e+001	1.308000e+003	1.367430e+003	1.362938e+003	-5.943047e+001	6.315207e+000	3.568227e+001	1.268367e+000	3.630857e+001
3.950000e+001	1.201000e+003	1.365207e+003	1.361007e+003	-1.642074e+002	5.888480e+000	3.798530e+001	1.181524e+000	4.202793e+001
3.955000e+001	1.355000e+003	1.363073e+003	1.359080e+003	-8.072650e+000	5.505113e+000	4.044346e+001	1.103311e+000	4.915669e+001
3.960000e+001	1.334000e+003	1.361217e+003	1.357158e+003	-2.721666e+001	5.159361e+000	4.304792e+001	1.032619e+000	5.810427e+001
3.965000e+001	1.421000e+003	1.360368e+003	1.355241e+003	6.063191e+001	4.846403e+000	4.578182e+001	9.685143e-001	6.940997e+001
3.970000e+001	1.358000e+003	1.362747e+003	1.353330e+003	-4.747233e+000	4.102828e+000	4.861911e+001	9.102024e-001	8.382807e+001
3.975000e+001	1.426000e+003	1.373703e+003	1.351423e+003	5.229664e+001	3.853687e+000	5.141385e+001	8.570054e-001	1.024289e+002
3.980000e+001	1.383000e+003	1.403089e+003	1.349521e+003	-2.008871e+001	3.626553e+000	5.434448e+001	8.083418e-001	1.272033e+002
3.985000e+001	1.497000e+003	1.463635e+003	1.347624e+003	3.336497e+001	3.418911e+000	5.724758e+001	0.000000e+000	1.608077e+002
3.990000e+001	1.585000e+003	1.563445e+003	1.345732e+003	2.155473e+001	3.228595e+000	6.007120e+001	0.000000e+000	2.063267e+002
3.995000e+001	1.702000e+003	1.694426e+003	1.343844e+003	7.574004e+000	3.053729e+000	6.276983e+001	0.000000e+000	2.641517e+002
4.000000e+001	1.779000e+003	1.826096e+003	1.341962e+003	-4.709571e+001	2.892687e+000	6.531521e+001	0.000000e+000	3.251990e+002
4.005000e+001	2.011000e+003	1.914961e+003	1.340085e+003	9.603881e+001	2.744049e+000	6.770982e+001	0.000000e+000	3.676226e+002
4.010000e+001	1.905000e+003	1.920613e+003	1.338213e+003	-1.561305e+001	2.606575e+000	7.000238e+001	0.000000e+000	3.457946e+002
4.015000e+001	1.859000e+003	1.837926e+003	1.336345e+003	2.107439e+001	2.479174e+000	7.230346e+001	0.000000e+000	2.841122e+002
4.020000e+001	1.770000e+003	1.704342e+003	1.334483e+003	6.565759e+001	2.360886e+000	7.479844e+001	0.000000e+000	2.190341e+002
4.025000e+001	1.563000e+003	1.564769e+003	1.332626e+003	-1.769327e+000	2.250863e+000	7.775349e+001	0.000000e+000	1.550679e+002
4.030000e+001	1.497000e+003	1.454631e+003	1.330773e+003	4.236909e+001	2.148352e+000	8.150883e+001	0.000000e+000	1.120173e+002
4.035000e+001	1.313000e+003	1.385104e+003	1.328925e+003	-7.210441e+001	2.052685e+000	8.645215e+001	0.000000e+000	8.392492e+001
4.040000e+001	1.315000e+003	1.349043e+003	1.327083e+003	-3.404349e+001	1.963267e+000	9.296424e+001	0.000000e+000	6.401978e+001
4.045000e+001	1.346000e+003	1.333140e+003	1.325245e+003	1.286047e+001	1.879564e+000	1.013311e+002	0.000000e+000	4.948867e+001
4.050000e+001	1.318000e+003	1.326589e+003	1.323412e+003	-8.589161e+000	1.801101e+000	1.116231e+002	0.000000e+000	3.894839e+001
4.055000e+001	1.319000e+003	1.323450e+003	1.321585e+003	-4.450476e+000	1.727449e+000	1.235579e+002	0.000000e+000	3.130198e+001
4.060000e+001	1.284000e+003	1.321302e+003	1.319762e+003	-3.730180e+001	1.658222e+000	1.363881e+002	0.000000e+000	2.566795e+001
4.065000e+001	1.324000e+003	1.319387e+003	1.317944e+003	4.613462e+000	1.593074e+000	1.488810e+002	0.000000e+000	2.142124e+001
4.070000e+001	1.260000e+003	1.317520e+003	1.316131e+003	-5.752028e+001	1.531690e+000	1.594618e+002	0.000000e+000	1.814675e+001
4.075000e+001	1.301000e+003	1.315668e+003	1.314323e+003	-1.466751e+001	1.473785e+000	1.665404e+002	0.000000e+000	1.557044e+001
4.080000e+001	1.269000e+003	1.313508e+003	1.312520e+003	-4.450831e+001	1.419102e+000	1.581448e+002	0.000000e+000	1.350767e+001
4.085000e+001	1.289000e+003	1.311676e+003	1.310722e+003	-2.267604e+001	1.367407e+000	1.275486e+002	0.000000e+000	1.183078e+001
4.090000e+001	1.274000e+003	1.309695e+003	1.308928e+003	-3.569483e+001	1.318484e+000	1.027188e+002	0.000000e+000	1.044930e+001
4.095000e+001	1.264000e+003	1.307879e+003	1.307140e+003	-4.387866e+001	1.272141e+000	7.567726e+001	1.721064e-001	9.297765e+000
4.100000e+001	1.226000e+003	1.306069e+003	1.305357e+003	-8.006893e+001	1.228198e+000	5.631436e+001	1.776440e-001	8.327828e+000
4.105000e+001	1.195000e+003	1.304266e+003	1.303579e+003	-1.092655e+002	1.186492e+000	4.356783e+001	1.834532e-001	7.503203e+000
4.110000e+001	1.275000e+003	1.302468e+003	1.301805e+003	-2.746839e+001	1.146875e+000	3.411803e+001	1.895521e-001	6.796222e+000
4.115000e+001	1.274000e+003	1.300677e+003	1.300037e+003	-2.667739e+001	1.109209e+000	2.662076e+001	1.959603e-001	6.185496e+000
4.120000e+001	1.236000e+003	1.298892e+003	1.298273e+003	-6.289247e+001	1.073369e+000	2.094277e+001	2.026991e-001	5.654282e+000
4.125000e+001	1.170000e+003	1.297114e+003	1.296515e+003	-1.271135e+002	1.039237e+000	1.676135e+001	2.937607e-001	5.189324e+000
4.130000e+001	1.222000e+003	1.295341e+003	1.294761e+003	-7.334056e+001	1.006707e+000	1.368169e+001	3.039266e-001	4.780018e+000
4.135000e+001	1.252000e+003	1.293573e+003	1.293012e+003	-4.157343e+001	9.756815e-001	1.137329e+001	3.146307e-001	4.417799e+000
4.140000e+001	1.184000e+003	1.291812e+003	1.291269e+003	-1.078121e+002	9.460678e-001	9.604432e+000	3.259118e-001	4.095690e+000
4.145000e+001	1.295000e+003	1.290057e+003	1.289530e+003	4.943436e+000	9.177819e-001	8.220688e+000	3.378121e-001	3.807960e+000
4.150000e+001	1.254000e+003	1.288307e+003	1.287796e+003	-3.430671e+001	8.907456e-001	7.118441e+000	3.503780e-001	3.549867e+000
4.155000e+001	1.240000e+003	1.286563e+003	1.286067e+003	-4.656253e+001	8.648864e-001	6.226522e+000	3.636602e-001	3.317460e+000
4.160000e+001	1.284000e+003	1.284824e+003	1.284343e+003	-8.239594e-001	8.401370e-001	5.494825e+000	3.777143e-001	3.107427e+000
4.165000e+001	1.230000e+003	1.283091e+003	1.282624e+003	-5.309097e+001	8.164348e-001	4.887281e+000	3.926013e-001	2.916971e+000
4.170000e+001	1.279000e+003	1.281364e+003	1.280910e+003	-2.363529e+000	7.937214e-001	4.377400e+000	4.083888e-001	2.743722e+000
4.175000e+001	1.263000e+003	1.279642e+003	1.279201e+003	-1.664160e+001	7.719428e-001	3.945385e+000	4.251510e-001	2.585659e+000
4.180000e+001	1.230000e+003	1.277925e+003	1.277497e+003	-4.792514e+001	7.510482e-001	3.576201e+000	4.429700e-001	2.441046e+000
4.185000e+001	1.270000e+003	1.276214e+003	1.275797e+003	-6.214135e+000	7.309906e-001	3.258271e+000	4.619369e-001	2.308394e+000
4.190000e+001	1.294000e+003	1.274509e+003	1.274103e+003	1.949145e+001	7.117257e-001	2.982562e+000	4.821527e-001	2.186410e+000
4.195000e+001	1.294000e+003	1.272808e+003	1.272414e+003	2.119164e+001	6.932124e-001	2.741943e+000	5.037299e-001	2.073975e+000
4.200000e+001	1.168000e+003	1.271114e+003	1.270729e+003	-1.031135e+002	6.754120e-001	2.530727e+000	5.267940e-001	1.970111e+000
4.205000e+001	1.269000e+003	1.269424e+003	1.269050e+003	-4.240856e-001	6.582885e-001	2.344333e+000	5.514853e-001	1.873963e+000
4.210000e+001	1.269000e+003	1.267740e+003	1.267375e+003	1.260049e+000	6.418079e-001	2.179038e+000	5.779611e-001	1.784781e+000
4.215000e+001	1.286000e+003	1.266061e+003	1.265706e+003	1.993887e+001	6.259385e-001	2.031791e+000	6.063983e-001	1.701904e+000
4.220000e+001	1.287000e+003	1.264388e+003	1.264041e+003	2.261241e+001	6.106504e-001	1.900072e+000	6.369963e-001	1.624748e+000
4.225000e+001	1.267000e+003	1.262719e+003	1.262381e+003	4.280666e+000	5.959156e-001	1.781789e+000	6.699807e-001	1.552794e+000
4.230000e+001	1.258000e+003	1.261056e+003	1.260727e+003	-3.056334e+000	5.817077e-001	1.675187e+000	7.056072e-001	1.485581e+000
4.235000e+001	1.264000e+003	1.259399e+003	1.259077e+003	4.601423e+000	5.680019e-001	1.578790e+000	7.441671e-001	1.422700e+000
4.240000e+001	1.246000e+003	1.257746e+003	1.257432e+003	-1.174605e+001	5.547747e-001	1.491348e+000	7.859930e-001	1.363784e+000
4.245000e+001	1.247000e+003	1.256099e+003	1.255792e+003	-9.098736e+000	5.420042e-001	1.411797e+000	8.314665e-001	1.308503e+000
4.250000e+001	1.257000e+003	1.254457e+003	1.254157e+003	2.543374e+000	5.296696e-001	1.339227e+000	8.810265e-001	1.172416e+000
4.255000e+001	1.283000e+003	1.252820e+003	1.252527e+003	3.018029e+001	5.177513e-001	1.272853e+000	9.351804e-001	1.125342e+000
4.260000e+001	1.261000e+003	1.251188e+003	1.250902e+003	9.812032e+000	5.062307e-001	1.212001e+000	9.945174e-001	1.081047e+000
4.265000e+001	1.214000e+003	1.249561e+003	1.249282e+003	-3.556140e+001	4.950904e-001	1.156083e+000	1.059725e+000	1.039316e+000
4.270000e+001	1.174000e+003	1.247940e+003	1.247667e+003	-7.393999e+001	4.843137e-001	1.104590e+000	1.131608e+000	9.999553e-001
4.275000e+001	1.263000e+003	1.246324e+003	1.246056e+003	1.667627e+001	0.000000e+000	1.057075e+000	1.211118e+000	9.627882e-001
4.280000e+001	1.208000e+003	1.244713e+003	1.244451e+003	-3.671261e+001	0.000000e+000	1.013148e+000	1.299378e+000	9.276549e-001
4.285000e+001	1.261000e+003	1.243107e+003	1.242851e+003	1.789338e+001	0.000000e+000	9.724643e-001	1.397733e+000	8.944098e-001
4.290000e+001	1.309000e+003	1.241506e+003	1.241255e+003	6.749425e+001	0.000000e+000	9.347202e-001	1.507795e+000	8.629199e-001
4.295000e+001	1.268000e+003	1.239910e+003	1.239665e+003	2.808999e+001	0.000000e+000	8.996471e-001	1.631514e+000	8.330639e-001
4.300000e+001	1.192000e+003	1.238319e+003	1.238079e+003	-4.631937e+001	0.000000e+000	8.670061e-001	1.771266e+000	8.047306e-001
4.305000e+001	1.248000e+003	1.236734e+003	1.236499e+003	1.126616e+001	0.000000e+000	8.365848e-001	1.929974e+000	7.778184e-001
4.310000e+001	1.233000e+003	1.235153e+003	1.234923e+003	-2.153397e+000	0.000000e+000	8.081935e-001	2.111262e+000	7.522337e-001
4.315000e+001	1.230000e+003	1.233578e+003	1.233352e+003	-3.578048e+000	0.000000e+000	7.816623e-001	2.319671e+000	7.278906e-001
4.320000e+001	1.258000e+003	1.232008e+003	1.231787e+003	2.599222e+001	0.000000e+000	7.568391e-001	2.560956e+000	7.047101e-001
4.325000e+001	1.236000e+003	1.230443e+003	1.230226e+003	5.557402e+000	0.000000e+000	7.335868e-001	2.842499e+000	6.826194e-001
4.330000e+001	1.238000e+003	1.228882e+003	1.228670e+003	9.117514e+000	0.000000e+000	7.117822e-001	3.173896e+000	6.615512e-001
4.335000e+001	1.262000e+003	1.227327e+003	1.227119e+003	3.467256e+001	0.000000e+000	6.913137e-001	3.567814e+000	6.414434e-001
4.340000e+001	1.305000e+003	1.225777e+003	1.225573e+003	7.922254e+001	0.000000e+000	6.720806e-001	4.041262e+000	6.222384e-001
4.345000e+001	1.229000e+003	1.224233e+003	1.224032e+003	4.767458e+000	0.000000e+000	6.539915e-001	4.617519e+000	6.038831e-001
4.350000e+001	1.223000e+003	1.222563e+003	1.222496e+003	4.369988e-001	0.000000e+000	6.369634e-001	5.329154e+000	5.863280e-001
4.355000e+001	1.216000e+003	1.221031e+003	1.220965e+003	-5.030597e+000	0.000000e+000	6.209208e-001	6.222888e+000	5.695273e-001
4.360000e+001	1.236000e+003	1.219439e+003	1.219439e+003	1.656125e+001	0.000000e+000	6.057948e-001	7.367733e+000	5.534385e-001
4.365000e+001	1.143000e+003	1.217918e+003	1.217918e+003	-7.491751e+001	0.000000e+000	5.915225e-001	8.869147e+000	5.380217e-001
4.370000e+001	1.193000e+003	1.216401e+003	1.216401e+003	-2.340120e+001	0.000000e+000	5.780466e-001	1.089492e+001	5.232403e-001
4.375000e+001	1.267000e+003	1.214890e+003	1.214890e+003	5.211016e+001	0.000000e+000	5.653143e-001	1.372520e+001	5.090596e-001
4.380000e+001	1.186000e+003	1.213383e+003	1.213383e+003	-2.738343e+001	0.000000e+000	5.532774e-001	1.785779e+001	4.954476e-001
4.385000e+001	1.240000e+003	1.211882e+003	1.211882e+003	2.811804e+001	0.000000e+000	5.418916e-001	2.427486e+001	4.823743e-001
4.390000e+001	1.149000e+003	1.210385e+003	1.210385e+003	-6.138543e+001	0.000000e+000	5.311161e-001	3.532239e+001	4.698117e-001
4.395000e+001	1.227000e+003	1.208894e+003	1.208894e+003	1.810615e+001	0.000000e+000	5.209132e-001	5.737206e+001	4.577334e-001
4.400000e+001	1.237000e+003	1.207407e+003	1.207407e+003	2.959279e+001	0.000000e+000	5.112484e-001	1.046513e+002	4.461150e-001
4.405000e+001	1.227000e+003	1.205926e+003	1.205926e+003	2.107448e+001	0.000000e+000	5.020897e-001	1.914995e+002	4.349333e-001
4.410000e+001	1.219000e+003	1.204449e+003	1.204449e+003	1.455123e+001	0.000000e+000	4.934074e-001	2.582049e+002	4.241667e-001
4.415000e+001	1.296000e+003	1.202977e+003	1.202977e+003	9.302303e+001	0.000000e+000	4.851743e-001	1.668825e+002	4.137950e-001
4.420000e+001	1.273000e+003	1.201510e+003	1.201510e+003	7.148989e+001	0.000000e+000	4.773649e-001	1.635144e+002	4.037991e-001
4.425000e+001	1.216000e+003	1.200048e+003	1.200048e+003	1.595181e+001	0.000000e+000	4.699558e-001	1.037410e+002	3.941610e-001
4.430000e+001	1.237000e+003	1.198591e+003	1.198591e+003	3.840878e+001	0.000000e+000	4.629251e-001	8.294708e+001	3.848639e-001
4.435000e+001	1.255000e+003	1.197139e+003	1.197139e+003	5.786081e+001	0.000000e+000	4.562524e-001	1.042789e+002	3.758918e-001
4.440000e+001	1.220000e+003	1.195692e+003	1.195692e+003	2.430789e+001	0.000000e+000	4.499190e-001	1.351379e+002	3.672299e-001
4.445000e+001	1.223000e+003	1.194250e+003	1.194250e+003	2.875003e+001	0.000000e+000	4.439071e-001	8.853969e+001	3.588639e-001
4.450000e+001	1.215000e+003	1.192813e+003	1.192813e+003	2.218722e+001	0.000000e+000	4.382005e-001	7.983891e+001	3.507805e-001
4.455000e+001	1.186000e+003	1.191381e+003	1.191381e+003	-5.380530e+000	0.000000e+000	4.327838e-001	5.105644e+001	3.429672e-001
4.460000e+001	1.197000e+003	1.189953e+003	1.189953e+003	7.046775e+000	0.000000e+000	4.276427e-001	2.525794e+001	3.354120e-001
4.465000e+001	1.169000e+003	1.188531e+003	1.188531e+003	-1.953086e+001	0.000000e+000	4.227639e-001	1.475215e+001	3.281038e-001
4.470000e+001	1.177000e+003	1.187113e+003	1.187113e+003	-1.011345e+001	0.000000e+000	4.181349e-001	9.649544e+000	3.210318e-001
4.475000e+001	1.198000e+003	1.185701e+003	1.185701e+003	1.229902e+001	0.000000e+000	4.137441e-001	6.947437e+000	0.000000e+000
4.480000e+001	1.129000e+003	1.184293e+003	1.184293e+003	-5.529345e+001	0.000000e+000	4.095803e-001	5.310932e+000	0.000000e+000
4.485000e+001	1.243000e+003	1.182891e+003	1.182891e+003	6.010914e+001	0.000000e+000	4.056335e-001	4.226299e+000	0.000000e+000
4.490000e+001	1.179000e+003	1.181493e+003	1.181493e+003	-2.493225e+000	0.000000e+000	4.018940e-001	3.461554e+000	0.000000e+000
4.495000e+001	1.141000e+003	1.180101e+003	1.180101e+003	-3.910053e+001	0.000000e+000	3.983528e-001	2.897602e+000	0.000000e+000
4.500000e+001	1.187000e+003	1.178713e+003	1.178713e+003	8.287221e+000	0.000000e+000	3.950013e-001	2.467334e+000	0.000000e+000
4.505000e+001	1.167000e+003	1.177330e+003	1.177330e+003	-1.032997e+001	0.000000e+000	3.918316e-001	2.130180e+000	0.000000e+000
4.510000e+001	1.163000e+003	1.175952e+003	1.175952e+003	-1.295211e+001	0.000000e+000	3.888362e-001	1.860241e+000	0.000000e+000
4.515000e+001	1.179000e+003	1.174579e+003	1.174579e+003	4.420806e+000	0.000000e+000	3.860081e-001	1.640244e+000	0.000000e+000
4.520000e+001	1.208000e+003	1.173211e+003	1.173211e+003	3.478878e+001	0.000000e+000	3.833407e-001	1.458254e+000	0.000000e+000
4.525000e+001	1.200000e+003	1.171848e+003	1.171848e+003	2.815181e+001	0.000000e+000	3.808276e-001	1.305776e+000	3.715342e-002
4.530000e+001	1.179000e+003	1.170490e+003	1.170490e+003	8.509892e+000	0.000000e+000	3.784630e-001	1.176609e+000	3.766220e-002
4.535000e+001	1.180000e+003	1.169137e+003	1.169137e+003	1.086303e+001	0.000000e+000	3.762414e-001	1.066132e+000	3.818151e-002
4.540000e+001	1.133000e+003	1.167789e+003	1.167789e+003	-3.478877e+001	2.008149e-001	3.741575e-001	9.708331e-001	3.871162e-002
4.545000e+001	1.156000e+003	1.166446e+003	1.166446e+003	-1.044552e+001	2.035589e-001	2.121056e-001	8.880043e-001	3.925285e-002
4.550000e+001	1.170000e+003	1.165107e+003	1.165107e+003	4.892786e+000	2.063596e-001	2.136700e-001	8.155242e-001	3.980551e-002
4.555000e+001	1.144000e+003	1.163774e+003	1.163774e+003	-1.977385e+001	2.092184e-001	2.152518e-001	7.517107e-001	4.036993e-002
4.560000e+001	1.162000e+003	1.162445e+003	1.162445e+003	-4.454328e-001	2.121370e-001	2.168511e-001	6.952151e-001	4.094643e-002
4.565000e+001	1.188000e+003	1.161122e+003	1.161122e+003	2.687804e+001	2.151172e-001	2.184684e-001	6.449445e-001	4.153536e-002
4.570000e+001	1.134000e+003	1.159803e+003	1.159803e+003	-2.580343e+001	2.181606e-001	2.201038e-001	6.000052e-001	4.213710e-002
4.575000e+001	1.158000e+003	1.158490e+003	1.158490e+003	-4.898439e-001	2.212690e-001	2.217576e-001	5.596603e-001	4.275200e-002
4.580000e+001	1.134000e+003	1.157181e+003	1.157181e+003	-2.318120e+001	2.244443e-001	2.234302e-001	5.232970e-001	4.338046e-002
4.585000e+001	1.157000e+003	1.155878e+003	1.155878e+003	1.122494e+000	2.276885e-001	2.251217e-001	4.904029e-001	4.402288e-002
4.590000e+001	1.131000e+003	1.154579e+003	1.154579e+003	-2.357875e+001	2.310035e-001	2.268325e-001	4.605458e-001	4.467967e-002
4.595000e+001	1.181000e+003	1.153285e+003	1.153285e+003	2.771505e+001	2.343914e-001	2.285629e-001	1.803622e-001	4.535127e-002
4.600000e+001	1.087000e+003	1.151996e+003	1.151996e+003	-6.499608e+001	2.378543e-001	2.303131e-001	1.689365e-001	4.603813e-002
4.605000e+001	1.157000e+003	1.150712e+003	1.150712e+003	6.287837e+000	2.413946e-001	2.320836e-001	1.585642e-001	4.674070e-002
4.610000e+001	1.090000e+003	1.149433e+003	1.149433e+003	-5.943319e+001	2.450145e-001	2.338745e-001	1.491195e-001	4.745948e-002
4.615000e+001	1.207000e+003	1.148159e+003	1.148159e+003	5.884084e+001	2.487165e-001	2.356862e-001	1.404949e-001	4.819496e-002
4.620000e+001	1.122000e+003	1.146890e+003	1.146890e+003	-2.489007e+001	2.525029e-001	2.375190e-001	1.325981e-001	4.894767e-002
4.625000e+001	1.162000e+003	1.145626e+003	1.145626e+003	1.637407e+001	2.563765e-001	2.393733e-001	0.000000e+000	4.971815e-002
4.630000e+001	1.161000e+003	1.144367e+003	1.144367e+003	1.663327e+001	2.603399e-001	2.412494e-001	0.000000e+000	5.050697e-002
4.635000e+001	1.069000e+003	1.143112e+003	1.143112e+003	-7.411248e+001	2.643958e-001	2.431476e-001	0.000000e+000	5.131470e-002
4.640000e+001	1.110000e+003	1.141863e+003	1.141863e+003	-3.186317e+001	2.685473e-001	2.450683e-001	0.000000e+000	5.214196e-002
4.645000e+001	1.153000e+003	1.140619e+003	1.140619e+003	1.238119e+001	2.727974e-001	2.470118e-001	0.000000e+000	5.298939e-002
4.650000e+001	1.163000e+003	1.139379e+003	1.139379e+003	2.362062e+001	2.771491e-001	2.489785e-001	0.000000e+000	5.385764e-002
4.655000e+001	1.177000e+003	1.138145e+003	1.138145e+003	3.885509e+001	2.816057e-001	2.509688e-001	0.000000e+000	5.474740e-002
4.660000e+001	1.071000e+003	1.136915e+003	1.136915e+003	-6.591538e+001	2.861707e-001	2.529831e-001	0.000000e+000	5.565939e-002
4.665000e+001	1.091000e+003	1.135691e+003	1.135691e+003	-4.469079e+001	2.908476e-001	2.550217e-001	0.000000e+000	5.659435e-002
4.670000e+001	1.156000e+003	1.134471e+003	1.134471e+003	2.152885e+001	2.956401e-001	2.570850e-001	0.000000e+000	5.755307e-002
4.675000e+001	1.135000e+003	1.133256e+003	1.133256e+003	1.743552e+000	3.005520e-001	2.591735e-001	0.000000e+000	5.853635e-002
4.680000e+001	1.038000e+003	1.132047e+003	1.132047e+003	-9.404669e+001	3.055873e-001	2.612875e-001	0.000000e+000	5.954504e-002
4.685000e+001	1.101000e+003	1.130842e+003	1.130842e+003	-2.984188e+001	3.107502e-001	2.634275e-001	0.000000e+000	6.058003e-002
4.690000e+001	1.106000e+003	1.129642e+003	1.129642e+003	-2.364202e+001	3.160450e-001	2.655938e-001	0.000000e+000	6.164223e-002
4.695000e+001	1.113000e+003	1.128447e+003	1.128447e+003	-1.544710e+001	3.214762e-001	2.677870e-001	0.000000e+000	6.273261e-002
4.700000e+001	1.039000e+003	1.127257e+003	1.127257e+003	-8.825712e+001	3.270487e-001	2.700074e-001	0.000000e+000	6.385217e-002
4.705000e+001	1.104000e+003	1.126072e+003	1.126072e+003	-2.207209e+001	3.327673e-001	2.722556e-001	0.000000e+000	6.500196e-002
4.710000e+001	1.124000e+003	1.124892e+003	1.124892e+003	-8.920004e-001	3.386371e-001	2.745319e-001	0.000000e+000	6.618309e-002
4.715000e+001	1.058000e+003	1.123717e+003	1.123717e+003	-6.571686e+001	3.446636e-001	2.768369e-001	0.000000e+000	6.739670e-002
4.720000e+001	1.096000e+003	1.122547e+003	1.122547e+003	-2.654666e+001	3.508524e-001	2.791711e-001	0.000000e+000	6.864398e-002
4.725000e+001	1.115000e+003	1.121381e+003	1.121381e+003	-6.381402e+000	3.572094e-001	2.815349e-001	0.000000e+000	6.992621e-002
4.730000e+001	1.110000e+003	1.120221e+003	1.120221e+003	-1.022109e+001	3.637406e-001	2.839288e-001	0.000000e+000	7.124469e-002
4.735000e+001	1.059000e+003	1.119066e+003	1.119066e+003	-6.006573e+001	3.704526e-001	2.863533e-001	0.000000e+000	7.260081e-002
4.740000e+001	1.124000e+003	1.117915e+003	1.117915e+003	6.084697e+000	3.773521e-001	2.888091e-001	0.000000e+000	7.399601e-002
4.745000e+001	1.131000e+003	1.116770e+003	1.116770e+003	1.423017e+001	3.844461e-001	2.912965e-001	0.000000e+000	7.543181e-002
4.750000e+001	1.124000e+003	1.115629e+003	1.115629e+003	8.370708e+000	3.917419e-001	2.938162e-001	0.000000e+000	7.690980e-002
4.755000e+001	1.144000e+003	1.114494e+003	1.114494e+003	2.950630e+001	3.992474e-001	2.963687e-001	0.000000e+000	7.843164e-002
4.760000e+001	1.092000e+003	1.113363e+003	1.113363e+003	-2.136306e+001	4.069706e-001	2.989546e-001	0.000000e+000	7.999909e-002
4.765000e+001	1.068000e+003	1.112237e+003	1.112237e+003	-4.423736e+001	4.149200e-001	3.015745e-001	0.000000e+000	8.161399e-002
4.770000e+001	1.018000e+003	1.111117e+003	1.111117e+003	-9.311660e+001	4.231046e-001	3.042290e-001	0.000000e+000	8.327827e-002
4.775000e+001	1.086000e+003	1.110001e+003	1.110001e+003	-2.400079e+001	4.315337e-001	3.069187e-001	7.373437e-002	8.499397e-002
4.780000e+001	1.158000e+003	1.108890e+003	1.108890e+003	4.911008e+001	4.402172e-001	3.096441e-001	7.765990e-002	8.676322e-002
4.785000e+001	1.108000e+003	1.107784e+003	1.107784e+003	2.159998e-001	4.491653e-001	3.124060e-001	1.173748e-001	8.858828e-002
4.790000e+001	1.073000e+003	1.106683e+003	1.106683e+003	-3.368302e+001	4.583890e-001	3.152050e-001	1.238367e-001	9.047152e-002
4.795000e+001	1.036000e+003	1.105587e+003	1.105587e+003	-6.958699e+001	4.678996e-001	3.180418e-001	1.308474e-001	9.241543e-002
4.800000e+001	1.153000e+003	1.104496e+003	1.104496e+003	4.850410e+001	4.777093e-001	3.209170e-001	1.384711e-001	9.442266e-002
4.805000e+001	1.074000e+003	1.103410e+003	1.103410e+003	-2.940975e+001	4.878306e-001	3.238314e-001	1.467813e-001	9.649597e-002
4.810000e+001	1.048000e+003	1.102329e+003	1.102329e+003	-5.432855e+001	4.982769e-001	3.267856e-001	1.558631e-001	9.863831e-002
4.815000e+001	1.052000e+003	1.101252e+003	1.101252e+003	-4.925229e+001	5.090623e-001	3.297805e-001	1.658150e-001	1.008528e-001
4.820000e+001	1.039000e+003	1.100181e+003	1.100181e+003	-6.118098e+001	5.202015e-001	3.328166e-001	1.767520e-001	1.031426e-001
4.825000e+001	1.081000e+003	1.099115e+003	1.099115e+003	-1.811461e+001	5.317103e-001	3.358949e-001	1.888085e-001	1.055113e-001
4.830000e+001	1.083000e+003	1.098053e+003	1.098053e+003	-1.505319e+001	5.436052e-001	3.390160e-001	2.021427e-001	1.079625e-001
4.835000e+001	1.088000e+003	1.096997e+003	1.096997e+003	-8.996709e+000	5.559036e-001	3.421808e-001	2.169420e-001	1.105001e-001
4.840000e+001	1.051000e+003	1.095945e+003	1.095945e+003	-4.494517e+001	5.686239e-001	3.453902e-001	2.334291e-001	1.131282e-001
4.845000e+001	1.073000e+003	1.094899e+003	1.094899e+003	-2.189858e+001	5.817857e-001	3.486448e-001	2.518712e-001	1.158511e-001
4.850000e+001	1.126000e+003	1.093857e+003	1.093857e+003	3.214306e+001	5.954097e-001	3.519457e-001	2.725899e-001	1.186735e-001
4.855000e+001	1.094000e+003	1.092820e+003	1.092820e+003	1.179765e+000	6.095177e-001	3.552936e-001	2.959766e-001	1.216003e-001
4.860000e+001	1.092000e+003	1.091788e+003	1.091788e+003	2.115232e-001	6.241330e-001	3.586895e-001	3.225098e-001	1.246367e-001
4.865000e+001	1.031000e+003	1.090762e+003	1.090762e+003	-5.976166e+001	6.392801e-001	3.621343e-001	3.527810e-001	1.277881e-001
4.870000e+001	1.074000e+003	1.089740e+003	1.089740e+003	-1.573979e+001	6.549851e-001	3.656290e-001	3.875273e-001	1.310606e-001
4.875000e+001	1.054000e+003	1.088723e+003	1.088723e+003	-3.472287e+001	6.712758e-001	3.691744e-001	4.276770e-001	1.344603e-001
4.880000e+001	1.047000e+003	1.087711e+003	1.087711e+003	-4.071089e+001	6.881816e-001	3.727716e-001	4.744123e-001	1.379940e-001
4.885000e+001	1.076000e+003	1.086704e+003	1.086704e+003	-1.070385e+001	7.057339e-001	3.764216e-001	5.292577e-001	1.416687e-001
4.890000e+001	1.083000e+003	1.085702e+003	1.085702e+003	-2.701761e+000	7.239661e-001	3.801255e-001	5.942058e-001	1.454922e-001
4.895000e+001	1.088000e+003	1.084705e+003	1.084705e+003	3.295387e+000	7.429136e-001	3.838843e-001	6.719010e-001	1.494725e-001
4.900000e+001	1.123000e+003	1.083712e+003	1.083712e+003	3.928759e+001	7.626146e-001	3.876990e-001	7.659138e-001	1.536182e-001
4.905000e+001	1.060000e+003	1.082725e+003	1.082725e+003	-2.272515e+001	7.831092e-001	3.915709e-001	8.811579e-001	1.579388e-001
4.910000e+001	1.071000e+003	1.081743e+003	1.081743e+003	-1.074284e+001	8.044409e-001	3.955011e-001	1.024545e+000	1.624442e-001
4.915000e+001	1.067000e+003	1.080765e+003	1.080765e+003	-1.376547e+001	8.266557e-001	3.994906e-001	1.206046e+000	1.671450e-001
4.920000e+001	1.037000e+003	1.079793e+003	1.079793e+003	-4.279304e+001	8.498030e-001	4.035408e-001	1.440458e+000	1.720527e-001
4.925000e+001	1.100000e+003	1.078826e+003	1.078826e+003	2.117444e+001	8.739358e-001	4.076529e-001	1.750509e+000	1.771796e-001
4.930000e+001	1.038000e+003	1.077863e+003	1.077863e+003	-3.986302e+001	8.991108e-001	4.118281e-001	2.172505e+000	1.825390e-001
4.935000e+001	1.090000e+003	1.076905e+003	1.076905e+003	1.309457e+001	9.253888e-001	4.160677e-001	2.767263e+000	1.881452e-001
4.940000e+001	1.026000e+003	1.075953e+003	1.075953e+003	-4.995278e+001	9.528352e-001	4.203731e-001	3.642825e+000	1.940134e-001
4.945000e+001	1.074000e+003	1.075005e+003	1.075005e+003	-1.005078e+000	9.815201e-001	4.247456e-001	5.008221e+000	2.001604e-001
4.950000e+001	1.026000e+003	1.074062e+003	1.074062e+003	-4.806232e+001	1.011519e+000	4.291867e-001	7.329502e+000	2.066039e-001
4.955000e+001	1.041000e+003	1.073125e+003	1.073125e+003	-3.212450e+001	1.042914e+000	4.336977e-001	1.178753e+001	2.133635e-001
4.960000e+001	1.096000e+003	1.072192e+003	1.072192e+003	2.380837e+001	1.075793e+000	4.382802e-001	2.111795e+001	2.204600e-001
4.965000e+001	1.018000e+003	1.071264e+003	1.071264e+003	-5.326370e+001	1.110250e+000	4.429356e-001	3.893290e+001	2.279162e-001
4.970000e+001	1.081000e+003	1.070341e+003	1.070341e+003	1.065928e+001	1.146388e+000	4.476656e-001	5.499261e+001	2.357569e-001
4.975000e+001	1.092000e+003	1.069423e+003	1.069423e+003	2.257732e+001	1.184318e+000	4.524717e-001	3.317716e+001	2.440089e-001
4.980000e+001	1.072000e+003	1.068510e+003	1.068510e+003	3.490409e+000	1.224161e+000	4.573555e-001	3.187875e+001	2.527014e-001
4.985000e+001	9.720000e+002	1.067601e+003	1.067601e+003	-9.560144e+001	1.266047e+000	4.623188e-001	2.567131e+001	2.618664e-001
4.990000e+001	1.020000e+003	1.066698e+003	1.066698e+003	-4.669824e+001	1.310118e+000	4.673632e-001	1.151838e+001	2.715387e-001
4.995000e+001	9.860000e+002	1.065800e+003	1.065800e+003	-7.979998e+001	1.356529e+000	4.724906e-001	6.344392e+000	2.817564e-001
5.000000e+001	1.048000e+003	1.064907e+003	1.064907e+003	-1.690666e+001	1.405449e+000	4.777028e-001	3.733326e+000	2.925612e-001
5.005000e+001	1.106000e+003	1.064018e+003	1.064018e+003	4.198171e+001	1.457060e+000	4.830016e-001	2.466291e+000	3.039990e-001
5.010000e+001	1.061000e+003	1.063135e+003	1.063135e+003	-2.134860e+000	1.511564e+000	4.883890e-001	1.760426e+000	3.161200e-001
5.015000e+001	1.036000e+003	1.062256e+003	1.062256e+003	-2.625638e+001	1.569182e+000	4.938670e-001	1.324038e+000	3.289799e-001
5.020000e+001	1.032000e+003	1.061383e+003	1.061383e+003	-2.938284e+001	1.630154e+000	4.994377e-001	1.034107e+000	3.426396e-001
5.025000e+001	1.070000e+003	1.060514e+003	1.060514e+003	9.485757e+000	1.694747e+000	5.051030e-001	8.310768e-001	3.571671e-001
5.030000e+001	1.048000e+003	1.059651e+003	1.059651e+003	-1.165059e+001	1.763251e+000	5.108652e-001	6.830731e-001	3.726371e-001
5.035000e+001	1.035000e+003	1.058792e+003	1.058792e+003	-2.379189e+001	1.835989e+000	5.167264e-001	5.717046e-001	3.891329e-001
5.040000e+001	1.011000e+003	1.057938e+003	1.057938e+003	-4.693813e+001	1.913316e+000	5.226891e-001	4.857180e-001	4.067471e-001
5.045000e+001	1.059000e+003	1.057089e+003	1.057089e+003	1.910692e+000	1.995627e+000	5.287554e-001	4.178974e-001	4.255829e-001
5.050000e+001	1.064000e+003	1.056245e+003	1.056245e+003	7.754565e+000	2.083359e+000	5.349279e-001	3.634341e-001	4.457559e-001
5.055000e+001	1.004000e+003	1.055407e+003	1.055407e+003	-5.140651e+001	2.176996e+000	5.412091e-001	3.190194e-001	4.673954e-001
5.060000e+001	1.052000e+003	1.054573e+003	1.054573e+003	-2.572523e+000	2.277082e+000	5.476014e-001	2.823135e-001	4.906468e-001
5.065000e+001	1.070000e+003	1.053743e+003	1.053743e+003	1.625652e+001	2.384219e+000	5.541075e-001	2.516231e-001	5.156739e-001
5.070000e+001	1.077000e+003	1.052919e+003	1.052919e+003	2.408061e+001	2.499087e+000	5.607302e-001	2.256970e-001	5.426618e-001
5.075000e+001	1.034000e+003	1.052100e+003	1.052100e+003	-1.810024e+001	2.622445e+000	5.674722e-001	2.035945e-001	5.718204e-001
5.080000e+001	9.870000e+002	1.051286e+003	1.051286e+003	-6.428603e+001	2.755149e+000	5.743364e-001	7.215390e-002	6.033883e-001
5.085000e+001	1.088000e+003	1.050477e+003	1.050477e+003	3.752323e+001	2.898167e+000	5.813258e-001	6.525311e-002	6.376378e-001
5.090000e+001	1.018000e+003	1.049672e+003	1.049672e+003	-3.167245e+001	3.052592e+000	5.884435e-001	5.929649e-002	6.748805e-001
5.095000e+001	1.002000e+003	1.048873e+003	1.048873e+003	-4.687307e+001	3.219667e+000	5.956926e-001	0.000000e+000	7.154746e-001
5.100000e+001	9.950000e+002	1.048079e+003	1.048079e+003	-5.307865e+001	3.400811e+000	6.030763e-001	0.000000e+000	7.598334e-001
5.105000e+001	1.032000e+003	1.047289e+003	1.047289e+003	-1.528916e+001	3.597643e+000	6.105980e-001	0.000000e+000	8.084356e-001
5.110000e+001	1.010000e+003	1.046505e+003	1.046505e+003	-3.650462e+001	3.812024e+000	6.182612e-001	0.000000e+000	8.618382e-001
5.115000e+001	1.040000e+003	1.045725e+003	1.045725e+003	-5.725023e+000	4.046097e+000	6.260694e-001	0.000000e+000	9.206923e-001
5.120000e+001	1.003000e+003	1.044950e+003	1.044950e+003	-4.195037e+001	4.302341e+000	6.340264e-001	0.000000e+000	9.857629e-001
5.125000e+001	9.940000e+002	1.044181e+003	1.044181e+003	-5.018066e+001	4.583638e+000	6.421358e-001	0.000000e+000	1.057953e+000
5.130000e+001	9.770000e+002	1.043416e+003	1.043416e+003	-6.641590e+001	4.893350e+000	6.504017e-001	0.000000e+000	1.138335e+000
5.135000e+001	1.013000e+003	1.042656e+003	1.042656e+003	-2.965608e+001	5.235423e+000	6.588280e-001	0.000000e+000	1.228191e+000
5.140000e+001	9.860000e+002	1.041901e+003	1.041901e+003	-5.590121e+001	5.614504e+000	6.674190e-001	0.000000e+000	1.329061e+000
5.145000e+001	9.480000e+002	1.041151e+003	1.041151e+003	-9.315128e+001	6.036107e+000	6.761789e-001	0.000000e+000	1.442808e+000
5.150000e+001	1.018000e+003	1.040406e+003	1.040406e+003	-2.240629e+001	6.506803e+000	6.851123e-001	0.000000e+000	1.571705e+000
5.155000e+001	1.018000e+003	1.039666e+003	1.039666e+003	-2.166625e+001	7.034474e+000	6.942237e-001	0.000000e+000	1.718546e+000
5.160000e+001	1.018000e+003	1.038931e+003	1.038931e+003	-2.093115e+001	7.628642e+000	7.035178e-001	0.000000e+000	1.886791e+000
5.165000e+001	1.019000e+003	1.038201e+003	1.038201e+003	-1.920100e+001	8.300888e+000	7.129996e-001	0.000000e+000	2.080767e+000
5.170000e+001	9.660000e+002	1.037476e+003	1.037476e+003	-7.147579e+001	9.065405e+000	7.226742e-001	0.000000e+000	2.305940e+000
5.175000e+001	1.060000e+003	1.036756e+003	1.036756e+003	2.324448e+001	9.939736e+000	7.325469e-001	0.000000e+000	2.569282e+000
5.180000e+001	1.022000e+003	1.036040e+003	1.036040e+003	-1.404020e+001	1.094575e+001	7.426229e-001	0.000000e+000	2.879797e+000
5.185000e+001	1.059000e+003	1.035330e+003	1.035330e+003	2.367017e+001	1.211098e+001	7.529081e-001	0.000000e+000	3.249241e+000
5.190000e+001	9.850000e+002	1.034624e+003	1.034624e+003	-4.962440e+001	1.347045e+001	7.634082e-001	0.000000e+000	3.693156e+000
5.195000e+001	9.680000e+002	1.033924e+003	1.033924e+003	-6.592391e+001	1.506918e+001	7.741292e-001	0.000000e+000	4.232321e+000
5.200000e+001	1.072000e+003	1.033228e+003	1.033228e+003	3.877163e+001	1.696579e+001	7.850773e-001	0.000000e+000	4.894788e+000
5.205000e+001	1.038000e+003	1.032538e+003	1.032538e+003	5.462231e+000	1.923745e+001	7.962591e-001	0.000000e+000	5.718729e+000
5.210000e+001	1.000000e+003	1.031852e+003	1.031852e+003	-3.185212e+001	2.198700e+001	8.076811e-001	0.000000e+000	6.756513e+000
5.215000e+001	1.059000e+003	1.031171e+003	1.031171e+003	2.782859e+001	2.535293e+001	8.193504e-001	0.000000e+000	8.080914e+000
5.220000e+001	1.046000e+003	1.030496e+003	1.030496e+003	1.550436e+001	2.952331e+001	8.312741e-001	0.000000e+000	9.795294e+000
5.225000e+001	1.014000e+003	1.029825e+003	1.029825e+003	-1.582482e+001	3.475561e+001	8.434596e-001	0.000000e+000	1.205068e+001
5.230000e+001	1.030000e+003	1.029159e+003	1.029159e+003	8.410574e-001	4.140615e+001	8.559146e-001	0.000000e+000	1.507156e+001
5.235000e+001	1.010000e+003	1.028498e+003	1.028498e+003	-1.849801e+001	4.997741e+001	8.686472e-001	0.000000e+000	1.918166e+001
5.240000e+001	9.510000e+002	1.027842e+003	1.027842e+003	-7.684202e+001	6.119730e+001	8.816657e-001	0.000000e+000	2.478253e+001
5.245000e+001	1.023000e+003	1.027191e+003	1.027191e+003	-4.190979e+000	7.614482e+001	8.949786e-001	0.000000e+000	3.213791e+001
5.250000e+001	1.045000e+003	1.026545e+003	1.026545e+003	1.845512e+001	9.640228e+001	9.085949e-001	0.000000e+000	4.070719e+001
5.255000e+001	1.021000e+003	1.025904e+003	1.025904e+003	-4.903725e+000	1.240699e+002	9.225238e-001	0.000000e+000	4.824890e+001
5.260000e+001	1.047000e+003	1.025268e+003	1.025268e+003	2.173249e+001	1.610581e+002	9.367751e-001	0.000000e+000	5.076145e+001
5.265000e+001	1.057000e+003	1.024636e+003	1.024636e+003	3.236375e+001	2.063619e+002	9.513586e-001	0.000000e+000	4.422937e+001
5.270000e+001	1.063000e+003	1.024010e+003	1.024010e+003	3.899007e+001	2.509582e+002	9.662848e-001	0.000000e+000	3.740063e+001
5.275000e+001	1.057000e+003	1.023389e+003	1.023389e+003	3.361145e+001	2.774547e+002	9.815646e-001	0.000000e+000	3.077597e+001
5.280000e+001	1.026000e+003	1.022772e+003	1.022772e+003	3.227885e+000	2.534762e+002	9.972091e-001	0.000000e+000	2.221001e+001
5.285000e+001	1.020000e+003	1.022161e+003	1.022161e+003	-2.160626e+000	2.137186e+002	1.013230e+000	0.000000e+000	1.569627e+001
5.290000e+001	9.970000e+002	1.021554e+003	1.021554e+003	-2.455408e+001	1.806781e+002	1.029639e+000	0.000000e+000	1.153436e+001
5.295000e+001	1.024000e+003	1.020952e+003	1.020952e+003	3.047518e+000	1.351087e+002	1.046450e+000	0.000000e+000	8.744033e+000
5.300000e+001	1.056000e+003	1.020356e+003	1.020356e+003	3.564417e+001	9.499291e+001	1.063675e+000	0.000000e+000	6.758120e+000
5.305000e+001	1.011000e+003	1.019764e+003	1.019764e+003	-8.764114e+000	6.886826e+001	1.081328e+000	5.552244e-002	5.320200e+000
5.310000e+001	9.720000e+002	1.019177e+003	1.019177e+003	-4.717735e+001	5.177658e+001	1.099424e+000	5.847243e-002	4.273710e+000
5.315000e+001	1.029000e+003	1.018596e+003	1.018596e+003	1.040448e+001	3.978890e+001	1.117977e+000	6.166378e-002	3.501603e+000
5.320000e+001	9.860000e+002	1.018019e+003	1.018019e+003	-3.201865e+001	3.113179e+001	1.137002e+000	9.275782e-002	2.919760e+000
5.325000e+001	1.012000e+003	1.017447e+003	1.017447e+003	-5.446712e+000	2.484493e+001	1.156517e+000	9.798627e-002	2.471388e+000
5.330000e+001	1.042000e+003	1.016880e+003	1.016880e+003	2.512028e+001	2.023181e+001	1.176537e+000	1.036699e-001	2.118785e+000
5.335000e+001	9.450000e+002	1.016318e+003	1.016318e+003	-7.131768e+001	1.678029e+001	1.197080e+000	1.098632e-001	1.836553e+000
5.340000e+001	9.790000e+002	1.015761e+003	1.015761e+003	-3.676058e+001	1.413916e+001	1.218166e+000	1.166289e-001	1.607161e+000
5.345000e+001	1.051000e+003	1.015208e+003	1.015208e+003	3.579158e+001	1.207502e+001	1.239812e+000	1.240400e-001	1.418205e+000
5.350000e+001	1.060000e+003	1.014661e+003	1.014661e+003	4.533879e+001	1.043171e+001	1.262039e+000	1.321812e-001	1.260715e+000
5.355000e+001	1.007000e+003	1.014119e+003	1.014119e+003	-7.118938e+000	9.102296e+000	1.284868e+000	1.411518e-001	1.128074e+000
5.360000e+001	9.990000e+002	1.013582e+003	1.013582e+003	-1.458161e+001	8.011693e+000	1.308321e+000	1.510685e-001	1.015319e+000
5.365000e+001	9.930000e+002	1.013049e+003	1.013049e+003	-2.004923e+001	7.105974e+000	1.332421e+000	1.620694e-001	9.186636e-001
5.370000e+001	1.006000e+003	1.012522e+003	1.012522e+003	-6.521800e+000	6.345605e+000	1.357191e+000	1.743185e-001	8.351828e-001
5.375000e+001	1.028000e+003	1.011999e+003	1.011999e+003	1.600069e+001	5.701073e+000	1.382657e+000	1.880123e-001	7.625865e-001
5.380000e+001	1.000000e+003	1.011482e+003	1.011482e+003	-1.148176e+001	5.149991e+000	1.408845e+000	2.033876e-001	6.990615e-001
5.385000e+001	9.640000e+002	1.010969e+003	1.010969e+003	-4.696916e+001	4.675129e+000	1.435782e+000	2.207316e-001	6.431568e-001
5.390000e+001	9.880000e+002	1.010462e+003	1.010462e+003	-2.246150e+001	4.263052e+000	1.463498e+000	2.403958e-001	5.937006e-001
5.395000e+001	1.041000e+003	1.009959e+003	1.009959e+003	3.104121e+001	3.903159e+000	1.492021e+000	2.628140e-001	5.497378e-001
5.400000e+001	1.005000e+003	1.009461e+003	1.009461e+003	-4.461021e+000	3.586995e+000	1.521385e+000	2.885260e-001	5.104839e-001
5.405000e+001	1.020000e+003	1.008968e+003	1.008968e+003	1.103180e+001	3.307753e+000	1.551622e+000	3.182113e-001	4.752896e-001
5.410000e+001	1.027000e+003	1.008480e+003	1.008480e+003	1.851968e+001	3.059898e+000	1.582768e+000	3.527341e-001	4.436136e-001
5.415000e+001	1.072000e+003	1.007997e+003	1.007997e+003	6.400262e+001	2.838897e+000	1.614858e+000	3.932071e-001	4.150022e-001
5.420000e+001	1.007000e+003	1.007519e+003	1.007519e+003	-5.193881e-001	2.641005e+000	1.647931e+000	4.410831e-001	3.890724e-001
5.425000e+001	9.730000e+002	1.007046e+003	1.007046e+003	-3.404634e+001	2.463108e+000	1.682029e+000	4.982871e-001	3.654992e-001
5.430000e+001	1.054000e+003	1.006578e+003	1.006578e+003	4.742176e+001	2.302601e+000	1.717192e+000	5.674141e-001	3.440055e-001
5.435000e+001	9.460000e+002	1.006115e+003	1.006115e+003	-6.011508e+001	2.157289e+000	1.753467e+000	6.520289e-001	3.243536e-001
5.440000e+001	9.560000e+002	1.005657e+003	1.005657e+003	-4.965686e+001	2.025312e+000	1.790900e+000	7.571367e-001	3.063389e-001
5.445000e+001	1.139000e+003	1.005204e+003	1.005204e+003	1.337964e+002	1.905087e+000	1.829541e+000	8.899408e-001	2.897845e-001
5.450000e+001	9.620000e+002	1.004755e+003	1.004755e+003	-4.275527e+001	1.795258e+000	1.869443e+000	1.061109e+000	2.745367e-001
5.455000e+001	9.890000e+002	1.004312e+003	1.004312e+003	-1.531189e+001	1.694662e+000	1.910660e+000	1.286979e+000	2.604615e-001
5.460000e+001	9.540000e+002	1.003873e+003	1.003873e+003	-4.987345e+001	1.602290e+000	1.953252e+000	1.593571e+000	2.474418e-001
5.465000e+001	1.024000e+003	1.003440e+003	1.003440e+003	2.056004e+001	1.517271e+000	1.997278e+000	2.024316e+000	2.353744e-001
5.470000e+001	1.063000e+003	1.003011e+003	1.003011e+003	5.998859e+001	1.438843e+000	2.042806e+000	2.655928e+000	2.241688e-001
5.475000e+001	1.002000e+003	1.002588e+003	1.002588e+003	-5.878064e-001	1.366344e+000	2.089903e+000	3.634031e+000	2.137449e-001
5.480000e+001	1.073000e+003	1.002169e+003	1.002169e+003	7.083085e+001	1.299189e+000	2.138642e+000	5.263377e+000	2.040314e-001
5.485000e+001	1.000000e+003	1.001755e+003	1.001755e+003	-1.755432e+000	1.236867e+000	2.189099e+000	8.251429e+000	1.949654e-001
5.490000e+001	1.016000e+003	1.001347e+003	1.001347e+003	1.465334e+001	1.178924e+000	2.241358e+000	1.425649e+001	1.864906e-001
5.495000e+001	1.060000e+003	1.000943e+003	1.000943e+003	5.905717e+001	1.124960e+000	2.295503e+000	2.599959e+001	1.785566e-001
5.500000e+001	1.037000e+003	1.000544e+003	1.000544e+003	3.645605e+001	1.074618e+000	2.351626e+000	3.794693e+001	1.711183e-001
5.505000e+001	1.017000e+003	1.000150e+003	1.000150e+003	1.684999e+001	1.027581e+000	2.409825e+000	2.260608e+001	1.641353e-001
5.510000e+001	1.030000e+003	9.997610e+002	9.997610e+002	3.023898e+001	9.835667e-001	2.470203e+000	2.073584e+001	1.575713e-001
5.515000e+001	1.030000e+003	9.993770e+002	9.993770e+002	3.062303e+001	9.423209e-001	2.532870e+000	2.157486e+001	1.513933e-001
5.520000e+001	1.020000e+003	9.989979e+002	9.989979e+002	2.100213e+001	9.036162e-001	2.597942e+000	1.044865e+001	1.455716e-001
5.525000e+001	1.032000e+003	9.986237e+002	9.986237e+002	3.337629e+001	8.672482e-001	2.665542e+000	5.936122e+000	1.400794e-001
5.530000e+001	1.049000e+003	9.982545e+002	9.982545e+002	5.074551e+001	8.330325e-001	2.735805e+000	3.361565e+000	1.348923e-001
5.535000e+001	9.790000e+002	9.978902e+002	9.978902e+002	-1.889022e+001	8.008025e-001	2.808870e+000	2.129844e+000	1.299880e-001
5.540000e+001	1.027000e+003	9.975309e+002	9.975309e+002	2.946911e+001	7.704075e-001	2.884887e+000	1.481635e+000	1.253465e-001
5.545000e+001	1.001000e+003	9.971765e+002	9.971765e+002	3.823492e+000	7.417107e-001	2.964018e+000	1.095690e+000	1.209492e-001
5.550000e+001	9.610000e+002	9.968271e+002	9.968271e+002	-3.582707e+001	7.145881e-001	3.046433e+000	8.457202e-001	1.167792e-001
5.555000e+001	1.028000e+003	9.964826e+002	9.964826e+002	3.151743e+001	6.889264e-001	3.132316e+000	6.738175e-001	1.128213e-001
5.560000e+001	9.560000e+002	9.961430e+002	9.961430e+002	-4.014302e+001	6.646227e-001	3.221864e+000	5.501788e-001	1.090613e-001
5.565000e+001	1.054000e+003	9.958084e+002	9.958084e+002	5.819158e+001	8.480576e-001	3.315286e+000	4.580987e-001	1.054861e-001
5.570000e+001	9.850000e+002	9.954788e+002	9.954788e+002	-1.047876e+001	8.290440e-001	3.412808e+000	3.875802e-001	1.404932e-001
5.575000e+001	1.046000e+003	9.951540e+002	9.951540e+002	5.084596e+001	8.111885e-001	3.514672e+000	3.323232e-001	1.377810e-001
5.580000e+001	9.920000e+002	9.949939e+002	9.948343e+002	-2.993926e+000	7.944204e-001	3.621139e+000	2.881875e-001	1.352316e-001
5.585000e+001	1.046000e+003	9.946814e+002	9.945194e+002	5.131863e+001	7.786747e-001	3.732487e+000	2.523566e-001	1.328359e-001
5.590000e+001	1.035000e+003	9.943738e+002	9.942096e+002	4.062620e+001	7.638921e-001	3.849019e+000	2.228575e-001	1.305857e-001
5.595000e+001	1.002000e+003	9.941500e+002	9.939046e+002	7.849967e+000	7.500180e-001	3.971058e+000	1.982731e-001	1.284733e-001
5.600000e+001	1.075000e+003	9.938536e+002	9.936046e+002	8.114643e+001	7.370023e-001	4.098956e+000	1.775640e-001	1.264917e-001
5.605000e+001	1.045000e+003	9.935621e+002	9.933096e+002	5.143786e+001	7.247987e-001	4.233089e+000	1.599526e-001	1.246342e-001
5.610000e+001	1.022000e+003	9.932757e+002	9.930195e+002	2.872428e+001	7.133648e-001	4.373867e+000	5.783624e-002	1.228950e-001
5.615000e+001	1.036000e+003	9.929943e+002	9.927343e+002	4.300567e+001	7.026616e-001	4.521734e+000	5.219602e-002	1.212684e-001
5.620000e+001	9.690000e+002	9.927180e+002	9.924541e+002	-2.371797e+001	6.926530e-001	4.677168e+000	4.734194e-002	1.197493e-001
5.625000e+001	9.800000e+002	9.924466e+002	9.921788e+002	-1.244664e+001	6.833060e-001	4.840692e+000	0.000000e+000	1.183331e-001
5.630000e+001	1.072000e+003	9.921803e+002	9.919085e+002	7.981965e+001	6.745898e-001	5.012871e+000	0.000000e+000	1.170152e-001
5.635000e+001	9.710000e+002	9.919191e+002	9.916431e+002	-2.091909e+001	6.664762e-001	5.194323e+000	0.000000e+000	1.157918e-001
5.640000e+001	9.890000e+002	9.916629e+002	9.913827e+002	-2.662868e+000	6.589394e-001	5.385717e+000	0.000000e+000	1.146590e-001
5.645000e+001	9.610000e+002	9.914117e+002	9.911272e+002	-3.041169e+001	6.519553e-001	5.587788e+000	0.000000e+000	1.136134e-001
5.650000e+001	1.023000e+003	9.911656e+002	9.908766e+002	3.183445e+001	6.455018e-001	5.801336e+000	0.000000e+000	1.126519e-001
5.655000e+001	9.730000e+002	9.909245e+002	9.906310e+002	-1.792447e+001	6.395586e-001	6.027238e+000	0.000000e+000	1.117715e-001
5.660000e+001	9.900000e+002	9.906884e+002	9.903903e+002	-6.884343e-001	6.341071e-001	6.266455e+000	0.000000e+000	1.109696e-001
5.665000e+001	9.960000e+002	9.904575e+002	9.901546e+002	5.542546e+000	6.291299e-001	6.520042e+000	0.000000e+000	1.102437e-001
5.670000e+001	1.016000e+003	9.902315e+002	9.899238e+002	2.576847e+001	6.246115e-001	6.789159e+000	0.000000e+000	1.095914e-001
5.675000e+001	1.058000e+003	9.900107e+002	9.896980e+002	6.798933e+001	6.205372e-001	7.075085e+000	0.000000e+000	1.090109e-001
5.680000e+001	1.028000e+003	9.897949e+002	9.894771e+002	3.820512e+001	6.168939e-001	7.379229e+000	0.000000e+000	1.085001e-001
5.685000e+001	1.028000e+003	9.895842e+002	9.892612e+002	3.841584e+001	6.136695e-001	7.703151e+000	0.000000e+000	1.080574e-001
5.690000e+001	1.053000e+003	9.893785e+002	9.890502e+002	6.362150e+001	6.108532e-001	8.048577e+000	0.000000e+000	1.076812e-001
5.695000e+001	1.039000e+003	9.891779e+002	9.888441e+002	4.982207e+001	6.084348e-001	8.417420e+000	0.000000e+000	1.073700e-001
5.700000e+001	1.034000e+003	9.889824e+002	9.886430e+002	4.501756e+001	6.064057e-001	8.811806e+000	0.000000e+000	1.071228e-001
5.705000e+001	9.920000e+002	9.887920e+002	9.884469e+002	3.207958e+000	6.047576e-001	9.234096e+000	0.000000e+000	1.069383e-001
5.710000e+001	1.005000e+003	9.886067e+002	9.882556e+002	1.639327e+001	6.034836e-001	9.686919e+000	0.000000e+000	1.068156e-001
5.715000e+001	1.009000e+003	9.884265e+002	9.880694e+002	2.057348e+001	6.025774e-001	1.017320e+001	0.000000e+000	1.067538e-001
5.720000e+001	1.027000e+003	9.882514e+002	9.878880e+002	3.874859e+001	6.020335e-001	1.069618e+001	0.000000e+000	1.067523e-001
5.725000e+001	9.610000e+002	9.880814e+002	9.877116e+002	-2.708141e+001	6.018473e-001	1.125947e+001	0.000000e+000	1.068104e-001
5.730000e+001	9.910000e+002	9.879165e+002	9.875402e+002	3.083477e+000	6.020149e-001	1.186705e+001	0.000000e+000	1.069276e-001
5.735000e+001	1.032000e+003	9.877568e+002	9.873737e+002	4.424324e+001	6.025332e-001	1.252326e+001	0.000000e+000	1.071036e-001
5.740000e+001	9.990000e+002	9.876021e+002	9.872122e+002	1.139788e+001	6.033996e-001	1.323283e+001	0.000000e+000	6.499967e-002
5.745000e+001	1.035000e+003	9.874526e+002	9.870555e+002	4.754739e+001	6.046126e-001	1.400081e+001	0.000000e+000	6.616548e-002
5.750000e+001	1.030000e+003	9.873082e+002	9.869039e+002	4.269176e+001	6.061710e-001	1.483247e+001	0.000000e+000	6.736294e-002
5.755000e+001	1.016000e+003	9.871690e+002	9.867572e+002	2.883098e+001	3.764907e-001	1.573311e+001	0.000000e+000	6.859319e-002
5.760000e+001	1.055000e+003	9.870350e+002	9.866154e+002	6.796504e+001	3.835296e-001	1.670787e+001	0.000000e+000	6.985745e-002
5.765000e+001	9.860000e+002	9.869061e+002	9.864785e+002	-9.060595e-001	3.907677e-001	1.776127e+001	0.000000e+000	7.115698e-002
5.770000e+001	1.009000e+003	9.867823e+002	9.863467e+002	2.221767e+001	3.982126e-001	1.889681e+001	0.000000e+000	7.249311e-002
5.775000e+001	1.026000e+003	9.866638e+002	9.862197e+002	3.933622e+001	4.058723e-001	2.011627e+001	0.000000e+000	7.386722e-002
5.780000e+001	1.001000e+003	9.865504e+002	9.860977e+002	1.444958e+001	4.137551e-001	2.141901e+001	0.000000e+000	7.528076e-002
5.785000e+001	1.012000e+003	9.864423e+002	9.859807e+002	2.555774e+001	4.218698e-001	2.280118e+001	0.000000e+000	7.673527e-002
5.790000e+001	1.046000e+003	9.863393e+002	9.858686e+002	5.966069e+001	4.302255e-001	2.425488e+001	0.000000e+000	7.823234e-002
5.795000e+001	1.032000e+003	9.862416e+002	9.857614e+002	4.575843e+001	4.388319e-001	2.576759e+001	0.000000e+000	7.977364e-002
5.800000e+001	1.009000e+003	9.861491e+002	9.856592e+002	2.285093e+001	4.476991e-001	2.732187e+001	0.000000e+000	8.136093e-002
5.805000e+001	1.005000e+003	9.860618e+002	9.855619e+002	1.893819e+001	4.568377e-001	2.889568e+001	0.000000e+000	8.299606e-002
5.810000e+001	1.056000e+003	9.859798e+002	9.854696e+002	7.002019e+001	4.662590e-001	3.046356e+001	0.000000e+000	8.468098e-002
5.815000e+001	9.780000e+002	9.859031e+002	9.853822e+002	-7.903070e+000	4.759747e-001	3.199898e+001	0.000000e+000	8.641772e-002
5.820000e+001	9.880000e+002	9.858316e+002	9.852997e+002	2.168385e+000	4.859972e-001	3.347812e+001	0.000000e+000	8.820844e-002
5.825000e+001	1.012000e+003	9.857655e+002	9.852222e+002	2.623455e+001	4.963395e-001	3.488507e+001	0.000000e+000	9.005538e-002
5.830000e+001	1.033000e+003	9.857046e+002	9.851497e+002	4.729539e+001	5.070155e-001	3.621858e+001	0.000000e+000	9.196094e-002
5.835000e+001	1.046000e+003	9.856491e+002	9.850821e+002	6.035092e+001	5.180396e-001	3.749976e+001	0.000000e+000	9.392761e-002
5.840000e+001	1.069000e+003	9.855989e+002	9.850194e+002	8.340109e+001	5.294271e-001	3.878008e+001	0.000000e+000	9.595803e-002
5.845000e+001	1.019000e+003	9.855541e+002	9.849617e+002	3.344591e+001	5.411942e-001	4.014810e+001	0.000000e+000	9.805500e-002
5.850000e+001	1.057000e+003	9.855147e+002	9.849089e+002	7.148535e+001	5.533579e-001	4.173301e+001	0.000000e+000	1.002214e-001
5.855000e+001	9.720000e+002	9.854806e+002	9.848611e+002	-1.348062e+001	5.659362e-001	4.370201e+001	0.000000e+000	1.024605e-001
5.860000e+001	1.045000e+003	9.854520e+002	9.848182e+002	5.954800e+001	5.789483e-001	4.624805e+001	0.000000e+000	1.047754e-001
5.865000e+001	1.043000e+003	9.854288e+002	9.847802e+002	5.757117e+001	5.924142e-001	4.956386e+001	0.000000e+000	1.071696e-001
5.870000e+001	9.770000e+002	9.854111e+002	9.847472e+002	-8.411123e+000	6.063552e-001	5.379946e+001	0.000000e+000	1.096468e-001
5.875000e+001	1.055000e+003	9.853989e+002	9.847192e+002	6.960109e+001	6.207942e-001	5.900343e+001	0.000000e+000	1.122109e-001
5.880000e+001	1.037000e+003	9.853922e+002	9.846960e+002	5.160778e+001	6.357549e-001	6.505597e+001	0.000000e+000	1.148660e-001
5.885000e+001	1.021000e+003	9.853911e+002	9.846779e+002	3.560893e+001	6.512629e-001	7.161402e+001	0.000000e+000	1.176164e-001
5.890000e+001	9.990000e+002	9.853955e+002	9.846647e+002	1.360451e+001	6.673452e-001	7.810085e+001	0.000000e+000	1.204667e-001
5.895000e+001	1.027000e+003	9.854055e+002	9.846564e+002	4.159447e+001	6.840304e-001	8.377271e+001	0.000000e+000	1.234219e-001
5.900000e+001	1.121000e+003	9.854212e+002	9.846530e+002	1.355788e+002	7.013491e-001	8.786910e+001	0.000000e+000	1.264872e-001
5.905000e+001	9.730000e+002	9.854426e+002	9.846547e+002	-1.244256e+001	7.193338e-001	8.438015e+001	0.000000e+000	1.296681e-001
5.910000e+001	1.066000e+003	9.854696e+002	9.846612e+002	8.053037e+001	7.380190e-001	6.866296e+001	0.000000e+000	1.329704e-001
5.915000e+001	9.680000e+002	9.855025e+002	9.846727e+002	-1.750246e+001	7.574415e-001	5.814640e+001	0.000000e+000	1.364005e-001
5.920000e+001	1.066000e+003	9.855411e+002	9.846891e+002	8.045892e+001	7.776407e-001	5.084603e+001	0.000000e+000	1.399650e-001
5.925000e+001	1.052000e+003	9.855856e+002	9.847105e+002	6.641445e+001	7.986586e-001	3.799519e+001	0.000000e+000	1.436710e-001
5.930000e+001	9.780000e+002	9.856359e+002	9.847369e+002	-7.635922e+000	8.205399e-001	2.758226e+001	0.000000e+000	1.475262e-001
5.935000e+001	1.009000e+003	9.856922e+002	9.847681e+002	2.330776e+001	8.433326e-001	2.116046e+001	0.000000e+000	1.515385e-001
5.940000e+001	1.044000e+003	9.857546e+002	9.848044e+002	5.824544e+001	8.670880e-001	1.664869e+001	0.000000e+000	1.557168e-001
5.945000e+001	1.079000e+003	9.858229e+002	9.848455e+002	9.317706e+001	8.918610e-001	1.311345e+001	0.000000e+000	1.600702e-001
5.950000e+001	1.012000e+003	9.858975e+002	9.848916e+002	2.610254e+001	9.177107e-001	1.037965e+001	0.000000e+000	1.646086e-001
5.955000e+001	1.038000e+003	9.859782e+002	9.849427e+002	5.202182e+001	9.447002e-001	8.336420e+000	0.000000e+000	1.693428e-001
5.960000e+001	1.050000e+003	9.860652e+002	9.849987e+002	6.393482e+001	9.728976e-001	6.820599e+000	0.000000e+000	1.742841e-001
5.965000e+001	9.770000e+002	9.861585e+002	9.850596e+002	-9.158528e+000	1.002376e+000	5.679932e+000	0.000000e+000	1.794448e-001
5.970000e+001	9.860000e+002	9.862583e+002	9.851255e+002	-2.583248e-001	1.033214e+000	4.803108e+000	0.000000e+000	1.848381e-001
5.975000e+001	1.028000e+003	9.863647e+002	9.851963e+002	4.163534e+001	1.065497e+000	4.115027e+000	0.000000e+000	1.904781e-001
5.980000e+001	1.018000e+003	9.864776e+002	9.852721e+002	3.152236e+001	1.099316e+000	3.565173e+000	0.000000e+000	1.963801e-001
5.985000e+001	1.013000e+003	9.865974e+002	9.853528e+002	2.640264e+001	1.134770e+000	3.118819e+000	0.000000e+000	2.025606e-001
5.990000e+001	1.030000e+003	9.867240e+002	9.854385e+002	4.327605e+001	1.171967e+000	2.751499e+000	0.000000e+000	2.090374e-001
5.995000e+001	1.023000e+003	9.868575e+002	9.855291e+002	3.614246e+001	1.211022e+000	2.445571e+000	0.000000e+000	2.158297e-001
6.000000e+001	1.035000e+003	9.869983e+002	9.856247e+002	4.800173e+001	1.252061e+000	2.188060e+000	0.000000e+000	2.229584e-001
6.005000e+001	1.042000e+003	9.871463e+002	9.857252e+002	5.485371e+001	1.295220e+000	1.969248e+000	0.000000e+000	2.304460e-001
6.010000e+001	9.930000e+002	9.873018e+002	9.858306e+002	5.698245e+000	1.340649e+000	1.781743e+000	0.000000e+000	2.383169e-001
6.015000e+001	1.064000e+003	9.874649e+002	9.859410e+002	7.653514e+001	1.388510e+000	1.619836e+000	0.000000e+000	2.465979e-001
6.020000e+001	1.046000e+003	9.876358e+002	9.860563e+002	5.836421e+001	1.438978e+000	1.479065e+000	0.000000e+000	2.553178e-001
6.025000e+001	1.028000e+003	9.878148e+002	9.861766e+002	4.018524e+001	1.492246e+000	1.355902e+000	0.000000e+000	2.645083e-001
6.030000e+001	1.045000e+003	9.880020e+002	9.863018e+002	5.699799e+001	1.548526e+000	1.247524e+000	0.000000e+000	2.742037e-001
6.035000e+001	1.065000e+003	9.881978e+002	9.864320e+002	7.680220e+001	1.608049e+000	1.151654e+000	0.000000e+000	2.844418e-001
6.040000e+001	1.041000e+003	9.884024e+002	9.865671e+002	5.259759e+001	1.671068e+000	1.066436e+000	0.000000e+000	2.952637e-001
6.045000e+001	1.009000e+003	9.886161e+002	9.867071e+002	2.038386e+001	1.737862e+000	9.903480e-001	0.000000e+000	3.067148e-001
6.050000e+001	1.048000e+003	9.888394e+002	9.868521e+002	5.916065e+001	1.808739e+000	9.221289e-001	0.000000e+000	3.188446e-001
6.055000e+001	9.820000e+002	9.890724e+002	9.870021e+002	-7.072408e+000	1.884038e+000	8.607292e-001	0.000000e+000	3.317078e-001
6.060000e+001	9.990000e+002	9.893157e+002	9.871569e+002	9.684266e+000	1.964135e+000	8.052687e-001	0.000000e+000	3.453648e-001
6.065000e+001	1.039000e+003	9.895698e+002	9.873168e+002	4.943021e+001	2.049446e+000	7.550049e-001	0.000000e+000	3.598821e-001
6.070000e+001	1.040000e+003	9.898351e+002	9.874815e+002	5.016489e+001	2.140431e+000	7.093076e-001	0.000000e+000	3.753336e-001
6.075000e+001	1.046000e+003	9.901122e+002	9.876513e+002	5.588776e+001	2.237607e+000	6.676398e-001	0.000000e+000	3.918009e-001
6.080000e+001	1.082000e+003	9.904018e+002	9.878259e+002	9.159815e+001	2.341546e+000	6.295408e-001	0.000000e+000	4.093750e-001
6.085000e+001	1.037000e+003	9.907046e+002	9.880055e+002	4.629536e+001	2.452890e+000	5.946143e-001	0.000000e+000	4.281574e-001
6.090000e+001	9.960000e+002	9.910214e+002	9.881901e+002	4.978573e+000	2.572359e+000	5.625173e-001	0.000000e+000	4.482611e-001
6.095000e+001	1.045000e+003	9.913531e+002	9.883796e+002	5.364688e+001	2.700761e+000	5.329521e-001	0.000000e+000	4.698130e-001
6.100000e+001	9.960000e+002	9.917007e+002	9.885740e+002	4.299264e+000	2.839009e+000	5.056591e-001	0.000000e+000	4.929553e-001
6.105000e+001	9.990000e+002	9.920654e+002	9.887734e+002	6.934556e+000	2.988135e+000	4.804113e-001	0.000000e+000	5.178482e-001
6.110000e+001	9.790000e+002	9.924486e+002	9.889777e+002	-1.344856e+001	3.149307e+000	4.570090e-001	0.000000e+000	5.446727e-001
6.115000e+001	1.048000e+003	9.928516e+002	9.891870e+002	5.514842e+001	3.323857e+000	4.352768e-001	0.000000e+000	5.736335e-001
6.120000e+001	1.019000e+003	9.932762e+002	9.894012e+002	2.572377e+001	3.513305e+000	4.150593e-001	1.114188e-001	6.049631e-001
6.125000e+001	1.086000e+003	9.937245e+002	9.896204e+002	9.227552e+001	3.719391e+000	3.962189e-001	1.149599e-001	6.389268e-001
6.130000e+001	1.064000e+003	9.941986e+002	9.898445e+002	6.980141e+001	3.944118e+000	3.786332e-001	1.186725e-001	6.758276e-001
6.135000e+001	1.007000e+003	9.947012e+002	9.900735e+002	1.229881e+001	4.189800e+000	3.621933e-001	1.225681e-001	7.160135e-001
6.140000e+001	1.020000e+003	9.952353e+002	9.903075e+002	2.476466e+001	4.459116e+000	3.468016e-001	1.266587e-001	7.598854e-001
6.145000e+001	1.063000e+003	9.958046e+002	9.905464e+002	6.719542e+001	4.755190e+000	3.323710e-001	1.309577e-001	8.079071e-001
6.150000e+001	1.006000e+003	9.964131e+002	9.907903e+002	9.586891e+000	5.081677e+000	3.188229e-001	1.354795e-001	8.606175e-001
6.155000e+001	1.079000e+003	9.970658e+002	9.910392e+002	8.193417e+001	5.442874e+000	3.060869e-001	1.402397e-001	9.186457e-001
6.160000e+001	1.100000e+003	9.977686e+002	9.912929e+002	1.022314e+002	5.843865e+000	2.940993e-001	1.452554e-001	9.827296e-001
6.165000e+001	1.025000e+003	9.985284e+002	9.915516e+002	2.647164e+001	6.290693e+000	2.828025e-001	1.505453e-001	1.053739e+000
6.170000e+001	9.980000e+002	9.993535e+002	9.918153e+002	-1.353486e+000	6.790587e+000	2.721445e-001	1.561296e-001	1.132705e+000
6.175000e+001	9.750000e+002	1.000254e+003	9.920839e+002	-2.525407e+001	7.352253e+000	2.620781e-001	1.620307e-001	1.220857e+000
6.180000e+001	1.059000e+003	1.001242e+003	9.923575e+002	5.775760e+001	7.986249e+000	2.525601e-001	1.682730e-001	1.319671e+000
6.185000e+001	1.062000e+003	1.002334e+003	9.926359e+002	5.966641e+001	8.705469e+000	2.435515e-001	1.748834e-001	1.430928e+000
6.190000e+001	1.046000e+003	1.003546e+003	9.929194e+002	4.245369e+001	9.525793e+000	2.350165e-001	1.818914e-001	1.556798e+000
6.195000e+001	1.055000e+003	1.004904e+003	9.932078e+002	5.009609e+001	1.046695e+001	2.269225e-001	1.893295e-001	1.699938e+000
6.200000e+001	1.016000e+003	1.006436e+003	9.935011e+002	9.564141e+000	1.155367e+001	2.192397e-001	1.972337e-001	1.863635e+000
6.205000e+001	1.065000e+003	1.008180e+003	9.937994e+002	5.682022e+001	1.281728e+001	2.119406e-001	2.056438e-001	2.051990e+000
6.210000e+001	9.910000e+002	1.010184e+003	9.941026e+002	-1.918426e+001	1.429789e+001	2.050002e-001	2.146039e-001	2.270167e+000
6.215000e+001	1.043000e+003	1.012513e+003	9.944107e+002	3.048704e+001	1.604750e+001	1.983952e-001	3.239856e-001	2.524738e+000
6.220000e+001	1.058000e+003	1.015250e+003	9.947238e+002	4.274956e+001	1.813434e+001	1.921044e-001	3.394359e-001	2.824169e+000
6.225000e+001	1.005000e+003	1.018511e+003	9.950419e+002	-1.351092e+001	2.064939e+001	1.861082e-001	3.560240e-001	3.179491e+000
6.230000e+001	1.044000e+003	1.022451e+003	9.953649e+002	2.154860e+001	2.371586e+001	1.803884e-001	3.738650e-001	3.605290e+000
6.235000e+001	1.047000e+003	1.027292e+003	9.956928e+002	1.970822e+001	2.750387e+001	1.749284e-001	4.437790e-001	4.121142e+000
6.240000e+001	1.085000e+003	1.033346e+003	9.960257e+002	5.165450e+001	3.225315e+001	1.697127e-001	4.672232e-001	4.753801e+000
6.245000e+001	1.067000e+003	1.041065e+003	9.963635e+002	2.593486e+001	3.830846e+001	1.647268e-001	4.925859e-001	5.540559e+000
6.250000e+001	1.044000e+003	1.051107e+003	9.967063e+002	-7.107450e+000	4.617370e+001	1.599575e-001	5.200834e-001	6.534489e+000
6.255000e+001	1.043000e+003	1.064427e+003	9.970540e+002	-2.142737e+001	5.659103e+001	1.553923e-001	5.499636e-001	7.812577e+000
6.260000e+001	1.070000e+003	1.082442e+003	9.974067e+002	-1.244200e+001	7.064768e+001	1.510199e-001	5.825120e-001	9.487931e+000
6.265000e+001	1.059000e+003	1.107389e+003	9.977643e+002	-4.838906e+001	8.989384e+001	1.468295e-001	6.180581e-001	1.172707e+001
6.270000e+001	1.121000e+003	1.143064e+003	9.981268e+002	-2.206386e+001	1.163784e+002	1.428111e-001	6.569844e-001	1.477172e+001
6.275000e+001	1.230000e+003	1.195672e+003	9.984943e+002	3.432776e+001	1.522436e+002	1.389555e-001	6.997369e-001	1.895762e+001
6.280000e+001	1.263000e+003	1.272065e+003	9.988667e+002	-9.064996e+000	1.978664e+002	1.352540e-001	7.468384e-001	2.469653e+001
6.285000e+001	1.383000e+003	1.366462e+003	9.992441e+002	1.653781e+001	2.472397e+002	1.316984e-001	7.989046e-001	3.230726e+001
6.290000e+001	1.452000e+003	1.435831e+003	9.996264e+002	1.616852e+001	2.842712e+002	1.282813e-001	8.566657e-001	4.144190e+001
6.295000e+001	1.358000e+003	1.387486e+003	1.000014e+003	-2.948555e+001	2.813138e+002	1.249954e-001	9.209921e-001	5.008321e+001
6.300000e+001	1.348000e+003	1.319085e+003	1.000406e+003	2.891532e+001	2.400377e+002	1.218342e-001	9.929293e-001	5.460986e+001
6.305000e+001	1.285000e+003	1.313845e+003	1.000803e+003	-2.884466e+001	2.088470e+002	1.187915e-001	1.073742e+000	4.923635e+001
6.310000e+001	1.307000e+003	1.284781e+003	1.001205e+003	2.221891e+001	1.831374e+002	1.158613e-001	1.164972e+000	4.193692e+001
6.315000e+001	1.209000e+003	1.194988e+003	1.001612e+003	1.401209e+001	1.398205e+002	1.130382e-001	1.268517e+000	3.703103e+001
6.320000e+001	1.165000e+003	1.139597e+003	1.002024e+003	2.540259e+001	9.812519e+001	1.103171e-001	1.386731e+000	3.093667e+001
6.325000e+001	1.150000e+003	1.109398e+003	1.002441e+003	4.060153e+001	7.039521e+001	1.076931e-001	1.522573e+000	2.231168e+001
6.330000e+001	1.030000e+003	1.085021e+003	1.002863e+003	-5.502134e+001	5.256244e+001	1.051616e-001	1.679795e+000	1.570539e+001
6.335000e+001	1.089000e+003	1.065725e+003	1.003290e+003	2.327546e+001	4.034517e+001	1.027184e-001	1.863230e+000	1.148737e+001
6.340000e+001	1.043000e+003	1.051986e+003	1.003722e+003	-8.985552e+000	3.162489e+001	1.003593e-001	2.079182e+000	8.699056e+000
6.345000e+001	1.023000e+003	1.042471e+003	1.004158e+003	-1.947129e+001	2.530436e+001	9.808057e-002	2.336020e+000	6.743622e+000
6.350000e+001	1.029000e+003	1.035760e+003	1.004600e+003	-6.760020e+000	2.065885e+001	9.587859e-002	2.645064e+000	5.336041e+000
6.355000e+001	1.042000e+003	1.030901e+003	1.005047e+003	1.109937e+001	1.717550e+001	9.374995e-002	3.021954e+000	4.310000e+000
6.360000e+001	1.075000e+003	1.027305e+003	1.005498e+003	4.769459e+001	1.450445e+001	9.169142e-002	3.488852e+000	3.549382e+000
6.365000e+001	9.970000e+002	1.024603e+003	1.005955e+003	-2.760305e+001	1.241274e+001	8.969996e-002	4.078100e+000	2.973151e+000
6.370000e+001	1.010000e+003	1.022550e+003	1.006416e+003	-1.255015e+001	1.074420e+001	8.777269e-002	4.838562e+000	2.526870e+000
6.375000e+001	1.018000e+003	1.020982e+003	1.006882e+003	-2.981629e+000	9.391771e+000	0.000000e+000	5.847222e+000	2.174291e+000
6.380000e+001	1.068000e+003	1.019782e+003	1.007354e+003	4.821770e+001	8.280227e+000	0.000000e+000	7.231638e+000	1.890884e+000
6.385000e+001	9.720000e+002	1.018870e+003	1.007830e+003	-4.686972e+001	7.355470e+000	0.000000e+000	9.215797e+000	1.659641e+000
6.390000e+001	1.008000e+003	1.018184e+003	1.008311e+003	-1.018362e+001	6.577795e+000	0.000000e+000	1.221286e+001	1.468480e+000
6.395000e+001	1.010000e+003	1.017679e+003	1.008797e+003	-7.679085e+000	5.917526e+000	0.000000e+000	1.699773e+001	1.308627e+000
6.400000e+001	1.028000e+003	1.017322e+003	1.009288e+003	1.067794e+001	5.352123e+000	0.000000e+000	2.514702e+001	1.173587e+000
6.405000e+001	1.008000e+003	1.017086e+003	1.009785e+003	-9.086341e+000	4.864212e+000	0.000000e+000	4.049782e+001	1.058469e+000
6.410000e+001	9.700000e+002	1.016952e+003	1.010286e+003	-4.695152e+001	4.440228e+000	0.000000e+000	6.616093e+001	9.595301e-001
6.415000e+001	1.090000e+003	1.016901e+003	1.010791e+003	7.309854e+001	4.069454e+000	0.000000e+000	6.497474e+001	8.738697e-001
6.420000e+001	1.027000e+003	1.016923e+003	1.011302e+003	1.007668e+001	3.743331e+000	0.000000e+000	5.652565e+001	7.992097e-001
6.425000e+001	1.021000e+003	1.017007e+003	1.011818e+003	3.993286e+000	3.454957e+000	0.000000e+000	7.094397e+001	7.337409e-001
6.430000e+001	1.046000e+003	1.017143e+003	1.012339e+003	2.885678e+001	3.198713e+000	0.000000e+000	1.055731e+002	6.760121e-001
6.435000e+001	1.057000e+003	1.017326e+003	1.012865e+003	3.967407e+001	2.969993e+000	0.000000e+000	1.330687e+002	6.248478e-001
6.440000e+001	1.071000e+003	1.017549e+003	1.013395e+003	5.345088e+001	2.764987e+000	0.000000e+000	8.940214e+001	5.792879e-001
6.445000e+001	1.027000e+003	1.017808e+003	1.013931e+003	9.191952e+000	2.580521e+000	0.000000e+000	6.632035e+001	5.385416e-001
6.450000e+001	1.132000e+003	1.018099e+003	1.014471e+003	1.139013e+002	2.413938e+000	0.000000e+000	6.513409e+001	5.019532e-001
6.455000e+001	1.069000e+003	1.018418e+003	1.015017e+003	5.058223e+001	2.262997e+000	0.000000e+000	6.841144e+001	4.689750e-001
6.460000e+001	1.014000e+003	1.018762e+003	1.015567e+003	-4.762363e+000	2.125796e+000	0.000000e+000	3.305493e+001	4.391467e-001
6.465000e+001	9.710000e+002	1.019130e+003	1.016123e+003	-4.813007e+001	2.000717e+000	0.000000e+000	2.090905e+001	4.120791e-001
6.470000e+001	1.067000e+003	1.019519e+003	1.016683e+003	4.748120e+001	1.886370e+000	0.000000e+000	1.234824e+001	3.874414e-001
6.475000e+001	1.050000e+003	1.019927e+003	1.017248e+003	3.007323e+001	1.781561e+000	0.000000e+000	8.146412e+000	3.649510e-001
6.480000e+001	9.620000e+002	1.020352e+003	1.017818e+003	-5.835244e+001	1.685257e+000	0.000000e+000	5.859558e+000	3.443653e-001
6.485000e+001	9.980000e+002	1.020794e+003	1.018394e+003	-2.279446e+001	1.596561e+000	0.000000e+000	4.456405e+000	3.254748e-001
6.490000e+001	9.680000e+002	1.021252e+003	1.018974e+003	-5.325166e+001	1.514693e+000	0.000000e+000	3.522961e+000	3.080983e-001
6.495000e+001	9.990000e+002	1.021723e+003	1.019559e+003	-2.272302e+001	1.438968e+000	0.000000e+000	2.865453e+000	2.920781e-001
6.500000e+001	1.051000e+003	1.022208e+003	1.020149e+003	2.879237e+001	1.368787e+000	0.000000e+000	2.382229e+000	2.772765e-001
6.505000e+001	9.780000e+002	1.022705e+003	1.020744e+003	-4.470470e+001	1.303620e+000	0.000000e+000	2.015267e+000	2.635729e-001
6.510000e+001	1.004000e+003	1.023214e+003	1.021344e+003	-1.921354e+001	1.243002e+000	0.000000e+000	1.729230e+000	2.508614e-001
6.515000e+001	9.720000e+002	1.023734e+003	1.021948e+003	-5.173353e+001	1.186517e+000	0.000000e+000	1.501474e+000	2.390482e-001
6.520000e+001	9.530000e+002	1.024264e+003	1.022558e+003	-7.126411e+001	1.133799e+000	0.000000e+000	1.144160e+000	2.280507e-001
6.525000e+001	1.009000e+003	1.024805e+003	1.023173e+003	-1.580479e+001	1.084520e+000	0.000000e+000	1.007304e+000	2.177954e-001
6.530000e+001	9.520000e+002	1.025355e+003	1.023793e+003	-7.335514e+001	1.038387e+000	0.000000e+000	8.938676e-001	2.082171e-001
6.535000e+001	1.059000e+003	1.025915e+003	1.024417e+003	3.308525e+001	9.951373e-001	0.000000e+000	7.987461e-001	1.992572e-001
6.540000e+001	9.600000e+002	1.026483e+003	1.025047e+003	-6.648329e+001	9.545355e-001	0.000000e+000	6.356108e-001	1.908638e-001
6.545000e+001	9.890000e+002	1.027060e+003	1.025681e+003	-3.806042e+001	9.163699e-001	0.000000e+000	5.737800e-001	1.829900e-001
6.550000e+001	1.022000e+003	1.027646e+003	1.026321e+003	-5.645872e+000	8.804493e-001	0.000000e+000	5.206068e-001	1.755937e-001
6.555000e+001	9.880000e+002	1.028239e+003	1.026965e+003	-4.023937e+001	8.466009e-001	0.000000e+000	4.745381e-001	1.686372e-001
6.560000e+001	9.620000e+002	1.028841e+003	1.027614e+003	-6.684070e+001	8.146682e-001	0.000000e+000	4.343558e-001	1.620862e-001
6.565000e+001	9.560000e+002	1.029450e+003	1.028269e+003	-7.344963e+001	7.845094e-001	0.000000e+000	3.990935e-001	1.559098e-001
6.570000e+001	1.032000e+003	1.030066e+003	1.028928e+003	1.934030e+000	7.559954e-001	0.000000e+000	3.679760e-001	1.500799e-001
6.575000e+001	9.790000e+002	1.030690e+003	1.029592e+003	-5.168955e+001	7.290087e-001	0.000000e+000	3.403755e-001	1.445711e-001
6.580000e+001	1.014000e+003	1.031320e+003	1.030261e+003	-1.732021e+001	7.034420e-001	0.000000e+000	3.157795e-001	1.393603e-001
6.585000e+001	9.890000e+002	1.031958e+003	1.030935e+003	-4.295779e+001	6.791976e-001	0.000000e+000	2.937655e-001	1.344263e-001
6.590000e+001	1.047000e+003	1.032602e+003	1.031614e+003	1.439782e+001	6.561856e-001	0.000000e+000	2.739832e-001	1.297498e-001
6.595000e+001	1.013000e+003	1.033253e+003	1.032298e+003	-2.025323e+001	6.343239e-001	0.000000e+000	2.561400e-001	1.253133e-001
6.600000e+001	9.700000e+002	1.033911e+003	1.032987e+003	-6.391084e+001	6.135372e-001	0.000000e+000	2.399897e-001	1.211005e-001
6.605000e+001	9.780000e+002	1.034575e+003	1.033681e+003	-5.657491e+001	5.937560e-001	0.000000e+000	2.253242e-001	1.170967e-001
6.610000e+001	9.840000e+002	1.035245e+003	1.034379e+003	-5.124534e+001	5.749165e-001	0.000000e+000	2.119663e-001	1.132883e-001
6.615000e+001	9.610000e+002	1.035922e+003	1.035083e+003	-7.492203e+001	5.569598e-001	0.000000e+000	1.997648e-001	1.096628e-001
6.620000e+001	9.780000e+002	1.036605e+003	1.035792e+003	-5.860492e+001	5.398317e-001	0.000000e+000	1.885897e-001	1.062086e-001
6.625000e+001	1.009000e+003	1.037294e+003	1.036505e+003	-2.829392e+001	5.234819e-001	0.000000e+000	1.783287e-001	1.029151e-001
6.630000e+001	9.080000e+002	1.037989e+003	1.037224e+003	-1.299890e+002	5.078639e-001	0.000000e+000	0.000000e+000	9.977252e-002
6.635000e+001	9.390000e+002	1.038690e+003	1.037947e+003	-9.968998e+001	4.929348e-001	0.000000e+000	0.000000e+000	9.677173e-002
6.640000e+001	9.530000e+002	1.039397e+003	1.038676e+003	-8.639693e+001	4.786545e-001	0.000000e+000	0.000000e+000	9.390434e-002
6.645000e+001	1.009000e+003	1.040110e+003	1.039409e+003	-3.110973e+001	4.649860e-001	0.000000e+000	0.000000e+000	9.116256e-002
6.650000e+001	9.610000e+002	1.040828e+003	1.040147e+003	-7.982835e+001	4.518949e-001	0.000000e+000	0.000000e+000	8.853916e-002
6.655000e+001	9.560000e+002	1.041553e+003	1.040891e+003	-8.555273e+001	4.393490e-001	0.000000e+000	0.000000e+000	8.602741e-002
6.660000e+001	1.009000e+003	1.042283e+003	1.041639e+003	-3.328283e+001	4.273186e-001	0.000000e+000	0.000000e+000	8.362107e-002
6.665000e+001	9.510000e+002	1.043019e+003	1.042392e+003	-9.201861e+001	4.157757e-001	0.000000e+000	0.000000e+000	8.131432e-002
6.670000e+001	9.470000e+002	1.043760e+003	1.043150e+003	-9.676003e+001	4.046943e-001	0.000000e+000	0.000000e+000	7.910174e-002
6.675000e+001	9.350000e+002	1.044507e+003	1.043913e+003	-1.095070e+002	3.940502e-001	0.000000e+000	0.000000e+000	7.697827e-002
6.680000e+001	9.140000e+002	1.045260e+003	1.044681e+003	-1.312596e+002	3.838206e-001	0.000000e+000	0.000000e+000	7.493918e-002
6.685000e+001	1.009000e+003	1.046018e+003	1.045454e+003	-3.701775e+001	3.739844e-001	0.000000e+000	0.000000e+000	7.298007e-002
6.690000e+001	9.920000e+002	1.046781e+003	1.046232e+003	-5.478138e+001	3.645215e-001	0.000000e+000	0.000000e+000	7.109681e-002
6.695000e+001	9.810000e+002	1.047550e+003	1.047015e+003	-6.655048e+001	3.554133e-001	0.000000e+000	0.000000e+000	6.928552e-002
6.700000e+001	9.150000e+002	1.048325e+003	1.047803e+003	-1.333250e+002	3.466424e-001	0.000000e+000	0.000000e+000	6.754259e-002
